# Supplementary material for: Single-cell multiome of the human retina and deep learning nominate causal variants in complex eye diseases
Source: Cell Genom. 2022 Jul 27;2(8):100164. doi: 10.1016/j.xgen.2022.100164 (PMC9584034; doi:10.1016/j.xgen.2022.100164)
Supplement: Data S1. Marker genes from scRNA-seq by cell type, related to Figure 1 [file mmc2.xlsx]

## Sheet: SupData1_scRNAmarkers
Data S1. Marker genes from scRNA-seq by cell type, Related to Figure 1
cell_type	gene	mean_log2FC	fraction_expressed	adjusted_p_value
Rod	PDE6A	2.12978	0.996	0
Rod	SAG	1.87048	0.93	0
Rod	ANO2	1.81562	0.986	0
Rod	CNGB1	1.80388	0.961	0
Rod	AC130415.1	1.78097	0.814	0
Rod	AC079362.1	1.75864	0.824	0
Rod	AC044810.2	1.62733	0.88	0
Rod	RP1	1.58607	0.891	0
Rod	PPEF2	1.53379	0.73	0
Rod	ABCA4	1.53098	0.96	0
Rod	TTC39C	1.49655	0.807	0
Rod	PRPH2	1.48629	0.837	0
Rod	COL25A1	1.48488	0.683	0
Rod	PTPN13	1.47403	0.908	0
Rod	PDE6B	1.45587	0.761	0
Rod	SYNE2	1.44473	0.938	0
Rod	PCDH15	1.44141	0.992	0
Rod	GNAT1	1.41556	0.729	0
Rod	ARHGAP10	1.41038	0.715	0
Rod	AIPL1	1.4058	0.866	0
Rod	PDE6G	1.40021	0.877	0
Rod	CNGA1	1.39891	0.712	0
Rod	DISC1	1.39861	0.873	0
Rod	THSD7B	1.38706	0.948	0
Rod	USH2A	1.37575	0.933	0
Rod	NR2E3	1.36267	0.628	0
Rod	BBS9	1.35784	0.944	0
Rod	GNB1	1.35687	0.842	0
Rod	UNC5C	1.34898	0.745	0
Rod	ESRRB	1.34175	0.633	0
Rod	NTM	1.33604	0.992	0
Rod	LINC02733	1.33468	0.585	0
Rod	AC128707.1	1.33191	0.596	0
Rod	RHO	1.32359	0.794	0
Rod	CASZ1	1.3082	0.793	0
Rod	DMD	1.30809	0.997	0
Rod	GRB10	1.30584	0.875	0
Rod	ROM1	1.29649	0.732	0
Rod	EYS	1.27925	0.998	0
Rod	EXOC4	1.26878	0.979	0
Rod	KCTD8	1.26032	0.669	0
Rod	IMPG2	1.24704	0.831	0
Rod	MAK	1.24651	0.864	0
Rod	EPS8	1.24557	0.745	0
Rod	GPR160	1.23474	0.644	0
Rod	KIFC3	1.22657	0.671	0
Rod	ARMC9	1.22385	0.894	0
Rod	PROM1	1.21939	0.894	0
Rod	GPC6	1.21936	0.943	0
Rod	GNGT1	1.21575	0.809	0
Rod	LHFPL3	1.21282	0.92	0
Rod	IMPG1	1.21001	0.833	0
Rod	AL353784.1	1.20977	0.701	0
Rod	JAM3	1.19912	0.605	0
Rod	ZMYND19	1.1974	0.675	0
Rod	SND1	1.19704	0.738	0
Rod	EPB41L2	1.19668	0.956	0
Rod	HCN1	1.17615	0.971	0
Rod	AC092100.1	1.17248	0.697	0
Rod	RABGEF1	1.17212	0.819	0
Rod	HMGN1	1.17001	0.803	0
Rod	OSBP2	1.1588	0.794	0
Rod	IGF2BP2	1.15878	0.608	0
Rod	TMEM108	1.15474	0.924	0
Rod	ABLIM3	1.15128	0.586	0
Rod	AC006001.2	1.14894	0.565	0
Rod	MARCH1	1.14062	0.973	0
Rod	RASSF2	1.1399	0.584	0
Rod	AL161757.4	1.1278	0.786	0
Rod	RGS9	1.12141	0.682	0
Rod	KCNB1	1.11264	0.745	0
Rod	PODXL	1.11175	0.572	0
Rod	NRL	1.10957	0.679	0
Rod	CAMSAP1	1.10774	0.723	0
Rod	TAOK3	1.10567	0.735	0
Rod	OXR1	1.09311	0.958	0
Rod	RCVRN	1.07089	0.834	0
Rod	SLC24A1	1.06509	0.518	0
Rod	PPP2R2B	1.0638	0.957	0
Rod	IQGAP2	1.06144	0.705	0
Rod	TOP2B	1.06092	0.78	0
Rod	ARHGAP42	1.05622	0.744	0
Rod	YPEL2	1.04896	0.672	0
Rod	SCAPER	1.04401	0.932	0
Rod	SORBS2	1.03374	0.97	0
Rod	DSCAML1	1.02543	0.932	0
Rod	PPARA	1.02319	0.53	0
Rod	PDC	1.01705	0.726	0
Rod	ATP8A2	1.00192	0.816	0
OFF-cone bipolar	GRIK1	4.16135	0.99	0
OFF-cone bipolar	CNTNAP5	2.69583	0.908	0
OFF-cone bipolar	DPP10	2.4411	0.547	0
OFF-cone bipolar	DSCAM	2.39974	0.505	0
OFF-cone bipolar	KHDRBS2	2.32935	0.936	0
OFF-cone bipolar	TENM3	2.28902	0.807	0
OFF-cone bipolar	CDH20	2.26957	0.905	0
OFF-cone bipolar	DGKB	2.23587	0.781	0
OFF-cone bipolar	NRXN3	2.18197	0.995	0
OFF-cone bipolar	TAFA4	2.14781	0.561	0
OFF-cone bipolar	PCDH9	2.11181	0.913	0
OFF-cone bipolar	REPS2	2.07532	0.762	0
OFF-cone bipolar	NEBL	2.07448	0.865	0
OFF-cone bipolar	CA10	1.97263	0.982	0
OFF-cone bipolar	NETO1	1.96996	0.83	0
OFF-cone bipolar	RIMS1	1.95934	0.803	0
OFF-cone bipolar	THSD7A	1.92082	0.844	0
OFF-cone bipolar	MDGA2	1.90927	0.971	0
OFF-cone bipolar	PTPRO	1.86776	0.602	0
OFF-cone bipolar	PLCB4	1.85584	0.922	0
OFF-cone bipolar	PDE4B	1.84478	0.641	0
OFF-cone bipolar	LRRC7	1.83467	0.801	0
OFF-cone bipolar	OPCML	1.79265	0.783	0
OFF-cone bipolar	PTPRR	1.75508	0.712	0
OFF-cone bipolar	GRM7	1.73247	0.73	0
OFF-cone bipolar	ANKS1B	1.72497	0.812	0
OFF-cone bipolar	CAMK4	1.72041	0.749	0
OFF-cone bipolar	TTN	1.71923	0.673	0
OFF-cone bipolar	SLC8A1	1.7018	0.832	0
OFF-cone bipolar	PDZRN4	1.64096	0.507	0
OFF-cone bipolar	SAMSN1	1.63709	0.846	0
OFF-cone bipolar	PDE1C	1.63621	0.754	0
OFF-cone bipolar	BACH1	1.63505	0.781	0
OFF-cone bipolar	IQCJ-SCHIP1	1.60066	0.898	0
OFF-cone bipolar	DST	1.59865	0.971	0
OFF-cone bipolar	BCAT1	1.58767	0.632	0
OFF-cone bipolar	FAM155A	1.57842	0.554	0
OFF-cone bipolar	KCNMA1	1.57714	0.933	0
OFF-cone bipolar	NRG1	1.56261	0.806	0
OFF-cone bipolar	CNTN1	1.49074	0.821	0
OFF-cone bipolar	PRR16	1.48546	0.635	0
OFF-cone bipolar	PRKCB	1.48395	0.645	0
OFF-cone bipolar	GABRB3	1.46982	0.957	0
OFF-cone bipolar	C3orf70	1.45589	0.545	0
OFF-cone bipolar	CNTN4	1.44247	0.504	0
OFF-cone bipolar	CADPS	1.43785	0.983	0
OFF-cone bipolar	GRIA2	1.41439	0.757	0
OFF-cone bipolar	LINC01414	1.39929	0.61	0
OFF-cone bipolar	FAM171B	1.38974	0.733	0
OFF-cone bipolar	TANC2	1.38852	0.801	0
OFF-cone bipolar	NFIA	1.37116	0.565	0
OFF-cone bipolar	NRG3	1.36473	0.947	0
OFF-cone bipolar	CTNND2	1.35806	0.645	0
OFF-cone bipolar	ADAM23	1.35774	0.704	0
OFF-cone bipolar	ZNF804B	1.35642	0.532	0
OFF-cone bipolar	MAPRE2	1.33676	0.711	0
OFF-cone bipolar	DOK6	1.33463	0.861	0
OFF-cone bipolar	RORA	1.32534	0.994	0
OFF-cone bipolar	TMEM178B	1.32304	0.73	0
OFF-cone bipolar	STXBP5L	1.30442	0.763	0
OFF-cone bipolar	RYR2	1.29933	0.802	0
OFF-cone bipolar	GRID2	1.28093	0.765	0
OFF-cone bipolar	SNTG1	1.27246	0.526	0
OFF-cone bipolar	CRYBG3	1.26806	0.629	0
OFF-cone bipolar	TMEM132C	1.25255	0.529	0
OFF-cone bipolar	DGKI	1.20574	0.837	0
OFF-cone bipolar	FGF14	1.20033	0.618	0
OFF-cone bipolar	MACROD2	1.19857	0.899	0
OFF-cone bipolar	TENM2	1.19856	0.51	0
OFF-cone bipolar	PLXNA4	1.19523	0.515	0
OFF-cone bipolar	NCKAP5	1.17847	0.658	0
OFF-cone bipolar	SLC38A1	1.16731	0.751	0
OFF-cone bipolar	EDIL3	1.16502	0.72	0
OFF-cone bipolar	PRICKLE2	1.16177	0.587	0
OFF-cone bipolar	FRMD5	1.14402	0.628	0
OFF-cone bipolar	KHDRBS3	1.13046	0.585	0
OFF-cone bipolar	ADGRB3	1.12934	0.796	0
OFF-cone bipolar	GRIA1	1.12016	0.549	0
OFF-cone bipolar	IGSF21	1.11779	0.509	0
OFF-cone bipolar	CACNA1A	1.11525	0.541	0
OFF-cone bipolar	ACBD6	1.10507	0.548	0
OFF-cone bipolar	ATRNL1	1.09656	0.786	0
OFF-cone bipolar	FGF12	1.08743	0.749	0
OFF-cone bipolar	LRTM1	1.08595	0.521	0
OFF-cone bipolar	LRRC1	1.07754	0.545	0
OFF-cone bipolar	NYAP2	1.07262	0.577	0
OFF-cone bipolar	SESN3	1.06471	0.525	0
OFF-cone bipolar	SLC4A10	1.05242	0.84	0
OFF-cone bipolar	ZNF804A	1.04353	0.525	0
OFF-cone bipolar	AHCYL2	1.0374	0.591	0
OFF-cone bipolar	FAM135B	1.03586	0.605	0
OFF-cone bipolar	EPB41L3	1.01376	0.667	0
OFF-cone bipolar	CACNA2D1	1.01363	0.756	0
OFF-cone bipolar	MTUS2	1.01147	0.698	0
OFF-cone bipolar	MGAT5	1.00116	0.555	0
OFF-cone bipolar	KCNIP4	1.18563	0.854	8.95e-235
Muller glia	TF	3.41229	0.998	0
Muller glia	CTNNA2	3.26514	0.99	0
Muller glia	GABRG3	3.1803	0.99	0
Muller glia	AKAP12	2.91737	0.936	0
Muller glia	WIF1	2.74946	0.968	0
Muller glia	FOXP2	2.57972	0.947	0
Muller glia	NAV2	2.57919	0.972	0
Muller glia	TRPM3	2.45355	0.975	0
Muller glia	CP	2.4164	0.88	0
Muller glia	PIP5K1B	2.39301	0.917	0
Muller glia	PDE10A	2.39128	0.786	0
Muller glia	PRKG1	2.37273	0.968	0
Muller glia	KAZN	2.36949	0.972	0
Muller glia	STAC2	2.36858	0.933	0
Muller glia	GLUL	2.36714	0.97	0
Muller glia	NEAT1	2.36529	0.991	0
Muller glia	HKDC1	2.33327	0.879	0
Muller glia	HES1	2.31598	0.89	0
Muller glia	LRRC4C	2.3075	0.989	0
Muller glia	TRDN	2.30721	0.864	0
Muller glia	PDE8B	2.24181	0.874	0
Muller glia	SLC1A3	2.22633	0.869	0
Muller glia	DACH1	2.22284	0.944	0
Muller glia	MYO3A	2.1961	0.852	0
Muller glia	GABRG3-AS1	2.17903	0.878	0
Muller glia	ZHX2	2.09538	0.831	0
Muller glia	GPM6A	2.08469	0.968	0
Muller glia	COL23A1	2.068	0.826	0
Muller glia	RLBP1	2.04367	0.865	0
Muller glia	ESYT2	2.04088	0.766	0
Muller glia	SPOCK1	2.03492	0.874	0
Muller glia	LSAMP	2.00982	0.996	0
Muller glia	RASGRP1	1.98293	0.819	0
Muller glia	KIAA1217	1.97964	0.944	0
Muller glia	FRZB	1.9585	0.875	0
Muller glia	CLU	1.89544	0.805	0
Muller glia	FLT1	1.87458	0.811	0
Muller glia	MIR100HG	1.85348	0.844	0
Muller glia	IGFBP5	1.84673	0.72	0
Muller glia	SPP1	1.83772	0.701	0
Muller glia	NAV3	1.8346	0.882	0
Muller glia	RGR	1.83325	0.808	0
Muller glia	ADGRL3	1.8305	0.906	0
Muller glia	EGF	1.81936	0.811	0
Muller glia	SULF1	1.81397	0.682	0
Muller glia	APP	1.81093	0.86	0
Muller glia	NKAIN2	1.80361	0.824	0
Muller glia	FOS	1.78312	0.663	0
Muller glia	CDH23	1.77162	0.833	0
Muller glia	MIR99AHG	1.77084	0.902	0
Muller glia	LGR4	1.77054	0.914	0
Muller glia	JUNB	1.76128	0.675	0
Muller glia	AC078923.1	1.76091	0.711	0
Muller glia	GULP1	1.75407	0.769	0
Muller glia	DKK3	1.75262	0.838	0
Muller glia	SORCS1	1.75148	0.82	0
Muller glia	MAPK4	1.74279	0.838	0
Muller glia	APOE	1.72578	0.703	0
Muller glia	DCLK1	1.7238	0.783	0
Muller glia	PARD3B	1.72049	0.809	0
Muller glia	RTN4	1.69782	0.992	0
Muller glia	LINC00511	1.69667	0.691	0
Muller glia	ERBIN	1.68817	0.897	0
Muller glia	PTGDS	1.68449	0.824	0
Muller glia	ABI3BP	1.65026	0.747	0
Muller glia	PLCE1	1.64304	0.803	0
Muller glia	TANC1	1.63898	0.868	0
Muller glia	ARHGAP32	1.63444	0.963	0
Muller glia	CTNNB1	1.59525	0.754	0
Muller glia	SLAIN1	1.59394	0.747	0
Muller glia	GPX3	1.57498	0.918	0
Muller glia	ID2	1.57218	0.572	0
Muller glia	BTG2	1.55429	0.561	0
Muller glia	ZSWIM6	1.54889	0.852	0
Muller glia	CDH11	1.54322	0.789	0
Muller glia	SRGAP1	1.52748	0.758	0
Muller glia	ABCB11	1.51619	0.537	0
Muller glia	CHSY3	1.51262	0.522	0
Muller glia	TOX3	1.51026	0.658	0
Muller glia	MED12L	1.50291	0.766	0
Muller glia	ELOVL5	1.4884	0.604	0
Muller glia	DLG5	1.48663	0.805	0
Muller glia	ARHGEF28	1.48623	0.717	0
Muller glia	AL390957.1	1.48348	0.615	0
Muller glia	CHST9	1.48237	0.666	0
Muller glia	F3	1.48046	0.672	0
Muller glia	VIM	1.47209	0.747	0
Muller glia	BCL2	1.47154	0.599	0
Muller glia	COLEC12	1.46826	0.825	0
Muller glia	UST	1.4628	0.637	0
Muller glia	DUSP1	1.45668	0.714	0
Muller glia	PYGL	1.44859	0.769	0
Muller glia	AC114971.1	1.4325	0.603	0
Muller glia	CADPS2	1.42638	0.653	0
Muller glia	PMEPA1	1.41363	0.625	0
Muller glia	GLIS3	1.41304	0.614	0
Muller glia	COL11A1	1.40523	0.685	0
Muller glia	RCAN2	1.40441	0.75	0
Muller glia	SERINC5	1.3974	0.68	0
Muller glia	CEMIP2	1.39294	0.738	0
Muller glia	SPON1	1.39027	0.726	0
Muller glia	PCSK5	1.3846	0.726	0
Muller glia	SASH1	1.38196	0.809	0
Muller glia	VEGFA	1.38113	0.887	0
Muller glia	UBE2D2	1.38061	0.678	0
Muller glia	FGFR1	1.37615	0.582	0
Muller glia	CGNL1	1.37186	0.634	0
Muller glia	P3H2	1.36589	0.677	0
Muller glia	BHLHE40	1.36007	0.667	0
Muller glia	DLG1	1.358	0.953	0
Muller glia	CRYAB	1.35523	0.719	0
Muller glia	NFIB	1.34968	0.84	0
Muller glia	PPP1R3C	1.34886	0.539	0
Muller glia	SH3PXD2B	1.34708	0.549	0
Muller glia	MAP3K5	1.33497	0.738	0
Muller glia	WNT5B	1.33249	0.588	0
Muller glia	MOB3B	1.33228	0.65	0
Muller glia	GABRB1	1.33206	0.587	0
Muller glia	SORBS1	1.33052	0.67	0
Muller glia	CPNE8	1.31887	0.607	0
Muller glia	EGFR	1.3177	0.616	0
Muller glia	CALD1	1.31435	0.586	0
Muller glia	SLITRK2	1.31338	0.65	0
Muller glia	AKAP13	1.31238	0.79	0
Muller glia	NPAS3	1.30174	0.748	0
Muller glia	KDR	1.29953	0.554	0
Muller glia	BMPR1B	1.29737	0.775	0
Muller glia	PCSK2	1.29255	0.573	0
Muller glia	CPA6	1.28918	0.519	0
Muller glia	CASC15	1.28132	0.7	0
Muller glia	CEBPD	1.27531	0.608	0
Muller glia	SLC2A1	1.26973	0.707	0
Muller glia	SLC15A4	1.26899	0.723	0
Muller glia	ALDH1A2	1.26252	0.569	0
Muller glia	ECE1	1.25759	0.563	0
Muller glia	PLCB1	1.25169	0.638	0
Muller glia	DTNA	1.25122	0.835	0
Muller glia	AQP4-AS1	1.25051	0.614	0
Muller glia	LPP	1.2498	0.699	0
Muller glia	AC092691.1	1.24856	0.804	0
Muller glia	OSBPL10	1.24357	0.585	0
Muller glia	PTEN	1.23483	0.838	0
Muller glia	MAST4	1.23359	0.65	0
Muller glia	MYO1E	1.23305	0.546	0
Muller glia	SOX6	1.22467	0.723	0
Muller glia	MEG8	1.22177	0.564	0
Muller glia	DIP2C	1.22048	0.871	0
Muller glia	CNN3	1.21986	0.621	0
Muller glia	CDK17	1.21496	0.731	0
Muller glia	SLC35F1	1.21003	0.766	0
Muller glia	CHL1	1.19721	0.538	0
Muller glia	AF117829.1	1.19624	0.65	0
Muller glia	RIN2	1.19255	0.663	0
Muller glia	ARHGAP29	1.17983	0.839	0
Muller glia	BMP2K	1.17571	0.698	0
Muller glia	NUDT4	1.17442	0.617	0
Muller glia	SLC37A1	1.17064	0.608	0
Muller glia	ZNF536	1.16984	0.889	0
Muller glia	RRH	1.16681	0.599	0
Muller glia	RARB	1.16307	0.692	0
Muller glia	RALYL	1.15961	0.583	0
Muller glia	COL24A1	1.12947	0.513	0
Muller glia	CDK18	1.12484	0.542	0
Muller glia	GRID2	1.12108	0.792	0
Muller glia	DGKD	1.12097	0.641	0
Muller glia	DUSP16	1.11827	0.601	0
Muller glia	SLC2A3	1.11523	0.582	0
Muller glia	CRB1	1.11031	0.941	0
Muller glia	AC009041.2	1.11027	0.564	0
Muller glia	TENM4	1.10878	0.643	0
Muller glia	PLA2R1	1.10781	0.532	0
Muller glia	C1orf61	1.10338	0.658	0
Muller glia	PDE7B	1.09697	0.573	0
Muller glia	KLHL8	1.09236	0.673	0
Muller glia	STOX2	1.08895	0.589	0
Muller glia	NCKAP5	1.08672	0.874	0
Muller glia	AOPEP	1.08495	0.797	0
Muller glia	PALLD	1.08374	0.56	0
Muller glia	CRABP1	1.08187	0.681	0
Muller glia	HIF3A	1.07764	0.552	0
Muller glia	MLLT3	1.0758	0.665	0
Muller glia	FYN	1.07447	0.726	0
Muller glia	ANKRD28	1.0706	0.867	0
Muller glia	FRMD5	1.06078	0.839	0
Muller glia	REV3L	1.05679	0.944	0
Muller glia	DAB2IP	1.05481	0.566	0
Muller glia	PTPRZ1	1.0463	0.575	0
Muller glia	MIR31HG	1.04489	0.505	0
Muller glia	FAM160A1	1.0381	0.884	0
Muller glia	ATP2B4	1.03441	0.576	0
Muller glia	HNRNPLL	1.03109	0.635	0
Muller glia	L3MBTL4	1.02805	0.505	0
Muller glia	GAB1	1.01622	0.538	0
Muller glia	NIN	1.01413	0.712	0
Muller glia	COL4A5	1.01271	0.511	0
Muller glia	HSPA9	1.00717	0.504	0
Muller glia	TRIO	1.00524	0.763	0
Muller glia	ARRDC3	1.00276	0.695	0
Muller glia	LRP2	1.49493	0.737	3.7e-262
Muller glia	ANKRD37	1.04972	0.596	1.69e-198
ON-cone bipolar	ZNF804B	2.74043	0.811	0
ON-cone bipolar	ADARB2	2.53536	0.594	0
ON-cone bipolar	ROBO2	2.41767	0.992	0
ON-cone bipolar	TRPM1	2.22877	0.944	0
ON-cone bipolar	ADGRL2	2.1736	0.984	0
ON-cone bipolar	SAMSN1	2.17309	0.953	0
ON-cone bipolar	ADGRB3	2.03056	0.964	0
ON-cone bipolar	KCNH7	1.97014	0.547	0
ON-cone bipolar	CA10	1.81223	0.961	0
ON-cone bipolar	FRMD3	1.80045	0.771	0
ON-cone bipolar	NRG3	1.7966	0.989	0
ON-cone bipolar	GRM6	1.79178	0.763	0
ON-cone bipolar	DOK6	1.78151	0.973	0
ON-cone bipolar	PTPRG	1.77444	0.773	0
ON-cone bipolar	DLG2	1.76819	1	0
ON-cone bipolar	HS3ST4	1.7551	0.501	0
ON-cone bipolar	GABRR2	1.71497	0.657	0
ON-cone bipolar	CSMD3	1.69274	0.51	0
ON-cone bipolar	MCC	1.66016	0.792	0
ON-cone bipolar	ST18	1.64481	0.725	0
ON-cone bipolar	KCNMA1	1.64224	0.944	0
ON-cone bipolar	IQCJ-SCHIP1	1.63835	0.931	0
ON-cone bipolar	FAM135B	1.59949	0.794	0
ON-cone bipolar	CADPS	1.58214	0.993	0
ON-cone bipolar	EPHA7	1.55095	0.588	0
ON-cone bipolar	NRXN3	1.54802	1	0
ON-cone bipolar	SNTG1	1.52852	0.588	0
ON-cone bipolar	TMTC2	1.51992	0.633	0
ON-cone bipolar	SLC4A10	1.51883	0.923	0
ON-cone bipolar	ZNF804A	1.50942	0.578	0
ON-cone bipolar	PDE4B	1.483	0.699	0
ON-cone bipolar	CACNA2D1	1.47141	0.828	0
ON-cone bipolar	GRM5	1.44977	0.771	0
ON-cone bipolar	NOVA1	1.41742	0.775	0
ON-cone bipolar	CRYBG3	1.41699	0.723	0
ON-cone bipolar	CSMD1	1.4119	0.539	0
ON-cone bipolar	KHDRBS3	1.39874	0.758	0
ON-cone bipolar	INPP4B	1.35069	0.551	0
ON-cone bipolar	CAMK4	1.34971	0.692	0
ON-cone bipolar	GRM7	1.34439	0.686	0
ON-cone bipolar	NDST3	1.33459	0.598	0
ON-cone bipolar	KCTD16	1.3327	0.508	0
ON-cone bipolar	NETO1	1.30494	0.784	0
ON-cone bipolar	LRRTM4	1.29742	0.768	0
ON-cone bipolar	AP001825.1	1.27503	0.705	0
ON-cone bipolar	MDGA2	1.2724	0.945	0
ON-cone bipolar	RUNX1T1	1.26661	0.679	0
ON-cone bipolar	GNAO1	1.25885	0.727	0
ON-cone bipolar	SLC24A4	1.24364	0.662	0
ON-cone bipolar	FOXN3	1.22159	0.755	0
ON-cone bipolar	RIMS1	1.21849	0.643	0
ON-cone bipolar	SOX5	1.21842	0.506	0
ON-cone bipolar	NRCAM	1.21468	0.825	0
ON-cone bipolar	EDIL3	1.17562	0.82	0
ON-cone bipolar	LRTM1	1.17273	0.631	0
ON-cone bipolar	GRID1	1.17193	0.537	0
ON-cone bipolar	LRRC7	1.16203	0.756	0
ON-cone bipolar	RORA	1.14055	0.998	0
ON-cone bipolar	PROX1-AS1	1.13166	0.528	0
ON-cone bipolar	ASIC2	1.13099	0.689	0
ON-cone bipolar	SYNE1	1.12184	0.845	0
ON-cone bipolar	PCDH9	1.1096	0.757	0
ON-cone bipolar	CDH20	1.09383	0.592	0
ON-cone bipolar	DST	1.07776	0.965	0
ON-cone bipolar	PAK3	1.07605	0.538	0
ON-cone bipolar	KCNH5	1.06876	0.557	0
ON-cone bipolar	TSPAN9	1.05861	0.527	0
ON-cone bipolar	PLXDC1	1.0553	0.605	0
ON-cone bipolar	CNTNAP2	1.03039	0.566	0
ON-cone bipolar	RYR2	1.02667	0.742	0
ON-cone bipolar	LINC01414	1.02397	0.532	0
ON-cone bipolar	ATP2B1	1.01211	0.816	0
ON-cone bipolar	NCKAP5	1.01415	0.545	7.29e-249
Rod bipolar	SDK1	3.00049	0.997	0
Rod bipolar	SAMD5	2.97009	0.993	0
Rod bipolar	LRRTM4	2.94781	1	0
Rod bipolar	AL033504.1	2.81512	0.988	0
Rod bipolar	PTPRM	2.75227	0.992	0
Rod bipolar	MTUS2	2.41055	0.992	0
Rod bipolar	DGKI	2.40675	0.993	0
Rod bipolar	PRKCA	2.38	0.996	0
Rod bipolar	LINGO2	2.36945	0.958	0
Rod bipolar	RGS7	2.36487	0.993	0
Rod bipolar	GRM5	2.34114	0.985	0
Rod bipolar	B4GALT6	2.32218	0.926	0
Rod bipolar	ST6GALNAC5	2.32149	0.969	0
Rod bipolar	KCNH5	2.29847	0.969	0
Rod bipolar	NTNG1	2.25986	0.975	0
Rod bipolar	PDZRN4	2.20131	0.939	0
Rod bipolar	TRPM1	2.19815	0.986	0
Rod bipolar	DOK6	2.18984	0.998	0
Rod bipolar	FGF12	2.17286	0.987	0
Rod bipolar	TMEM196	2.10505	0.926	0
Rod bipolar	EDIL3	2.10251	0.99	0
Rod bipolar	CDH12	2.04854	0.999	0
Rod bipolar	PCP2	2.03007	0.849	0
Rod bipolar	RYR2	2.02696	0.994	0
Rod bipolar	MCTP2	1.99135	0.878	0
Rod bipolar	MDGA2	1.98994	0.999	0
Rod bipolar	CNTN5	1.97061	0.843	0
Rod bipolar	DAB1	1.96388	0.991	0
Rod bipolar	ABCD2	1.93492	0.895	0
Rod bipolar	PROX1-AS1	1.91396	0.858	0
Rod bipolar	ROR1	1.87207	0.845	0
Rod bipolar	ADGRL2	1.87184	0.995	0
Rod bipolar	CA10	1.83352	0.996	0
Rod bipolar	ROBO2	1.81878	0.998	0
Rod bipolar	NETO1	1.80808	0.988	0
Rod bipolar	PTPRG	1.80368	0.992	0
Rod bipolar	SERPINI1	1.80287	0.919	0
Rod bipolar	PGM5	1.77487	0.83	0
Rod bipolar	RAPGEF5	1.77134	0.844	0
Rod bipolar	ASIC2	1.76689	0.945	0
Rod bipolar	CALM1	1.7443	0.961	0
Rod bipolar	ANOS1	1.74364	0.825	0
Rod bipolar	DLG2	1.73383	1	0
Rod bipolar	GRM6	1.73225	0.851	0
Rod bipolar	GRID2	1.71096	0.983	0
Rod bipolar	ATRNL1	1.69482	0.985	0
Rod bipolar	KALRN	1.67029	0.845	0
Rod bipolar	NYAP2	1.65589	0.895	0
Rod bipolar	SASH1	1.64397	0.859	0
Rod bipolar	SLC4A10	1.63673	0.981	0
Rod bipolar	CDHR3	1.62268	0.793	0
Rod bipolar	SLC35F1	1.61694	0.907	0
Rod bipolar	KHDRBS3	1.60961	0.922	0
Rod bipolar	SEMA3E	1.59413	0.806	0
Rod bipolar	CNTNAP4	1.59085	0.716	0
Rod bipolar	PTPRT	1.58491	0.845	0
Rod bipolar	ISL1	1.58224	0.781	0
Rod bipolar	CST3	1.57603	0.734	0
Rod bipolar	TOX	1.56792	0.832	0
Rod bipolar	PDE3A	1.56527	0.912	0
Rod bipolar	GNAO1	1.56173	0.907	0
Rod bipolar	IQCJ-SCHIP1	1.56027	0.974	0
Rod bipolar	PRKCE	1.55539	0.949	0
Rod bipolar	FMNL2	1.54746	0.839	0
Rod bipolar	LIN7A	1.53708	0.807	0
Rod bipolar	DPY19L2	1.52147	0.821	0
Rod bipolar	SYNE1	1.52047	0.983	0
Rod bipolar	LINC00632	1.51598	0.86	0
Rod bipolar	GABRR2	1.50365	0.851	0
Rod bipolar	ST18	1.49396	0.889	0
Rod bipolar	CADPS	1.4922	0.999	0
Rod bipolar	AC010478.1	1.45337	0.731	0
Rod bipolar	CNTN4	1.43248	0.988	0
Rod bipolar	BNC2	1.43082	0.567	0
Rod bipolar	LINC01322	1.40649	0.606	0
Rod bipolar	PHACTR2	1.39717	0.703	0
Rod bipolar	CCDC136	1.38323	0.758	0
Rod bipolar	LRTM1	1.37163	0.811	0
Rod bipolar	GREB1L	1.37092	0.705	0
Rod bipolar	NDST3	1.37003	0.736	0
Rod bipolar	DGKB	1.36988	0.909	0
Rod bipolar	PROX1	1.36114	0.778	0
Rod bipolar	SORL1	1.35865	0.793	0
Rod bipolar	MACROD2	1.35225	0.998	0
Rod bipolar	APLP2	1.33592	0.959	0
Rod bipolar	VSX2	1.32578	0.742	0
Rod bipolar	FRMD3	1.32552	0.828	0
Rod bipolar	LPGAT1	1.31365	0.951	0
Rod bipolar	RUNX1T1	1.31089	0.851	0
Rod bipolar	UNC5D	1.30928	0.891	0
Rod bipolar	TTC28	1.30523	0.972	0
Rod bipolar	STXBP3	1.30112	0.757	0
Rod bipolar	AP001825.1	1.30057	0.892	0
Rod bipolar	AC119868.2	1.29836	0.713	0
Rod bipolar	OPCML	1.29548	0.877	0
Rod bipolar	DPYD	1.29477	0.685	0
Rod bipolar	GUCY1A1	1.28444	0.729	0
Rod bipolar	KIF21A	1.27815	0.977	0
Rod bipolar	APC	1.27459	0.907	0
Rod bipolar	KCNMA1	1.26799	0.976	0
Rod bipolar	FRY	1.25799	0.908	0
Rod bipolar	RASGEF1B	1.25529	0.733	0
Rod bipolar	AL445123.2	1.24629	0.631	0
Rod bipolar	DOCK3	1.23438	0.952	0
Rod bipolar	NPAS3	1.23292	0.78	0
Rod bipolar	TMEM132D	1.22582	0.594	0
Rod bipolar	UNC79	1.22089	0.926	0
Rod bipolar	RGS8	1.21663	0.663	0
Rod bipolar	GRID1	1.21423	0.72	0
Rod bipolar	AC021851.2	1.20464	0.63	0
Rod bipolar	TENT5A	1.19533	0.564	0
Rod bipolar	SPOCK3	1.18135	0.725	0
Rod bipolar	NRXN3	1.17813	1	0
Rod bipolar	BCAS3	1.17077	0.935	0
Rod bipolar	CXCL14	1.15868	0.509	0
Rod bipolar	CA8	1.15839	0.515	0
Rod bipolar	GALNT7	1.14287	0.852	0
Rod bipolar	GRM7	1.14271	0.864	0
Rod bipolar	GABRR1	1.13753	0.637	0
Rod bipolar	FGF14	1.13618	0.885	0
Rod bipolar	SLC44A5	1.12844	0.733	0
Rod bipolar	FAM126A	1.12463	0.68	0
Rod bipolar	NEBL	1.1202	0.953	0
Rod bipolar	OSBPL9	1.11118	0.945	0
Rod bipolar	PHACTR1	1.09327	0.775	0
Rod bipolar	PDE10A	1.08112	0.794	0
Rod bipolar	PLXDC1	1.07958	0.757	0
Rod bipolar	AHR	1.07812	0.735	0
Rod bipolar	MCC	1.07666	0.821	0
Rod bipolar	GRIA1	1.06584	0.738	0
Rod bipolar	PRELID2	1.06307	0.983	0
Rod bipolar	PDE4B	1.05903	0.871	0
Rod bipolar	FAM171B	1.05392	0.815	0
Rod bipolar	MAP4K4	1.0497	0.765	0
Rod bipolar	RNF152	1.04653	0.505	0
Rod bipolar	AANAT	1.04516	0.529	0
Rod bipolar	PRKCA-AS1	1.04423	0.508	0
Rod bipolar	FMN1	1.04362	0.994	0
Rod bipolar	NALCN	1.04204	0.74	0
Rod bipolar	MGAT4C	1.04039	0.518	0
Rod bipolar	GPR37	1.03845	0.56	0
Rod bipolar	FOXN3	1.03544	0.824	0
Rod bipolar	SLC8A3	1.02839	0.653	0
Rod bipolar	ITM2C	1.02522	0.602	0
Rod bipolar	COL4A3	1.02135	0.864	0
Rod bipolar	EFR3A	1.01778	0.983	0
Rod bipolar	NPTN	1.01354	0.905	0
Rod bipolar	MYO10	1.01327	0.561	0
Rod bipolar	ASAP2	1.00463	0.643	0
Rod bipolar	LRRC7	1.00072	0.813	0
Cone	AC112206.2	4.68846	0.966	0
Cone	KCNB2	3.66816	0.999	0
Cone	PEX5L	2.85415	0.989	0
Cone	AC023905.1	2.84262	0.969	0
Cone	CNGB3	2.47258	0.946	0
Cone	ARR3	2.42384	0.919	0
Cone	SLC24A2	2.33578	0.984	0
Cone	NEDD4L	2.28458	0.971	0
Cone	SEMA6D	2.27044	0.921	0
Cone	AC019197.1	2.26971	0.917	0
Cone	XYLT1	2.24522	0.975	0
Cone	MSR1	2.22708	0.903	0
Cone	PDE6H	2.21143	0.899	0
Cone	AC011586.2	2.13844	0.874	0
Cone	MIR3976HG	2.08409	0.842	0
Cone	AC106798.1	2.0543	0.825	0
Cone	GALNT13	2.00837	0.982	0
Cone	GRK7	1.96321	0.882	0
Cone	LINC02343	1.96276	0.781	0
Cone	PPP4R4	1.86501	0.825	0
Cone	COL4A3	1.8542	0.933	0
Cone	PRR16	1.83845	0.907	0
Cone	GUCA1C	1.76613	0.868	0
Cone	BACH2	1.74328	0.891	0
Cone	LINC00457	1.72443	0.742	0
Cone	EMB	1.72325	0.805	0
Cone	MPPED2	1.68905	0.895	0
Cone	LRFN2	1.66708	0.861	0
Cone	AC092969.1	1.53979	0.646	0
Cone	MAML2	1.53356	0.979	0
Cone	WWC1	1.52222	0.788	0
Cone	TDRG1	1.52152	0.743	0
Cone	OPN1LW	1.52106	0.575	0
Cone	DZIP3	1.44663	0.904	0
Cone	STRADB	1.43265	0.782	0
Cone	AL158077.2	1.43106	0.605	0
Cone	PDE1C	1.41653	0.846	0
Cone	MSRA	1.41086	0.714	0
Cone	AC025810.1	1.40499	0.651	0
Cone	RHOBTB1	1.39588	0.943	0
Cone	RARB	1.38817	0.707	0
Cone	ARL15	1.35007	0.934	0
Cone	LINC02242	1.33669	0.633	0
Cone	TAFA4	1.30013	0.829	0
Cone	AC079467.1	1.29767	0.624	0
Cone	FSD1L	1.28344	0.957	0
Cone	ASIC2	1.26957	0.71	0
Cone	PDE6C	1.26739	0.662	0
Cone	CNTN1	1.26555	0.92	0
Cone	AC097662.1	1.25753	0.712	0
Cone	AL161716.1	1.2391	0.591	0
Cone	GRIK4	1.23891	0.608	0
Cone	GUK1	1.21025	0.891	0
Cone	MLXIP	1.20134	0.679	0
Cone	MTHFD1L	1.20035	0.686	0
Cone	FRY	1.19878	0.858	0
Cone	NOS1AP	1.19176	0.679	0
Cone	DOCK8	1.18909	0.66	0
Cone	EPB41L3	1.1869	0.88	0
Cone	AP000820.2	1.18228	0.525	0
Cone	MAML3	1.18179	0.821	0
Cone	SLC44A1	1.17901	0.935	0
Cone	CC2D2A	1.16301	0.972	0
Cone	DST	1.14877	0.987	0
Cone	XKR4	1.14689	0.673	0
Cone	SLC24A4	1.14512	0.786	0
Cone	RAB41	1.13795	0.597	0
Cone	SCN2A	1.13528	0.74	0
Cone	PPM1E	1.12108	0.956	0
Cone	STXBP5L	1.12042	0.865	0
Cone	MEGF9	1.1199	0.89	0
Cone	MAP6	1.11489	0.677	0
Cone	AC117453.1	1.11033	0.543	0
Cone	EGFLAM	1.10487	0.961	0
Cone	MCF2L	1.09778	0.718	0
Cone	EPB41L1	1.09735	0.607	0
Cone	CEP104	1.08174	0.779	0
Cone	MAP4	1.07965	0.908	0
Cone	SCN3A	1.07233	0.598	0
Cone	TIAM2	1.05555	0.755	0
Cone	RGS20	1.04532	0.77	0
Cone	UBE2E2	1.04197	0.777	0
Cone	FAM135B	1.03212	0.789	0
Cone	DPYSL5	1.02951	0.67	0
Cone	THRB	1.02684	0.944	0
Cone	AC132803.1	1.01908	0.605	0
Cone	GNAI3	1.01901	0.627	0
Cone	PRELID2	1.01891	0.988	0
Cone	NRG1	1.01631	0.949	0
Cone	NRCAM	1.01261	0.862	0
Cone	GUCA1B	1.01144	0.897	0
Cone	SGCD	1.00378	0.666	0
GABA-amacrine	GRIP1	2.63662	0.944	0
GABA-amacrine	DLGAP1	2.59698	0.975	0
GABA-amacrine	IL1RAPL1	2.45622	0.885	0
GABA-amacrine	GRM8	2.40016	0.829	0
GABA-amacrine	PTPRK	2.13412	0.524	0
GABA-amacrine	SOX5	2.09766	0.703	0
GABA-amacrine	RALYL	2.00342	0.657	0
GABA-amacrine	ZFPM2	1.97097	0.708	0
GABA-amacrine	ADGRL3	1.96607	0.915	0
GABA-amacrine	DCC	1.94532	0.594	0
GABA-amacrine	NRXN1	1.92198	0.936	0
GABA-amacrine	ROBO1	1.89011	0.654	0
GABA-amacrine	SNTG1	1.84752	0.812	0
GABA-amacrine	KLHL1	1.83303	0.522	0
GABA-amacrine	RBFOX1	1.80613	0.553	0
GABA-amacrine	SYNPR	1.77702	0.774	0
GABA-amacrine	SPOCK3	1.75801	0.786	0
GABA-amacrine	KCNC2	1.75732	0.677	0
GABA-amacrine	FRMD5	1.74752	0.918	0
GABA-amacrine	FAM155A	1.74463	0.986	0
GABA-amacrine	PAM	1.71444	0.791	0
GABA-amacrine	PCDH7	1.71262	0.584	0
GABA-amacrine	DPP6	1.70387	0.793	0
GABA-amacrine	MIR181A1HG	1.6904	0.887	0
GABA-amacrine	SLIT2	1.68554	0.611	0
GABA-amacrine	FAT3	1.68278	0.687	0
GABA-amacrine	PLPPR1	1.68096	0.765	0
GABA-amacrine	GRIA4	1.67643	0.973	0
GABA-amacrine	NAV3	1.64352	0.875	0
GABA-amacrine	EPHA6	1.64351	0.594	0
GABA-amacrine	MYT1L	1.60935	0.866	0
GABA-amacrine	ADGRB3	1.60864	0.913	0
GABA-amacrine	CELF4	1.57574	0.835	0
GABA-amacrine	ADCY8	1.57504	0.773	0
GABA-amacrine	ATRNL1	1.56897	0.924	0
GABA-amacrine	CDH18	1.56765	0.736	0
GABA-amacrine	LRFN5	1.56675	0.738	0
GABA-amacrine	EFNA5	1.5593	0.675	0
GABA-amacrine	ASIC2	1.54687	0.835	0
GABA-amacrine	XKR4	1.53942	0.77	0
GABA-amacrine	CNTNAP2	1.53915	0.92	0
GABA-amacrine	CACNA1D	1.53546	0.906	0
GABA-amacrine	AFF3	1.5202	0.892	0
GABA-amacrine	TENM4	1.51306	0.789	0
GABA-amacrine	PDE3A	1.51064	0.832	0
GABA-amacrine	RASGEF1B	1.49783	0.819	0
GABA-amacrine	STXBP5-AS1	1.47778	0.728	0
GABA-amacrine	MEG3	1.47295	0.78	0
GABA-amacrine	CNTN5	1.45953	0.521	0
GABA-amacrine	GAD1	1.44419	0.548	0
GABA-amacrine	CACNB4	1.43546	0.703	0
GABA-amacrine	CTNND2	1.43178	0.9	0
GABA-amacrine	RYR3	1.425	0.522	0
GABA-amacrine	TMTC1	1.41387	0.631	0
GABA-amacrine	NRP1	1.41242	0.625	0
GABA-amacrine	PAX6	1.40446	0.778	0
GABA-amacrine	PAUPAR	1.39671	0.557	0
GABA-amacrine	ENOX1	1.38911	0.569	0
GABA-amacrine	TENM1	1.38198	0.644	0
GABA-amacrine	FRMD4A	1.38174	0.857	0
GABA-amacrine	ATP1B1	1.38165	0.714	0
GABA-amacrine	CSMD1	1.38054	0.507	0
GABA-amacrine	CCDC85A	1.37825	0.518	0
GABA-amacrine	TFAP2B	1.36799	0.575	0
GABA-amacrine	LHFPL6	1.3646	0.679	0
GABA-amacrine	ASXL3	1.35827	0.652	0
GABA-amacrine	LRRTM3	1.35649	0.505	0
GABA-amacrine	GAD2	1.35389	0.609	0
GABA-amacrine	LRP1B	1.34215	0.699	0
GABA-amacrine	AC006148.1	1.3301	0.602	0
GABA-amacrine	GRIK2	1.32927	0.71	0
GABA-amacrine	SNHG14	1.32793	0.995	0
GABA-amacrine	PHACTR1	1.30475	0.866	0
GABA-amacrine	INPP4B	1.29431	0.51	0
GABA-amacrine	ZMAT4	1.28258	0.506	0
GABA-amacrine	CACNA1A	1.27931	0.771	0
GABA-amacrine	NRG3	1.27849	0.964	0
GABA-amacrine	DSCAM	1.26605	0.646	0
GABA-amacrine	DCLK1	1.26221	0.66	0
GABA-amacrine	KCNJ3	1.26115	0.616	0
GABA-amacrine	ANKS1B	1.25501	0.9	0
GABA-amacrine	KCNH5	1.25125	0.668	0
GABA-amacrine	GPR158	1.24892	0.756	0
GABA-amacrine	GABRA2	1.23198	0.583	0
GABA-amacrine	GREB1L	1.22387	0.537	0
GABA-amacrine	PLCB1	1.22258	0.513	0
GABA-amacrine	OLFM3	1.20692	0.608	0
GABA-amacrine	STXBP5L	1.20062	0.87	0
GABA-amacrine	RBFOX2	1.18332	0.742	0
GABA-amacrine	GRIA2	1.17995	0.879	0
GABA-amacrine	PLCH1	1.17984	0.697	0
GABA-amacrine	FGF13	1.17906	0.507	0
GABA-amacrine	GNAQ	1.17467	0.793	0
GABA-amacrine	PRKCB	1.17364	0.748	0
GABA-amacrine	FLRT2	1.16134	0.578	0
GABA-amacrine	PBX1	1.1505	0.721	0
GABA-amacrine	CACNA1B	1.13387	0.652	0
GABA-amacrine	KLHL5	1.11896	0.517	0
GABA-amacrine	TMEM178B	1.1173	0.857	0
GABA-amacrine	DTNA	1.1173	0.779	0
GABA-amacrine	ZNF804A	1.11723	0.583	0
GABA-amacrine	SLC6A1	1.11513	0.538	0
GABA-amacrine	BASP1	1.11044	0.669	0
GABA-amacrine	ANO4	1.10617	0.504	0
GABA-amacrine	SIPA1L3	1.10202	0.71	0
GABA-amacrine	GRM7	1.10037	0.632	0
GABA-amacrine	TRPM3	1.09522	0.653	0
GABA-amacrine	FGF14	1.08473	0.83	0
GABA-amacrine	RASGRF1	1.07689	0.516	0
GABA-amacrine	NOL4	1.07413	0.71	0
GABA-amacrine	GRIA3	1.06579	0.732	0
GABA-amacrine	DNAH14	1.06042	0.703	0
GABA-amacrine	LINC01414	1.05733	0.753	0
GABA-amacrine	TIAM1	1.05194	0.647	0
GABA-amacrine	TENM2	1.04699	0.667	0
GABA-amacrine	LSAMP	1.04637	0.935	0
GABA-amacrine	HUNK	1.04047	0.517	0
GABA-amacrine	SLC8A1	1.03404	0.743	0
GABA-amacrine	NTRK2	1.03351	0.69	0
GABA-amacrine	ARHGAP44	1.02985	0.757	0
GABA-amacrine	LDB2	1.02709	0.547	0
GABA-amacrine	HIVEP3	1.02656	0.763	0
GABA-amacrine	PTPRG	1.0226	0.804	0
GABA-amacrine	FMN2	1.01307	0.818	0
GABA-amacrine	DCLK2	1.01182	0.765	0
GABA-amacrine	ANKRD30BL	1.0113	0.525	0
GABA-amacrine	PTPRS	1.00679	0.637	0
GABA-amacrine	CTTNBP2	1.00392	0.597	0
GABA-amacrine	ELMO1	1.00214	0.544	0
GABA-amacrine	PCDH9	1.00038	0.708	0
GABA-amacrine	ZFHX3	1.09793	0.533	3.33e-202
Horizontal	FRMPD4	3.0206	0.96	0
Horizontal	TNR	2.69056	0.964	0
Horizontal	GRIA3	2.65328	0.939	0
Horizontal	GRIA4	2.57793	0.974	0
Horizontal	PVALB	2.56629	0.971	0
Horizontal	CACNA1C	2.47172	0.959	0
Horizontal	SEMA5A	2.44664	0.907	0
Horizontal	FBXL7	2.33342	0.945	0
Horizontal	ONECUT1	2.32861	0.95	0
Horizontal	TENM2	2.31499	0.903	0
Horizontal	PCSK6	2.29694	0.944	0
Horizontal	NAV3	2.26874	0.935	0
Horizontal	A2M	2.26837	0.863	0
Horizontal	ADAMTS17	2.22943	0.776	0
Horizontal	NKAIN2	2.21545	0.789	0
Horizontal	AC092691.1	2.20773	0.944	0
Horizontal	ZEB2	2.17331	0.967	0
Horizontal	DOCK10	2.14527	0.934	0
Horizontal	LSAMP	2.13208	0.977	0
Horizontal	GPR158	2.10389	0.885	0
Horizontal	SNTG2	2.09437	0.961	0
Horizontal	ARHGAP24	2.08627	0.895	0
Horizontal	ARHGAP44	2.06577	0.946	0
Horizontal	KCNJ3	2.05107	0.925	0
Horizontal	PCSK5	1.99559	0.929	0
Horizontal	SLC2A13	1.99523	0.876	0
Horizontal	FAM135A	1.98794	0.945	0
Horizontal	RYR3	1.97122	0.858	0
Horizontal	VAT1L	1.96823	0.923	0
Horizontal	PTN	1.95868	0.888	0
Horizontal	PAK5	1.95605	0.92	0
Horizontal	SH3GL3	1.95548	0.91	0
Horizontal	FMN2	1.95312	0.957	0
Horizontal	PCP4	1.95126	0.856	0
Horizontal	ADCY2	1.94205	0.924	0
Horizontal	MAGI1	1.91214	0.974	0
Horizontal	UNC5D	1.88574	0.792	0
Horizontal	SEPTIN4	1.8553	0.923	0
Horizontal	KCNH7	1.83065	0.907	0
Horizontal	GNAS	1.81451	0.927	0
Horizontal	SESTD1	1.78655	0.932	0
Horizontal	CDK14	1.77306	0.96	0
Horizontal	DPP10	1.7516	0.905	0
Horizontal	GRIP1	1.74088	0.937	0
Horizontal	SEPTIN7	1.74027	0.963	0
Horizontal	CNTN4	1.73766	0.963	0
Horizontal	ONECUT2	1.73687	0.885	0
Horizontal	RASSF8	1.72676	0.892	0
Horizontal	LHFPL6	1.71719	0.86	0
Horizontal	FILIP1L	1.71282	0.767	0
Horizontal	CACNA1A	1.70358	0.888	0
Horizontal	NTRK2	1.69739	0.93	0
Horizontal	NRG1	1.69632	0.976	0
Horizontal	SYNPR	1.69113	0.603	0
Horizontal	GALNT13	1.6886	0.938	0
Horizontal	HECW1	1.66861	0.871	0
Horizontal	RORB	1.65228	0.986	0
Horizontal	CACNG3	1.64482	0.857	0
Horizontal	PLXNA2	1.6384	0.863	0
Horizontal	TPM3	1.63283	0.871	0
Horizontal	PTPRG	1.6244	0.938	0
Horizontal	IL12A-AS1	1.60347	0.742	0
Horizontal	HS3ST3A1	1.60278	0.74	0
Horizontal	TCERG1L	1.60178	0.878	0
Horizontal	MEGF11	1.60003	0.784	0
Horizontal	PDE4B	1.58935	0.952	0
Horizontal	MIR181A2HG	1.58826	0.943	0
Horizontal	B3GAT2	1.58417	0.826	0
Horizontal	CMYA5	1.58217	0.719	0
Horizontal	PLCB4	1.57796	0.961	0
Horizontal	UTRN	1.56202	0.831	0
Horizontal	TANC1	1.55185	0.915	0
Horizontal	NDRG4	1.55103	0.868	0
Horizontal	SHANK2	1.53827	0.896	0
Horizontal	PCSK1N	1.51608	0.838	0
Horizontal	LINC01725	1.51071	0.709	0
Horizontal	EFNA5	1.49828	0.818	0
Horizontal	NEBL	1.49227	0.967	0
Horizontal	RGS7	1.4879	0.96	0
Horizontal	MYO10	1.47878	0.748	0
Horizontal	SGCD	1.47605	0.683	0
Horizontal	MYT1L	1.47125	0.899	0
Horizontal	NAALAD2	1.45878	0.812	0
Horizontal	PTPRO	1.45284	0.844	0
Horizontal	ATP1B1	1.4504	0.849	0
Horizontal	TMEFF2	1.44883	0.747	0
Horizontal	GAPDH	1.44117	0.977	0
Horizontal	PDE3A	1.43391	0.906	0
Horizontal	ZDHHC14	1.42016	0.841	0
Horizontal	C1QL1	1.41988	0.727	0
Horizontal	TIAM1	1.41202	0.859	0
Horizontal	ACSL3	1.39013	0.924	0
Horizontal	SH3RF3	1.37415	0.618	0
Horizontal	KLHL32	1.37368	0.745	0
Horizontal	PLEKHD1	1.37329	0.823	0
Horizontal	ESR1	1.36198	0.559	0
Horizontal	MBOAT2	1.3568	0.863	0
Horizontal	RHOBTB1	1.35597	0.952	0
Horizontal	DOCK4	1.35393	0.94	0
Horizontal	RPS6KA2	1.35341	0.925	0
Horizontal	ADD2	1.32493	0.807	0
Horizontal	KCNIP1	1.32158	0.624	0
Horizontal	AC093765.3	1.31814	0.573	0
Horizontal	HTRA1	1.30765	0.925	0
Horizontal	TMEM65	1.29606	0.735	0
Horizontal	HMCN1	1.2807	0.62	0
Horizontal	CSGALNACT1	1.27813	0.665	0
Horizontal	SLC4A3	1.25382	0.73	0
Horizontal	AC016044.1	1.2507	0.718	0
Horizontal	HSP90AB1	1.24945	0.891	0
Horizontal	RAB31	1.24898	0.687	0
Horizontal	DACH1	1.24818	0.908	0
Horizontal	FAM155A	1.24607	0.963	0
Horizontal	TFAP2B	1.24394	0.754	0
Horizontal	PTPN4	1.24362	0.944	0
Horizontal	CKB	1.23871	0.98	0
Horizontal	FGF14	1.23672	0.885	0
Horizontal	DGKI	1.22689	0.924	0
Horizontal	PHACTR1	1.22364	0.879	0
Horizontal	CACNG7	1.22166	0.686	0
Horizontal	CDC42EP4	1.21582	0.735	0
Horizontal	C8orf76	1.21289	0.7	0
Horizontal	KCNK1	1.21079	0.688	0
Horizontal	ENO1	1.19978	0.924	0
Horizontal	DAB1	1.19901	0.919	0
Horizontal	UCHL1	1.19247	0.705	0
Horizontal	NDRG1	1.1919	0.866	0
Horizontal	LHX1	1.18095	0.628	0
Horizontal	KCNJ6	1.17781	0.666	0
Horizontal	MGARP	1.17111	0.79	0
Horizontal	TENT5A	1.16984	0.608	0
Horizontal	PKD2L1	1.15662	0.599	0
Horizontal	DPP6	1.15242	0.763	0
Horizontal	ONECUT3	1.15161	0.657	0
Horizontal	RBFOX2	1.14835	0.782	0
Horizontal	ATP6V1F	1.14755	0.705	0
Horizontal	DRD2	1.14264	0.662	0
Horizontal	SLC24A2	1.1419	0.848	0
Horizontal	SMPD3	1.14141	0.714	0
Horizontal	MID1	1.13927	0.767	0
Horizontal	PROX1	1.131	0.778	0
Horizontal	RAPGEF1	1.12962	0.84	0
Horizontal	AFF3	1.12937	0.84	0
Horizontal	CABP1	1.12929	0.75	0
Horizontal	FRMD3	1.1222	0.847	0
Horizontal	PEBP1	1.11861	0.849	0
Horizontal	LRRK2	1.11562	0.643	0
Horizontal	ASAP1	1.11442	0.827	0
Horizontal	FAM78B	1.09446	0.774	0
Horizontal	DLGAP2	1.0917	0.921	0
Horizontal	ANKS1B	1.08992	0.927	0
Horizontal	GRK3	1.08572	0.782	0
Horizontal	ERC1	1.08517	0.965	0
Horizontal	RALGAPA2	1.08479	0.906	0
Horizontal	DTX1	1.06861	0.629	0
Horizontal	CMSS1	1.06806	0.811	0
Horizontal	KIF16B	1.06246	0.774	0
Horizontal	THSD7A	1.06075	0.876	0
Horizontal	GFRA2	1.06026	0.623	0
Horizontal	PMFBP1	1.05952	0.624	0
Horizontal	SNRPN	1.05505	0.801	0
Horizontal	YWHAQ	1.0465	0.771	0
Horizontal	PSAP	1.04469	0.82	0
Horizontal	HIVEP3	1.02608	0.811	0
Horizontal	CDC42BPA	1.02601	0.97	0
Horizontal	SEMA6A	1.02349	0.715	0
Horizontal	TUBB2A	1.02219	0.611	0
Horizontal	CUX2	1.02079	0.629	0
Horizontal	KCNJ2	1.02072	0.638	0
Horizontal	TAGLN3	1.01284	0.655	0
Horizontal	DPY19L3	1.01078	0.685	0
Horizontal	AC021594.2	1.00678	0.519	0
Horizontal	STK10	1.00415	0.598	0
Horizontal	LPL	1.00283	0.589	0
Horizontal	CELF4	1.00114	0.756	0
Gly-amacrine	CDH18	3.33897	0.964	0
Gly-amacrine	GRIK2	3.19836	0.981	0
Gly-amacrine	NRXN1	3.07051	0.99	0
Gly-amacrine	HS6ST3	2.7671	0.833	0
Gly-amacrine	CACNA2D3	2.60149	0.922	0
Gly-amacrine	ZNF804A	2.52945	0.948	0
Gly-amacrine	ZFPM2	2.21343	0.763	0
Gly-amacrine	MGAT4C	2.0924	0.73	0
Gly-amacrine	TENM2	2.09169	0.799	0
Gly-amacrine	SLC24A3	2.00287	0.734	0
Gly-amacrine	TMTC2	1.98519	0.921	0
Gly-amacrine	ADGRB3	1.91952	0.963	0
Gly-amacrine	PREX2	1.91629	0.733	0
Gly-amacrine	CNTNAP2	1.87764	0.778	0
Gly-amacrine	RBFOX1	1.87362	0.671	0
Gly-amacrine	EFNA5	1.82346	0.623	0
Gly-amacrine	IL1RAPL1	1.81093	0.689	0
Gly-amacrine	GPR158	1.79787	0.771	0
Gly-amacrine	DCLK2	1.79348	0.785	0
Gly-amacrine	EBF1	1.7845	0.601	0
Gly-amacrine	DPP6	1.77495	0.682	0
Gly-amacrine	NOVA1	1.77199	0.792	0
Gly-amacrine	DLGAP1	1.76059	0.834	0
Gly-amacrine	DTNA	1.74393	0.841	0
Gly-amacrine	DAB1	1.73235	0.863	0
Gly-amacrine	TRHDE	1.72034	0.536	0
Gly-amacrine	ANKS1B	1.7086	0.867	0
Gly-amacrine	MEG3	1.68986	0.793	0
Gly-amacrine	ROBO2	1.68953	0.767	0
Gly-amacrine	PTPRT	1.66747	0.663	0
Gly-amacrine	FAM155A	1.65535	0.947	0
Gly-amacrine	DSCAM	1.65191	0.879	0
Gly-amacrine	RHOBTB3	1.64108	0.682	0
Gly-amacrine	KCNJ3	1.61059	0.604	0
Gly-amacrine	NFIB	1.60515	0.71	0
Gly-amacrine	CACNA1D	1.57752	0.799	0
Gly-amacrine	TCF4	1.56841	0.973	0
Gly-amacrine	CSMD1	1.55415	0.593	0
Gly-amacrine	GRIA4	1.54556	0.916	0
Gly-amacrine	FRMD5	1.53509	0.816	0
Gly-amacrine	PTPRZ1	1.51505	0.619	0
Gly-amacrine	PLCL2	1.48962	0.632	0
Gly-amacrine	GALNT13	1.46757	0.822	0
Gly-amacrine	ADGRL3	1.4583	0.779	0
Gly-amacrine	GRID2	1.45752	0.795	0
Gly-amacrine	DACH1	1.432	0.733	0
Gly-amacrine	ST6GALNAC3	1.42756	0.601	0
Gly-amacrine	GABRB2	1.4253	0.548	0
Gly-amacrine	MIR181A1HG	1.39784	0.636	0
Gly-amacrine	LDB2	1.39544	0.515	0
Gly-amacrine	CACNA1C	1.34548	0.762	0
Gly-amacrine	ATP1B1	1.33208	0.549	0
Gly-amacrine	NTRK2	1.32923	0.655	0
Gly-amacrine	GRIP1	1.31952	0.625	0
Gly-amacrine	KAZN	1.31054	0.689	0
Gly-amacrine	AFF3	1.30219	0.668	0
Gly-amacrine	GUCY1A2	1.29859	0.566	0
Gly-amacrine	MYT1L	1.29107	0.636	0
Gly-amacrine	PHACTR1	1.27825	0.711	0
Gly-amacrine	RBFOX2	1.24542	0.566	0
Gly-amacrine	RGS7	1.23749	0.8	0
Gly-amacrine	AC092691.1	1.22265	0.701	0
Gly-amacrine	CELF4	1.21556	0.6	0
Gly-amacrine	PAX6	1.21492	0.575	0
Gly-amacrine	ELMO1	1.19563	0.505	0
Gly-amacrine	ARHGAP44	1.16885	0.585	0
Gly-amacrine	LSAMP	1.11733	0.952	0
Gly-amacrine	RYR2	1.11548	0.799	0
Gly-amacrine	CACNA1A	1.08254	0.541	8.92e-289
Gly-amacrine	ASAP1	1.59603	0.647	4.12e-285
Gly-amacrine	PSD3	1.53355	0.889	7.23e-278
Gly-amacrine	SNHG14	1.16205	0.979	2.69e-275
Gly-amacrine	KCTD16	1.34836	0.577	2.01e-269
Gly-amacrine	SEMA3A	1.45759	0.897	3.05e-269
Gly-amacrine	ST18	1.01563	0.616	8.77e-267
Gly-amacrine	GRIA2	1.14135	0.712	1.96e-263
Gly-amacrine	NOL4	1.19586	0.555	3.46e-260
Gly-amacrine	MAGI1	1.10036	0.86	1.46e-222
Gly-amacrine	CNTN4	1.00337	0.742	2.29e-221
Gly-amacrine	RASGEF1B	1.193	0.51	7.28e-211
Gly-amacrine	SHANK2	1.06531	0.508	6.36e-205
Gly-amacrine	UBE2E2	1.11196	0.644	7.74e-197
Gly-amacrine	LINC01414	1.11619	0.547	4.32e-189
Gly-amacrine	SLC8A1	1.15579	0.619	2.77e-179
Gly-amacrine	KLF12	1.13717	0.74	3.54e-165
Gly-amacrine	NCKAP5	1.06445	0.692	1.62e-162
Gly-amacrine	FGF14	1.00908	0.63	7.48e-114
Retinal ganglion cell	KCNC2	2.6063	0.959	0
Retinal ganglion cell	HS6ST3	2.54498	0.939	0
Retinal ganglion cell	NEFL	2.28125	0.98	0
Retinal ganglion cell	SGCZ	2.27015	0.907	0
Retinal ganglion cell	RBPMS	2.26246	0.97	0
Retinal ganglion cell	RBFOX1	2.20554	0.961	0
Retinal ganglion cell	EBF1	2.20467	0.963	0
Retinal ganglion cell	PRKG1	2.19838	0.972	0
Retinal ganglion cell	MEG3	2.17495	0.976	0
Retinal ganglion cell	SOX5	2.10772	0.923	0
Retinal ganglion cell	PLCB1	2.09306	0.963	0
Retinal ganglion cell	DPP6	2.08411	0.941	0
Retinal ganglion cell	GALNTL6	2.04157	0.945	0
Retinal ganglion cell	AL355612.1	2.01907	0.949	0
Retinal ganglion cell	DSCAM	2.01086	0.966	0
Retinal ganglion cell	SLC4A4	2.00395	0.899	0
Retinal ganglion cell	RALYL	1.9976	0.957	0
Retinal ganglion cell	PRUNE2	1.94022	0.976	0
Retinal ganglion cell	AC120193.1	1.93457	0.913	0
Retinal ganglion cell	EPHA6	1.92771	0.947	0
Retinal ganglion cell	NEFM	1.92397	0.976	0
Retinal ganglion cell	ROBO2	1.90777	0.984	0
Retinal ganglion cell	KAZN	1.88419	0.98	0
Retinal ganglion cell	LRP1B	1.86863	0.966	0
Retinal ganglion cell	SYN3	1.83964	0.951	0
Retinal ganglion cell	MEG8	1.82803	0.957	0
Retinal ganglion cell	LRFN5	1.82042	0.963	0
Retinal ganglion cell	TENM4	1.81282	0.97	0
Retinal ganglion cell	MIAT	1.81222	0.955	0
Retinal ganglion cell	UCHL1	1.80205	0.961	0
Retinal ganglion cell	CDH18	1.78033	0.947	0
Retinal ganglion cell	NRXN1	1.7079	0.974	0
Retinal ganglion cell	PCDH9	1.69318	0.984	0
Retinal ganglion cell	SCN1A-AS1	1.68531	0.945	0
Retinal ganglion cell	STMN2	1.64156	0.957	0
Retinal ganglion cell	SCN1A	1.62509	0.966	0
Retinal ganglion cell	IL1RAPL2	1.60684	0.686	0
Retinal ganglion cell	ZFHX3	1.5938	0.953	0
Retinal ganglion cell	AHNAK2	1.54365	0.945	0
Retinal ganglion cell	ZMAT4	1.54009	0.911	0
Retinal ganglion cell	OPCML	1.53794	0.957	0
Retinal ganglion cell	FAM155A	1.52076	0.978	0
Retinal ganglion cell	RYR2	1.51446	0.97	0
Retinal ganglion cell	DLGAP1	1.50848	0.947	0
Retinal ganglion cell	MAP4K4	1.50225	0.945	0
Retinal ganglion cell	CLSTN2	1.49139	0.868	0
Retinal ganglion cell	PTCHD4	1.46403	0.892	0
Retinal ganglion cell	NEAT1	1.46005	0.968	0
Retinal ganglion cell	ASTN2	1.45163	0.98	0
Retinal ganglion cell	KCNN2	1.44007	0.895	0
Retinal ganglion cell	ENOX1	1.43687	0.937	0
Retinal ganglion cell	CACNA1B	1.43524	0.941	0
Retinal ganglion cell	PLA2R1	1.4255	0.941	0
Retinal ganglion cell	SV2C	1.41635	0.888	0
Retinal ganglion cell	TMEM163	1.40397	0.929	0
Retinal ganglion cell	EPHA5	1.40216	0.923	0
Retinal ganglion cell	RIT2	1.39783	0.886	0
Retinal ganglion cell	MCTP1	1.39414	0.815	0
Retinal ganglion cell	CACNA2D3	1.39066	0.945	0
Retinal ganglion cell	SNCG	1.37981	0.909	0
Retinal ganglion cell	MYT1L	1.37208	0.966	0
Retinal ganglion cell	ATP1B1	1.36975	0.949	0
Retinal ganglion cell	LSS	1.36896	0.949	0
Retinal ganglion cell	TENM2	1.36713	0.963	0
Retinal ganglion cell	IL1RAPL1	1.34535	0.915	0
Retinal ganglion cell	ANK1	1.34128	0.929	0
Retinal ganglion cell	RGS6	1.33709	0.765	0
Retinal ganglion cell	OBI1-AS1	1.33672	0.773	0
Retinal ganglion cell	ADCY8	1.33558	0.921	0
Retinal ganglion cell	SPOCK3	1.332	0.923	0
Retinal ganglion cell	UBA6-AS1	1.31757	0.945	0
Retinal ganglion cell	CCDC85A	1.31174	0.927	0
Retinal ganglion cell	RBFOX2	1.3083	0.953	0
Retinal ganglion cell	PPP1R1C	1.29418	0.828	0
Retinal ganglion cell	ELAVL2	1.29121	0.872	0
Retinal ganglion cell	DPP10	1.27264	0.907	0
Retinal ganglion cell	GRIA4	1.27023	0.972	0
Retinal ganglion cell	GALNT17	1.26913	0.882	0
Retinal ganglion cell	GPR158	1.26851	0.955	0
Retinal ganglion cell	TRHDE	1.2627	0.795	0
Retinal ganglion cell	CTNND2	1.26059	0.961	0
Retinal ganglion cell	ZBTB7C	1.25514	0.89	0
Retinal ganglion cell	PAM	1.2466	0.949	0
Retinal ganglion cell	CEP85L	1.24518	0.959	0
Retinal ganglion cell	FGF12	1.24346	0.976	0
Retinal ganglion cell	RBMS3	1.24193	0.811	0
Retinal ganglion cell	MARCH11	1.23979	0.828	0
Retinal ganglion cell	CNTNAP5	1.23751	0.941	0
Retinal ganglion cell	SORBS1	1.23328	0.939	0
Retinal ganglion cell	CLEC2L	1.23189	0.872	0
Retinal ganglion cell	UNC5D	1.22623	0.951	0
Retinal ganglion cell	TMSB10	1.22524	0.903	0
Retinal ganglion cell	EPB41L3	1.22259	0.978	0
Retinal ganglion cell	DTNA	1.22195	0.957	0
Retinal ganglion cell	LINC00882	1.21818	0.961	0
Retinal ganglion cell	SNRPN	1.20883	0.97	0
Retinal ganglion cell	TANC1	1.19573	0.955	0
Retinal ganglion cell	GRIN2A	1.1914	0.87	0
Retinal ganglion cell	SYN2	1.18871	0.911	0
Retinal ganglion cell	AC093765.3	1.18619	0.791	0
Retinal ganglion cell	DPYSL2	1.1839	0.974	0
Retinal ganglion cell	LINGO2	1.18371	0.945	0
Retinal ganglion cell	UBE2E2	1.18302	0.963	0
Retinal ganglion cell	AC024901.1	1.17526	0.813	0
Retinal ganglion cell	ANO4	1.16505	0.87	0
Retinal ganglion cell	CNTNAP2	1.16424	0.974	0
Retinal ganglion cell	SRGAP1	1.15978	0.947	0
Retinal ganglion cell	ADD2	1.15809	0.939	0
Retinal ganglion cell	APP	1.15623	0.959	0
Retinal ganglion cell	HMGCS1	1.15487	0.874	0
Retinal ganglion cell	PCA3	1.15441	0.854	0
Retinal ganglion cell	HECW2	1.15383	0.939	0
Retinal ganglion cell	BASP1	1.1323	0.949	0
Retinal ganglion cell	RBMS1	1.12605	0.911	0
Retinal ganglion cell	PPP2R2C	1.11499	0.907	0
Retinal ganglion cell	NEDD4L	1.10896	0.951	0
Retinal ganglion cell	PVALB	1.10724	0.937	0
Retinal ganglion cell	TUBB3	1.10412	0.87	0
Retinal ganglion cell	PEX5L	1.10322	0.949	0
Retinal ganglion cell	NEFH	1.09296	0.858	0
Retinal ganglion cell	ADAM23	1.09293	0.963	0
Retinal ganglion cell	NDRG4	1.09226	0.892	0
Retinal ganglion cell	PHACTR3	1.08945	0.895	0
Retinal ganglion cell	AC107223.1	1.08755	0.878	0
Retinal ganglion cell	LPP	1.08722	0.931	0
Retinal ganglion cell	POU6F2	1.08034	0.846	0
Retinal ganglion cell	DLC1	1.08001	0.842	0
Retinal ganglion cell	LUZP2	1.07395	0.742	0
Retinal ganglion cell	GAS2	1.07053	0.884	0
Retinal ganglion cell	SGK1	1.05737	0.864	0
Retinal ganglion cell	KCNQ1OT1	1.0518	0.929	0
Retinal ganglion cell	PCDH7	1.0499	0.909	0
Retinal ganglion cell	MICAL2	1.03906	0.846	0
Retinal ganglion cell	NRN1	1.03839	0.842	0
Retinal ganglion cell	SLC17A6	1.0345	0.842	0
Retinal ganglion cell	RBM20	1.03063	0.807	0
Retinal ganglion cell	UTRN	1.02581	0.874	0
Retinal ganglion cell	ADAM22	1.02476	0.933	0
Retinal ganglion cell	KCNQ3	1.02314	0.817	0
Retinal ganglion cell	KCND2	1.00266	0.582	0
Retinal ganglion cell	SORCS1	1.00227	0.88	0
Retinal ganglion cell	RAP1GAP2	1.00178	0.921	0
Retinal ganglion cell	DCDC1	1.41988	0.961	1.53e-281
Retinal ganglion cell	ATRNL1	1.19005	0.966	3.69e-276
Retinal ganglion cell	RTN3	1.06086	0.984	2.61e-264
Retinal ganglion cell	MAGI1	1.13079	0.98	1.48e-238
Retinal ganglion cell	SNHG14	1.25912	0.998	4.59e-232
AII-amacrine	RBFOX1	3.63906	0.998	0
AII-amacrine	CNTNAP2	2.79186	0.993	0
AII-amacrine	GRIK2	2.73839	0.991	0
AII-amacrine	ZNF804A	2.69159	0.996	0
AII-amacrine	PLCL1	2.66946	0.969	0
AII-amacrine	CDH7	2.49465	0.956	0
AII-amacrine	NFIA	2.41298	0.973	0
AII-amacrine	TLL1	2.31264	0.931	0
AII-amacrine	STXBP5-AS1	2.29554	0.938	0
AII-amacrine	AC073050.1	2.29428	0.967	0
AII-amacrine	LHFPL6	2.27405	0.942	0
AII-amacrine	PHACTR1	2.2237	0.976	0
AII-amacrine	SYNDIG1	2.22142	0.911	0
AII-amacrine	DPP6	2.17351	0.969	0
AII-amacrine	ST6GALNAC5	2.10073	0.953	0
AII-amacrine	CDK14	2.00188	0.978	0
AII-amacrine	ANKS1B	1.99656	0.982	0
AII-amacrine	PAK5	1.9917	0.927	0
AII-amacrine	TMTC2	1.96559	0.976	0
AII-amacrine	GRIA4	1.95814	0.993	0
AII-amacrine	SLC35F3	1.95278	0.812	0
AII-amacrine	ANO4	1.90943	0.849	0
AII-amacrine	SYNPR	1.90601	0.865	0
AII-amacrine	SDK1	1.89907	0.987	0
AII-amacrine	CDHR3	1.8953	0.856	0
AII-amacrine	DCLK2	1.86812	0.949	0
AII-amacrine	NTRK2	1.86783	0.907	0
AII-amacrine	CNTN4	1.86216	0.996	0
AII-amacrine	EPHA7	1.82227	0.86	0
AII-amacrine	ADGRB3	1.82074	0.982	0
AII-amacrine	OTOGL	1.79745	0.774	0
AII-amacrine	CALB2	1.7926	0.747	0
AII-amacrine	TCERG1L	1.78618	0.867	0
AII-amacrine	MEG3	1.78578	0.96	0
AII-amacrine	MYT1L	1.78295	0.914	0
AII-amacrine	ZDHHC14	1.77387	0.856	0
AII-amacrine	CACNG5	1.773	0.798	0
AII-amacrine	RHOBTB3	1.75843	0.902	0
AII-amacrine	AFF3	1.74052	0.929	0
AII-amacrine	CACNG3	1.71853	0.834	0
AII-amacrine	GLCE	1.71703	0.874	0
AII-amacrine	ACTC1	1.71199	0.63	0
AII-amacrine	PLCB4	1.70861	0.965	0
AII-amacrine	SLC12A7	1.70053	0.789	0
AII-amacrine	LAMP5	1.69186	0.772	0
AII-amacrine	KCNMA1	1.69012	0.984	0
AII-amacrine	DAB1	1.68607	0.965	0
AII-amacrine	RGS7	1.67011	0.96	0
AII-amacrine	SHISA6	1.61886	0.787	0
AII-amacrine	TRIM9	1.58406	0.918	0
AII-amacrine	SLC8A1	1.57351	0.927	0
AII-amacrine	RASGEF1B	1.56752	0.854	0
AII-amacrine	NFIA-AS2	1.56681	0.716	0
AII-amacrine	TBC1D4	1.5509	0.694	0
AII-amacrine	GRIA3	1.54913	0.856	0
AII-amacrine	OTUD7A	1.53326	0.896	0
AII-amacrine	SYNPO2	1.5261	0.663	0
AII-amacrine	ADCY5	1.51458	0.761	0
AII-amacrine	DACH1	1.50904	0.905	0
AII-amacrine	CRMP1	1.50902	0.838	0
AII-amacrine	SAMD4A	1.49396	0.829	0
AII-amacrine	AC002460.2	1.49117	0.769	0
AII-amacrine	PDE3A	1.47984	0.902	0
AII-amacrine	HSPA12A	1.47709	0.885	0
AII-amacrine	PLCB1	1.46579	0.812	0
AII-amacrine	FAM155A	1.43266	0.978	0
AII-amacrine	SORBS1	1.4269	0.845	0
AII-amacrine	GHR	1.41999	0.661	0
AII-amacrine	PTPRF	1.40868	0.845	0
AII-amacrine	APBA1	1.38867	0.831	0
AII-amacrine	GABRA3	1.38512	0.687	0
AII-amacrine	AC092691.1	1.36852	0.871	0
AII-amacrine	FBXL7	1.36477	0.816	0
AII-amacrine	TFAP2B	1.34771	0.683	0
AII-amacrine	ZEB2	1.34325	0.863	0
AII-amacrine	SHC3	1.33072	0.65	0
AII-amacrine	CALB1	1.32791	0.678	0
AII-amacrine	KIAA1217	1.31305	0.829	0
AII-amacrine	BTBD11	1.29984	0.634	0
AII-amacrine	AL138720.1	1.2779	0.563	0
AII-amacrine	TNS3	1.27111	0.634	0
AII-amacrine	GRIP1	1.25514	0.82	0
AII-amacrine	DPY19L2	1.24454	0.789	0
AII-amacrine	RUNX1T1	1.2438	0.849	0
AII-amacrine	RBFOX2	1.23316	0.765	0
AII-amacrine	PAX6	1.22959	0.774	0
AII-amacrine	LINC02552	1.22511	0.667	0
AII-amacrine	PDE7B	1.21893	0.61	0
AII-amacrine	SLC6A9	1.21708	0.674	0
AII-amacrine	TRPC6	1.20931	0.55	0
AII-amacrine	RYR3	1.20641	0.603	0
AII-amacrine	ATP1B1	1.1984	0.674	0
AII-amacrine	OLFM3	1.19073	0.743	0
AII-amacrine	DRD2	1.18636	0.59	0
AII-amacrine	PLCE1	1.16377	0.687	0
AII-amacrine	KIF26B	1.16322	0.545	0
AII-amacrine	CARMIL1	1.15305	0.774	0
AII-amacrine	NOS1AP	1.13879	0.643	0
AII-amacrine	ARHGEF3	1.13869	0.632	0
AII-amacrine	GJD2	1.1257	0.554	0
AII-amacrine	MEG8	1.12266	0.674	0
AII-amacrine	PLCL2	1.12089	0.687	0
AII-amacrine	TIAM1	1.11787	0.714	0
AII-amacrine	CNTN3	1.09569	0.614	0
AII-amacrine	APP	1.08885	0.798	0
AII-amacrine	PARP8	1.05148	0.663	0
AII-amacrine	VWC2L	1.05134	0.561	0
AII-amacrine	PDE3B	1.04525	0.501	0
AII-amacrine	AC099792.1	1.03744	0.514	0
AII-amacrine	NRIP3	1.03214	0.552	0
AII-amacrine	ATP2B2	1.0299	0.67	0
AII-amacrine	NDRG4	1.02018	0.65	0
AII-amacrine	DLGAP1	1.0001	0.789	0
AII-amacrine	TMEM178B	1.35261	0.889	1.25e-299
AII-amacrine	NTRK3	1.20651	0.761	1.66e-299
AII-amacrine	EFNA5	1.0807	0.588	1.44e-290
AII-amacrine	SLC24A2	1.11759	0.86	2.67e-290
AII-amacrine	PAM	1.04788	0.703	5.86e-289
AII-amacrine	KCTD16	1.14033	0.745	1.67e-284
AII-amacrine	SIPA1L3	1.34055	0.829	1.45e-274
AII-amacrine	DTNA	1.05297	0.809	1.73e-259
AII-amacrine	MTSS1	1.12792	0.805	2.45e-258
AII-amacrine	TRIO	1.30262	0.891	1.57e-256
AII-amacrine	SLC35F1	1.11442	0.803	3.21e-251
AII-amacrine	LSAMP	1.2284	0.984	2.56e-250
AII-amacrine	NRCAM	1.32532	0.916	1.29e-248
AII-amacrine	MAGI2	1.42622	0.998	1.25e-241
AII-amacrine	VAV3	1.2729	0.889	6.8e-241
AII-amacrine	LINC01414	1.16525	0.736	1.09e-238
AII-amacrine	NRG3	1.22721	0.987	1.02e-232
AII-amacrine	STXBP5	1.41465	0.971	1.01e-221
AII-amacrine	ATP1A1	1.27853	0.827	5.17e-214
AII-amacrine	ASAP1	1.00398	0.732	6.42e-203
AII-amacrine	SNHG14	1.24189	0.996	5.78e-200
AII-amacrine	NIN	1.11586	0.783	1.98e-198
AII-amacrine	NR3C2	1.27975	0.942	8.03e-184
AII-amacrine	SEMA3A	1.18891	0.956	7.18e-182
AII-amacrine	RPS6KA2	1.04551	0.794	1.03e-176
Astrocyte	WIF1	2.64525	0.987	0
Astrocyte	SLC4A4	2.36404	0.914	0
Astrocyte	ERBB4	2.30473	0.983	0
Astrocyte	DCLK1	2.19454	0.892	0
Astrocyte	AC092957.1	2.09484	0.793	0
Astrocyte	AL139383.1	2.05851	0.75	0
Astrocyte	GFAP	1.97382	0.694	0
Astrocyte	SERPINA3	1.91273	0.638	0
Astrocyte	LINC00511	1.90329	0.875	0
Astrocyte	TNC	1.87665	0.733	0
Astrocyte	MIR100HG	1.83266	0.935	0
Astrocyte	AL160272.1	1.81573	0.685	0
Astrocyte	SORCS1	1.78598	0.862	0
Astrocyte	RBMS3	1.78247	0.797	0
Astrocyte	DGKG	1.77848	0.754	0
Astrocyte	NRP1	1.76157	0.759	0
Astrocyte	STARD13	1.71685	0.806	0
Astrocyte	EBF1	1.7059	0.716	0
Astrocyte	LINC00299	1.7051	0.69	0
Astrocyte	ATP1A2	1.69123	0.78	0
Astrocyte	LAMA2	1.66406	0.767	0
Astrocyte	HES1	1.64761	0.875	0
Astrocyte	GYPC	1.61337	0.711	0
Astrocyte	SPARCL1	1.61266	0.668	0
Astrocyte	ARHGAP15	1.55679	0.569	0
Astrocyte	AC007368.1	1.53265	0.603	0
Astrocyte	SLCO1C1	1.51523	0.677	0
Astrocyte	PAX5	1.50278	0.612	0
Astrocyte	SLC1A3	1.50214	0.81	0
Astrocyte	TRDN	1.46646	0.797	0
Astrocyte	CD44	1.42971	0.668	0
Astrocyte	BAALC	1.34739	0.638	0
Astrocyte	FOXP2	1.32424	0.832	0
Astrocyte	LMO3	1.31757	0.539	0
Astrocyte	DEC1	1.30982	0.547	0
Astrocyte	ALK	1.30214	0.599	0
Astrocyte	EYA1	1.27642	0.556	0
Astrocyte	ID4	1.27388	0.621	0
Astrocyte	MGST1	1.24838	0.603	0
Astrocyte	BNC2	1.2476	0.612	0
Astrocyte	SPATA13	1.21677	0.677	0
Astrocyte	ARAP2	1.17908	0.621	0
Astrocyte	PAX2	1.16716	0.552	0
Astrocyte	TMEM132B	1.11767	0.517	0
Astrocyte	LGI4	1.07614	0.616	0
Astrocyte	AQP4	1.06524	0.556	0
Astrocyte	CD9	1.06309	0.616	0
Astrocyte	CREB5	1.03344	0.509	0
Astrocyte	TGFB2	1.09425	0.504	4.19e-294
Astrocyte	UST	1.24586	0.647	9.6e-292
Astrocyte	NPAS3	2.23042	0.987	1.42e-289
Astrocyte	ROR1	1.53845	0.793	7.27e-286
Astrocyte	MT1G	1.27582	0.603	2.1e-281
Astrocyte	CHL1	1.05148	0.556	3.33e-281
Astrocyte	SOX6	1.47312	0.888	2.78e-276
Astrocyte	NCALD	1.66626	0.716	1.24e-274
Astrocyte	NAV2	1.42581	0.918	3.44e-263
Astrocyte	NCAM2	1.12699	0.509	2.75e-255
Astrocyte	PRKG1	1.51138	0.944	1.95e-248
Astrocyte	MT2A	1.38716	0.707	3.24e-244
Astrocyte	FMNL2	1.51282	0.836	1.52e-237
Astrocyte	PTPRJ	1.77096	0.853	1.59e-235
Astrocyte	LHFPL6	1.18829	0.703	3.76e-233
Astrocyte	PARD3B	1.3772	0.746	1.88e-223
Astrocyte	MT1X	1.40151	0.668	1.32e-221
Astrocyte	CLU	2.30456	0.97	3.28e-219
Astrocyte	ATP13A4	1.06015	0.552	8.29e-216
Astrocyte	PTPRZ1	1.19837	0.698	2.06e-212
Astrocyte	MIR99AHG	1.7661	0.953	1.08e-211
Astrocyte	CASC15	1.26089	0.81	8.88e-211
Astrocyte	KAZN	1.5664	0.935	6.4e-209
Astrocyte	STOX2	1.18413	0.737	1.22e-208
Astrocyte	TENM4	1.23531	0.741	7.29e-207
Astrocyte	SLC35F1	1.66841	0.922	2.08e-205
Astrocyte	GLUL	2.04743	0.991	2.51e-205
Astrocyte	PTGDS	1.77369	0.909	3.18e-200
Astrocyte	ENOX1	1.02606	0.655	3.06e-195
Astrocyte	ABI3BP	1.21307	0.733	5.73e-188
Astrocyte	RASD1	1.10006	0.522	1.22e-186
Astrocyte	PCDH9	1.89686	0.987	6.91e-181
Astrocyte	GPR158	1.17205	0.703	5.8e-179
Astrocyte	ARNT2	1.01052	0.612	4.12e-178
Astrocyte	GLIS3	1.26949	0.504	1.4e-176
Astrocyte	NFIB	1.02704	0.853	2.35e-168
Astrocyte	ME1	1.43579	0.793	2.52e-168
Astrocyte	NFIA	1.10001	0.914	1e-166
Astrocyte	KIAA1217	1.25149	0.849	8.69e-166
Astrocyte	ZHX3	1.04595	0.664	4.64e-165
Astrocyte	B2M	1.05363	0.569	1.17e-164
Astrocyte	BMPR1B	1.17639	0.81	2.62e-164
Astrocyte	LPP	1.10428	0.741	2.54e-163
Astrocyte	KIAA1211	1.00627	0.659	1.07e-159
Astrocyte	MAPK4	1.10406	0.728	3.2e-159
Astrocyte	AF117829.1	1.0675	0.651	8e-159
Astrocyte	MT3	1.19669	0.629	2.97e-157
Astrocyte	VIM	1.69542	0.901	3.31e-157
Astrocyte	MBOAT2	1.40932	0.832	9.09e-156
Astrocyte	CTDSPL	1.13939	0.513	1.23e-155
Astrocyte	DUSP1	1.27097	0.634	6.11e-153
Astrocyte	AKAP12	1.14549	0.746	9.26e-153
Astrocyte	NR2F1-AS1	1.02089	0.638	6.23e-143
Astrocyte	LRP1B	1.55516	0.793	1.36e-141
Astrocyte	NTRK2	1.11838	0.767	4.74e-140
Astrocyte	TF	1.17218	0.97	1.69e-139
Astrocyte	FRY	1.67656	0.918	9.27e-139
Astrocyte	QKI	1.64203	0.974	7.94e-137
Astrocyte	NEAT1	1.4848	0.991	9.73e-136
Astrocyte	MLLT3	1.32637	0.797	1.74e-134
Astrocyte	BICD1	1.32238	0.905	4.46e-134
Astrocyte	CTNND2	1.07957	0.862	9.93e-129
Astrocyte	CST3	1.1055	0.634	1.94e-128
Astrocyte	CRYAB	1.1247	0.78	8.71e-125
Astrocyte	ERBIN	1.14587	0.828	8.62e-120
Astrocyte	LSAMP	1.18141	0.978	2e-118
Astrocyte	GPX3	1.38997	0.914	1.52e-115
Astrocyte	COL4A3	1.12415	0.875	4.53e-114
Astrocyte	DTNA	1.13848	0.759	3.96e-109
Astrocyte	JAKMIP2	1.15005	0.815	3.22e-107
Astrocyte	AC073050.1	1.07441	0.681	1.23e-105
Astrocyte	JAKMIP2-AS1	1.25762	0.763	1.17e-100
Astrocyte	SORCS2	1.03369	0.707	4.69e-95
Astrocyte	TRIM9	1.08022	0.802	2.33e-88
Astrocyte	MAML2	1.02565	0.918	2.69e-65
Astrocyte	VEGFA	1.36949	0.759	7.7e-57
Microglia	SRGN	2.68008	0.862	0
Microglia	ELL2	2.53506	0.776	0
Microglia	RGS1	2.479	0.784	0
Microglia	ADAM28	2.47668	0.828	0
Microglia	CD74	2.30801	0.819	0
Microglia	OLR1	2.2969	0.737	0
Microglia	ARHGAP15	2.16827	0.819	0
Microglia	HLA-DRA	2.1594	0.78	0
Microglia	AC131944.1	2.13223	0.612	0
Microglia	DPYD	2.09425	0.841	0
Microglia	DENND3	2.0049	0.784	0
Microglia	PTPRC	1.97907	0.767	0
Microglia	ELMO1	1.87923	0.819	0
Microglia	IRAK3	1.85982	0.724	0
Microglia	SLC11A1	1.85637	0.728	0
Microglia	SLC1A3	1.85062	0.823	0
Microglia	B2M	1.81518	0.858	0
Microglia	AC120193.1	1.80594	0.746	0
Microglia	DOCK8	1.78233	0.78	0
Microglia	TLR2	1.75591	0.707	0
Microglia	SYTL3	1.74195	0.595	0
Microglia	SRGAP2	1.73493	0.823	0
Microglia	SGK1	1.72952	0.698	0
Microglia	RNF144B	1.72686	0.707	0
Microglia	HLA-DRB1	1.69524	0.703	0
Microglia	CHST11	1.67505	0.681	0
Microglia	PDE3B	1.66798	0.634	0
Microglia	PELI1	1.60707	0.694	0
Microglia	CD83	1.57813	0.504	0
Microglia	CTSB	1.52194	0.741	0
Microglia	GPR183	1.50198	0.534	0
Microglia	RNASET2	1.48034	0.724	0
Microglia	HLA-DPB1	1.4792	0.642	0
Microglia	MSR1	1.45824	0.737	0
Microglia	RUNX1	1.43954	0.595	0
Microglia	CD163	1.42104	0.513	0
Microglia	ATP8B4	1.4087	0.565	0
Microglia	ABCC4	1.40754	0.534	0
Microglia	MAN2A1	1.40418	0.565	0
Microglia	RAB31	1.39721	0.625	0
Microglia	TBXAS1	1.38823	0.638	0
Microglia	TNFRSF1B	1.36739	0.569	0
Microglia	HLA-DQB1	1.35222	0.603	0
Microglia	CLEC7A	1.34598	0.565	0
Microglia	CLEC2B	1.33771	0.504	0
Microglia	UTRN	1.33031	0.724	0
Microglia	C1QB	1.31337	0.509	0
Microglia	SLC9A9	1.30727	0.582	0
Microglia	ETS2	1.2899	0.556	0
Microglia	SYK	1.2885	0.569	0
Microglia	SRGAP2B	1.26929	0.642	0
Microglia	INPP5D	1.2634	0.565	0
Microglia	DOCK5	1.26326	0.664	0
Microglia	HLA-DPA1	1.22963	0.591	0
Microglia	ZFP36	1.22345	0.595	0
Microglia	SLC2A5	1.22111	0.517	0
Microglia	LYN	1.21799	0.565	0
Microglia	PLSCR1	1.20532	0.672	0
Microglia	FAM49A	1.20103	0.578	0
Microglia	PREX1	1.19337	0.552	0
Microglia	ZFP36L1	1.19165	0.591	0
Microglia	RIN3	1.18159	0.556	0
Microglia	RAB20	1.17763	0.513	0
Microglia	ARHGAP18	1.13654	0.565	0
Microglia	SPATA13	1.09379	0.582	0
Microglia	RHBDF2	1.07022	0.526	0
Microglia	SAT1	2.06492	0.841	2.6e-299
Microglia	ACSL1	1.81303	0.841	3.34e-292
Microglia	KCNQ3	1.71335	0.664	1.64e-290
Microglia	CEBPD	1.17174	0.694	3.22e-270
Microglia	BNC2	1.12475	0.526	1.64e-265
Microglia	SRGAP1	1.58611	0.767	2.83e-264
Microglia	BCL2	1.1191	0.603	2.26e-260
Microglia	REL	1.60997	0.72	1.07e-255
Microglia	SPP1	2.91045	0.815	6.61e-252
Microglia	MAP3K8	1.36019	0.599	1.25e-249
Microglia	FAM110B	1.63811	0.69	8.75e-229
Microglia	PPARD	1.19627	0.659	2.4e-227
Microglia	MGAT4A	1.23353	0.591	1.21e-225
Microglia	ETV6	1.57123	0.849	2.23e-215
Microglia	ARHGAP24	2.146	0.892	2.54e-212
Microglia	GNA13	1.49147	0.737	3.72e-212
Microglia	LRMDA	2.06813	0.918	8.59e-197
Microglia	RAPGEF1	1.91789	0.866	2.5e-196
Microglia	SKAP2	1.11139	0.582	4.51e-196
Microglia	LRRFIP1	1.30767	0.737	8.79e-190
Microglia	GAB2	1.24793	0.621	2.78e-186
Microglia	LPAR6	1.04258	0.504	1.84e-185
Microglia	DUSP1	1.06079	0.694	3.22e-180
Microglia	IFNGR1	1.09497	0.677	2.95e-176
Microglia	LPP	1.25139	0.763	4.31e-175
Microglia	SNX9	1.27149	0.595	7.77e-174
Microglia	HERPUD1	1.25882	0.599	3.71e-173
Microglia	ANKRD44	1.26498	0.707	8.08e-173
Microglia	SEC14L1	1.12271	0.591	9.56e-172
Microglia	FMNL2	1.67215	0.724	4.13e-167
Microglia	PFKFB3	1.3087	0.642	1.36e-166
Microglia	PRKAG2	1.1599	0.565	1.3e-164
Microglia	BMP2K	1.5934	0.802	4.63e-160
Microglia	AKAP13	1.43668	0.845	6.32e-159
Microglia	CDC42SE2	1.17674	0.603	3.74e-156
Microglia	JUNB	1.26583	0.716	7.65e-152
Microglia	HIST1H2AC	1.78138	0.543	3.34e-149
Microglia	ID2	1.05342	0.513	1.73e-147
Microglia	TMSB4X	1.17055	0.707	3.19e-144
Microglia	SLC2A3	1.99766	0.828	9.29e-144
Microglia	PAG1	1.25924	0.694	1.1e-143
Microglia	GNAQ	1.39194	0.806	2.39e-138
Microglia	NEAT1	1.75234	0.94	2.29e-137
Microglia	CMIP	1.03628	0.668	7.67e-134
Microglia	SMAP2	1.29273	0.733	2.92e-130
Microglia	FOS	1.01076	0.53	9.44e-130
Microglia	GRB2	1.10852	0.685	4.08e-128
Microglia	MAN1A1	1.06701	0.642	2.15e-124
Microglia	SORL1	1.24613	0.759	8.75e-123
Microglia	EPB41L3	1.50326	0.841	1.03e-116
Microglia	RNF149	1.10935	0.707	2.05e-116
Microglia	UGCG	1.1527	0.534	4.05e-115
Microglia	BCAT1	1.03002	0.591	4.55e-114
Microglia	MEF2A	1.71033	0.974	6.42e-114
Microglia	DOCK4	2.02902	0.927	2.75e-111
Microglia	BASP1	1.06276	0.621	1.25e-110
Microglia	SLC8A1	1.35716	0.81	2.58e-109
Microglia	DDIT4	1.25992	0.694	2.37e-107
Microglia	FKBP5	1.34005	0.78	2.77e-106
Microglia	APOE	1.13622	0.754	2.85e-96
Microglia	NAMPT	1.87491	0.767	3.61e-91
Microglia	SLC25A37	1.26486	0.711	2.6e-89
Microglia	PADI2	1.46422	0.655	1.37e-88
Microglia	HIF1A	1.64551	0.944	4.58e-88
Microglia	QKI	1.45015	0.892	5.91e-88
Microglia	RPS6KA2	1.11663	0.81	9.24e-88
Microglia	TFRC	1.10816	0.616	5.83e-84
Microglia	SIPA1L1	1.56909	0.901	9.73e-83
Microglia	FRMD4A	1.21174	0.784	1.75e-73
Microglia	ZSWIM6	1.09148	0.776	3.54e-73
Microglia	DLEU1	1.06589	0.569	2.1e-61
Microglia	ZNF331	1.47811	0.569	1.71e-59
Microglia	TBC1D22A	1.00399	0.793	4.36e-59
Microglia	SSH2	1.13691	0.849	3.84e-51
Microglia	FAM13A	1.01204	0.845	1.6e-49
Microglia	ESYT2	1.04242	0.69	2.78e-33
