# Supplementary material for: Single-cell multiome of the human retina and deep learning nominate causal variants in complex eye diseases
Source: Cell Genom. 2022 Jul 27;2(8):100164. doi: 10.1016/j.xgen.2022.100164 (PMC9584034; doi:10.1016/j.xgen.2022.100164)
Supplement: Data S2. Bed format of reproducible scATAC peaks by cell type, related to Figure 2 [file mmc3.xlsx]

## Sheet: Overview
Data S2. Bed format of reproducible scATAC peaks by cell type, Related to Figure 2
1. Union
2. Rod
3. OFF-cone bipolar
4. Müller glia
5. ON-cone bipolar
6. Rod bipolar
7. Cone
8. GABA-amacrine
9. Horizontal
10. Gly-amacrine
11. Retinal ganglion cell
12. AII-amacrine
13. Astrocyte
14. Microglia

## Sheet: Union
chr1	792753	793253
chr1	794313	794813
chr1	794855	795355
chr1	804663	805163
chr1	806164	806664
chr1	816867	817367
chr1	817812	818312
chr1	818778	819278
chr1	819717	820217
chr1	820786	821286
chr1	821710	822210
chr1	822460	822960
chr1	823321	823821
chr1	826780	827280
chr1	827301	827801
chr1	828543	829043
chr1	829802	830302
chr1	830658	831158
chr1	831569	832069
chr1	832109	832609
chr1	835450	835950
chr1	839479	839979
chr1	842869	843369
chr1	848503	849003
chr1	849861	850361
chr1	851323	851823
chr1	851971	852471
chr1	857871	858371
chr1	858600	859100
chr1	867457	867957
chr1	868660	869160
chr1	869689	870189
chr1	877953	878453
chr1	895531	896031
chr1	898247	898747
chr1	902662	903162
chr1	903609	904109
chr1	904496	904996
chr1	905205	905705
chr1	905821	906321
chr1	906744	907244
chr1	907938	908438
chr1	909952	910452
chr1	910496	910996
chr1	911144	911644
chr1	912049	912549
chr1	912802	913302
chr1	913499	913999
chr1	915622	916122
chr1	916474	916974
chr1	917017	917517
chr1	918022	918522
chr1	919028	919528
chr1	919553	920053
chr1	920238	920738
chr1	920994	921494
chr1	921530	922030
chr1	922404	922904
chr1	922984	923484
chr1	923608	924108
chr1	924779	925279
chr1	925427	925927
chr1	926068	926568
chr1	926745	927245
chr1	927730	928230
chr1	928243	928743
chr1	929223	929723
chr1	930115	930615
chr1	930741	931241
chr1	931518	932018
chr1	932168	932668
chr1	932831	933331
chr1	933384	933884
chr1	934790	935290
chr1	935734	936234
chr1	936597	937097
chr1	937305	937805
chr1	938018	938518
chr1	939026	939526
chr1	939531	940031
chr1	940073	940573
chr1	940828	941328
chr1	941668	942168
chr1	942368	942868
chr1	943072	943572
chr1	943942	944442
chr1	944636	945136
chr1	945255	945755
chr1	945762	946262
chr1	946359	946859
chr1	946978	947478
chr1	947604	948104
chr1	948133	948633
chr1	948748	949248
chr1	951331	951831
chr1	953414	953914
chr1	956616	957116
chr1	957928	958428
chr1	958568	959068
chr1	959108	959608
chr1	959772	960272
chr1	960325	960825
chr1	961017	961517
chr1	961531	962031
chr1	962859	963359
chr1	963774	964274
chr1	964831	965331
chr1	965492	965992
chr1	966185	966685
chr1	966763	967263
chr1	967368	967868
chr1	967916	968416
chr1	968737	969237
chr1	970600	971100
chr1	971171	971671
chr1	971883	972383
chr1	973209	973709
chr1	974103	974603
chr1	975302	975802
chr1	975948	976448
chr1	978353	978853
chr1	979203	979703
chr1	979895	980395
chr1	980669	981169
chr1	981195	981695
chr1	981924	982424
chr1	982597	983097
chr1	983508	984008
chr1	984084	984584
chr1	985183	985683
chr1	989522	990022
chr1	990049	990549
chr1	991015	991515
chr1	991990	992490
chr1	993099	993599
chr1	993637	994137
chr1	994193	994693
chr1	994780	995280
chr1	995518	996018
chr1	996045	996545
chr1	996696	997196
chr1	997619	998119
chr1	998523	999023
chr1	999338	999838
chr1	999936	1000436
chr1	1000603	1001103
chr1	1001134	1001634
chr1	1001733	1002233
chr1	1002638	1003138
chr1	1003354	1003854
chr1	1004045	1004545
chr1	1004575	1005075
chr1	1005130	1005630
chr1	1005658	1006158
chr1	1006253	1006753
chr1	1006856	1007356
chr1	1008434	1008934
chr1	1010782	1011282
chr1	1013209	1013709
chr1	1014106	1014606
chr1	1014612	1015112
chr1	1015312	1015812
chr1	1016066	1016566
chr1	1016958	1017458
chr1	1017710	1018210
chr1	1018226	1018726
chr1	1018728	1019228
chr1	1019282	1019782
chr1	1019818	1020318
chr1	1020612	1021112
chr1	1021341	1021841
chr1	1022402	1022902
chr1	1022985	1023485
chr1	1024070	1024570
chr1	1024942	1025442
chr1	1026008	1026508
chr1	1026667	1027167
chr1	1027402	1027902
chr1	1029250	1029750
chr1	1029762	1030262
chr1	1030269	1030769
chr1	1031166	1031666
chr1	1031701	1032201
chr1	1032370	1032870
chr1	1032908	1033408
chr1	1033564	1034064
chr1	1034252	1034752
chr1	1035298	1035798
chr1	1036045	1036545
chr1	1036924	1037424
chr1	1037553	1038053
chr1	1038671	1039171
chr1	1039963	1040463
chr1	1040636	1041136
chr1	1041146	1041646
chr1	1041750	1042250
chr1	1042271	1042771
chr1	1043494	1043994
chr1	1044378	1044878
chr1	1045553	1046053
chr1	1046227	1046727
chr1	1047314	1047814
chr1	1047823	1048323
chr1	1051318	1051818
chr1	1052106	1052606
chr1	1052630	1053130
chr1	1055785	1056285
chr1	1056329	1056829
chr1	1058107	1058607
chr1	1058804	1059304
chr1	1059415	1059915
chr1	1059933	1060433
chr1	1060585	1061085
chr1	1061584	1062084
chr1	1062956	1063456
chr1	1063740	1064240
chr1	1064330	1064830
chr1	1065879	1066379
chr1	1066426	1066926
chr1	1067032	1067532
chr1	1067652	1068152
chr1	1068573	1069073
chr1	1069126	1069626
chr1	1069718	1070218
chr1	1070246	1070746
chr1	1070928	1071428
chr1	1071711	1072211
chr1	1072544	1073044
chr1	1073203	1073703
chr1	1074059	1074559
chr1	1074685	1075185
chr1	1075214	1075714
chr1	1075727	1076227
chr1	1079493	1079993
chr1	1080051	1080551
chr1	1080958	1081458
chr1	1081617	1082117
chr1	1082135	1082635
chr1	1082748	1083248
chr1	1083311	1083811
chr1	1085262	1085762
chr1	1086425	1086925
chr1	1087356	1087856
chr1	1088450	1088950
chr1	1094859	1095359
chr1	1110657	1111157
chr1	1112037	1112537
chr1	1113584	1114084
chr1	1114479	1114979
chr1	1115180	1115680
chr1	1115963	1116463
chr1	1116575	1117075
chr1	1117331	1117831
chr1	1118072	1118572
chr1	1119661	1120161
chr1	1120855	1121355
chr1	1121361	1121861
chr1	1122033	1122533
chr1	1123029	1123529
chr1	1123695	1124195
chr1	1126917	1127417
chr1	1131712	1132212
chr1	1132356	1132856
chr1	1144198	1144698
chr1	1149709	1150209
chr1	1154047	1154547
chr1	1155761	1156261
chr1	1156671	1157171
chr1	1157282	1157782
chr1	1158101	1158601
chr1	1158784	1159284
chr1	1159453	1159953
chr1	1162522	1163022
chr1	1165336	1165836
chr1	1173868	1174368
chr1	1182910	1183410
chr1	1185134	1185634
chr1	1185670	1186170
chr1	1197961	1198461
chr1	1198546	1199046
chr1	1199341	1199841
chr1	1200080	1200580
chr1	1200689	1201189
chr1	1201241	1201741
chr1	1202576	1203076
chr1	1203243	1203743
chr1	1203887	1204387
chr1	1204542	1205042
chr1	1205421	1205921
chr1	1206332	1206832
chr1	1206907	1207407
chr1	1207699	1208199
chr1	1208312	1208812
chr1	1209025	1209525
chr1	1209529	1210029
chr1	1210230	1210730
chr1	1212785	1213285
chr1	1213512	1214012
chr1	1215852	1216352
chr1	1217870	1218370
chr1	1222414	1222914
chr1	1227120	1227620
chr1	1227738	1228238
chr1	1228550	1229050
chr1	1229661	1230161
chr1	1230615	1231115
chr1	1231283	1231783
chr1	1231838	1232338
chr1	1232435	1232935
chr1	1233026	1233526
chr1	1233932	1234432
chr1	1235227	1235727
chr1	1235885	1236385
chr1	1236836	1237336
chr1	1237967	1238467
chr1	1238729	1239229
chr1	1239702	1240202
chr1	1240372	1240872
chr1	1241434	1241934
chr1	1242006	1242506
chr1	1244150	1244650
chr1	1246470	1246970
chr1	1247034	1247534
chr1	1247570	1248070
chr1	1248121	1248621
chr1	1250119	1250619
chr1	1250667	1251167
chr1	1255528	1256028
chr1	1258710	1259210
chr1	1260719	1261219
chr1	1267589	1268089
chr1	1269712	1270212
chr1	1270861	1271361
chr1	1271616	1272116
chr1	1272498	1272998
chr1	1273076	1273576
chr1	1273669	1274169
chr1	1274173	1274673
chr1	1274796	1275296
chr1	1275564	1276064
chr1	1280642	1281142
chr1	1281642	1282142
chr1	1282966	1283466
chr1	1283836	1284336
chr1	1284705	1285205
chr1	1285619	1286119
chr1	1286883	1287383
chr1	1287507	1288007
chr1	1290107	1290607
chr1	1290621	1291121
chr1	1291136	1291636
chr1	1291752	1292252
chr1	1292677	1293177
chr1	1293503	1294003
chr1	1294264	1294764
chr1	1295202	1295702
chr1	1295756	1296256
chr1	1296441	1296941
chr1	1297459	1297959
chr1	1298115	1298615
chr1	1298829	1299329
chr1	1299490	1299990
chr1	1300330	1300830
chr1	1301119	1301619
chr1	1301895	1302395
chr1	1302445	1302945
chr1	1302987	1303487
chr1	1303774	1304274
chr1	1304606	1305106
chr1	1305475	1305975
chr1	1306018	1306518
chr1	1306705	1307205
chr1	1307420	1307920
chr1	1308191	1308691
chr1	1308747	1309247
chr1	1309492	1309992
chr1	1309995	1310495
chr1	1310537	1311037
chr1	1311123	1311623
chr1	1311650	1312150
chr1	1312475	1312975
chr1	1313428	1313928
chr1	1313970	1314470
chr1	1314801	1315301
chr1	1315380	1315880
chr1	1318168	1318668
chr1	1318742	1319242
chr1	1319380	1319880
chr1	1320164	1320664
chr1	1321362	1321862
chr1	1322832	1323332
chr1	1323582	1324082
chr1	1324484	1324984
chr1	1325064	1325564
chr1	1325728	1326228
chr1	1327048	1327548
chr1	1327987	1328487
chr1	1328592	1329092
chr1	1329713	1330213
chr1	1330532	1331032
chr1	1331083	1331583
chr1	1331845	1332345
chr1	1332410	1332910
chr1	1333411	1333911
chr1	1334475	1334975
chr1	1335300	1335800
chr1	1335835	1336335
chr1	1336832	1337332
chr1	1337668	1338168
chr1	1338253	1338753
chr1	1339265	1339765
chr1	1339886	1340386
chr1	1340689	1341189
chr1	1342843	1343343
chr1	1343883	1344383
chr1	1344723	1345223
chr1	1345453	1345953
chr1	1346094	1346594
chr1	1346625	1347125
chr1	1347178	1347678
chr1	1347878	1348378
chr1	1348441	1348941
chr1	1349196	1349696
chr1	1349702	1350202
chr1	1351668	1352168
chr1	1352439	1352939
chr1	1353263	1353763
chr1	1354540	1355040
chr1	1355336	1355836
chr1	1356195	1356695
chr1	1356996	1357496
chr1	1357775	1358275
chr1	1358373	1358873
chr1	1358930	1359430
chr1	1359689	1360189
chr1	1360444	1360944
chr1	1361273	1361773
chr1	1361919	1362419
chr1	1367958	1368458
chr1	1371277	1371777
chr1	1371958	1372458
chr1	1372687	1373187
chr1	1373326	1373826
chr1	1374004	1374504
chr1	1374592	1375092
chr1	1375124	1375624
chr1	1376018	1376518
chr1	1376616	1377116
chr1	1377180	1377680
chr1	1377777	1378277
chr1	1378480	1378980
chr1	1379032	1379532
chr1	1379804	1380304
chr1	1380452	1380952
chr1	1381594	1382094
chr1	1386938	1387438
chr1	1397853	1398353
chr1	1398646	1399146
chr1	1399156	1399656
chr1	1399720	1400220
chr1	1400601	1401101
chr1	1401206	1401706
chr1	1401937	1402437
chr1	1404970	1405470
chr1	1405862	1406362
chr1	1406496	1406996
chr1	1407083	1407583
chr1	1407687	1408187
chr1	1408967	1409467
chr1	1409778	1410278
chr1	1410654	1411154
chr1	1412205	1412705
chr1	1415110	1415610
chr1	1417987	1418487
chr1	1418805	1419305
chr1	1419394	1419894
chr1	1419948	1420448
chr1	1420570	1421070
chr1	1421122	1421622
chr1	1424627	1425127
chr1	1425130	1425630
chr1	1425855	1426355
chr1	1426819	1427319
chr1	1427410	1427910
chr1	1428047	1428547
chr1	1428583	1429083
chr1	1429817	1430317
chr1	1430367	1430867
chr1	1430998	1431498
chr1	1431844	1432344
chr1	1432484	1432984
chr1	1433103	1433603
chr1	1434192	1434692
chr1	1434726	1435226
chr1	1435413	1435913
chr1	1435965	1436465
chr1	1436659	1437159
chr1	1437543	1438043
chr1	1439324	1439824
chr1	1440246	1440746
chr1	1440812	1441312
chr1	1441540	1442040
chr1	1442393	1442893
chr1	1461509	1462009
chr1	1462180	1462680
chr1	1463058	1463558
chr1	1470046	1470546
chr1	1470857	1471357
chr1	1471444	1471944
chr1	1472646	1473146
chr1	1473718	1474218
chr1	1475456	1475956
chr1	1503609	1504109
chr1	1504910	1505410
chr1	1505414	1505914
chr1	1505932	1506432
chr1	1507984	1508484
chr1	1508704	1509204
chr1	1509583	1510083
chr1	1510289	1510789
chr1	1510812	1511312
chr1	1511316	1511816
chr1	1511820	1512320
chr1	1512446	1512946
chr1	1513572	1514072
chr1	1514195	1514695
chr1	1514719	1515219
chr1	1520092	1520592
chr1	1523511	1524011
chr1	1524886	1525386
chr1	1526990	1527490
chr1	1527495	1527995
chr1	1528292	1528792
chr1	1529189	1529689
chr1	1532557	1533057
chr1	1533404	1533904
chr1	1533947	1534447
chr1	1534787	1535287
chr1	1535427	1535927
chr1	1535960	1536460
chr1	1536553	1537053
chr1	1537070	1537570
chr1	1537765	1538265
chr1	1538279	1538779
chr1	1539016	1539516
chr1	1539610	1540110
chr1	1540372	1540872
chr1	1541129	1541629
chr1	1542455	1542955
chr1	1542993	1543493
chr1	1543589	1544089
chr1	1544557	1545057
chr1	1545138	1545638
chr1	1545654	1546154
chr1	1546671	1547171
chr1	1547503	1548003
chr1	1548200	1548700
chr1	1549664	1550164
chr1	1550392	1550892
chr1	1550910	1551410
chr1	1551808	1552308
chr1	1553893	1554393
chr1	1554861	1555361
chr1	1555376	1555876
chr1	1556990	1557490
chr1	1558031	1558531
chr1	1560162	1560662
chr1	1560926	1561426
chr1	1561448	1561948
chr1	1562181	1562681
chr1	1562761	1563261
chr1	1563401	1563901
chr1	1564282	1564782
chr1	1565787	1566287
chr1	1566991	1567491
chr1	1570035	1570535
chr1	1573090	1573590
chr1	1574008	1574508
chr1	1574643	1575143
chr1	1575223	1575723
chr1	1576084	1576584
chr1	1577521	1578021
chr1	1578306	1578806
chr1	1580216	1580716
chr1	1583612	1584112
chr1	1591380	1591880
chr1	1594494	1594994
chr1	1597299	1597799
chr1	1597832	1598332
chr1	1598700	1599200
chr1	1599214	1599714
chr1	1599912	1600412
chr1	1600464	1600964
chr1	1600970	1601470
chr1	1601524	1602024
chr1	1602342	1602842
chr1	1602954	1603454
chr1	1603490	1603990
chr1	1604494	1604994
chr1	1605129	1605629
chr1	1606150	1606650
chr1	1610577	1611077
chr1	1611433	1611933
chr1	1612663	1613163
chr1	1613243	1613743
chr1	1614082	1614582
chr1	1614628	1615128
chr1	1615154	1615654
chr1	1615966	1616466
chr1	1616476	1616976
chr1	1617004	1617504
chr1	1617780	1618280
chr1	1618391	1618891
chr1	1619308	1619808
chr1	1619972	1620472
chr1	1620843	1621343
chr1	1622081	1622581
chr1	1622656	1623156
chr1	1623383	1623883
chr1	1624479	1624979
chr1	1625043	1625543
chr1	1625674	1626174
chr1	1626556	1627056
chr1	1627632	1628132
chr1	1628194	1628694
chr1	1629037	1629537
chr1	1629552	1630052
chr1	1630134	1630634
chr1	1630885	1631385
chr1	1631393	1631893
chr1	1631895	1632395
chr1	1649211	1649711
chr1	1651668	1652168
chr1	1652621	1653121
chr1	1654465	1654965
chr1	1656279	1656779
chr1	1656957	1657457
chr1	1657674	1658174
chr1	1658375	1658875
chr1	1658896	1659396
chr1	1659559	1660059
chr1	1660109	1660609
chr1	1661311	1661811
chr1	1664924	1665424
chr1	1665854	1666354
chr1	1666526	1667026
chr1	1668186	1668686
chr1	1669048	1669548
chr1	1671341	1671841
chr1	1672730	1673230
chr1	1675016	1675516
chr1	1678144	1678644
chr1	1678815	1679315
chr1	1679724	1680224
chr1	1680277	1680777
chr1	1680779	1681279
chr1	1681324	1681824
chr1	1681890	1682390
chr1	1682511	1683011
chr1	1683503	1684003
chr1	1684010	1684510
chr1	1685083	1685583
chr1	1685750	1686250
chr1	1686261	1686761
chr1	1686986	1687486
chr1	1687537	1688037
chr1	1692565	1693065
chr1	1693136	1693636
chr1	1693777	1694277
chr1	1694288	1694788
chr1	1696556	1697056
chr1	1697337	1697837
chr1	1711949	1712449
chr1	1724178	1724678
chr1	1724692	1725192
chr1	1726049	1726549
chr1	1727216	1727716
chr1	1728261	1728761
chr1	1729049	1729549
chr1	1734685	1735185
chr1	1735280	1735780
chr1	1737792	1738292
chr1	1745552	1746052
chr1	1746159	1746659
chr1	1747022	1747522
chr1	1748773	1749273
chr1	1749912	1750412
chr1	1752598	1753098
chr1	1753131	1753631
chr1	1753877	1754377
chr1	1754426	1754926
chr1	1757268	1757768
chr1	1758486	1758986
chr1	1759046	1759546
chr1	1759710	1760210
chr1	1763407	1763907
chr1	1764177	1764677
chr1	1773606	1774106
chr1	1774364	1774864
chr1	1775296	1775796
chr1	1775808	1776308
chr1	1776922	1777422
chr1	1777429	1777929
chr1	1778227	1778727
chr1	1778854	1779354
chr1	1779659	1780159
chr1	1780338	1780838
chr1	1781233	1781733
chr1	1781903	1782403
chr1	1782404	1782904
chr1	1783279	1783779
chr1	1783980	1784480
chr1	1784904	1785404
chr1	1785576	1786076
chr1	1786131	1786631
chr1	1786915	1787415
chr1	1787547	1788047
chr1	1788102	1788602
chr1	1788951	1789451
chr1	1789684	1790184
chr1	1790386	1790886
chr1	1790932	1791432
chr1	1791438	1791938
chr1	1792374	1792874
chr1	1793011	1793511
chr1	1793679	1794179
chr1	1794278	1794778
chr1	1795025	1795525
chr1	1795626	1796126
chr1	1796437	1796937
chr1	1796983	1797483
chr1	1797713	1798213
chr1	1798253	1798753
chr1	1798762	1799262
chr1	1799566	1800066
chr1	1800703	1801203
chr1	1801263	1801763
chr1	1802459	1802959
chr1	1803101	1803601
chr1	1803709	1804209
chr1	1804671	1805171
chr1	1805373	1805873
chr1	1806051	1806551
chr1	1806872	1807372
chr1	1807448	1807948
chr1	1808256	1808756
chr1	1809460	1809960
chr1	1810185	1810685
chr1	1811143	1811643
chr1	1811718	1812218
chr1	1812689	1813189
chr1	1813335	1813835
chr1	1814523	1815023
chr1	1815051	1815551
chr1	1816061	1816561
chr1	1816883	1817383
chr1	1817918	1818418
chr1	1819202	1819702
chr1	1819874	1820374
chr1	1820545	1821045
chr1	1821433	1821933
chr1	1822108	1822608
chr1	1822933	1823433
chr1	1823731	1824231
chr1	1824583	1825083
chr1	1825181	1825681
chr1	1825917	1826417
chr1	1826693	1827193
chr1	1827283	1827783
chr1	1827833	1828333
chr1	1828573	1829073
chr1	1829253	1829753
chr1	1829762	1830262
chr1	1830649	1831149
chr1	1831531	1832031
chr1	1832102	1832602
chr1	1832778	1833278
chr1	1833291	1833791
chr1	1833932	1834432
chr1	1834701	1835201
chr1	1835532	1836032
chr1	1836560	1837060
chr1	1837085	1837585
chr1	1839505	1840005
chr1	1840422	1840922
chr1	1841313	1841813
chr1	1842274	1842774
chr1	1842805	1843305
chr1	1843777	1844277
chr1	1845290	1845790
chr1	1846136	1846636
chr1	1847373	1847873
chr1	1847987	1848487
chr1	1848978	1849478
chr1	1849983	1850483
chr1	1851921	1852421
chr1	1852909	1853409
chr1	1853983	1854483
chr1	1855399	1855899
chr1	1856352	1856852
chr1	1857269	1857769
chr1	1857785	1858285
chr1	1858551	1859051
chr1	1859105	1859605
chr1	1860951	1861451
chr1	1862251	1862751
chr1	1862855	1863355
chr1	1869893	1870393
chr1	1870941	1871441
chr1	1871474	1871974
chr1	1872273	1872773
chr1	1873168	1873668
chr1	1873922	1874422
chr1	1874838	1875338
chr1	1875519	1876019
chr1	1876280	1876780
chr1	1877852	1878352
chr1	1878579	1879079
chr1	1879383	1879883
chr1	1880542	1881042
chr1	1881599	1882099
chr1	1882594	1883094
chr1	1883349	1883849
chr1	1884001	1884501
chr1	1884544	1885044
chr1	1885398	1885898
chr1	1886220	1886720
chr1	1886918	1887418
chr1	1887630	1888130
chr1	1888325	1888825
chr1	1889306	1889806
chr1	1890228	1890728
chr1	1890873	1891373
chr1	1891472	1891972
chr1	1892229	1892729
chr1	1892976	1893476
chr1	1893537	1894037
chr1	1894153	1894653
chr1	1894777	1895277
chr1	1895368	1895868
chr1	1896020	1896520
chr1	1897483	1897983
chr1	1898192	1898692
chr1	1898721	1899221
chr1	1901573	1902073
chr1	1904314	1904814
chr1	1905548	1906048
chr1	1906149	1906649
chr1	1906796	1907296
chr1	1907473	1907973
chr1	1908315	1908815
chr1	1908910	1909410
chr1	1909649	1910149
chr1	1910564	1911064
chr1	1911550	1912050
chr1	1912458	1912958
chr1	1913368	1913868
chr1	1914482	1914982
chr1	1915232	1915732
chr1	1916206	1916706
chr1	1916734	1917234
chr1	1917259	1917759
chr1	1918128	1918628
chr1	1918655	1919155
chr1	1919170	1919670
chr1	1919792	1920292
chr1	1920923	1921423
chr1	1921509	1922009
chr1	1922253	1922753
chr1	1923017	1923517
chr1	1923657	1924157
chr1	1924337	1924837
chr1	1925141	1925641
chr1	1925802	1926302
chr1	1928646	1929146
chr1	1929182	1929682
chr1	1938129	1938629
chr1	1938833	1939333
chr1	1939772	1940272
chr1	1941713	1942213
chr1	1943140	1943640
chr1	1943924	1944424
chr1	1944871	1945371
chr1	1946520	1947020
chr1	1954746	1955246
chr1	1957554	1958054
chr1	1958880	1959380
chr1	1959925	1960425
chr1	1960569	1961069
chr1	1966312	1966812
chr1	1969168	1969668
chr1	1970146	1970646
chr1	1970817	1971317
chr1	1973350	1973850
chr1	1973933	1974433
chr1	1976966	1977466
chr1	1977658	1978158
chr1	1978481	1978981
chr1	1979173	1979673
chr1	1979690	1980190
chr1	1980328	1980828
chr1	1981205	1981705
chr1	1981740	1982240
chr1	1982272	1982772
chr1	1982827	1983327
chr1	1984487	1984987
chr1	1985263	1985763
chr1	1986347	1986847
chr1	1988351	1988851
chr1	1989027	1989527
chr1	1989556	1990056
chr1	1990199	1990699
chr1	1991055	1991555
chr1	1991799	1992299
chr1	1994456	1994956
chr1	2001487	2001987
chr1	2003598	2004098
chr1	2004645	2005145
chr1	2014677	2015177
chr1	2015386	2015886
chr1	2018273	2018773
chr1	2019089	2019589
chr1	2020135	2020635
chr1	2020737	2021237
chr1	2021525	2022025
chr1	2022298	2022798
chr1	2023128	2023628
chr1	2024349	2024849
chr1	2025019	2025519
chr1	2025604	2026104
chr1	2027363	2027863
chr1	2028086	2028586
chr1	2029097	2029597
chr1	2030049	2030549
chr1	2030766	2031266
chr1	2031471	2031971
chr1	2032109	2032609
chr1	2032677	2033177
chr1	2033327	2033827
chr1	2033939	2034439
chr1	2034837	2035337
chr1	2035786	2036286
chr1	2037313	2037813
chr1	2039116	2039616
chr1	2041263	2041763
chr1	2041853	2042353
chr1	2042934	2043434
chr1	2044062	2044562
chr1	2044742	2045242
chr1	2045313	2045813
chr1	2045870	2046370
chr1	2046381	2046881
chr1	2046943	2047443
chr1	2047638	2048138
chr1	2048160	2048660
chr1	2049361	2049861
chr1	2050071	2050571
chr1	2050650	2051150
chr1	2051224	2051724
chr1	2052112	2052612
chr1	2052843	2053343
chr1	2053459	2053959
chr1	2054119	2054619
chr1	2055420	2055920
chr1	2060061	2060561
chr1	2060845	2061345
chr1	2061412	2061912
chr1	2063088	2063588
chr1	2067129	2067629
chr1	2067825	2068325
chr1	2069769	2070269
chr1	2070924	2071424
chr1	2071433	2071933
chr1	2072230	2072730
chr1	2072802	2073302
chr1	2073392	2073892
chr1	2074039	2074539
chr1	2074975	2075475
chr1	2075986	2076486
chr1	2076802	2077302
chr1	2079631	2080131
chr1	2081292	2081792
chr1	2081943	2082443
chr1	2082691	2083191
chr1	2083665	2084165
chr1	2084281	2084781
chr1	2085060	2085560
chr1	2086666	2087166
chr1	2087196	2087696
chr1	2087731	2088231
chr1	2088413	2088913
chr1	2088995	2089495
chr1	2089497	2089997
chr1	2090076	2090576
chr1	2090822	2091322
chr1	2091554	2092054
chr1	2092598	2093098
chr1	2093356	2093856
chr1	2093892	2094392
chr1	2094632	2095132
chr1	2095416	2095916
chr1	2096255	2096755
chr1	2096809	2097309
chr1	2097323	2097823
chr1	2098270	2098770
chr1	2099093	2099593
chr1	2100168	2100668
chr1	2100671	2101171
chr1	2101563	2102063
chr1	2102166	2102666
chr1	2103375	2103875
chr1	2103959	2104459
chr1	2104632	2105132
chr1	2105160	2105660
chr1	2105894	2106394
chr1	2107070	2107570
chr1	2107775	2108275
chr1	2108539	2109039
chr1	2109460	2109960
chr1	2110555	2111055
chr1	2111411	2111911
chr1	2112099	2112599
chr1	2112863	2113363
chr1	2114778	2115278
chr1	2116013	2116513
chr1	2120024	2120524
chr1	2121670	2122170
chr1	2124323	2124823
chr1	2125725	2126225
chr1	2126256	2126756
chr1	2126758	2127258
chr1	2127564	2128064
chr1	2128229	2128729
chr1	2129216	2129716
chr1	2130183	2130683
chr1	2130693	2131193
chr1	2131493	2131993
chr1	2132135	2132635
chr1	2133058	2133558
chr1	2133696	2134196
chr1	2134218	2134718
chr1	2134752	2135252
chr1	2135436	2135936
chr1	2136333	2136833
chr1	2137374	2137874
chr1	2138044	2138544
chr1	2138561	2139061
chr1	2139238	2139738
chr1	2139873	2140373
chr1	2140589	2141089
chr1	2143665	2144165
chr1	2144738	2145238
chr1	2149004	2149504
chr1	2149597	2150097
chr1	2150430	2150930
chr1	2151216	2151716
chr1	2151854	2152354
chr1	2153305	2153805
chr1	2153984	2154484
chr1	2154864	2155364
chr1	2155744	2156244
chr1	2156766	2157266
chr1	2157323	2157823
chr1	2157829	2158329
chr1	2158453	2158953
chr1	2159003	2159503
chr1	2160114	2160614
chr1	2160764	2161264
chr1	2161270	2161770
chr1	2163152	2163652
chr1	2163890	2164390
chr1	2165433	2165933
chr1	2166191	2166691
chr1	2166974	2167474
chr1	2167888	2168388
chr1	2168481	2168981
chr1	2169394	2169894
chr1	2171966	2172466
chr1	2172550	2173050
chr1	2173105	2173605
chr1	2173629	2174129
chr1	2174180	2174680
chr1	2175381	2175881
chr1	2176066	2176566
chr1	2176860	2177360
chr1	2177561	2178061
chr1	2178487	2178987
chr1	2179111	2179611
chr1	2179913	2180413
chr1	2180494	2180994
chr1	2180998	2181498
chr1	2181716	2182216
chr1	2182388	2182888
chr1	2183746	2184246
chr1	2184404	2184904
chr1	2184990	2185490
chr1	2185863	2186363
chr1	2186416	2186916
chr1	2187539	2188039
chr1	2188201	2188701
chr1	2188857	2189357
chr1	2189457	2189957
chr1	2190021	2190521
chr1	2190584	2191084
chr1	2191134	2191634
chr1	2191811	2192311
chr1	2192507	2193007
chr1	2193199	2193699
chr1	2193802	2194302
chr1	2194839	2195339
chr1	2195611	2196111
chr1	2196185	2196685
chr1	2197021	2197521
chr1	2197522	2198022
chr1	2198088	2198588
chr1	2198624	2199124
chr1	2199159	2199659
chr1	2199751	2200251
chr1	2200438	2200938
chr1	2201038	2201538
chr1	2201900	2202400
chr1	2202441	2202941
chr1	2203471	2203971
chr1	2204305	2204805
chr1	2205033	2205533
chr1	2205598	2206098
chr1	2206474	2206974
chr1	2207008	2207508
chr1	2207543	2208043
chr1	2208507	2209007
chr1	2209415	2209915
chr1	2210234	2210734
chr1	2210841	2211341
chr1	2211714	2212214
chr1	2212358	2212858
chr1	2213282	2213782
chr1	2213998	2214498
chr1	2214816	2215316
chr1	2215592	2216092
chr1	2216246	2216746
chr1	2217619	2218119
chr1	2220214	2220714
chr1	2221182	2221682
chr1	2221875	2222375
chr1	2222889	2223389
chr1	2224021	2224521
chr1	2224549	2225049
chr1	2225155	2225655
chr1	2225674	2226174
chr1	2226366	2226866
chr1	2227030	2227530
chr1	2227536	2228036
chr1	2228465	2228965
chr1	2229054	2229554
chr1	2229744	2230244
chr1	2230633	2231133
chr1	2231236	2231736
chr1	2231833	2232333
chr1	2232359	2232859
chr1	2232894	2233394
chr1	2233814	2234314
chr1	2234407	2234907
chr1	2235153	2235653
chr1	2237054	2237554
chr1	2237606	2238106
chr1	2238184	2238684
chr1	2238734	2239234
chr1	2239605	2240105
chr1	2240192	2240692
chr1	2240850	2241350
chr1	2241854	2242354
chr1	2242409	2242909
chr1	2243285	2243785
chr1	2243819	2244319
chr1	2244552	2245052
chr1	2245473	2245973
chr1	2246629	2247129
chr1	2247433	2247933
chr1	2247995	2248495
chr1	2248821	2249321
chr1	2249435	2249935
chr1	2249983	2250483
chr1	2250554	2251054
chr1	2251175	2251675
chr1	2251684	2252184
chr1	2252193	2252693
chr1	2253240	2253740
chr1	2254333	2254833
chr1	2255334	2255834
chr1	2255835	2256335
chr1	2256383	2256883
chr1	2257107	2257607
chr1	2258336	2258836
chr1	2258866	2259366
chr1	2259635	2260135
chr1	2260374	2260874
chr1	2260945	2261445
chr1	2264537	2265037
chr1	2266188	2266688
chr1	2266694	2267194
chr1	2267365	2267865
chr1	2268030	2268530
chr1	2269217	2269717
chr1	2270233	2270733
chr1	2271243	2271743
chr1	2271932	2272432
chr1	2272597	2273097
chr1	2273285	2273785
chr1	2274236	2274736
chr1	2275139	2275639
chr1	2275770	2276270
chr1	2276515	2277015
chr1	2277461	2277961
chr1	2278139	2278639
chr1	2278667	2279167
chr1	2279184	2279684
chr1	2279731	2280231
chr1	2282518	2283018
chr1	2283259	2283759
chr1	2284200	2284700
chr1	2284885	2285385
chr1	2285888	2286388
chr1	2286415	2286915
chr1	2287618	2288118
chr1	2288438	2288938
chr1	2289423	2289923
chr1	2289969	2290469
chr1	2290569	2291069
chr1	2291304	2291804
chr1	2291972	2292472
chr1	2292947	2293447
chr1	2294008	2294508
chr1	2294689	2295189
chr1	2295352	2295852
chr1	2296238	2296738
chr1	2297242	2297742
chr1	2297789	2298289
chr1	2298621	2299121
chr1	2299174	2299674
chr1	2300183	2300683
chr1	2300883	2301383
chr1	2301892	2302392
chr1	2302412	2302912
chr1	2302953	2303453
chr1	2303720	2304220
chr1	2304374	2304874
chr1	2305193	2305693
chr1	2305830	2306330
chr1	2306604	2307104
chr1	2307125	2307625
chr1	2307976	2308476
chr1	2308793	2309293
chr1	2310276	2310776
chr1	2311377	2311877
chr1	2312181	2312681
chr1	2312779	2313279
chr1	2313597	2314097
chr1	2314223	2314723
chr1	2315028	2315528
chr1	2315718	2316218
chr1	2316258	2316758
chr1	2316793	2317293
chr1	2317479	2317979
chr1	2318481	2318981
chr1	2319124	2319624
chr1	2320242	2320742
chr1	2320829	2321329
chr1	2321344	2321844
chr1	2322148	2322648
chr1	2322959	2323459
chr1	2323504	2324004
chr1	2324584	2325084
chr1	2326409	2326909
chr1	2328801	2329301
chr1	2329703	2330203
chr1	2330448	2330948
chr1	2331326	2331826
chr1	2332104	2332604
chr1	2333055	2333555
chr1	2334906	2335406
chr1	2335978	2336478
chr1	2336638	2337138
chr1	2337415	2337915
chr1	2338150	2338650
chr1	2342925	2343425
chr1	2343759	2344259
chr1	2344464	2344964
chr1	2345062	2345562
chr1	2348274	2348774
chr1	2353729	2354229
chr1	2375603	2376103
chr1	2376624	2377124
chr1	2378571	2379071
chr1	2379773	2380273
chr1	2380990	2381490
chr1	2381654	2382154
chr1	2382533	2383033
chr1	2384045	2384545
chr1	2384920	2385420
chr1	2385631	2386131
chr1	2387810	2388310
chr1	2389214	2389714
chr1	2390022	2390522
chr1	2390919	2391419
chr1	2391429	2391929
chr1	2392111	2392611
chr1	2392743	2393243
chr1	2393475	2393975
chr1	2395169	2395669
chr1	2396991	2397491
chr1	2400950	2401450
chr1	2402176	2402676
chr1	2404760	2405260
chr1	2405351	2405851
chr1	2406463	2406963
chr1	2407111	2407611
chr1	2407954	2408454
chr1	2408859	2409359
chr1	2409755	2410255
chr1	2410351	2410851
chr1	2411167	2411667
chr1	2411894	2412394
chr1	2412436	2412936
chr1	2413154	2413654
chr1	2413662	2414162
chr1	2414314	2414814
chr1	2414868	2415368
chr1	2415995	2416495
chr1	2417180	2417680
chr1	2418236	2418736
chr1	2425931	2426431
chr1	2426697	2427197
chr1	2427296	2427796
chr1	2428297	2428797
chr1	2429192	2429692
chr1	2429934	2430434
chr1	2431000	2431500
chr1	2431551	2432051
chr1	2432210	2432710
chr1	2433019	2433519
chr1	2434842	2435342
chr1	2435565	2436065
chr1	2436608	2437108
chr1	2437268	2437768
chr1	2437945	2438445
chr1	2439006	2439506
chr1	2439615	2440115
chr1	2440165	2440665
chr1	2441005	2441505
chr1	2441745	2442245
chr1	2442396	2442896
chr1	2443208	2443708
chr1	2443798	2444298
chr1	2444350	2444850
chr1	2444961	2445461
chr1	2445489	2445989
chr1	2446260	2446760
chr1	2446910	2447410
chr1	2447718	2448218
chr1	2448377	2448877
chr1	2449672	2450172
chr1	2450565	2451065
chr1	2451500	2452000
chr1	2452090	2452590
chr1	2452593	2453093
chr1	2453484	2453984
chr1	2454558	2455058
chr1	2455079	2455579
chr1	2455725	2456225
chr1	2456226	2456726
chr1	2457015	2457515
chr1	2457989	2458489
chr1	2458608	2459108
chr1	2459725	2460225
chr1	2460278	2460778
chr1	2460974	2461474
chr1	2461541	2462041
chr1	2462160	2462660
chr1	2462788	2463288
chr1	2463350	2463850
chr1	2463903	2464403
chr1	2464432	2464932
chr1	2464965	2465465
chr1	2465516	2466016
chr1	2466336	2466836
chr1	2467162	2467662
chr1	2467741	2468241
chr1	2468442	2468942
chr1	2469211	2469711
chr1	2469795	2470295
chr1	2470375	2470875
chr1	2470891	2471391
chr1	2471396	2471896
chr1	2472038	2472538
chr1	2472789	2473289
chr1	2473546	2474046
chr1	2474376	2474876
chr1	2474924	2475424
chr1	2475475	2475975
chr1	2476034	2476534
chr1	2476590	2477090
chr1	2477221	2477721
chr1	2478016	2478516
chr1	2478590	2479090
chr1	2479261	2479761
chr1	2480338	2480838
chr1	2480919	2481419
chr1	2481433	2481933
chr1	2481951	2482451
chr1	2482536	2483036
chr1	2483272	2483772
chr1	2484498	2484998
chr1	2485449	2485949
chr1	2486237	2486737
chr1	2486931	2487431
chr1	2487432	2487932
chr1	2488100	2488600
chr1	2489126	2489626
chr1	2489637	2490137
chr1	2490370	2490870
chr1	2490911	2491411
chr1	2491820	2492320
chr1	2492370	2492870
chr1	2493023	2493523
chr1	2493604	2494104
chr1	2494140	2494640
chr1	2495184	2495684
chr1	2495811	2496311
chr1	2496375	2496875
chr1	2497315	2497815
chr1	2498327	2498827
chr1	2499136	2499636
chr1	2500032	2500532
chr1	2500637	2501137
chr1	2501450	2501950
chr1	2502091	2502591
chr1	2502739	2503239
chr1	2503468	2503968
chr1	2504135	2504635
chr1	2504666	2505166
chr1	2505385	2505885
chr1	2505941	2506441
chr1	2507067	2507567
chr1	2507875	2508375
chr1	2508748	2509248
chr1	2509462	2509962
chr1	2510043	2510543
chr1	2510858	2511358
chr1	2511954	2512454
chr1	2513189	2513689
chr1	2513882	2514382
chr1	2514849	2515349
chr1	2515701	2516201
chr1	2516730	2517230
chr1	2517273	2517773
chr1	2517895	2518395
chr1	2518592	2519092
chr1	2519311	2519811
chr1	2520045	2520545
chr1	2521189	2521689
chr1	2521946	2522446
chr1	2522500	2523000
chr1	2523066	2523566
chr1	2523614	2524114
chr1	2524359	2524859
chr1	2524972	2525472
chr1	2525496	2525996
chr1	2526040	2526540
chr1	2526708	2527208
chr1	2527230	2527730
chr1	2527991	2528491
chr1	2528668	2529168
chr1	2529270	2529770
chr1	2530091	2530591
chr1	2530672	2531172
chr1	2531565	2532065
chr1	2532146	2532646
chr1	2532697	2533197
chr1	2533291	2533791
chr1	2534212	2534712
chr1	2534844	2535344
chr1	2535381	2535881
chr1	2535968	2536468
chr1	2536694	2537194
chr1	2537677	2538177
chr1	2538425	2538925
chr1	2538957	2539457
chr1	2539624	2540124
chr1	2540482	2540982
chr1	2540996	2541496
chr1	2541498	2541998
chr1	2542598	2543098
chr1	2543403	2543903
chr1	2544266	2544766
chr1	2544807	2545307
chr1	2545370	2545870
chr1	2545896	2546396
chr1	2546769	2547269
chr1	2547421	2547921
chr1	2547946	2548446
chr1	2548619	2549119
chr1	2549204	2549704
chr1	2549713	2550213
chr1	2550218	2550718
chr1	2551360	2551860
chr1	2552184	2552684
chr1	2552909	2553409
chr1	2553660	2554160
chr1	2554805	2555305
chr1	2555471	2555971
chr1	2556140	2556640
chr1	2556754	2557254
chr1	2557332	2557832
chr1	2557937	2558437
chr1	2559029	2559529
chr1	2559586	2560086
chr1	2560096	2560596
chr1	2561026	2561526
chr1	2561864	2562364
chr1	2562418	2562918
chr1	2563217	2563717
chr1	2564073	2564573
chr1	2564974	2565474
chr1	2566273	2566773
chr1	2567398	2567898
chr1	2568356	2568856
chr1	2568933	2569433
chr1	2569460	2569960
chr1	2570199	2570699
chr1	2578244	2578744
chr1	2582313	2582813
chr1	2583157	2583657
chr1	2583758	2584258
chr1	2584826	2585326
chr1	2585355	2585855
chr1	2586408	2586908
chr1	2587177	2587677
chr1	2587858	2588358
chr1	2589011	2589511
chr1	2589513	2590013
chr1	2590079	2590579
chr1	2590763	2591263
chr1	2593229	2593729
chr1	2593922	2594422
chr1	2604846	2605346
chr1	2606083	2606583
chr1	2609368	2609868
chr1	2610235	2610735
chr1	2610974	2611474
chr1	2628073	2628573
chr1	2629044	2629544
chr1	2629755	2630255
chr1	2630417	2630917
chr1	2630987	2631487
chr1	2631726	2632226
chr1	2638117	2638617
chr1	2639153	2639653
chr1	2640054	2640554
chr1	2641013	2641513
chr1	2641529	2642029
chr1	2642429	2642929
chr1	2642998	2643498
chr1	2643502	2644002
chr1	2644258	2644758
chr1	2644892	2645392
chr1	2646400	2646900
chr1	2652011	2652511
chr1	2653024	2653524
chr1	2653909	2654409
chr1	2654438	2654938
chr1	2655580	2656080
chr1	2657883	2658383
chr1	2659750	2660250
chr1	2671613	2672113
chr1	2683264	2683764
chr1	2683806	2684306
chr1	2687881	2688381
chr1	2688423	2688923
chr1	2750283	2750783
chr1	2756349	2756849
chr1	2778094	2778594
chr1	2786566	2787066
chr1	2789053	2789553
chr1	2789576	2790076
chr1	2801943	2802443
chr1	2802657	2803157
chr1	2805022	2805522
chr1	2806769	2807269
chr1	2817804	2818304
chr1	2818377	2818877
chr1	2820084	2820584
chr1	2821229	2821729
chr1	2821882	2822382
chr1	2855636	2856136
chr1	2862064	2862564
chr1	2868292	2868792
chr1	2874420	2874920
chr1	2875888	2876388
chr1	2877358	2877858
chr1	2878659	2879159
chr1	2880647	2881147
chr1	2881314	2881814
chr1	2882436	2882936
chr1	2883020	2883520
chr1	2883680	2884180
chr1	2884193	2884693
chr1	2885237	2885737
chr1	2885966	2886466
chr1	2887492	2887992
chr1	2888264	2888764
chr1	2888777	2889277
chr1	2889540	2890040
chr1	2892071	2892571
chr1	2904833	2905333
chr1	2905372	2905872
chr1	2905899	2906399
chr1	2906609	2907109
chr1	2907286	2907786
chr1	2908254	2908754
chr1	2908769	2909269
chr1	2910113	2910613
chr1	2910847	2911347
chr1	2911382	2911882
chr1	2912054	2912554
chr1	2912844	2913344
chr1	2913443	2913943
chr1	2914009	2914509
chr1	2914696	2915196
chr1	2915713	2916213
chr1	2919129	2919629
chr1	2921963	2922463
chr1	2926241	2926741
chr1	2927816	2928316
chr1	2928576	2929076
chr1	2930324	2930824
chr1	2966854	2967354
chr1	2967762	2968262
chr1	2968489	2968989
chr1	2969260	2969760
chr1	2970060	2970560
chr1	2975550	2976050
chr1	2980023	2980523
chr1	2984474	2984974
chr1	2985218	2985718
chr1	2987784	2988284
chr1	3005592	3006092
chr1	3011628	3012128
chr1	3012395	3012895
chr1	3028246	3028746
chr1	3028752	3029252
chr1	3030300	3030800
chr1	3031012	3031512
chr1	3031677	3032177
chr1	3034988	3035488
chr1	3035560	3036060
chr1	3036640	3037140
chr1	3060018	3060518
chr1	3060678	3061178
chr1	3061533	3062033
chr1	3063170	3063670
chr1	3063734	3064234
chr1	3064555	3065055
chr1	3066115	3066615
chr1	3068140	3068640
chr1	3068897	3069397
chr1	3069538	3070038
chr1	3070159	3070659
chr1	3071000	3071500
chr1	3072334	3072834
chr1	3073330	3073830
chr1	3073953	3074453
chr1	3074617	3075117
chr1	3078312	3078812
chr1	3078939	3079439
chr1	3094004	3094504
chr1	3094518	3095018
chr1	3100513	3101013
chr1	3101070	3101570
chr1	3101996	3102496
chr1	3104035	3104535
chr1	3104816	3105316
chr1	3105396	3105896
chr1	3106014	3106514
chr1	3106599	3107099
chr1	3107110	3107610
chr1	3112300	3112800
chr1	3114790	3115290
chr1	3117644	3118144
chr1	3118923	3119423
chr1	3119583	3120083
chr1	3122472	3122972
chr1	3124275	3124775
chr1	3125087	3125587
chr1	3125627	3126127
chr1	3126486	3126986
chr1	3129362	3129862
chr1	3132668	3133168
chr1	3134084	3134584
chr1	3134708	3135208
chr1	3135346	3135846
chr1	3138445	3138945
chr1	3139607	3140107
chr1	3140197	3140697
chr1	3141825	3142325
chr1	3142484	3142984
chr1	3143001	3143501
chr1	3143922	3144422
chr1	3144990	3145490
chr1	3146047	3146547
chr1	3146678	3147178
chr1	3156960	3157460
chr1	3160284	3160784
chr1	3161386	3161886
chr1	3163876	3164376
chr1	3164379	3164879
chr1	3166504	3167004
chr1	3168200	3168700
chr1	3169170	3169670
chr1	3169692	3170192
chr1	3170461	3170961
chr1	3170975	3171475
chr1	3171874	3172374
chr1	3172676	3173176
chr1	3173204	3173704
chr1	3173901	3174401
chr1	3180513	3181013
chr1	3181379	3181879
chr1	3185067	3185567
chr1	3185587	3186087
chr1	3186408	3186908
chr1	3187173	3187673
chr1	3187716	3188216
chr1	3193809	3194309
chr1	3198205	3198705
chr1	3198870	3199370
chr1	3202022	3202522
chr1	3206782	3207282
chr1	3207325	3207825
chr1	3208761	3209261
chr1	3211926	3212426
chr1	3213044	3213544
chr1	3213745	3214245
chr1	3216722	3217222
chr1	3217448	3217948
chr1	3218539	3219039
chr1	3219094	3219594
chr1	3219614	3220114
chr1	3220482	3220982
chr1	3222137	3222637
chr1	3226647	3227147
chr1	3227282	3227782
chr1	3228700	3229200
chr1	3229230	3229730
chr1	3232107	3232607
chr1	3240881	3241381
chr1	3241410	3241910
chr1	3244515	3245015
chr1	3245473	3245973
chr1	3251610	3252110
chr1	3262120	3262620
chr1	3267502	3268002
chr1	3268035	3268535
chr1	3269420	3269920
chr1	3270368	3270868
chr1	3273376	3273876
chr1	3274953	3275453
chr1	3275782	3276282
chr1	3278676	3279176
chr1	3283886	3284386
chr1	3288004	3288504
chr1	3292242	3292742
chr1	3293338	3293838
chr1	3313008	3313508
chr1	3313546	3314046
chr1	3314104	3314604
chr1	3315768	3316268
chr1	3319881	3320381
chr1	3320461	3320961
chr1	3327319	3327819
chr1	3329220	3329720
chr1	3329787	3330287
chr1	3331984	3332484
chr1	3333923	3334423
chr1	3334450	3334950
chr1	3345780	3346280
chr1	3346569	3347069
chr1	3347209	3347709
chr1	3348279	3348779
chr1	3349178	3349678
chr1	3349735	3350235
chr1	3350775	3351275
chr1	3351317	3351817
chr1	3351837	3352337
chr1	3352352	3352852
chr1	3353300	3353800
chr1	3357100	3357600
chr1	3360780	3361280
chr1	3365464	3365964
chr1	3366164	3366664
chr1	3369322	3369822
chr1	3388465	3388965
chr1	3393551	3394051
chr1	3401370	3401870
chr1	3402220	3402720
chr1	3403574	3404074
chr1	3408593	3409093
chr1	3409503	3410003
chr1	3410074	3410574
chr1	3410582	3411082
chr1	3418539	3419039
chr1	3419383	3419883
chr1	3420181	3420681
chr1	3421092	3421592
chr1	3422580	3423080
chr1	3423252	3423752
chr1	3423779	3424279
chr1	3424626	3425126
chr1	3425260	3425760
chr1	3426529	3427029
chr1	3427230	3427730
chr1	3429549	3430049
chr1	3431160	3431660
chr1	3437219	3437719
chr1	3438822	3439322
chr1	3439638	3440138
chr1	3440328	3440828
chr1	3441207	3441707
chr1	3441729	3442229
chr1	3452270	3452770
chr1	3453079	3453579
chr1	3453617	3454117
chr1	3454278	3454778
chr1	3455129	3455629
chr1	3456046	3456546
chr1	3456669	3457169
chr1	3457483	3457983
chr1	3458113	3458613
chr1	3458904	3459404
chr1	3459534	3460034
chr1	3460397	3460897
chr1	3462613	3463113
chr1	3463949	3464449
chr1	3464757	3465257
chr1	3465470	3465970
chr1	3466324	3466824
chr1	3467001	3467501
chr1	3467662	3468162
chr1	3468234	3468734
chr1	3469029	3469529
chr1	3470123	3470623
chr1	3470694	3471194
chr1	3471641	3472141
chr1	3472474	3472974
chr1	3473523	3474023
chr1	3474035	3474535
chr1	3475669	3476169
chr1	3476488	3476988
chr1	3477077	3477577
chr1	3478473	3478973
chr1	3479075	3479575
chr1	3479948	3480448
chr1	3480473	3480973
chr1	3481882	3482382
chr1	3483242	3483742
chr1	3483798	3484298
chr1	3490006	3490506
chr1	3490645	3491145
chr1	3491171	3491671
chr1	3491938	3492438
chr1	3492565	3493065
chr1	3494240	3494740
chr1	3495012	3495512
chr1	3495992	3496492
chr1	3497068	3497568
chr1	3497663	3498163
chr1	3498232	3498732
chr1	3499334	3499834
chr1	3500901	3501401
chr1	3501811	3502311
chr1	3503579	3504079
chr1	3504084	3504584
chr1	3509950	3510450
chr1	3515558	3516058
chr1	3516224	3516724
chr1	3517299	3517799
chr1	3518018	3518518
chr1	3519093	3519593
chr1	3520139	3520639
chr1	3521191	3521691
chr1	3523767	3524267
chr1	3525593	3526093
chr1	3526230	3526730
chr1	3527855	3528355
chr1	3528694	3529194
chr1	3529381	3529881
chr1	3529957	3530457
chr1	3530639	3531139
chr1	3531233	3531733
chr1	3531749	3532249
chr1	3532574	3533074
chr1	3533363	3533863
chr1	3534945	3535445
chr1	3537229	3537729
chr1	3537821	3538321
chr1	3538450	3538950
chr1	3539047	3539547
chr1	3539921	3540421
chr1	3540876	3541376
chr1	3542309	3542809
chr1	3542949	3543449
chr1	3543626	3544126
chr1	3544170	3544670
chr1	3544826	3545326
chr1	3545573	3546073
chr1	3546590	3547090
chr1	3547532	3548032
chr1	3548170	3548670
chr1	3549442	3549942
chr1	3550438	3550938
chr1	3551253	3551753
chr1	3553633	3554133
chr1	3555743	3556243
chr1	3556269	3556769
chr1	3557311	3557811
chr1	3557958	3558458
chr1	3559790	3560290
chr1	3560522	3561022
chr1	3561073	3561573
chr1	3561770	3562270
chr1	3562591	3563091
chr1	3563280	3563780
chr1	3563913	3564413
chr1	3564655	3565155
chr1	3565160	3565660
chr1	3568760	3569260
chr1	3570595	3571095
chr1	3573431	3573931
chr1	3574490	3574990
chr1	3575495	3575995
chr1	3576519	3577019
chr1	3577323	3577823
chr1	3578212	3578712
chr1	3578879	3579379
chr1	3580856	3581356
chr1	3581543	3582043
chr1	3583738	3584238
chr1	3584973	3585473
chr1	3585768	3586268
chr1	3586679	3587179
chr1	3587350	3587850
chr1	3588893	3589393
chr1	3589784	3590284
chr1	3590291	3590791
chr1	3590979	3591479
chr1	3591763	3592263
chr1	3594775	3595275
chr1	3595341	3595841
chr1	3598094	3598594
chr1	3599464	3599964
chr1	3600145	3600645
chr1	3600957	3601457
chr1	3608938	3609438
chr1	3610944	3611444
chr1	3611456	3611956
chr1	3612397	3612897
chr1	3615086	3615586
chr1	3617929	3618429
chr1	3618913	3619413
chr1	3621043	3621543
chr1	3621992	3622492
chr1	3622832	3623332
chr1	3623355	3623855
chr1	3624136	3624636
chr1	3624681	3625181
chr1	3625404	3625904
chr1	3625911	3626411
chr1	3626893	3627393
chr1	3627679	3628179
chr1	3628326	3628826
chr1	3629362	3629862
chr1	3630100	3630600
chr1	3630935	3631435
chr1	3631446	3631946
chr1	3632295	3632795
chr1	3633333	3633833
chr1	3634263	3634763
chr1	3636172	3636672
chr1	3639161	3639661
chr1	3640503	3641003
chr1	3642111	3642611
chr1	3642860	3643360
chr1	3649296	3649796
chr1	3649866	3650366
chr1	3650544	3651044
chr1	3651447	3651947
chr1	3652235	3652735
chr1	3652817	3653317
chr1	3653833	3654333
chr1	3654802	3655302
chr1	3655887	3656387
[truncated: 618,386+ more rows]

## Sheet: Rod
chr1	794288	794788
chr1	794836	795336
chr1	819823	820323
chr1	820786	821286
chr1	827308	827808
chr1	869665	870165
chr1	903596	904096
chr1	904519	905019
chr1	905191	905691
chr1	909933	910433
chr1	910630	911130
chr1	911138	911638
chr1	912984	913484
chr1	917017	917517
chr1	918329	918829
chr1	918965	919465
chr1	919553	920053
chr1	920238	920738
chr1	920984	921484
chr1	921574	922074
chr1	922140	922640
chr1	922984	923484
chr1	923610	924110
chr1	924779	925279
chr1	925446	925946
chr1	926421	926921
chr1	927128	927628
chr1	927717	928217
chr1	928415	928915
chr1	928986	929486
chr1	929744	930244
chr1	930741	931241
chr1	931518	932018
chr1	932168	932668
chr1	932831	933331
chr1	933384	933884
chr1	934790	935290
chr1	935764	936264
chr1	936278	936778
chr1	937006	937506
chr1	938018	938518
chr1	939026	939526
chr1	940079	940579
chr1	941016	941516
chr1	941630	942130
chr1	942258	942758
chr1	943072	943572
chr1	944177	944677
chr1	944798	945298
chr1	945762	946262
chr1	946359	946859
chr1	946978	947478
chr1	947604	948104
chr1	948133	948633
chr1	951331	951831
chr1	956616	957116
chr1	958568	959068
chr1	959080	959580
chr1	959703	960203
chr1	960334	960834
chr1	961141	961641
chr1	966724	967224
chr1	973468	973968
chr1	975955	976455
chr1	984078	984578
chr1	998875	999375
chr1	999983	1000483
chr1	1000592	1001092
chr1	1001756	1002256
chr1	1015329	1015829
chr1	1018226	1018726
chr1	1018728	1019228
chr1	1019262	1019762
chr1	1019815	1020315
chr1	1020379	1020879
chr1	1021341	1021841
chr1	1022041	1022541
chr1	1022578	1023078
chr1	1024047	1024547
chr1	1026047	1026547
chr1	1030279	1030779
chr1	1031687	1032187
chr1	1032357	1032857
chr1	1032873	1033373
chr1	1033549	1034049
chr1	1034464	1034964
chr1	1035231	1035731
chr1	1035947	1036447
chr1	1037826	1038326
chr1	1038671	1039171
chr1	1039774	1040274
chr1	1040656	1041156
chr1	1041227	1041727
chr1	1041750	1042250
chr1	1058800	1059300
chr1	1059411	1059911
chr1	1060585	1061085
chr1	1062956	1063456
chr1	1063728	1064228
chr1	1067021	1067521
chr1	1067755	1068255
chr1	1068503	1069003
chr1	1069124	1069624
chr1	1069671	1070171
chr1	1071932	1072432
chr1	1072683	1073183
chr1	1074059	1074559
chr1	1075214	1075714
chr1	1079238	1079738
chr1	1080048	1080548
chr1	1080934	1081434
chr1	1083311	1083811
chr1	1085308	1085808
chr1	1113983	1114483
chr1	1114611	1115111
chr1	1115231	1115731
chr1	1115974	1116474
chr1	1116515	1117015
chr1	1117343	1117843
chr1	1118036	1118536
chr1	1122041	1122541
chr1	1123029	1123529
chr1	1123695	1124195
chr1	1201207	1201707
chr1	1227711	1228211
chr1	1231204	1231704
chr1	1231861	1232361
chr1	1232866	1233366
chr1	1236236	1236736
chr1	1236836	1237336
chr1	1239368	1239868
chr1	1246519	1247019
chr1	1247565	1248065
chr1	1250152	1250652
chr1	1269686	1270186
chr1	1272274	1272774
chr1	1273666	1274166
chr1	1274329	1274829
chr1	1274920	1275420
chr1	1283836	1284336
chr1	1284527	1285027
chr1	1285301	1285801
chr1	1285823	1286323
chr1	1286538	1287038
chr1	1287507	1288007
chr1	1290076	1290576
chr1	1291159	1291659
chr1	1291765	1292265
chr1	1292436	1292936
chr1	1292968	1293468
chr1	1293503	1294003
chr1	1294057	1294557
chr1	1294722	1295222
chr1	1295685	1296185
chr1	1296441	1296941
chr1	1297722	1298222
chr1	1298374	1298874
chr1	1299068	1299568
chr1	1299975	1300475
chr1	1301119	1301619
chr1	1301887	1302387
chr1	1302414	1302914
chr1	1302987	1303487
chr1	1303766	1304266
chr1	1304600	1305100
chr1	1305493	1305993
chr1	1306035	1306535
chr1	1306662	1307162
chr1	1307435	1307935
chr1	1308199	1308699
chr1	1308755	1309255
chr1	1309358	1309858
chr1	1309929	1310429
chr1	1310666	1311166
chr1	1311179	1311679
chr1	1311838	1312338
chr1	1312495	1312995
chr1	1313953	1314453
chr1	1320164	1320664
chr1	1323358	1323858
chr1	1323906	1324406
chr1	1324489	1324989
chr1	1325075	1325575
chr1	1325728	1326228
chr1	1327744	1328244
chr1	1330302	1330802
chr1	1331214	1331714
chr1	1331778	1332278
chr1	1333238	1333738
chr1	1334410	1334910
chr1	1335581	1336081
chr1	1337665	1338165
chr1	1338253	1338753
chr1	1339446	1339946
chr1	1343715	1344215
chr1	1344573	1345073
chr1	1345156	1345656
chr1	1345693	1346193
chr1	1347634	1348134
chr1	1348402	1348902
chr1	1349223	1349723
chr1	1351416	1351916
chr1	1352127	1352627
chr1	1353263	1353763
chr1	1354320	1354820
chr1	1355305	1355805
chr1	1358391	1358891
chr1	1359714	1360214
chr1	1371986	1372486
chr1	1373019	1373519
chr1	1374004	1374504
chr1	1374550	1375050
chr1	1375174	1375674
chr1	1375858	1376358
chr1	1376706	1377206
chr1	1377412	1377912
chr1	1378266	1378766
chr1	1381594	1382094
chr1	1399175	1399675
chr1	1399763	1400263
chr1	1400362	1400862
chr1	1400913	1401413
chr1	1401549	1402049
chr1	1406275	1406775
chr1	1407083	1407583
chr1	1407707	1408207
chr1	1409782	1410282
chr1	1410411	1410911
chr1	1420208	1420708
chr1	1432384	1432884
chr1	1434534	1435034
chr1	1435394	1435894
chr1	1440815	1441315
chr1	1470501	1471001
chr1	1471461	1471961
chr1	1504873	1505373
chr1	1505405	1505905
chr1	1510960	1511460
chr1	1511831	1512331
chr1	1513572	1514072
chr1	1520134	1520634
chr1	1536217	1536717
chr1	1539304	1539804
chr1	1540377	1540877
chr1	1540960	1541460
chr1	1574146	1574646
chr1	1574657	1575157
chr1	1575502	1576002
chr1	1577521	1578021
chr1	1599335	1599835
chr1	1599939	1600439
chr1	1600965	1601465
chr1	1605681	1606181
chr1	1606302	1606802
chr1	1611433	1611933
chr1	1612663	1613163
chr1	1613192	1613692
chr1	1614066	1614566
chr1	1615167	1615667
chr1	1615810	1616310
chr1	1616726	1617226
chr1	1621604	1622104
chr1	1623141	1623641
chr1	1627155	1627655
chr1	1628274	1628774
chr1	1629354	1629854
chr1	1630209	1630709
chr1	1630851	1631351
chr1	1631715	1632215
chr1	1657674	1658174
chr1	1658188	1658688
chr1	1658895	1659395
chr1	1659998	1660498
chr1	1665919	1666419
chr1	1673150	1673650
chr1	1675016	1675516
chr1	1678177	1678677
chr1	1678830	1679330
chr1	1679724	1680224
chr1	1680488	1680988
chr1	1681324	1681824
chr1	1681890	1682390
chr1	1682511	1683011
chr1	1683493	1683993
chr1	1684010	1684510
chr1	1685083	1685583
chr1	1685750	1686250
chr1	1686954	1687454
chr1	1692558	1693058
chr1	1693144	1693644
chr1	1693925	1694425
chr1	1696658	1697158
chr1	1697337	1697837
chr1	1711949	1712449
chr1	1724173	1724673
chr1	1724702	1725202
chr1	1737788	1738288
chr1	1745545	1746045
chr1	1746165	1746665
chr1	1748773	1749273
chr1	1749912	1750412
chr1	1753131	1753631
chr1	1753897	1754397
chr1	1759196	1759696
chr1	1759870	1760370
chr1	1764208	1764708
chr1	1773606	1774106
chr1	1774364	1774864
chr1	1775296	1775796
chr1	1776296	1776796
chr1	1776880	1777380
chr1	1777429	1777929
chr1	1778217	1778717
chr1	1778854	1779354
chr1	1779659	1780159
chr1	1780433	1780933
chr1	1780935	1781435
chr1	1781512	1782012
chr1	1782404	1782904
chr1	1783279	1783779
chr1	1783980	1784480
chr1	1784948	1785448
chr1	1785550	1786050
chr1	1786131	1786631
chr1	1786899	1787399
chr1	1787547	1788047
chr1	1788205	1788705
chr1	1788960	1789460
chr1	1789684	1790184
chr1	1790407	1790907
chr1	1791460	1791960
chr1	1792374	1792874
chr1	1793011	1793511
chr1	1793679	1794179
chr1	1794278	1794778
chr1	1795025	1795525
chr1	1795644	1796144
chr1	1796437	1796937
chr1	1797713	1798213
chr1	1798762	1799262
chr1	1799566	1800066
chr1	1800703	1801203
chr1	1801263	1801763
chr1	1802459	1802959
chr1	1803101	1803601
chr1	1803709	1804209
chr1	1804671	1805171
chr1	1805373	1805873
chr1	1806051	1806551
chr1	1806641	1807141
chr1	1807448	1807948
chr1	1808256	1808756
chr1	1809460	1809960
chr1	1810185	1810685
chr1	1811143	1811643
chr1	1811718	1812218
chr1	1812689	1813189
chr1	1813335	1813835
chr1	1814304	1814804
chr1	1815051	1815551
chr1	1816061	1816561
chr1	1816883	1817383
chr1	1817918	1818418
chr1	1819202	1819702
chr1	1819874	1820374
chr1	1820545	1821045
chr1	1821433	1821933
chr1	1822108	1822608
chr1	1822933	1823433
chr1	1823731	1824231
chr1	1824583	1825083
chr1	1825181	1825681
chr1	1825917	1826417
chr1	1826693	1827193
chr1	1827283	1827783
chr1	1827833	1828333
chr1	1828573	1829073
chr1	1829762	1830262
chr1	1830649	1831149
chr1	1831531	1832031
chr1	1832102	1832602
chr1	1832778	1833278
chr1	1833291	1833791
chr1	1833932	1834432
chr1	1834701	1835201
chr1	1835532	1836032
chr1	1836560	1837060
chr1	1837085	1837585
chr1	1839505	1840005
chr1	1840422	1840922
chr1	1841139	1841639
chr1	1841666	1842166
chr1	1842408	1842908
chr1	1843036	1843536
chr1	1843777	1844277
chr1	1845290	1845790
chr1	1846056	1846556
chr1	1846942	1847442
chr1	1847967	1848467
chr1	1848978	1849478
chr1	1849983	1850483
chr1	1851921	1852421
chr1	1852909	1853409
chr1	1853811	1854311
chr1	1857071	1857571
chr1	1858011	1858511
chr1	1859105	1859605
chr1	1861334	1861834
chr1	1862251	1862751
chr1	1863079	1863579
chr1	1869893	1870393
chr1	1870941	1871441
chr1	1871474	1871974
chr1	1872273	1872773
chr1	1873147	1873647
chr1	1876280	1876780
chr1	1877852	1878352
chr1	1878579	1879079
chr1	1879383	1879883
chr1	1880115	1880615
chr1	1880654	1881154
chr1	1881610	1882110
chr1	1882609	1883109
chr1	1883349	1883849
chr1	1884001	1884501
chr1	1884544	1885044
chr1	1885398	1885898
chr1	1886220	1886720
chr1	1886907	1887407
chr1	1887630	1888130
chr1	1888325	1888825
chr1	1889306	1889806
chr1	1890215	1890715
chr1	1890894	1891394
chr1	1891463	1891963
chr1	1892012	1892512
chr1	1893157	1893657
chr1	1894153	1894653
chr1	1895348	1895848
chr1	1896020	1896520
chr1	1898892	1899392
chr1	1903834	1904334
chr1	1905548	1906048
chr1	1906148	1906648
chr1	1906796	1907296
chr1	1907400	1907900
chr1	1908402	1908902
chr1	1908907	1909407
chr1	1909649	1910149
chr1	1910564	1911064
chr1	1911550	1912050
chr1	1912311	1912811
chr1	1913368	1913868
chr1	1914529	1915029
chr1	1915232	1915732
chr1	1916206	1916706
chr1	1917259	1917759
chr1	1918346	1918846
chr1	1919147	1919647
chr1	1920029	1920529
chr1	1920905	1921405
chr1	1921509	1922009
chr1	1922222	1922722
chr1	1922908	1923408
chr1	1923459	1923959
chr1	1925802	1926302
chr1	1929359	1929859
chr1	1938129	1938629
chr1	1941713	1942213
chr1	1943140	1943640
chr1	1943916	1944416
chr1	1954746	1955246
chr1	1959973	1960473
chr1	1970817	1971317
chr1	1973350	1973850
chr1	1973933	1974433
chr1	1976966	1977466
chr1	1977658	1978158
chr1	1978481	1978981
chr1	1979690	1980190
chr1	1980506	1981006
chr1	1981205	1981705
chr1	1981740	1982240
chr1	1982458	1982958
chr1	1983234	1983734
chr1	1985263	1985763
chr1	1986347	1986847
chr1	1989069	1989569
chr1	2018628	2019128
chr1	2019258	2019758
chr1	2032071	2032571
chr1	2043414	2043914
chr1	2044178	2044678
chr1	2044750	2045250
chr1	2046387	2046887
chr1	2047946	2048446
chr1	2049361	2049861
chr1	2050081	2050581
chr1	2050956	2051456
chr1	2051909	2052409
chr1	2052483	2052983
chr1	2053222	2053722
chr1	2055902	2056402
chr1	2108536	2109036
chr1	2130925	2131425
chr1	2131634	2132134
chr1	2132163	2132663
chr1	2133036	2133536
chr1	2133581	2134081
chr1	2134447	2134947
chr1	2135431	2135931
chr1	2137443	2137943
chr1	2138286	2138786
chr1	2139695	2140195
chr1	2151854	2152354
chr1	2153305	2153805
chr1	2153926	2154426
chr1	2154711	2155211
chr1	2155408	2155908
chr1	2156114	2156614
chr1	2156735	2157235
chr1	2157323	2157823
chr1	2157829	2158329
chr1	2159003	2159503
chr1	2159989	2160489
chr1	2160568	2161068
chr1	2161308	2161808
chr1	2163152	2163652
chr1	2163890	2164390
chr1	2166616	2167116
chr1	2169394	2169894
chr1	2171546	2172046
chr1	2172879	2173379
chr1	2173413	2173913
chr1	2174210	2174710
chr1	2176266	2176766
chr1	2176860	2177360
chr1	2178852	2179352
chr1	2179986	2180486
chr1	2180644	2181144
chr1	2183724	2184224
chr1	2184990	2185490
chr1	2185678	2186178
chr1	2186468	2186968
chr1	2187506	2188006
chr1	2188319	2188819
chr1	2188916	2189416
chr1	2189449	2189949
chr1	2190004	2190504
chr1	2190951	2191451
chr1	2191792	2192292
chr1	2192295	2192795
chr1	2193268	2193768
chr1	2193804	2194304
chr1	2194538	2195038
chr1	2195111	2195611
chr1	2195791	2196291
chr1	2196725	2197225
chr1	2197294	2197794
chr1	2199193	2199693
chr1	2200620	2201120
chr1	2201372	2201872
chr1	2201900	2202400
chr1	2203083	2203583
chr1	2203639	2204139
chr1	2204322	2204822
chr1	2205035	2205535
chr1	2206004	2206504
chr1	2207008	2207508
chr1	2207925	2208425
chr1	2208523	2209023
chr1	2209292	2209792
chr1	2213273	2213773
chr1	2214178	2214678
chr1	2215873	2216373
chr1	2216616	2217116
chr1	2220238	2220738
chr1	2221182	2221682
chr1	2222114	2222614
chr1	2222894	2223394
chr1	2224137	2224637
chr1	2224651	2225151
chr1	2225265	2225765
chr1	2225779	2226279
chr1	2226564	2227064
chr1	2227510	2228010
chr1	2228451	2228951
chr1	2229031	2229531
chr1	2229540	2230040
chr1	2230159	2230659
chr1	2230824	2231324
chr1	2231502	2232002
chr1	2232318	2232818
chr1	2237603	2238103
chr1	2239591	2240091
chr1	2251666	2252166
chr1	2255611	2256111
chr1	2271267	2271767
chr1	2271916	2272416
chr1	2311301	2311801
chr1	2313542	2314042
chr1	2314434	2314934
chr1	2315052	2315552
chr1	2319262	2319762
chr1	2320351	2320851
chr1	2321186	2321686
chr1	2378307	2378807
chr1	2381668	2382168
chr1	2382519	2383019
chr1	2389757	2390257
chr1	2390475	2390975
chr1	2391436	2391936
chr1	2392125	2392625
chr1	2393225	2393725
chr1	2397236	2397736
chr1	2400950	2401450
chr1	2406657	2407157
chr1	2409783	2410283
chr1	2411329	2411829
chr1	2411901	2412401
chr1	2412428	2412928
chr1	2413121	2413621
chr1	2413662	2414162
chr1	2414313	2414813
chr1	2414916	2415416
chr1	2415678	2416178
chr1	2416440	2416940
chr1	2417393	2417893
chr1	2418250	2418750
chr1	2440215	2440715
chr1	2441000	2441500
chr1	2443214	2443714
chr1	2443788	2444288
chr1	2444647	2445147
chr1	2445489	2445989
chr1	2446129	2446629
chr1	2446653	2447153
chr1	2447861	2448361
chr1	2453879	2454379
chr1	2454380	2454880
chr1	2457081	2457581
chr1	2457733	2458233
chr1	2458426	2458926
chr1	2459642	2460142
chr1	2460171	2460671
chr1	2460963	2461463
chr1	2461843	2462343
chr1	2462569	2463069
chr1	2463388	2463888
chr1	2464204	2464704
chr1	2464941	2465441
chr1	2465512	2466012
chr1	2466336	2466836
chr1	2467162	2467662
chr1	2468098	2468598
chr1	2468652	2469152
chr1	2469181	2469681
chr1	2469784	2470284
chr1	2470304	2470804
chr1	2470890	2471390
chr1	2471437	2471937
chr1	2472046	2472546
chr1	2472617	2473117
chr1	2473387	2473887
chr1	2473924	2474424
chr1	2474924	2475424
chr1	2475451	2475951
chr1	2476034	2476534
chr1	2476901	2477401
chr1	2477473	2477973
chr1	2478016	2478516
chr1	2478590	2479090
chr1	2479724	2480224
chr1	2480841	2481341
chr1	2481908	2482408
chr1	2482739	2483239
chr1	2483466	2483966
chr1	2484032	2484532
chr1	2485873	2486373
chr1	2486931	2487431
chr1	2488147	2488647
chr1	2490716	2491216
chr1	2491604	2492104
chr1	2492637	2493137
chr1	2493630	2494130
chr1	2494399	2494899
chr1	2495158	2495658
chr1	2495746	2496246
chr1	2496375	2496875
chr1	2497678	2498178
chr1	2498381	2498881
chr1	2498950	2499450
chr1	2499516	2500016
chr1	2500433	2500933
chr1	2501368	2501868
chr1	2502010	2502510
chr1	2502709	2503209
chr1	2503548	2504048
chr1	2504096	2504596
chr1	2504805	2505305
chr1	2505811	2506311
chr1	2506797	2507297
chr1	2507373	2507873
chr1	2508068	2508568
chr1	2508707	2509207
chr1	2510010	2510510
chr1	2511954	2512454
chr1	2512861	2513361
chr1	2513882	2514382
chr1	2514899	2515399
chr1	2516730	2517230
chr1	2517895	2518395
chr1	2518478	2518978
chr1	2519311	2519811
chr1	2519831	2520331
chr1	2521189	2521689
chr1	2522034	2522534
chr1	2523063	2523563
chr1	2523620	2524120
chr1	2524393	2524893
chr1	2524974	2525474
chr1	2526055	2526555
chr1	2526674	2527174
chr1	2527491	2527991
chr1	2528146	2528646
chr1	2529251	2529751
chr1	2530042	2530542
chr1	2530653	2531153
chr1	2531300	2531800
chr1	2531902	2532402
chr1	2532857	2533357
chr1	2533472	2533972
chr1	2534783	2535283
chr1	2535406	2535906
chr1	2536752	2537252
chr1	2537817	2538317
chr1	2538454	2538954
chr1	2538957	2539457
chr1	2539926	2540426
chr1	2540447	2540947
chr1	2540996	2541496
chr1	2541559	2542059
chr1	2542416	2542916
chr1	2543390	2543890
chr1	2543956	2544456
chr1	2544789	2545289
chr1	2545868	2546368
chr1	2546405	2546905
chr1	2546924	2547424
chr1	2547933	2548433
chr1	2548700	2549200
chr1	2549289	2549789
chr1	2557132	2557632
chr1	2559654	2560154
chr1	2585078	2585578
chr1	2585582	2586082
chr1	2586461	2586961
chr1	2587168	2587668
chr1	2587886	2588386
chr1	2588544	2589044
chr1	2589058	2589558
chr1	2590079	2590579
chr1	2628060	2628560
chr1	2628865	2629365
chr1	2630253	2630753
chr1	2631021	2631521
chr1	2639153	2639653
chr1	2640227	2640727
chr1	2641426	2641926
chr1	2642407	2642907
chr1	2643001	2643501
chr1	2643502	2644002
chr1	2646400	2646900
chr1	2652129	2652629
chr1	2653116	2653616
chr1	2653909	2654409
chr1	2654660	2655160
chr1	2655752	2656252
chr1	2671616	2672116
chr1	2683911	2684411
chr1	2750283	2750783
chr1	2756349	2756849
chr1	2786544	2787044
chr1	2821922	2822422
chr1	2855663	2856163
chr1	2875890	2876390
chr1	2905372	2905872
chr1	2905908	2906408
chr1	2908780	2909280
chr1	2921973	2922473
chr1	3012408	3012908
chr1	3028246	3028746
chr1	3028752	3029252
chr1	3069524	3070024
chr1	3070138	3070638
chr1	3104180	3104680
chr1	3105353	3105853
chr1	3106038	3106538
chr1	3106614	3107114
chr1	3107135	3107635
chr1	3125602	3126102
chr1	3134708	3135208
chr1	3135346	3135846
chr1	3170421	3170921
chr1	3171090	3171590
chr1	3171703	3172203
chr1	3172676	3173176
chr1	3173213	3173713
chr1	3173869	3174369
chr1	3232107	3232607
chr1	3283894	3284394
chr1	3319871	3320371
chr1	3365485	3365985
chr1	3365986	3366486
chr1	3410077	3410577
chr1	3424619	3425119
chr1	3452123	3452623
chr1	3453071	3453571
chr1	3453648	3454148
chr1	3454257	3454757
chr1	3455141	3455641
chr1	3455781	3456281
chr1	3456704	3457204
chr1	3470443	3470943
chr1	3483790	3484290
chr1	3489817	3490317
chr1	3491166	3491666
chr1	3492066	3492566
chr1	3501811	3502311
chr1	3531239	3531739
chr1	3531815	3532315
chr1	3537216	3537716
chr1	3537821	3538321
chr1	3538577	3539077
chr1	3539226	3539726
chr1	3553633	3554133
chr1	3565159	3565659
chr1	3573308	3573808
chr1	3588893	3589393
chr1	3590295	3590795
chr1	3590979	3591479
chr1	3592000	3592500
chr1	3600158	3600658
chr1	3611477	3611977
chr1	3615085	3615585
chr1	3618924	3619424
chr1	3621058	3621558
chr1	3621992	3622492
chr1	3622832	3623332
chr1	3623355	3623855
chr1	3624134	3624634
chr1	3624649	3625149
chr1	3625451	3625951
chr1	3627864	3628364
chr1	3629981	3630481
chr1	3630910	3631410
chr1	3631522	3632022
chr1	3632270	3632770
chr1	3634263	3634763
chr1	3649868	3650368
chr1	3650459	3650959
chr1	3651212	3651712
chr1	3652252	3652752
chr1	3653059	3653559
chr1	3694792	3695292
chr1	3695570	3696070
chr1	3697710	3698210
chr1	3699198	3699698
chr1	3701620	3702120
chr1	3702232	3702732
chr1	3702951	3703451
chr1	3707209	3707709
chr1	3708069	3708569
chr1	3708674	3709174
chr1	3709644	3710144
chr1	3710254	3710754
chr1	3711117	3711617
chr1	3712101	3712601
chr1	3713174	3713674
chr1	3714159	3714659
chr1	3714717	3715217
chr1	3715372	3715872
chr1	3716147	3716647
chr1	3716849	3717349
chr1	3717400	3717900
chr1	3717999	3718499
chr1	3719196	3719696
chr1	3721121	3721621
chr1	3722526	3723026
chr1	3723145	3723645
chr1	3723753	3724253
chr1	3724327	3724827
chr1	3724890	3725390
chr1	3727223	3727723
chr1	3729590	3730090
chr1	3732357	3732857
chr1	3733956	3734456
chr1	3745600	3746100
chr1	3746672	3747172
chr1	3747179	3747679
chr1	3747769	3748269
chr1	3770690	3771190
chr1	3772348	3772848
chr1	3772908	3773408
chr1	3773697	3774197
chr1	3775837	3776337
chr1	3796297	3796797
chr1	3801398	3801898
chr1	3827626	3828126
chr1	3841404	3841904
chr1	3842222	3842722
chr1	3842746	3843246
chr1	3843615	3844115
chr1	3844555	3845055
chr1	3845254	3845754
chr1	3846444	3846944
chr1	3847088	3847588
chr1	3847691	3848191
chr1	3848207	3848707
chr1	3848906	3849406
chr1	3849781	3850281
chr1	3850770	3851270
chr1	3851502	3852002
chr1	3852061	3852561
chr1	3852670	3853170
chr1	3854012	3854512
chr1	3855070	3855570
chr1	3855920	3856420
chr1	3856540	3857040
chr1	3857072	3857572
chr1	3858124	3858624
chr1	3858750	3859250
chr1	3863550	3864050
chr1	3864605	3865105
chr1	3865619	3866119
chr1	3868057	3868557
chr1	3887304	3887804
chr1	3898751	3899251
chr1	3899577	3900077
chr1	3900564	3901064
chr1	3901131	3901631
chr1	3901632	3902132
chr1	3902512	3903012
chr1	3903352	3903852
chr1	3904177	3904677
chr1	3909892	3910392
chr1	3910726	3911226
chr1	3992022	3992522
chr1	3993207	3993707
chr1	3993921	3994421
chr1	3994445	3994945
chr1	3995125	3995625
chr1	3996601	3997101
chr1	4071490	4071990
chr1	4072118	4072618
chr1	4108984	4109484
chr1	4109531	4110031
chr1	4202544	4203044
chr1	4341363	4341863
chr1	4342231	4342731
chr1	4344532	4345032
chr1	4345651	4346151
chr1	4358751	4359251
chr1	4359254	4359754
chr1	4360019	4360519
chr1	4360779	4361279
chr1	4517555	4518055
chr1	4522373	4522873
chr1	4553530	4554030
chr1	4585149	4585649
chr1	4652510	4653010
chr1	4654695	4655195
chr1	4656213	4656713
chr1	4659275	4659775
chr1	4714761	4715261
chr1	4826025	4826525
chr1	5000403	5000903
chr1	5158858	5159358
chr1	5225802	5226302
chr1	5267546	5268046
chr1	5296085	5296585
chr1	5304110	5304610
chr1	5304615	5305115
chr1	5305397	5305897
chr1	5311530	5312030
chr1	5314172	5314672
chr1	5434934	5435434
chr1	5435497	5435997
chr1	5509800	5510300
chr1	5514492	5514992
chr1	5517859	5518359
chr1	5630135	5630635
chr1	5700967	5701467
chr1	5744789	5745289
chr1	5745730	5746230
chr1	5771129	5771629
chr1	5778341	5778841
chr1	5779128	5779628
chr1	5780773	5781273
chr1	5787854	5788354
chr1	5791263	5791763
chr1	5792754	5793254
chr1	5793555	5794055
chr1	5794116	5794616
chr1	5794862	5795362
chr1	5893641	5894141
chr1	5915957	5916457
chr1	5917793	5918293
chr1	5933981	5934481
chr1	5970525	5971025
chr1	5971062	5971562
chr1	5971669	5972169
chr1	5975093	5975593
chr1	5984850	5985350
chr1	5988907	5989407
chr1	5989571	5990071
chr1	5990986	5991486
chr1	5991748	5992248
chr1	5992259	5992759
chr1	5992880	5993380
chr1	5993974	5994474
chr1	5995337	5995837
chr1	5998932	5999432
chr1	5999817	6000317
chr1	6001024	6001524
chr1	6001780	6002280
chr1	6002929	6003429
chr1	6003731	6004231
chr1	6004628	6005128
chr1	6005365	6005865
chr1	6006850	6007350
chr1	6013258	6013758
chr1	6018157	6018657
chr1	6025994	6026494
chr1	6029657	6030157
chr1	6034387	6034887
chr1	6052858	6053358
chr1	6125436	6125936
chr1	6127701	6128201
chr1	6179067	6179567
chr1	6179651	6180151
chr1	6180291	6180791
chr1	6180817	6181317
chr1	6181337	6181837
chr1	6185727	6186227
chr1	6190452	6190952
chr1	6197295	6197795
chr1	6198007	6198507
chr1	6198789	6199289
chr1	6199466	6199966
chr1	6200104	6200604
chr1	6200853	6201353
chr1	6201755	6202255
chr1	6205116	6205616
chr1	6205829	6206329
chr1	6206516	6207016
chr1	6207047	6207547
chr1	6207795	6208295
chr1	6208605	6209105
chr1	6209108	6209608
chr1	6209609	6210109
chr1	6210152	6210652
chr1	6210758	6211258
chr1	6212100	6212600
chr1	6213350	6213850
chr1	6213960	6214460
chr1	6217797	6218297
chr1	6218871	6219371
chr1	6220295	6220795
chr1	6220810	6221310
chr1	6221327	6221827
chr1	6221925	6222425
chr1	6222525	6223025
chr1	6223585	6224085
chr1	6224524	6225024
chr1	6225079	6225579
chr1	6225655	6226155
chr1	6226194	6226694
chr1	6226701	6227201
chr1	6227776	6228276
chr1	6228376	6228876
chr1	6229367	6229867
chr1	6229995	6230495
chr1	6230745	6231245
chr1	6231282	6231782
chr1	6231796	6232296
chr1	6232452	6232952
chr1	6233109	6233609
chr1	6233832	6234332
chr1	6234538	6235038
chr1	6235144	6235644
chr1	6235760	6236260
chr1	6236370	6236870
chr1	6237695	6238195
chr1	6238568	6239068
chr1	6239897	6240397
chr1	6240572	6241072
chr1	6241754	6242254
chr1	6243464	6243964
chr1	6244278	6244778
chr1	6244980	6245480
chr1	6245871	6246371
chr1	6246631	6247131
chr1	6247209	6247709
chr1	6247751	6248251
chr1	6249049	6249549
chr1	6258793	6259293
chr1	6259848	6260348
chr1	6260856	6261356
chr1	6261842	6262342
chr1	6273596	6274096
chr1	6275009	6275509
chr1	6275789	6276289
chr1	6276344	6276844
chr1	6276891	6277391
chr1	6279532	6280032
chr1	6280211	6280711
chr1	6280729	6281229
chr1	6281384	6281884
chr1	6281959	6282459
chr1	6282549	6283049
chr1	6284442	6284942
chr1	6284988	6285488
chr1	6335853	6336353
chr1	6336754	6337254
chr1	6343370	6343870
chr1	6347868	6348368
chr1	6362998	6363498
chr1	6392215	6392715
chr1	6393227	6393727
chr1	6393802	6394302
chr1	6404588	6405088
chr1	6414246	6414746
chr1	6417943	6418443
chr1	6418532	6419032
chr1	6419407	6419907
chr1	6419964	6420464
chr1	6420604	6421104
chr1	6421191	6421691
chr1	6423379	6423879
chr1	6423934	6424434
chr1	6424518	6425018
chr1	6425227	6425727
chr1	6426198	6426698
chr1	6426914	6427414
chr1	6427988	6428488
chr1	6428954	6429454
chr1	6429621	6430121
chr1	6430149	6430649
chr1	6430855	6431355
chr1	6431932	6432432
chr1	6432509	6433009
chr1	6433295	6433795
chr1	6433929	6434429
chr1	6434501	6435001
chr1	6435037	6435537
chr1	6435562	6436062
chr1	6436147	6436647
chr1	6436956	6437456
chr1	6437961	6438461
chr1	6438803	6439303
chr1	6439428	6439928
chr1	6440218	6440718
chr1	6440722	6441222
chr1	6441321	6441821
chr1	6442672	6443172
chr1	6443282	6443782
chr1	6443783	6444283
chr1	6444349	6444849
chr1	6445059	6445559
chr1	6446378	6446878
chr1	6446934	6447434
chr1	6447517	6448017
chr1	6448507	6449007
chr1	6450631	6451131
chr1	6451584	6452084
chr1	6452237	6452737
chr1	6453202	6453702
chr1	6454040	6454540
chr1	6454563	6455063
chr1	6455151	6455651
chr1	6456125	6456625
chr1	6457216	6457716
chr1	6459597	6460097
chr1	6460276	6460776
chr1	6461361	6461861
chr1	6462288	6462788
chr1	6463179	6463679
chr1	6463822	6464322
chr1	6464418	6464918
chr1	6465313	6465813
chr1	6465982	6466482
chr1	6466681	6467181
chr1	6467228	6467728
chr1	6467960	6468460
chr1	6469096	6469596
chr1	6469802	6470302
chr1	6471064	6471564
chr1	6473932	6474432
chr1	6474700	6475200
chr1	6475432	6475932
chr1	6476065	6476565
chr1	6482982	6483482
chr1	6483722	6484222
chr1	6484502	6485002
chr1	6485006	6485506
chr1	6485553	6486053
chr1	6486393	6486893
chr1	6489816	6490316
chr1	6490362	6490862
chr1	6490969	6491469
chr1	6492175	6492675
chr1	6497213	6497713
chr1	6498173	6498673
chr1	6554299	6554799
chr1	6555070	6555570
chr1	6578894	6579394
chr1	6579665	6580165
chr1	6580318	6580818
chr1	6596475	6596975
chr1	6597610	6598110
chr1	6599299	6599799
chr1	6599824	6600324
chr1	6600393	6600893
chr1	6601031	6601531
chr1	6601937	6602437
chr1	6602668	6603168
chr1	6603309	6603809
chr1	6603823	6604323
chr1	6609541	6610041
chr1	6611164	6611664
chr1	6611911	6612411
chr1	6612544	6613044
chr1	6613325	6613825
chr1	6613999	6614499
chr1	6614540	6615040
chr1	6615096	6615596
chr1	6615627	6616127
chr1	6616959	6617459
chr1	6618295	6618795
chr1	6624894	6625394
chr1	6625685	6626185
chr1	6634579	6635079
chr1	6646440	6646940
chr1	6658643	6659143
chr1	6701663	6702163
chr1	6702360	6702860
chr1	6719898	6720398
chr1	6727396	6727896
chr1	6784474	6784974
chr1	6785145	6785645
chr1	6785831	6786331
chr1	6786513	6787013
chr1	6806871	6807371
chr1	6889821	6890321
chr1	6948409	6948909
chr1	6949045	6949545
chr1	6949896	6950396
chr1	6953700	6954200
chr1	6959172	6959672
chr1	6959732	6960232
chr1	6960603	6961103
chr1	6962429	6962929
chr1	6963206	6963706
chr1	6963777	6964277
chr1	7041722	7042222
chr1	7042675	7043175
chr1	7070338	7070838
chr1	7075338	7075838
chr1	7075857	7076357
chr1	7076455	7076955
chr1	7077855	7078355
chr1	7079032	7079532
chr1	7150879	7151379
chr1	7207860	7208360
chr1	7218207	7218707
chr1	7223494	7223994
chr1	7224690	7225190
chr1	7228469	7228969
chr1	7229152	7229652
chr1	7229671	7230171
chr1	7230175	7230675
chr1	7230830	7231330
chr1	7231571	7232071
chr1	7239752	7240252
chr1	7315956	7316456
chr1	7380679	7381179
chr1	7444405	7444905
chr1	7445040	7445540
chr1	7451084	7451584
chr1	7459922	7460422
chr1	7460721	7461221
chr1	7647178	7647678
chr1	7664928	7665428
chr1	7666345	7666845
chr1	7667483	7667983
chr1	7668419	7668919
chr1	7669427	7669927
chr1	7670231	7670731
chr1	7671539	7672039
chr1	7675717	7676217
chr1	7676388	7676888
chr1	7677085	7677585
chr1	7677607	7678107
chr1	7678824	7679324
chr1	7679591	7680091
chr1	7680183	7680683
chr1	7680839	7681339
chr1	7681831	7682331
chr1	7682565	7683065
chr1	7683566	7684066
chr1	7684101	7684601
chr1	7684896	7685396
chr1	7685424	7685924
chr1	7686412	7686912
chr1	7687254	7687754
chr1	7693501	7694001
chr1	7694317	7694817
chr1	7694865	7695365
chr1	7695371	7695871
chr1	7695989	7696489
chr1	7696856	7697356
chr1	7697893	7698393
chr1	7698575	7699075
chr1	7700504	7701004
chr1	7701053	7701553
chr1	7701741	7702241
chr1	7702315	7702815
chr1	7703276	7703776
chr1	7703884	7704384
chr1	7704396	7704896
chr1	7705218	7705718
chr1	7705985	7706485
chr1	7706856	7707356
chr1	7708768	7709268
chr1	7709463	7709963
chr1	7715013	7715513
chr1	7715977	7716477
chr1	7717888	7718388
chr1	7719449	7719949
chr1	7720750	7721250
chr1	7721611	7722111
chr1	7722138	7722638
chr1	7723428	7723928
chr1	7724282	7724782
chr1	7725023	7725523
chr1	7725593	7726093
chr1	7726676	7727176
chr1	7727286	7727786
chr1	7728080	7728580
chr1	7729481	7729981
chr1	7730012	7730512
chr1	7730561	7731061
chr1	7732476	7732976
chr1	7736228	7736728
chr1	7739705	7740205
chr1	7749154	7749654
chr1	7750320	7750820
chr1	7751252	7751752
chr1	7752355	7752855
chr1	7753109	7753609
chr1	7755413	7755913
chr1	7756379	7756879
chr1	7764866	7765366
chr1	7765509	7766009
chr1	7769528	7770028
chr1	7770107	7770607
chr1	7771001	7771501
chr1	7781518	7782018
chr1	7782116	7782616
chr1	7782983	7783483
chr1	7783758	7784258
chr1	7784510	7785010
chr1	7785074	7785574
chr1	7785940	7786440
chr1	7786762	7787262
chr1	7787450	7787950
chr1	7790900	7791400
chr1	7821077	7821577
chr1	7823176	7823676
chr1	7824622	7825122
chr1	7847976	7848476
chr1	7900966	7901466
chr1	7901764	7902264
chr1	7902675	7903175
chr1	7942243	7942743
chr1	7952772	7953272
chr1	7954014	7954514
chr1	7954607	7955107
chr1	7955124	7955624
chr1	7960622	7961122
chr1	7961296	7961796
chr1	7975198	7975698
chr1	7976386	7976886
chr1	7981696	7982196
chr1	7982224	7982724
chr1	8014914	8015414
chr1	8017550	8018050
chr1	8018788	8019288
chr1	8019419	8019919
chr1	8022189	8022689
chr1	8022926	8023426
chr1	8025298	8025798
chr1	8026113	8026613
chr1	8026726	8027226
chr1	8057143	8057643
chr1	8314245	8314745
chr1	8317845	8318345
chr1	8348907	8349407
chr1	8349658	8350158
chr1	8350639	8351139
chr1	8351609	8352109
chr1	8352111	8352611
chr1	8358004	8358504
chr1	8359023	8359523
chr1	8359936	8360436
chr1	8362542	8363042
chr1	8363108	8363608
chr1	8363612	8364112
chr1	8364524	8365024
chr1	8367270	8367770
chr1	8368069	8368569
chr1	8369445	8369945
chr1	8371299	8371799
chr1	8372010	8372510
chr1	8372688	8373188
chr1	8373727	8374227
chr1	8374255	8374755
chr1	8376313	8376813
chr1	8378285	8378785
chr1	8379034	8379534
chr1	8380122	8380622
chr1	8380693	8381193
chr1	8381950	8382450
chr1	8382551	8383051
chr1	8383382	8383882
chr1	8384797	8385297
chr1	8396251	8396751
chr1	8397797	8398297
chr1	8407967	8408467
chr1	8409092	8409592
chr1	8409661	8410161
chr1	8412289	8412789
chr1	8413573	8414073
chr1	8414383	8414883
chr1	8421662	8422162
chr1	8422784	8423284
chr1	8423541	8424041
chr1	8424371	8424871
chr1	8424994	8425494
chr1	8426121	8426621
chr1	8430994	8431494
chr1	8431809	8432309
chr1	8439095	8439595
chr1	8439621	8440121
chr1	8464960	8465460
chr1	8465672	8466172
chr1	8471561	8472061
chr1	8472535	8473035
chr1	8474263	8474763
chr1	8476122	8476622
chr1	8477025	8477525
chr1	8478399	8478899
chr1	8479388	8479888
chr1	8480042	8480542
chr1	8480959	8481459
chr1	8481631	8482131
chr1	8482252	8482752
chr1	8483976	8484476
chr1	8489002	8489502
chr1	8489512	8490012
chr1	8491289	8491789
chr1	8492760	8493260
chr1	8493531	8494031
chr1	8494056	8494556
chr1	8494604	8495104
chr1	8497498	8497998
chr1	8500860	8501360
chr1	8501698	8502198
chr1	8502644	8503144
chr1	8503188	8503688
chr1	8503921	8504421
chr1	8504846	8505346
chr1	8506312	8506812
chr1	8506945	8507445
chr1	8514869	8515369
chr1	8515739	8516239
chr1	8516248	8516748
chr1	8517035	8517535
chr1	8517764	8518264
chr1	8522344	8522844
chr1	8523595	8524095
chr1	8525216	8525716
chr1	8525854	8526354
chr1	8527578	8528078
chr1	8529288	8529788
chr1	8529949	8530449
chr1	8530457	8530957
chr1	8530980	8531480
chr1	8536139	8536639
chr1	8560988	8561488
chr1	8562650	8563150
chr1	8563202	8563702
chr1	8578103	8578603
chr1	8579015	8579515
chr1	8583321	8583821
chr1	8584659	8585159
chr1	8596668	8597168
chr1	8597402	8597902
chr1	8597979	8598479
chr1	8598582	8599082
chr1	8599121	8599621
chr1	8599790	8600290
chr1	8601413	8601913
chr1	8602075	8602575
chr1	8621877	8622377
chr1	8622440	8622940
chr1	8623119	8623619
chr1	8651231	8651731
chr1	8652528	8653028
chr1	8660306	8660806
chr1	8670398	8670898
chr1	8671244	8671744
chr1	8678647	8679147
chr1	8679332	8679832
chr1	8681818	8682318
chr1	8684433	8684933
chr1	8686989	8687489
chr1	8687526	8688026
chr1	8688065	8688565
chr1	8700832	8701332
chr1	8701466	8701966
chr1	8702033	8702533
chr1	8703173	8703673
chr1	8703806	8704306
chr1	8704719	8705219
chr1	8705513	8706013
chr1	8706284	8706784
chr1	8706937	8707437
chr1	8708446	8708946
chr1	8712184	8712684
chr1	8726444	8726944
chr1	8744984	8745484
chr1	8747569	8748069
chr1	8801591	8802091
chr1	8802306	8802806
chr1	8803446	8803946
chr1	8807368	8807868
chr1	8811728	8812228
chr1	8814852	8815352
chr1	8815610	8816110
chr1	8816241	8816741
chr1	8816963	8817463
chr1	8817473	8817973
chr1	8818105	8818605
chr1	8848826	8849326
chr1	8855486	8855986
chr1	8856384	8856884
chr1	8859341	8859841
chr1	8862418	8862918
chr1	8877135	8877635
chr1	8877819	8878319
chr1	8878535	8879035
chr1	8879423	8879923
chr1	8880381	8880881
chr1	8880923	8881423
chr1	8882466	8882966
chr1	8883000	8883500
chr1	8988003	8988503
chr1	9005036	9005536
chr1	9039358	9039858
chr1	9101452	9101952
chr1	9110714	9111214
chr1	9125625	9126125
chr1	9128416	9128916
chr1	9129034	9129534
chr1	9142152	9142652
chr1	9196382	9196882
chr1	9229827	9230327
chr1	9233147	9233647
chr1	9233866	9234366
chr1	9234435	9234935
chr1	9260955	9261455
chr1	9266983	9267483
chr1	9292579	9293079
chr1	9293322	9293822
chr1	9371239	9371739
chr1	9374681	9375181
chr1	9423398	9423898
chr1	9427988	9428488
chr1	9428770	9429270
chr1	9429607	9430107
chr1	9432914	9433414
chr1	9453769	9454269
chr1	9455706	9456206
chr1	9482396	9482896
chr1	9483494	9483994
chr1	9490979	9491479
chr1	9495146	9495646
chr1	9495711	9496211
chr1	9496445	9496945
chr1	9500723	9501223
chr1	9503182	9503682
chr1	9503895	9504395
chr1	9504590	9505090
chr1	9505240	9505740
chr1	9505870	9506370
chr1	9506443	9506943
chr1	9507030	9507530
chr1	9507604	9508104
chr1	9508408	9508908
chr1	9524996	9525496
chr1	9537069	9537569
chr1	9537772	9538272
chr1	9538592	9539092
chr1	9539124	9539624
chr1	9539848	9540348
chr1	9541247	9541747
chr1	9542047	9542547
chr1	9542611	9543111
chr1	9543389	9543889
chr1	9544297	9544797
chr1	9544817	9545317
chr1	9545444	9545944
chr1	9546584	9547084
chr1	9547165	9547665
chr1	9547819	9548319
chr1	9548611	9549111
chr1	9550887	9551387
chr1	9551896	9552396
chr1	9553412	9553912
chr1	9555889	9556389
chr1	9556445	9556945
chr1	9558055	9558555
chr1	9558607	9559107
chr1	9559157	9559657
chr1	9559895	9560395
chr1	9560871	9561371
chr1	9561406	9561906
chr1	9562080	9562580
chr1	9567377	9567877
chr1	9567950	9568450
chr1	9575762	9576262
chr1	9577261	9577761
chr1	9578037	9578537
chr1	9578614	9579114
chr1	9579469	9579969
chr1	9580357	9580857
chr1	9585143	9585643
chr1	9588445	9588945
chr1	9589484	9589984
chr1	9590072	9590572
chr1	9590918	9591418
chr1	9591577	9592077
chr1	9592300	9592800
chr1	9593273	9593773
chr1	9594472	9594972
chr1	9594987	9595487
chr1	9595711	9596211
chr1	9596583	9597083
chr1	9597417	9597917
chr1	9598095	9598595
chr1	9600489	9600989
chr1	9601462	9601962
chr1	9612987	9613487
chr1	9614941	9615441
chr1	9615490	9615990
chr1	9616025	9616525
chr1	9617869	9618369
chr1	9618461	9618961
chr1	9619129	9619629
chr1	9626926	9627426
chr1	9687753	9688253
chr1	9689188	9689688
chr1	9689806	9690306
chr1	9702171	9702671
chr1	9720833	9721333
chr1	9721700	9722200
chr1	9723826	9724326
chr1	9724944	9725444
chr1	9725572	9726072
chr1	9726173	9726673
chr1	9726838	9727338
chr1	9727431	9727931
chr1	9728020	9728520
chr1	9728886	9729386
chr1	9729530	9730030
chr1	9730510	9731010
chr1	9731231	9731731
chr1	9732058	9732558
chr1	9733225	9733725
chr1	9734320	9734820
chr1	9734916	9735416
chr1	9735733	9736233
chr1	9736272	9736772
chr1	9737061	9737561
chr1	9737661	9738161
chr1	9738654	9739154
chr1	9744232	9744732
chr1	9745381	9745881
chr1	9746614	9747114
chr1	9747500	9748000
chr1	9748713	9749213
chr1	9749226	9749726
chr1	9749813	9750313
chr1	9750368	9750868
chr1	9750920	9751420
chr1	9752270	9752770
chr1	9753002	9753502
chr1	9753759	9754259
chr1	9756622	9757122
chr1	9758675	9759175
chr1	9760209	9760709
chr1	9760736	9761236
chr1	9762001	9762501
chr1	9766613	9767113
chr1	9768040	9768540
chr1	9769092	9769592
chr1	9770239	9770739
chr1	9770762	9771262
chr1	9774070	9774570
chr1	9775297	9775797
chr1	9775956	9776456
chr1	9777738	9778238
chr1	9780537	9781037
chr1	9782612	9783112
chr1	9784486	9784986
chr1	9785025	9785525
chr1	9785857	9786357
chr1	9786515	9787015
chr1	9787944	9788444
chr1	9788742	9789242
chr1	9789475	9789975
chr1	9790838	9791338
chr1	9791339	9791839
chr1	9792136	9792636
chr1	9793297	9793797
chr1	9793930	9794430
chr1	9794649	9795149
chr1	9795654	9796154
chr1	9796204	9796704
chr1	9796720	9797220
chr1	9797237	9797737
chr1	9798329	9798829
chr1	9799265	9799765
chr1	9800358	9800858
chr1	9801381	9801881
chr1	9802101	9802601
chr1	9802829	9803329
chr1	9803403	9803903
chr1	9804123	9804623
chr1	9804712	9805212
chr1	9805778	9806278
chr1	9806547	9807047
chr1	9807396	9807896
chr1	9808464	9808964
chr1	9809141	9809641
chr1	9809953	9810453
chr1	9810650	9811150
chr1	9811266	9811766
chr1	9811797	9812297
chr1	9812450	9812950
chr1	9813062	9813562
chr1	9814092	9814592
chr1	9815104	9815604
chr1	9816896	9817396
chr1	9817677	9818177
chr1	9818362	9818862
chr1	9819873	9820373
chr1	9820436	9820936
chr1	9821362	9821862
chr1	9822414	9822914
chr1	9823108	9823608
chr1	9823843	9824343
chr1	9824489	9824989
chr1	9825061	9825561
chr1	9825626	9826126
chr1	9826359	9826859
chr1	9827567	9828067
chr1	9828612	9829112
chr1	9834324	9834824
chr1	9835043	9835543
chr1	9835702	9836202
chr1	9836360	9836860
chr1	9837321	9837821
chr1	9837871	9838371
chr1	9839039	9839539
chr1	9840020	9840520
chr1	9841144	9841644
chr1	9841808	9842308
chr1	9842710	9843210
chr1	9843518	9844018
chr1	9844085	9844585
chr1	9844723	9845223
chr1	9845262	9845762
chr1	9846174	9846674
chr1	9846920	9847420
chr1	9847898	9848398
chr1	9848550	9849050
chr1	9849613	9850113
chr1	9850840	9851340
chr1	9858932	9859432
chr1	9859529	9860029
chr1	9861014	9861514
chr1	9866172	9866672
chr1	9866841	9867341
chr1	9867413	9867913
chr1	9867959	9868459
chr1	9874801	9875301
chr1	9904517	9905017
chr1	9907513	9908013
chr1	9909386	9909886
chr1	9910222	9910722
chr1	9911045	9911545
chr1	9911846	9912346
chr1	9913458	9913958
chr1	9942290	9942790
chr1	9943155	9943655
chr1	9943749	9944249
chr1	9950275	9950775
chr1	9950941	9951441
chr1	9951503	9952003
chr1	9975556	9976056
chr1	9977794	9978294
chr1	9989556	9990056
chr1	9990290	9990790
chr1	9996906	9997406
chr1	9997597	9998097
chr1	10029239	10029739
chr1	10031319	10031819
chr1	10032012	10032512
chr1	10032562	10033062
chr1	10033125	10033625
chr1	10033669	10034169
chr1	10046256	10046756
chr1	10064405	10064905
chr1	10071964	10072464
chr1	10082504	10083004
chr1	10083447	10083947
chr1	10083957	10084457
chr1	10084714	10085214
chr1	10085980	10086480
chr1	10086863	10087363
chr1	10089789	10090289
chr1	10090796	10091296
chr1	10093535	10094035
chr1	10095978	10096478
chr1	10097303	10097803
chr1	10097873	10098373
chr1	10098415	10098915
chr1	10098962	10099462
chr1	10102709	10103209
chr1	10106304	10106804
chr1	10110816	10111316
chr1	10127139	10127639
chr1	10139771	10140271
chr1	10140417	10140917
chr1	10141032	10141532
chr1	10149195	10149695
chr1	10150600	10151100
chr1	10151417	10151917
chr1	10152282	10152782
chr1	10152882	10153382
chr1	10153612	10154112
chr1	10154481	10154981
chr1	10155180	10155680
chr1	10156069	10156569
chr1	10157405	10157905
chr1	10158278	10158778
chr1	10159693	10160193
chr1	10160569	10161069
chr1	10161076	10161576
chr1	10162322	10162822
chr1	10169535	10170035
chr1	10171970	10172470
chr1	10172735	10173235
chr1	10173385	10173885
chr1	10174008	10174508
chr1	10174538	10175038
chr1	10182036	10182536
chr1	10189148	10189648
chr1	10190962	10191462
chr1	10192221	10192721
chr1	10192886	10193386
chr1	10193413	10193913
chr1	10203185	10203685
chr1	10204249	10204749
chr1	10204754	10205254
chr1	10207327	10207827
chr1	10208476	10208976
chr1	10209105	10209605
chr1	10210200	10210700
chr1	10211250	10211750
chr1	10211857	10212357
chr1	10212443	10212943
chr1	10213813	10214313
chr1	10215310	10215810
chr1	10215869	10216369
chr1	10216601	10217101
chr1	10217404	10217904
chr1	10220343	10220843
chr1	10220866	10221366
chr1	10221693	10222193
chr1	10224747	10225247
chr1	10225913	10226413
chr1	10226554	10227054
chr1	10227709	10228209
chr1	10229883	10230383
chr1	10234368	10234868
chr1	10235934	10236434
chr1	10238317	10238817
chr1	10238826	10239326
chr1	10240262	10240762
chr1	10241764	10242264
chr1	10242965	10243465
chr1	10244608	10245108
chr1	10247229	10247729
chr1	10247747	10248247
chr1	10249223	10249723
chr1	10249788	10250288
chr1	10250542	10251042
chr1	10251244	10251744
chr1	10252440	10252940
chr1	10253058	10253558
chr1	10253666	10254166
chr1	10254375	10254875
chr1	10254998	10255498
chr1	10257676	10258176
chr1	10265484	10265984
chr1	10270444	10270944
chr1	10273254	10273754
chr1	10273986	10274486
chr1	10276583	10277083
chr1	10277287	10277787
chr1	10277850	10278350
chr1	10278376	10278876
chr1	10278976	10279476
chr1	10279555	10280055
chr1	10280415	10280915
chr1	10282762	10283262
chr1	10283496	10283996
chr1	10286178	10286678
chr1	10286693	10287193
chr1	10287962	10288462
chr1	10302396	10302896
chr1	10323721	10324221
chr1	10337395	10337895
chr1	10337967	10338467
chr1	10339734	10340234
chr1	10344672	10345172
chr1	10376763	10377263
chr1	10377364	10377864
chr1	10389501	10390001
chr1	10390227	10390727
chr1	10391207	10391707
chr1	10392215	10392715
chr1	10394755	10395255
chr1	10395796	10396296
chr1	10398123	10398623
chr1	10398682	10399182
chr1	10399410	10399910
chr1	10399964	10400464
chr1	10400633	10401133
chr1	10401467	10401967
chr1	10402188	10402688
chr1	10407746	10408246
chr1	10409104	10409604
chr1	10410215	10410715
chr1	10419333	10419833
chr1	10425328	10425828
chr1	10426064	10426564
chr1	10427959	10428459
chr1	10428902	10429402
chr1	10429917	10430417
chr1	10430470	10430970
chr1	10430991	10431491
chr1	10471398	10471898
chr1	10472341	10472841
chr1	10473308	10473808
chr1	10474670	10475170
chr1	10475441	10475941
chr1	10491733	10492233
chr1	10494590	10495090
chr1	10506572	10507072
chr1	10507335	10507835
chr1	10508489	10508989
chr1	10509348	10509848
chr1	10510477	10510977
chr1	10513135	10513635
chr1	10513688	10514188
chr1	10514338	10514838
chr1	10515303	10515803
chr1	10516438	10516938
chr1	10530208	10530708
chr1	10530784	10531284
chr1	10531765	10532265
chr1	10532333	10532833
chr1	10532904	10533404
chr1	10533890	10534390
chr1	10534472	10534972
[truncated: 143,712 more rows]

## Sheet: OFF.cone.bipolar
chr1	794313	794813
chr1	794846	795346
chr1	804450	804950
chr1	826467	826967
chr1	827300	827800
chr1	830698	831198
chr1	831569	832069
chr1	839479	839979
chr1	842869	843369
chr1	857871	858371
chr1	858693	859193
chr1	868694	869194
chr1	869662	870162
chr1	877953	878453
chr1	895531	896031
chr1	903935	904435
chr1	904518	905018
chr1	905072	905572
chr1	906760	907260
chr1	907938	908438
chr1	909977	910477
chr1	911136	911636
chr1	912049	912549
chr1	912783	913283
chr1	913424	913924
chr1	915622	916122
chr1	916479	916979
chr1	918022	918522
chr1	919550	920050
chr1	920439	920939
chr1	920966	921466
chr1	922363	922863
chr1	923044	923544
chr1	923631	924131
chr1	924798	925298
chr1	925460	925960
chr1	926084	926584
chr1	927185	927685
chr1	928395	928895
chr1	930321	930821
chr1	931492	931992
chr1	932704	933204
chr1	933379	933879
chr1	934806	935306
chr1	935703	936203
chr1	936805	937305
chr1	938024	938524
chr1	939024	939524
chr1	940037	940537
chr1	940656	941156
chr1	941647	942147
chr1	942378	942878
chr1	943183	943683
chr1	943870	944370
chr1	944484	944984
chr1	945027	945527
chr1	946089	946589
chr1	947585	948085
chr1	957928	958428
chr1	959091	959591
chr1	960329	960829
chr1	961133	961633
chr1	961730	962230
chr1	966171	966671
chr1	966765	967265
chr1	975994	976494
chr1	984067	984567
chr1	998843	999343
chr1	1000017	1000517
chr1	1000618	1001118
chr1	1001741	1002241
chr1	1013283	1013783
chr1	1013905	1014405
chr1	1014612	1015112
chr1	1015210	1015710
chr1	1019284	1019784
chr1	1019805	1020305
chr1	1020435	1020935
chr1	1021286	1021786
chr1	1022048	1022548
chr1	1022590	1023090
chr1	1024873	1025373
chr1	1027852	1028352
chr1	1030112	1030612
chr1	1031282	1031782
chr1	1032142	1032642
chr1	1032870	1033370
chr1	1033578	1034078
chr1	1034392	1034892
chr1	1037298	1037798
chr1	1038404	1038904
chr1	1039837	1040337
chr1	1040635	1041135
chr1	1041146	1041646
chr1	1041794	1042294
chr1	1042752	1043252
chr1	1044378	1044878
chr1	1045290	1045790
chr1	1047314	1047814
chr1	1052106	1052606
chr1	1059408	1059908
chr1	1063731	1064231
chr1	1067032	1067532
chr1	1067595	1068095
chr1	1068608	1069108
chr1	1069130	1069630
chr1	1069727	1070227
chr1	1070518	1071018
chr1	1071789	1072289
chr1	1072544	1073044
chr1	1074607	1075107
chr1	1079292	1079792
chr1	1080068	1080568
chr1	1081182	1081682
chr1	1088450	1088950
chr1	1112037	1112537
chr1	1115168	1115668
chr1	1115975	1116475
chr1	1116627	1117127
chr1	1119220	1119720
chr1	1120855	1121355
chr1	1122045	1122545
chr1	1149709	1150209
chr1	1154047	1154547
chr1	1157304	1157804
chr1	1203797	1204297
chr1	1208312	1208812
chr1	1209127	1209627
chr1	1217870	1218370
chr1	1227738	1228238
chr1	1231345	1231845
chr1	1231854	1232354
chr1	1232777	1233277
chr1	1233932	1234432
chr1	1236113	1236613
chr1	1237638	1238138
chr1	1238456	1238956
chr1	1239430	1239930
chr1	1247570	1248070
chr1	1250111	1250611
chr1	1269712	1270212
chr1	1273669	1274169
chr1	1274322	1274822
chr1	1275025	1275525
chr1	1282966	1283466
chr1	1285288	1285788
chr1	1287205	1287705
chr1	1287806	1288306
chr1	1289848	1290348
chr1	1290476	1290976
chr1	1291136	1291636
chr1	1291750	1292250
chr1	1292677	1293177
chr1	1293214	1293714
chr1	1293794	1294294
chr1	1294341	1294841
chr1	1295403	1295903
chr1	1296135	1296635
chr1	1296755	1297255
chr1	1297780	1298280
chr1	1298853	1299353
chr1	1299594	1300094
chr1	1300597	1301097
chr1	1301315	1301815
chr1	1301893	1302393
chr1	1302424	1302924
chr1	1303019	1303519
chr1	1303770	1304270
chr1	1304623	1305123
chr1	1305499	1305999
chr1	1306042	1306542
chr1	1306646	1307146
chr1	1307437	1307937
chr1	1308201	1308701
chr1	1308767	1309267
chr1	1309431	1309931
chr1	1309995	1310495
chr1	1310515	1311015
chr1	1311269	1311769
chr1	1311942	1312442
chr1	1312668	1313168
chr1	1313429	1313929
chr1	1314112	1314612
chr1	1315180	1315680
chr1	1319206	1319706
chr1	1324500	1325000
chr1	1325445	1325945
chr1	1326866	1327366
chr1	1327689	1328189
chr1	1328239	1328739
chr1	1328818	1329318
chr1	1329713	1330213
chr1	1330777	1331277
chr1	1331420	1331920
chr1	1332233	1332733
chr1	1333006	1333506
chr1	1333520	1334020
chr1	1334521	1335021
chr1	1335565	1336065
chr1	1336123	1336623
chr1	1337649	1338149
chr1	1338385	1338885
chr1	1339265	1339765
chr1	1343162	1343662
chr1	1343725	1344225
chr1	1344655	1345155
chr1	1345741	1346241
chr1	1346358	1346858
chr1	1347872	1348372
chr1	1348410	1348910
chr1	1349208	1349708
chr1	1351402	1351902
chr1	1352088	1352588
chr1	1353110	1353610
chr1	1354220	1354720
chr1	1355332	1355832
chr1	1356274	1356774
chr1	1370841	1371341
chr1	1371362	1371862
chr1	1371975	1372475
chr1	1372687	1373187
chr1	1373434	1373934
chr1	1373977	1374477
chr1	1374588	1375088
chr1	1375168	1375668
chr1	1375931	1376431
chr1	1376735	1377235
chr1	1380452	1380952
chr1	1397853	1398353
chr1	1398600	1399100
chr1	1399170	1399670
chr1	1400131	1400631
chr1	1400713	1401213
chr1	1401908	1402408
chr1	1405862	1406362
chr1	1406425	1406925
chr1	1407075	1407575
chr1	1407737	1408237
chr1	1409759	1410259
chr1	1417955	1418455
chr1	1418850	1419350
chr1	1419381	1419881
chr1	1419902	1420402
chr1	1421165	1421665
chr1	1424627	1425127
chr1	1425322	1425822
chr1	1425855	1426355
chr1	1426819	1427319
chr1	1427517	1428017
chr1	1428157	1428657
chr1	1430367	1430867
chr1	1430998	1431498
chr1	1431645	1432145
chr1	1432245	1432745
chr1	1432833	1433333
chr1	1434485	1434985
chr1	1435400	1435900
chr1	1439926	1440426
chr1	1440810	1441310
chr1	1461841	1462341
chr1	1462478	1462978
chr1	1462979	1463479
chr1	1470588	1471088
chr1	1471452	1471952
chr1	1504857	1505357
chr1	1505398	1505898
chr1	1508546	1509046
chr1	1510984	1511484
chr1	1511826	1512326
chr1	1512386	1512886
chr1	1528779	1529279
chr1	1533559	1534059
chr1	1534376	1534876
chr1	1535143	1535643
chr1	1535971	1536471
chr1	1537765	1538265
chr1	1538850	1539350
chr1	1539524	1540024
chr1	1540408	1540908
chr1	1540992	1541492
chr1	1542421	1542921
chr1	1543860	1544360
chr1	1554562	1555062
chr1	1555064	1555564
chr1	1574008	1574508
chr1	1574652	1575152
chr1	1575223	1575723
chr1	1583612	1584112
chr1	1598624	1599124
chr1	1599251	1599751
chr1	1599916	1600416
chr1	1600687	1601187
chr1	1606013	1606513
chr1	1610578	1611078
chr1	1612835	1613335
chr1	1613425	1613925
chr1	1614103	1614603
chr1	1614642	1615142
chr1	1615168	1615668
chr1	1615858	1616358
chr1	1616709	1617209
chr1	1619433	1619933
chr1	1625869	1626369
chr1	1626742	1627242
chr1	1627632	1628132
chr1	1628194	1628694
chr1	1628724	1629224
chr1	1629331	1629831
chr1	1630134	1630634
chr1	1630762	1631262
chr1	1631456	1631956
chr1	1632123	1632623
chr1	1656279	1656779
chr1	1657880	1658380
chr1	1658896	1659396
chr1	1659607	1660107
chr1	1671341	1671841
chr1	1674830	1675330
chr1	1678830	1679330
chr1	1680279	1680779
chr1	1682594	1683094
chr1	1683488	1683988
chr1	1683990	1684490
chr1	1686986	1687486
chr1	1692563	1693063
chr1	1693156	1693656
chr1	1693785	1694285
chr1	1694368	1694868
chr1	1724168	1724668
chr1	1724675	1725175
chr1	1728261	1728761
chr1	1737778	1738278
chr1	1745539	1746039
chr1	1746162	1746662
chr1	1775277	1775777
chr1	1775809	1776309
chr1	1776607	1777107
chr1	1777580	1778080
chr1	1778222	1778722
chr1	1778750	1779250
chr1	1779807	1780307
chr1	1781239	1781739
chr1	1782411	1782911
chr1	1782918	1783418
chr1	1783706	1784206
chr1	1784221	1784721
chr1	1787286	1787786
chr1	1788126	1788626
chr1	1789176	1789676
chr1	1789687	1790187
chr1	1790828	1791328
chr1	1791435	1791935
chr1	1792565	1793065
chr1	1793139	1793639
chr1	1799294	1799794
chr1	1799812	1800312
chr1	1800745	1801245
chr1	1801273	1801773
chr1	1804174	1804674
chr1	1804693	1805193
chr1	1806060	1806560
chr1	1807436	1807936
chr1	1808420	1808920
chr1	1809451	1809951
chr1	1810516	1811016
chr1	1812107	1812607
chr1	1812711	1813211
chr1	1815065	1815565
chr1	1816109	1816609
chr1	1819047	1819547
chr1	1821433	1821933
chr1	1823728	1824228
chr1	1825919	1826419
chr1	1826695	1827195
chr1	1827257	1827757
chr1	1827869	1828369
chr1	1828608	1829108
chr1	1829309	1829809
chr1	1830831	1831331
chr1	1831447	1831947
chr1	1832109	1832609
chr1	1832784	1833284
chr1	1833326	1833826
chr1	1833992	1834492
chr1	1835310	1835810
chr1	1839492	1839992
chr1	1841141	1841641
chr1	1841730	1842230
chr1	1843063	1843563
chr1	1846136	1846636
chr1	1847424	1847924
chr1	1858537	1859037
chr1	1878192	1878692
chr1	1881608	1882108
chr1	1883330	1883830
chr1	1884351	1884851
chr1	1886883	1887383
chr1	1888324	1888824
chr1	1889673	1890173
chr1	1890236	1890736
chr1	1890904	1891404
chr1	1891475	1891975
chr1	1892070	1892570
chr1	1894533	1895033
chr1	1906148	1906648
chr1	1907101	1907601
chr1	1907777	1908277
chr1	1908293	1908793
chr1	1908904	1909404
chr1	1909469	1909969
chr1	1910015	1910515
chr1	1910520	1911020
chr1	1911228	1911728
chr1	1912263	1912763
chr1	1913040	1913540
chr1	1913559	1914059
chr1	1914482	1914982
chr1	1915748	1916248
chr1	1916316	1916816
chr1	1917516	1918016
chr1	1918080	1918580
chr1	1918619	1919119
chr1	1919186	1919686
chr1	1919792	1920292
chr1	1920594	1921094
chr1	1921684	1922184
chr1	1922384	1922884
chr1	1923003	1923503
chr1	1925141	1925641
chr1	1925745	1926245
chr1	1938833	1939333
chr1	1943351	1943851
chr1	1943924	1944424
chr1	1946520	1947020
chr1	1954755	1955255
chr1	1957746	1958246
chr1	1959982	1960482
chr1	1978519	1979019
chr1	1983089	1983589
chr1	1984487	1984987
chr1	1988351	1988851
chr1	1989027	1989527
chr1	1989556	1990056
chr1	1990199	1990699
chr1	2003622	2004122
chr1	2004645	2005145
chr1	2015386	2015886
chr1	2018535	2019035
chr1	2019041	2019541
chr1	2020221	2020721
chr1	2020737	2021237
chr1	2021525	2022025
chr1	2022298	2022798
chr1	2023128	2023628
chr1	2024349	2024849
chr1	2025027	2025527
chr1	2025604	2026104
chr1	2027692	2028192
chr1	2028598	2029098
chr1	2029220	2029720
chr1	2029838	2030338
chr1	2030766	2031266
chr1	2031364	2031864
chr1	2032109	2032609
chr1	2032651	2033151
chr1	2033407	2033907
chr1	2034837	2035337
chr1	2035786	2036286
chr1	2037171	2037671
chr1	2041188	2041688
chr1	2041853	2042353
chr1	2043343	2043843
chr1	2044177	2044677
chr1	2044742	2045242
chr1	2045313	2045813
chr1	2045870	2046370
chr1	2046381	2046881
chr1	2047115	2047615
chr1	2048160	2048660
chr1	2049376	2049876
chr1	2050044	2050544
chr1	2051024	2051524
chr1	2051901	2052401
chr1	2052843	2053343
chr1	2053459	2053959
chr1	2054119	2054619
chr1	2071424	2071924
chr1	2072802	2073302
chr1	2073383	2073883
chr1	2074034	2074534
chr1	2075015	2075515
chr1	2075907	2076407
chr1	2084266	2084766
chr1	2087668	2088168
chr1	2088431	2088931
chr1	2089918	2090418
chr1	2091574	2092074
chr1	2092542	2093042
chr1	2093455	2093955
chr1	2095576	2096076
chr1	2099093	2099593
chr1	2100096	2100596
chr1	2103196	2103696
chr1	2104508	2105008
chr1	2108545	2109045
chr1	2115613	2116113
chr1	2124055	2124555
chr1	2124742	2125242
chr1	2126772	2127272
chr1	2128028	2128528
chr1	2128534	2129034
chr1	2130083	2130583
chr1	2131447	2131947
chr1	2132164	2132664
chr1	2133045	2133545
chr1	2133636	2134136
chr1	2134502	2135002
chr1	2135415	2135915
chr1	2136333	2136833
chr1	2137189	2137689
chr1	2137780	2138280
chr1	2138427	2138927
chr1	2139674	2140174
chr1	2149597	2150097
chr1	2152897	2153397
chr1	2155515	2156015
chr1	2156766	2157266
chr1	2157410	2157910
chr1	2158270	2158770
chr1	2159051	2159551
chr1	2160161	2160661
chr1	2161415	2161915
chr1	2163132	2163632
chr1	2166137	2166637
chr1	2169003	2169503
chr1	2173629	2174129
chr1	2174206	2174706
chr1	2175381	2175881
chr1	2176486	2176986
chr1	2177615	2178115
chr1	2178425	2178925
chr1	2179199	2179699
chr1	2179913	2180413
chr1	2180714	2181214
chr1	2181540	2182040
chr1	2182426	2182926
chr1	2183591	2184091
chr1	2185196	2185696
chr1	2186407	2186907
chr1	2187525	2188025
chr1	2188297	2188797
chr1	2189446	2189946
chr1	2189965	2190465
chr1	2190527	2191027
chr1	2191046	2191546
chr1	2191764	2192264
chr1	2192535	2193035
chr1	2193199	2193699
chr1	2193802	2194302
chr1	2194527	2195027
chr1	2195123	2195623
chr1	2196185	2196685
chr1	2197021	2197521
chr1	2197522	2198022
chr1	2198514	2199014
chr1	2199200	2199700
chr1	2199751	2200251
chr1	2200299	2200799
chr1	2201270	2201770
chr1	2202219	2202719
chr1	2203471	2203971
chr1	2204299	2204799
chr1	2205031	2205531
chr1	2205598	2206098
chr1	2206695	2207195
chr1	2207256	2207756
chr1	2207791	2208291
chr1	2208872	2209372
chr1	2209415	2209915
chr1	2210186	2210686
chr1	2210841	2211341
chr1	2211714	2212214
chr1	2212343	2212843
chr1	2212980	2213480
chr1	2214004	2214504
chr1	2214778	2215278
chr1	2215561	2216061
chr1	2216246	2216746
chr1	2222867	2223367
chr1	2224021	2224521
chr1	2224564	2225064
chr1	2225505	2226005
chr1	2226392	2226892
chr1	2227028	2227528
chr1	2227561	2228061
chr1	2228210	2228710
chr1	2229011	2229511
chr1	2229806	2230306
chr1	2230759	2231259
chr1	2231263	2231763
chr1	2231823	2232323
chr1	2233045	2233545
chr1	2234310	2234810
chr1	2236571	2237071
chr1	2237717	2238217
chr1	2238585	2239085
chr1	2239605	2240105
chr1	2240151	2240651
chr1	2240711	2241211
chr1	2241819	2242319
chr1	2243237	2243737
chr1	2246494	2246994
chr1	2247577	2248077
chr1	2248319	2248819
chr1	2248821	2249321
chr1	2249376	2249876
chr1	2250081	2250581
chr1	2250886	2251386
chr1	2251684	2252184
chr1	2252193	2252693
chr1	2253654	2254154
chr1	2254969	2255469
chr1	2256015	2256515
chr1	2257107	2257607
chr1	2259443	2259943
chr1	2259945	2260445
chr1	2260889	2261389
chr1	2266936	2267436
chr1	2268314	2268814
chr1	2269270	2269770
chr1	2270263	2270763
chr1	2271250	2271750
chr1	2271973	2272473
chr1	2272597	2273097
chr1	2273099	2273599
chr1	2275782	2276282
chr1	2276515	2277015
chr1	2277965	2278465
chr1	2278551	2279051
chr1	2279167	2279667
chr1	2282661	2283161
chr1	2283334	2283834
chr1	2284200	2284700
chr1	2284861	2285361
chr1	2285888	2286388
chr1	2286415	2286915
chr1	2288922	2289422
chr1	2289969	2290469
chr1	2290558	2291058
chr1	2291304	2291804
chr1	2291972	2292472
chr1	2292730	2293230
chr1	2293341	2293841
chr1	2297576	2298076
chr1	2298227	2298727
chr1	2299036	2299536
chr1	2300153	2300653
chr1	2301194	2301694
chr1	2302654	2303154
chr1	2303320	2303820
chr1	2304374	2304874
chr1	2305397	2305897
chr1	2306206	2306706
chr1	2308264	2308764
chr1	2308818	2309318
chr1	2310179	2310679
chr1	2310717	2311217
chr1	2311383	2311883
chr1	2312164	2312664
chr1	2312787	2313287
chr1	2313638	2314138
chr1	2314240	2314740
chr1	2315028	2315528
chr1	2315747	2316247
chr1	2316463	2316963
chr1	2317779	2318279
chr1	2318481	2318981
chr1	2319317	2319817
chr1	2330852	2331352
chr1	2334906	2335406
chr1	2335978	2336478
chr1	2343759	2344259
chr1	2345062	2345562
chr1	2348274	2348774
chr1	2376624	2377124
chr1	2380988	2381488
chr1	2381661	2382161
chr1	2382517	2383017
chr1	2384870	2385370
chr1	2385631	2386131
chr1	2388803	2389303
chr1	2389760	2390260
chr1	2390925	2391425
chr1	2391428	2391928
chr1	2392081	2392581
chr1	2393532	2394032
chr1	2405351	2405851
chr1	2406631	2407131
chr1	2407195	2407695
chr1	2407954	2408454
chr1	2408630	2409130
chr1	2410351	2410851
chr1	2411754	2412254
chr1	2412413	2412913
chr1	2413181	2413681
chr1	2414320	2414820
chr1	2414868	2415368
chr1	2416272	2416772
chr1	2416964	2417464
chr1	2417520	2418020
chr1	2418236	2418736
chr1	2425931	2426431
chr1	2426697	2427197
chr1	2430146	2430646
chr1	2430658	2431158
chr1	2431236	2431736
chr1	2432301	2432801
chr1	2433006	2433506
chr1	2434842	2435342
chr1	2436608	2437108
chr1	2437276	2437776
chr1	2437945	2438445
chr1	2440165	2440665
chr1	2441745	2442245
chr1	2442435	2442935
chr1	2443238	2443738
chr1	2443781	2444281
chr1	2444961	2445461
chr1	2445499	2445999
chr1	2446260	2446760
chr1	2446910	2447410
chr1	2447718	2448218
chr1	2448377	2448877
chr1	2449451	2449951
chr1	2450062	2450562
chr1	2450565	2451065
chr1	2451110	2451610
chr1	2452090	2452590
chr1	2452869	2453369
chr1	2453387	2453887
chr1	2454134	2454634
chr1	2454684	2455184
chr1	2455228	2455728
chr1	2455833	2456333
chr1	2456439	2456939
chr1	2457251	2457751
chr1	2457870	2458370
chr1	2458581	2459081
chr1	2459671	2460171
chr1	2460278	2460778
chr1	2460984	2461484
chr1	2461879	2462379
chr1	2462382	2462882
chr1	2463350	2463850
chr1	2463903	2464403
chr1	2464432	2464932
chr1	2464965	2465465
chr1	2465507	2466007
chr1	2466356	2466856
chr1	2467165	2467665
chr1	2467754	2468254
chr1	2468474	2468974
chr1	2469211	2469711
chr1	2469803	2470303
chr1	2470430	2470930
chr1	2471420	2471920
chr1	2472038	2472538
chr1	2472612	2473112
chr1	2473578	2474078
chr1	2474361	2474861
chr1	2474875	2475375
chr1	2475420	2475920
chr1	2475996	2476496
chr1	2476602	2477102
chr1	2477237	2477737
chr1	2477946	2478446
chr1	2478549	2479049
chr1	2479261	2479761
chr1	2480040	2480540
chr1	2480920	2481420
chr1	2481849	2482349
chr1	2482463	2482963
chr1	2483014	2483514
chr1	2484498	2484998
chr1	2485449	2485949
chr1	2486237	2486737
chr1	2487348	2487848
chr1	2488100	2488600
chr1	2489637	2490137
chr1	2490198	2490698
chr1	2490708	2491208
chr1	2491820	2492320
chr1	2493118	2493618
chr1	2493932	2494432
chr1	2494467	2494967
chr1	2495184	2495684
chr1	2496080	2496580
chr1	2496617	2497117
chr1	2497315	2497815
chr1	2498085	2498585
chr1	2498706	2499206
chr1	2499489	2499989
chr1	2500032	2500532
chr1	2501057	2501557
chr1	2502091	2502591
chr1	2503125	2503625
chr1	2504135	2504635
chr1	2504848	2505348
chr1	2505541	2506041
chr1	2506263	2506763
chr1	2506901	2507401
chr1	2507677	2508177
chr1	2508199	2508699
chr1	2508782	2509282
chr1	2509447	2509947
chr1	2510016	2510516
chr1	2510858	2511358
chr1	2511827	2512327
chr1	2512730	2513230
chr1	2513320	2513820
chr1	2513885	2514385
chr1	2514487	2514987
chr1	2515154	2515654
chr1	2515798	2516298
chr1	2517552	2518052
chr1	2518390	2518890
chr1	2518971	2519471
chr1	2520390	2520890
chr1	2521165	2521665
chr1	2521978	2522478
chr1	2522506	2523006
chr1	2523066	2523566
chr1	2523594	2524094
chr1	2524359	2524859
chr1	2525211	2525711
chr1	2526044	2526544
chr1	2526708	2527208
chr1	2527217	2527717
chr1	2527997	2528497
chr1	2528624	2529124
chr1	2529270	2529770
chr1	2530038	2530538
chr1	2530935	2531435
chr1	2531868	2532368
chr1	2532444	2532944
chr1	2533291	2533791
chr1	2534247	2534747
chr1	2534844	2535344
chr1	2535405	2535905
chr1	2535968	2536468
chr1	2536889	2537389
chr1	2537735	2538235
chr1	2538263	2538763
chr1	2538930	2539430
chr1	2539624	2540124
chr1	2540756	2541256
chr1	2541469	2541969
chr1	2542230	2542730
chr1	2542793	2543293
chr1	2543383	2543883
chr1	2544007	2544507
chr1	2544814	2545314
chr1	2545867	2546367
chr1	2546769	2547269
chr1	2547340	2547840
chr1	2547944	2548444
chr1	2548612	2549112
chr1	2549209	2549709
chr1	2552163	2552663
chr1	2554874	2555374
chr1	2555458	2555958
chr1	2556165	2556665
chr1	2556970	2557470
chr1	2557591	2558091
chr1	2558774	2559274
chr1	2559586	2560086
chr1	2560170	2560670
chr1	2578216	2578716
chr1	2583746	2584246
chr1	2584824	2585324
chr1	2585550	2586050
chr1	2586440	2586940
chr1	2587504	2588004
chr1	2588178	2588678
chr1	2588781	2589281
chr1	2589721	2590221
chr1	2611162	2611662
chr1	2630424	2630924
chr1	2631017	2631517
chr1	2641245	2641745
chr1	2641795	2642295
chr1	2642460	2642960
chr1	2642992	2643492
chr1	2643581	2644081
chr1	2652083	2652583
chr1	2653047	2653547
chr1	2653818	2654318
chr1	2654437	2654937
chr1	2655725	2656225
chr1	2683819	2684319
chr1	2687906	2688406
chr1	2786566	2787066
chr1	2821909	2822409
chr1	2855662	2856162
chr1	2875870	2876370
chr1	2904833	2905333
chr1	2905948	2906448
chr1	2928576	2929076
chr1	2970060	2970560
chr1	2987687	2988187
chr1	3012396	3012896
chr1	3028752	3029252
chr1	3035560	3036060
chr1	3063684	3064184
chr1	3066120	3066620
chr1	3068168	3068668
chr1	3068920	3069420
chr1	3069534	3070034
chr1	3070168	3070668
chr1	3071223	3071723
chr1	3073953	3074453
chr1	3078283	3078783
chr1	3100513	3101013
chr1	3101070	3101570
chr1	3101996	3102496
chr1	3104035	3104535
chr1	3104816	3105316
chr1	3105396	3105896
chr1	3105995	3106495
chr1	3107086	3107586
chr1	3107590	3108090
chr1	3118923	3119423
chr1	3119583	3120083
chr1	3123875	3124375
chr1	3125011	3125511
chr1	3125728	3126228
chr1	3134698	3135198
chr1	3139824	3140324
chr1	3141825	3142325
chr1	3142478	3142978
chr1	3143001	3143501
chr1	3146034	3146534
chr1	3156631	3157131
chr1	3168449	3168949
chr1	3169170	3169670
chr1	3169673	3170173
chr1	3170443	3170943
chr1	3170975	3171475
chr1	3171874	3172374
chr1	3172494	3172994
chr1	3173204	3173704
chr1	3173901	3174401
chr1	3198255	3198755
chr1	3198870	3199370
chr1	3217049	3217549
chr1	3219085	3219585
chr1	3283916	3284416
chr1	3313566	3314066
chr1	3319880	3320380
chr1	3350763	3351263
chr1	3352343	3352843
chr1	3365479	3365979
chr1	3388483	3388983
chr1	3403592	3404092
chr1	3410066	3410566
chr1	3424634	3425134
chr1	3453074	3453574
chr1	3454267	3454767
chr1	3454798	3455298
chr1	3456145	3456645
chr1	3471679	3472179
chr1	3483802	3484302
chr1	3491177	3491677
chr1	3491695	3492195
chr1	3501806	3502306
chr1	3529292	3529792
chr1	3530669	3531169
chr1	3531297	3531797
chr1	3532253	3532753
chr1	3537052	3537552
chr1	3537801	3538301
chr1	3565162	3565662
chr1	3590284	3590784
chr1	3611475	3611975
chr1	3618924	3619424
chr1	3621036	3621536
chr1	3623025	3623525
chr1	3624145	3624645
chr1	3624681	3625181
chr1	3625399	3625899
chr1	3626893	3627393
chr1	3627669	3628169
chr1	3628395	3628895
chr1	3630127	3630627
chr1	3630935	3631435
chr1	3631754	3632254
chr1	3632318	3632818
chr1	3633394	3633894
chr1	3634269	3634769
chr1	3649882	3650382
chr1	3650528	3651028
chr1	3651278	3651778
chr1	3652222	3652722
chr1	3652773	3653273
chr1	3668735	3669235
chr1	3670801	3671301
chr1	3695562	3696062
chr1	3697760	3698260
chr1	3701440	3701940
chr1	3704988	3705488
chr1	3711039	3711539
chr1	3711604	3712104
chr1	3713356	3713856
chr1	3714156	3714656
chr1	3714726	3715226
chr1	3717678	3718178
chr1	3719183	3719683
chr1	3723153	3723653
chr1	3724335	3724835
chr1	3727224	3727724
chr1	3730409	3730909
chr1	3731448	3731948
chr1	3732270	3732770
chr1	3732813	3733313
chr1	3735195	3735695
chr1	3746510	3747010
chr1	3747157	3747657
chr1	3747736	3748236
chr1	3772368	3772868
chr1	3775845	3776345
chr1	3796292	3796792
chr1	3796794	3797294
chr1	3797609	3798109
chr1	3799855	3800355
chr1	3801373	3801873
chr1	3820967	3821467
chr1	3844562	3845062
chr1	3847078	3847578
chr1	3852062	3852562
chr1	3852979	3853479
chr1	3856488	3856988
chr1	3857073	3857573
chr1	3858155	3858655
chr1	3858920	3859420
chr1	3894473	3894973
chr1	3899093	3899593
chr1	3899605	3900105
chr1	3900569	3901069
chr1	3901132	3901632
chr1	3902114	3902614
chr1	3902833	3903333
chr1	3903358	3903858
chr1	3905558	3906058
chr1	3907156	3907656
chr1	3910720	3911220
chr1	3923203	3923703
chr1	3927919	3928419
chr1	3968926	3969426
chr1	3970737	3971237
chr1	3972066	3972566
chr1	3978859	3979359
chr1	3979632	3980132
chr1	3992000	3992500
chr1	3993874	3994374
chr1	3996853	3997353
chr1	4035629	4036129
chr1	4071517	4072017
chr1	4101482	4101982
chr1	4108950	4109450
chr1	4118894	4119394
chr1	4171600	4172100
chr1	4173104	4173604
chr1	4232675	4233175
chr1	4233471	4233971
chr1	4234135	4234635
chr1	4249922	4250422
chr1	4253808	4254308
chr1	4268773	4269273
chr1	4269299	4269799
chr1	4341319	4341819
chr1	4345598	4346098
chr1	4360794	4361294
chr1	4367146	4367646
chr1	4433449	4433949
chr1	4452513	4453013
chr1	4454635	4455135
chr1	4481167	4481667
chr1	4494501	4495001
chr1	4512511	4513011
chr1	4513238	4513738
chr1	4517729	4518229
chr1	4522381	4522881
chr1	4553306	4553806
chr1	4558379	4558879
chr1	4584373	4584873
chr1	4585139	4585639
chr1	4605293	4605793
chr1	4607410	4607910
chr1	4608006	4608506
chr1	4608821	4609321
chr1	4613377	4613877
chr1	4614227	4614727
chr1	4615040	4615540
chr1	4617432	4617932
chr1	4637885	4638385
chr1	4638682	4639182
chr1	4652511	4653011
chr1	4653253	4653753
chr1	4653811	4654311
chr1	4654321	4654821
chr1	4654987	4655487
chr1	4655530	4656030
chr1	4656224	4656724
chr1	4657399	4657899
chr1	4658215	4658715
chr1	4659273	4659773
chr1	4659776	4660276
chr1	4660320	4660820
chr1	4661141	4661641
chr1	4662245	4662745
chr1	4663177	4663677
chr1	4664067	4664567
chr1	4664580	4665080
chr1	4665259	4665759
chr1	4666117	4666617
chr1	4667774	4668274
chr1	4669329	4669829
chr1	4670201	4670701
chr1	4670755	4671255
chr1	4672572	4673072
chr1	4673446	4673946
chr1	4674940	4675440
chr1	4675639	4676139
chr1	4676297	4676797
chr1	4677158	4677658
chr1	4681014	4681514
chr1	4684618	4685118
chr1	4685123	4685623
chr1	4686427	4686927
chr1	4689497	4689997
chr1	4691979	4692479
chr1	4693311	4693811
chr1	4694465	4694965
chr1	4695015	4695515
chr1	4695594	4696094
chr1	4696248	4696748
chr1	4697040	4697540
chr1	4697738	4698238
chr1	4698241	4698741
chr1	4698777	4699277
chr1	4699294	4699794
chr1	4699867	4700367
chr1	4700705	4701205
chr1	4702116	4702616
chr1	4702789	4703289
chr1	4706927	4707427
chr1	4707697	4708197
chr1	4708308	4708808
chr1	4709136	4709636
chr1	4709719	4710219
chr1	4710720	4711220
chr1	4711424	4711924
chr1	4711940	4712440
chr1	4712673	4713173
chr1	4713333	4713833
chr1	4713929	4714429
chr1	4714768	4715268
chr1	4717039	4717539
chr1	4717567	4718067
chr1	4720190	4720690
chr1	4720880	4721380
chr1	4723055	4723555
chr1	4723981	4724481
chr1	4724795	4725295
chr1	4725583	4726083
chr1	4726228	4726728
chr1	4726855	4727355
chr1	4727852	4728352
chr1	4728459	4728959
chr1	4729170	4729670
chr1	4730145	4730645
chr1	4731707	4732207
chr1	4732376	4732876
chr1	4732963	4733463
chr1	4733662	4734162
chr1	4734696	4735196
chr1	4735429	4735929
chr1	4736187	4736687
chr1	4736920	4737420
chr1	4738466	4738966
chr1	4741157	4741657
chr1	4741979	4742479
chr1	4743965	4744465
chr1	4745474	4745974
chr1	4750029	4750529
chr1	4755258	4755758
chr1	4755953	4756453
chr1	4756462	4756962
chr1	4758584	4759084
chr1	4759367	4759867
chr1	4760351	4760851
chr1	4769417	4769917
chr1	4770189	4770689
chr1	4771973	4772473
chr1	4773244	4773744
chr1	4775643	4776143
chr1	4777914	4778414
chr1	4784699	4785199
chr1	4787441	4787941
chr1	4789128	4789628
chr1	4826004	4826504
chr1	4830596	4831096
chr1	4847773	4848273
chr1	4894501	4895001
chr1	4947499	4947999
chr1	4999536	5000036
chr1	5000634	5001134
chr1	5002751	5003251
chr1	5144081	5144581
chr1	5151846	5152346
chr1	5225555	5226055
chr1	5235345	5235845
chr1	5238646	5239146
chr1	5287697	5288197
chr1	5296049	5296549
chr1	5297240	5297740
chr1	5304638	5305138
chr1	5311534	5312034
chr1	5318098	5318598
chr1	5374133	5374633
chr1	5376294	5376794
chr1	5379334	5379834
chr1	5430828	5431328
chr1	5434937	5435437
chr1	5447247	5447747
chr1	5453289	5453789
chr1	5456015	5456515
chr1	5465392	5465892
chr1	5468039	5468539
chr1	5501543	5502043
chr1	5502218	5502718
chr1	5509811	5510311
chr1	5514480	5514980
chr1	5522434	5522934
chr1	5612217	5612717
chr1	5612758	5613258
chr1	5617954	5618454
chr1	5620967	5621467
chr1	5623239	5623739
chr1	5659568	5660068
chr1	5667596	5668096
chr1	5670557	5671057
chr1	5671353	5671853
chr1	5700923	5701423
chr1	5745017	5745517
chr1	5745711	5746211
chr1	5771204	5771704
chr1	5778428	5778928
chr1	5793447	5793947
chr1	5794077	5794577
chr1	5811270	5811770
chr1	5830614	5831114
chr1	5831511	5832011
chr1	5843198	5843698
chr1	5849066	5849566
chr1	5893609	5894109
chr1	5915930	5916430
chr1	5917729	5918229
chr1	5933959	5934459
chr1	5934510	5935010
chr1	5949338	5949838
chr1	5975099	5975599
chr1	5979759	5980259
chr1	5980342	5980842
chr1	5981116	5981616
chr1	5989734	5990234
chr1	5990999	5991499
chr1	5991746	5992246
chr1	5992265	5992765
chr1	5992874	5993374
chr1	5993388	5993888
chr1	5994037	5994537
chr1	5994957	5995457
chr1	5996163	5996663
chr1	5997117	5997617
chr1	5998766	5999266
chr1	5999852	6000352
chr1	6001104	6001604
chr1	6002167	6002667
chr1	6003042	6003542
chr1	6003724	6004224
chr1	6004270	6004770
chr1	6005233	6005733
chr1	6006833	6007333
chr1	6007478	6007978
chr1	6008343	6008843
chr1	6009239	6009739
chr1	6025076	6025576
chr1	6025942	6026442
chr1	6032918	6033418
chr1	6033695	6034195
chr1	6034353	6034853
chr1	6035439	6035939
chr1	6039852	6040352
chr1	6041392	6041892
chr1	6052848	6053348
chr1	6058462	6058962
chr1	6065471	6065971
chr1	6069505	6070005
chr1	6083633	6084133
chr1	6090015	6090515
chr1	6090522	6091022
chr1	6099557	6100057
chr1	6100472	6100972
chr1	6101036	6101536
chr1	6127683	6128183
chr1	6143931	6144431
chr1	6144462	6144962
chr1	6145031	6145531
chr1	6145609	6146109
chr1	6147334	6147834
chr1	6148606	6149106
chr1	6153047	6153547
chr1	6157151	6157651
chr1	6160288	6160788
chr1	6161273	6161773
chr1	6161927	6162427
chr1	6162752	6163252
chr1	6163872	6164372
chr1	6167697	6168197
chr1	6168513	6169013
chr1	6169205	6169705
chr1	6170160	6170660
chr1	6170728	6171228
chr1	6171454	6171954
chr1	6172043	6172543
chr1	6172596	6173096
chr1	6173129	6173629
chr1	6177616	6178116
chr1	6178237	6178737
chr1	6179034	6179534
chr1	6179664	6180164
chr1	6180314	6180814
chr1	6181204	6181704
chr1	6181886	6182386
chr1	6185739	6186239
chr1	6198029	6198529
chr1	6198572	6199072
chr1	6199461	6199961
chr1	6200080	6200580
chr1	6205083	6205583
chr1	6205810	6206310
chr1	6206379	6206879
chr1	6207016	6207516
chr1	6207824	6208324
chr1	6208596	6209096
chr1	6209099	6209599
chr1	6209785	6210285
chr1	6210546	6211046
chr1	6211108	6211608
chr1	6212424	6212924
chr1	6220150	6220650
chr1	6220768	6221268
chr1	6221526	6222026
chr1	6224136	6224636
chr1	6224749	6225249
chr1	6225267	6225767
chr1	6226109	6226609
chr1	6231763	6232263
chr1	6232348	6232848
chr1	6233093	6233593
chr1	6233758	6234258
chr1	6234293	6234793
chr1	6235182	6235682
chr1	6235764	6236264
chr1	6236370	6236870
chr1	6241403	6241903
chr1	6242084	6242584
chr1	6242612	6243112
chr1	6243273	6243773
chr1	6244345	6244845
chr1	6244985	6245485
chr1	6245849	6246349
chr1	6246641	6247141
chr1	6247220	6247720
chr1	6247948	6248448
chr1	6258574	6259074
chr1	6259343	6259843
chr1	6259849	6260349
chr1	6260861	6261361
chr1	6261681	6262181
chr1	6262404	6262904
chr1	6263117	6263617
chr1	6264076	6264576
chr1	6271854	6272354
chr1	6272521	6273021
chr1	6273297	6273797
chr1	6274174	6274674
chr1	6275151	6275651
chr1	6275756	6276256
chr1	6276352	6276852
chr1	6277240	6277740
chr1	6278187	6278687
chr1	6278828	6279328
chr1	6279522	6280022
chr1	6280712	6281212
chr1	6281375	6281875
chr1	6281963	6282463
chr1	6282504	6283004
chr1	6283049	6283549
chr1	6299023	6299523
chr1	6299533	6300033
chr1	6300096	6300596
chr1	6301833	6302333
chr1	6305256	6305756
chr1	6329171	6329671
chr1	6329719	6330219
chr1	6330690	6331190
chr1	6331267	6331767
chr1	6332054	6332554
chr1	6332769	6333269
chr1	6333901	6334401
chr1	6334519	6335019
chr1	6335177	6335677
chr1	6335870	6336370
chr1	6336883	6337383
chr1	6337975	6338475
chr1	6338560	6339060
chr1	6339368	6339868
chr1	6341997	6342497
chr1	6343362	6343862
chr1	6347874	6348374
chr1	6348493	6348993
chr1	6350393	6350893
chr1	6351058	6351558
chr1	6352097	6352597
chr1	6353915	6354415
chr1	6355526	6356026
chr1	6358171	6358671
chr1	6358712	6359212
chr1	6359452	6359952
chr1	6361277	6361777
chr1	6363001	6363501
chr1	6372042	6372542
chr1	6378048	6378548
chr1	6383423	6383923
chr1	6384885	6385385
chr1	6385514	6386014
chr1	6386240	6386740
chr1	6386803	6387303
chr1	6387466	6387966
chr1	6389011	6389511
chr1	6390400	6390900
chr1	6390921	6391421
chr1	6391733	6392233
chr1	6392604	6393104
chr1	6393218	6393718
chr1	6393810	6394310
chr1	6394483	6394983
chr1	6395132	6395632
chr1	6395658	6396158
chr1	6396421	6396921
chr1	6396926	6397426
chr1	6397766	6398266
chr1	6398398	6398898
chr1	6399011	6399511
chr1	6404598	6405098
chr1	6405189	6405689
chr1	6412886	6413386
chr1	6414258	6414758
chr1	6419405	6419905
chr1	6420821	6421321
chr1	6423361	6423861
chr1	6424518	6425018
chr1	6425222	6425722
chr1	6426196	6426696
chr1	6426883	6427383
chr1	6427643	6428143
chr1	6428830	6429330
chr1	6429467	6429967
chr1	6432643	6433143
chr1	6433410	6433910
chr1	6434122	6434622
chr1	6435086	6435586
chr1	6435879	6436379
chr1	6436934	6437434
chr1	6437970	6438470
chr1	6440198	6440698
chr1	6445032	6445532
chr1	6447123	6447623
chr1	6448545	6449045
chr1	6455092	6455592
chr1	6455814	6456314
chr1	6461233	6461733
chr1	6462267	6462767
chr1	6464400	6464900
chr1	6465138	6465638
chr1	6465932	6466432
chr1	6466435	6466935
chr1	6467143	6467643
chr1	6475423	6475923
chr1	6482973	6483473
chr1	6485023	6485523
chr1	6485795	6486295
chr1	6486402	6486902
chr1	6488574	6489074
chr1	6489800	6490300
chr1	6490373	6490873
chr1	6497273	6497773
chr1	6497815	6498315
chr1	6554302	6554802
chr1	6554900	6555400
chr1	6578617	6579117
chr1	6579682	6580182
chr1	6580298	6580798
chr1	6600389	6600889
chr1	6601021	6601521
chr1	6602104	6602604
chr1	6602698	6603198
chr1	6603792	6604292
chr1	6604607	6605107
chr1	6608421	6608921
chr1	6609536	6610036
chr1	6611136	6611636
chr1	6612001	6612501
chr1	6612580	6613080
chr1	6613290	6613790
chr1	6613984	6614484
chr1	6614520	6615020
chr1	6615090	6615590
chr1	6619379	6619879
chr1	6624318	6624818
chr1	6624892	6625392
chr1	6625549	6626049
chr1	6634519	6635019
chr1	6646425	6646925
chr1	6701631	6702131
chr1	6702283	6702783
chr1	6702925	6703425
chr1	6716141	6716641
chr1	6719935	6720435
chr1	6727392	6727892
chr1	6753490	6753990
chr1	6770088	6770588
chr1	6771098	6771598
chr1	6771866	6772366
chr1	6784482	6784982
chr1	6785028	6785528
chr1	6785591	6786091
chr1	6786327	6786827
chr1	6786837	6787337
chr1	6790134	6790634
chr1	6794102	6794602
chr1	6796008	6796508
chr1	6811609	6812109
chr1	6822452	6822952
chr1	6889815	6890315
chr1	6893317	6893817
chr1	6898929	6899429
chr1	6899457	6899957
chr1	6922528	6923028
chr1	6924302	6924802
chr1	6948820	6949320
chr1	6950109	6950609
chr1	6959158	6959658
chr1	6960242	6960742
chr1	6961296	6961796
chr1	6962216	6962716
chr1	6963082	6963582
chr1	7041860	7042360
chr1	7042434	7042934
chr1	7043599	7044099
chr1	7044287	7044787
chr1	7048286	7048786
chr1	7050345	7050845
chr1	7051055	7051555
chr1	7052656	7053156
chr1	7069727	7070227
chr1	7070350	7070850
chr1	7075859	7076359
chr1	7083691	7084191
chr1	7084456	7084956
chr1	7085120	7085620
chr1	7088570	7089070
chr1	7090439	7090939
chr1	7091627	7092127
chr1	7097120	7097620
chr1	7097841	7098341
chr1	7098354	7098854
chr1	7099801	7100301
chr1	7100393	7100893
chr1	7101182	7101682
chr1	7101983	7102483
chr1	7102812	7103312
chr1	7103390	7103890
chr1	7104069	7104569
chr1	7106753	7107253
chr1	7107285	7107785
chr1	7109064	7109564
chr1	7109627	7110127
chr1	7110236	7110736
chr1	7110894	7111394
chr1	7111916	7112416
chr1	7117454	7117954
chr1	7118069	7118569
chr1	7119043	7119543
chr1	7121381	7121881
chr1	7122129	7122629
chr1	7123985	7124485
chr1	7124786	7125286
chr1	7126103	7126603
chr1	7126852	7127352
chr1	7127692	7128192
chr1	7144703	7145203
chr1	7145335	7145835
chr1	7146259	7146759
chr1	7148111	7148611
chr1	7148846	7149346
chr1	7149479	7149979
chr1	7150226	7150726
chr1	7150910	7151410
chr1	7151489	7151989
chr1	7152048	7152548
chr1	7152753	7153253
chr1	7154439	7154939
chr1	7171526	7172026
chr1	7172411	7172911
chr1	7173006	7173506
chr1	7174607	7175107
chr1	7175384	7175884
chr1	7177169	7177669
chr1	7186315	7186815
chr1	7193472	7193972
chr1	7194497	7194997
chr1	7207844	7208344
chr1	7218180	7218680
chr1	7221440	7221940
chr1	7222028	7222528
chr1	7223010	7223510
chr1	7223513	7224013
chr1	7224023	7224523
chr1	7224702	7225202
chr1	7225204	7225704
chr1	7225759	7226259
chr1	7228174	7228674
chr1	7229133	7229633
chr1	7229639	7230139
chr1	7230165	7230665
chr1	7230981	7231481
chr1	7231600	7232100
chr1	7232410	7232910
chr1	7234152	7234652
chr1	7248206	7248706
chr1	7248789	7249289
chr1	7293734	7294234
chr1	7299278	7299778
chr1	7301129	7301629
chr1	7313207	7313707
chr1	7315908	7316408
chr1	7334199	7334699
chr1	7336290	7336790
chr1	7341397	7341897
chr1	7371862	7372362
chr1	7378110	7378610
chr1	7380688	7381188
chr1	7388872	7389372
chr1	7423841	7424341
chr1	7425737	7426237
chr1	7426269	7426769
chr1	7426805	7427305
chr1	7427487	7427987
chr1	7428543	7429043
chr1	7430565	7431065
chr1	7431277	7431777
chr1	7432048	7432548
chr1	7432591	7433091
chr1	7433403	7433903
chr1	7434096	7434596
chr1	7435412	7435912
chr1	7436225	7436725
chr1	7436762	7437262
chr1	7442072	7442572
chr1	7443624	7444124
chr1	7444154	7444654
chr1	7444977	7445477
chr1	7446185	7446685
chr1	7447028	7447528
chr1	7447779	7448279
chr1	7450354	7450854
chr1	7451031	7451531
chr1	7454024	7454524
chr1	7454805	7455305
chr1	7455410	7455910
chr1	7456327	7456827
chr1	7457636	7458136
chr1	7458557	7459057
chr1	7459200	7459700
chr1	7459783	7460283
chr1	7460714	7461214
chr1	7462561	7463061
chr1	7463465	7463965
chr1	7464269	7464769
chr1	7464783	7465283
chr1	7465458	7465958
chr1	7469600	7470100
chr1	7470795	7471295
chr1	7478207	7478707
chr1	7478759	7479259
chr1	7479379	7479879
chr1	7492025	7492525
chr1	7493623	7494123
chr1	7496111	7496611
chr1	7501024	7501524
chr1	7502105	7502605
chr1	7508933	7509433
chr1	7537227	7537727
chr1	7552612	7553112
chr1	7554293	7554793
chr1	7555138	7555638
chr1	7555927	7556427
chr1	7557159	7557659
chr1	7557873	7558373
chr1	7558885	7559385
chr1	7559588	7560088
chr1	7560152	7560652
chr1	7561264	7561764
chr1	7561999	7562499
chr1	7564058	7564558
chr1	7582073	7582573
chr1	7622579	7623079
chr1	7639994	7640494
chr1	7640940	7641440
chr1	7641773	7642273
chr1	7645274	7645774
chr1	7646379	7646879
chr1	7647166	7647666
chr1	7655556	7656056
chr1	7663200	7663700
chr1	7663780	7664280
chr1	7665438	7665938
chr1	7666369	7666869
chr1	7667491	7667991
chr1	7668415	7668915
chr1	7669415	7669915
chr1	7669928	7670428
chr1	7670619	7671119
chr1	7671133	7671633
chr1	7672541	7673041
chr1	7673404	7673904
chr1	7675685	7676185
chr1	7678434	7678934
chr1	7679613	7680113
chr1	7680192	7680692
chr1	7680859	7681359
chr1	7681810	7682310
chr1	7682382	7682882
chr1	7683474	7683974
chr1	7684068	7684568
chr1	7684745	7685245
chr1	7694873	7695373
chr1	7697895	7698395
chr1	7698626	7699126
chr1	7701590	7702090
chr1	7702335	7702835
chr1	7703245	7703745
chr1	7703886	7704386
chr1	7704399	7704899
chr1	7705234	7705734
chr1	7705985	7706485
chr1	7706654	7707154
chr1	7707200	7707700
chr1	7708017	7708517
chr1	7708815	7709315
chr1	7709421	7709921
chr1	7710146	7710646
chr1	7712763	7713263
chr1	7714416	7714916
chr1	7715237	7715737
chr1	7719088	7719588
chr1	7719643	7720143
chr1	7720545	7721045
chr1	7721220	7721720
chr1	7721824	7722324
chr1	7722575	7723075
chr1	7723316	7723816
chr1	7724817	7725317
chr1	7725521	7726021
chr1	7726414	7726914
chr1	7726951	7727451
chr1	7727479	7727979
chr1	7728072	7728572
chr1	7729015	7729515
chr1	7730565	7731065
chr1	7732114	7732614
chr1	7732744	7733244
chr1	7743753	7744253
chr1	7747662	7748162
chr1	7748409	7748909
chr1	7749132	7749632
chr1	7749768	7750268
chr1	7750342	7750842
chr1	7751294	7751794
chr1	7752382	7752882
chr1	7752936	7753436
chr1	7753515	7754015
chr1	7754991	7755491
chr1	7757372	7757872
chr1	7758806	7759306
chr1	7765589	7766089
chr1	7766299	7766799
chr1	7768864	7769364
chr1	7769858	7770358
chr1	7770983	7771483
chr1	7771517	7772017
chr1	7772284	7772784
chr1	7776619	7777119
chr1	7778831	7779331
chr1	7781555	7782055
chr1	7782136	7782636
chr1	7783025	7783525
chr1	7783770	7784270
chr1	7784521	7785021
chr1	7785083	7785583
chr1	7785954	7786454
chr1	7786762	7787262
chr1	7787551	7788051
chr1	7788442	7788942
chr1	7789196	7789696
chr1	7790941	7791441
chr1	7792093	7792593
chr1	7792664	7793164
chr1	7793459	7793959
chr1	7794168	7794668
chr1	7795357	7795857
chr1	7796161	7796661
chr1	7798244	7798744
chr1	7799203	7799703
chr1	7800095	7800595
chr1	7808135	7808635
chr1	7824611	7825111
chr1	7827157	7827657
chr1	7827695	7828195
chr1	7829670	7830170
chr1	7847916	7848416
chr1	7887960	7888460
chr1	7901012	7901512
chr1	7902682	7903182
chr1	7942137	7942637
chr1	7950821	7951321
chr1	7954015	7954515
chr1	7954633	7955133
chr1	7956717	7957217
chr1	7959840	7960340
chr1	7960600	7961100
chr1	7961317	7961817
chr1	7975211	7975711
chr1	7975779	7976279
chr1	7982220	7982720
chr1	8014962	8015462
chr1	8015761	8016261
chr1	8017535	8018035
chr1	8019437	8019937
chr1	8022595	8023095
chr1	8025031	8025531
chr1	8025569	8026069
chr1	8026112	8026612
chr1	8026726	8027226
chr1	8031118	8031618
chr1	8166455	8166955
chr1	8169671	8170171
chr1	8170563	8171063
chr1	8202084	8202584
chr1	8202912	8203412
chr1	8217043	8217543
chr1	8222756	8223256
chr1	8239541	8240041
chr1	8314238	8314738
chr1	8316736	8317236
chr1	8317855	8318355
chr1	8347479	8347979
chr1	8348908	8349408
chr1	8349442	8349942
chr1	8349944	8350444
chr1	8350470	8350970
chr1	8351378	8351878
chr1	8355667	8356167
chr1	8356288	8356788
chr1	8357537	8358037
chr1	8358459	8358959
chr1	8359116	8359616
chr1	8360101	8360601
chr1	8360980	8361480
chr1	8362469	8362969
chr1	8363110	8363610
chr1	8363973	8364473
chr1	8364656	8365156
chr1	8365428	8365928
chr1	8365994	8366494
chr1	8367609	8368109
chr1	8370337	8370837
chr1	8371288	8371788
chr1	8372006	8372506
chr1	8372625	8373125
chr1	8373745	8374245
chr1	8374266	8374766
chr1	8376561	8377061
chr1	8378238	8378738
chr1	8378833	8379333
chr1	8379831	8380331
chr1	8380530	8381030
chr1	8381091	8381591
chr1	8381962	8382462
chr1	8382680	8383180
chr1	8383263	8383763
chr1	8384023	8384523
chr1	8384633	8385133
chr1	8385612	8386112
chr1	8388132	8388632
chr1	8388665	8389165
chr1	8392458	8392958
chr1	8395667	8396167
chr1	8396171	8396671
chr1	8396735	8397235
chr1	8397773	8398273
chr1	8403028	8403528
chr1	8403647	8404147
chr1	8407402	8407902
chr1	8408052	8408552
chr1	8408611	8409111
chr1	8409148	8409648
chr1	8412193	8412693
chr1	8413530	8414030
chr1	8414308	8414808
chr1	8415327	8415827
chr1	8416248	8416748
chr1	8417034	8417534
chr1	8417589	8418089
chr1	8418823	8419323
chr1	8420944	8421444
chr1	8421656	8422156
chr1	8422430	8422930
chr1	8423018	8423518
chr1	8423521	8424021
chr1	8424383	8424883
chr1	8425321	8425821
chr1	8426476	8426976
chr1	8429475	8429975
chr1	8430490	8430990
chr1	8430991	8431491
chr1	8435775	8436275
chr1	8438839	8439339
chr1	8439449	8439949
chr1	8439965	8440465
chr1	8445294	8445794
chr1	8447508	8448008
chr1	8448463	8448963
chr1	8449362	8449862
chr1	8451821	8452321
chr1	8454844	8455344
chr1	8455406	8455906
chr1	8456005	8456505
chr1	8457445	8457945
chr1	8458370	8458870
chr1	8459830	8460330
chr1	8460786	8461286
chr1	8461414	8461914
chr1	8462238	8462738
chr1	8463280	8463780
chr1	8464327	8464827
chr1	8464969	8465469
chr1	8465602	8466102
chr1	8466106	8466606
chr1	8467493	8467993
chr1	8469795	8470295
chr1	8470598	8471098
chr1	8471135	8471635
chr1	8471728	8472228
chr1	8472871	8473371
chr1	8473676	8474176
chr1	8474396	8474896
chr1	8475344	8475844
chr1	8475908	8476408
chr1	8477001	8477501
chr1	8477507	8478007
chr1	8478393	8478893
chr1	8478959	8479459
chr1	8479962	8480462
chr1	8481080	8481580
chr1	8481602	8482102
chr1	8482744	8483244
chr1	8483353	8483853
chr1	8484302	8484802
chr1	8485748	8486248
chr1	8486465	8486965
chr1	8488854	8489354
chr1	8489864	8490364
chr1	8492756	8493256
chr1	8494778	8495278
chr1	8495708	8496208
chr1	8496412	8496912
[truncated: 195,367 more rows]

## Sheet: Muller.glia
chr1	794908	795408
chr1	816867	817367
chr1	826507	827007
chr1	827301	827801
chr1	828543	829043
chr1	835450	835950
chr1	869658	870158
chr1	903657	904157
chr1	904512	905012
chr1	905154	905654
chr1	909952	910452
chr1	910457	910957
chr1	919547	920047
chr1	920263	920763
chr1	920980	921480
chr1	922134	922634
chr1	922988	923488
chr1	923636	924136
chr1	924796	925296
chr1	925420	925920
chr1	925930	926430
chr1	926892	927392
chr1	927730	928230
chr1	929178	929678
chr1	930115	930615
chr1	931117	931617
chr1	931701	932201
chr1	932631	933131
chr1	933367	933867
chr1	934808	935308
chr1	935762	936262
chr1	936282	936782
chr1	936830	937330
chr1	938020	938520
chr1	939021	939521
chr1	939531	940031
chr1	940095	940595
chr1	940735	941235
chr1	941668	942168
chr1	942336	942836
chr1	942936	943436
chr1	943897	944397
chr1	944636	945136
chr1	945255	945755
chr1	945815	946315
chr1	948019	948519
chr1	948748	949248
chr1	959073	959573
chr1	959681	960181
chr1	960332	960832
chr1	961030	961530
chr1	962859	963359
chr1	963531	964031
chr1	964147	964647
chr1	964831	965331
chr1	965492	965992
chr1	966185	966685
chr1	966763	967263
chr1	970600	971100
chr1	973146	973646
chr1	973791	974291
chr1	975302	975802
chr1	975948	976448
chr1	979150	979650
chr1	979925	980425
chr1	980515	981015
chr1	981662	982162
chr1	984084	984584
chr1	985183	985683
chr1	989522	990022
chr1	990049	990549
chr1	991015	991515
chr1	991990	992490
chr1	993099	993599
chr1	993637	994137
chr1	994193	994693
chr1	994780	995280
chr1	995518	996018
chr1	996045	996545
chr1	996696	997196
chr1	997619	998119
chr1	998523	999023
chr1	999338	999838
chr1	999936	1000436
chr1	1000603	1001103
chr1	1001134	1001634
chr1	1001746	1002246
chr1	1002638	1003138
chr1	1003354	1003854
chr1	1004045	1004545
chr1	1004575	1005075
chr1	1005130	1005630
chr1	1005658	1006158
chr1	1006253	1006753
chr1	1006856	1007356
chr1	1008434	1008934
chr1	1010782	1011282
chr1	1013209	1013709
chr1	1014106	1014606
chr1	1014774	1015274
chr1	1015312	1015812
chr1	1016588	1017088
chr1	1017321	1017821
chr1	1018295	1018795
chr1	1019282	1019782
chr1	1019818	1020318
chr1	1020612	1021112
chr1	1021453	1021953
chr1	1022534	1023034
chr1	1024070	1024570
chr1	1024942	1025442
chr1	1026008	1026508
chr1	1026667	1027167
chr1	1027807	1028307
chr1	1030948	1031448
chr1	1031591	1032091
chr1	1032367	1032867
chr1	1032921	1033421
chr1	1033524	1034024
chr1	1034331	1034831
chr1	1036924	1037424
chr1	1039833	1040333
chr1	1040636	1041136
chr1	1041327	1041827
chr1	1041883	1042383
chr1	1043494	1043994
chr1	1045685	1046185
chr1	1055753	1056253
chr1	1056329	1056829
chr1	1058804	1059304
chr1	1059415	1059915
chr1	1061584	1062084
chr1	1062569	1063069
chr1	1063740	1064240
chr1	1065879	1066379
chr1	1066469	1066969
chr1	1067109	1067609
chr1	1067972	1068472
chr1	1068536	1069036
chr1	1069131	1069631
chr1	1069684	1070184
chr1	1070293	1070793
chr1	1071091	1071591
chr1	1074314	1074814
chr1	1075119	1075619
chr1	1075727	1076227
chr1	1079276	1079776
chr1	1080051	1080551
chr1	1080856	1081356
chr1	1081359	1081859
chr1	1082135	1082635
chr1	1082748	1083248
chr1	1085262	1085762
chr1	1114479	1114979
chr1	1115130	1115630
chr1	1115970	1116470
chr1	1116745	1117245
chr1	1122033	1122533
chr1	1123384	1123884
chr1	1144198	1144698
chr1	1157282	1157782
chr1	1158101	1158601
chr1	1158664	1159164
chr1	1162522	1163022
chr1	1173868	1174368
chr1	1182910	1183410
chr1	1185134	1185634
chr1	1185670	1186170
chr1	1197961	1198461
chr1	1198546	1199046
chr1	1199341	1199841
chr1	1200080	1200580
chr1	1200689	1201189
chr1	1201241	1201741
chr1	1202576	1203076
chr1	1203228	1203728
chr1	1203935	1204435
chr1	1204542	1205042
chr1	1205421	1205921
chr1	1206332	1206832
chr1	1206907	1207407
chr1	1207947	1208447
chr1	1209081	1209581
chr1	1212785	1213285
chr1	1213512	1214012
chr1	1217870	1218370
chr1	1222414	1222914
chr1	1227942	1228442
chr1	1228550	1229050
chr1	1229661	1230161
chr1	1230615	1231115
chr1	1231855	1232355
chr1	1232724	1233224
chr1	1234085	1234585
chr1	1235885	1236385
chr1	1236976	1237476
chr1	1237967	1238467
chr1	1238669	1239169
chr1	1239702	1240202
chr1	1240372	1240872
chr1	1246505	1247005
chr1	1247090	1247590
chr1	1250119	1250619
chr1	1250667	1251167
chr1	1267589	1268089
chr1	1270861	1271361
chr1	1272498	1272998
chr1	1273057	1273557
chr1	1273662	1274162
chr1	1274466	1274966
chr1	1275016	1275516
chr1	1280837	1281337
chr1	1281642	1282142
chr1	1290096	1290596
chr1	1291130	1291630
chr1	1291760	1292260
chr1	1292302	1292802
chr1	1292955	1293455
chr1	1293511	1294011
chr1	1294373	1294873
chr1	1297648	1298148
chr1	1298821	1299321
chr1	1299952	1300452
chr1	1300815	1301315
chr1	1301918	1302418
chr1	1302474	1302974
chr1	1303002	1303502
chr1	1303764	1304264
chr1	1304583	1305083
chr1	1305510	1306010
chr1	1306352	1306852
chr1	1307435	1307935
chr1	1308213	1308713
chr1	1308735	1309235
chr1	1309430	1309930
chr1	1309949	1310449
chr1	1310537	1311037
chr1	1311123	1311623
chr1	1311650	1312150
chr1	1312475	1312975
chr1	1313428	1313928
chr1	1313970	1314470
chr1	1314801	1315301
chr1	1315620	1316120
chr1	1318168	1318668
chr1	1318742	1319242
chr1	1319243	1319743
chr1	1324484	1324984
chr1	1325412	1325912
chr1	1327897	1328397
chr1	1328592	1329092
chr1	1329716	1330216
chr1	1330532	1331032
chr1	1331102	1331602
chr1	1331677	1332177
chr1	1332378	1332878
chr1	1332887	1333387
chr1	1333499	1333999
chr1	1334475	1334975
chr1	1335694	1336194
chr1	1336832	1337332
chr1	1337654	1338154
chr1	1339106	1339606
chr1	1339886	1340386
chr1	1343883	1344383
chr1	1344723	1345223
chr1	1345455	1345955
chr1	1346094	1346594
chr1	1347178	1347678
chr1	1347878	1348378
chr1	1348397	1348897
chr1	1349208	1349708
chr1	1351668	1352168
chr1	1352798	1353298
chr1	1353479	1353979
chr1	1354540	1355040
chr1	1355336	1355836
chr1	1356195	1356695
chr1	1356996	1357496
chr1	1357775	1358275
chr1	1358373	1358873
chr1	1358930	1359430
chr1	1359665	1360165
chr1	1360444	1360944
chr1	1361273	1361773
chr1	1361956	1362456
chr1	1370832	1371332
chr1	1371401	1371901
chr1	1371974	1372474
chr1	1373282	1373782
chr1	1373793	1374293
chr1	1374584	1375084
chr1	1375165	1375665
chr1	1376013	1376513
chr1	1376616	1377116
chr1	1379032	1379532
chr1	1379804	1380304
chr1	1398525	1399025
chr1	1399196	1399696
chr1	1400067	1400567
chr1	1401937	1402437
chr1	1406152	1406652
chr1	1407072	1407572
chr1	1407657	1408157
chr1	1409773	1410273
chr1	1417922	1418422
chr1	1418805	1419305
chr1	1419332	1419832
chr1	1419916	1420416
chr1	1421122	1421622
chr1	1425021	1425521
chr1	1425650	1426150
chr1	1426603	1427103
chr1	1427317	1427817
chr1	1430183	1430683
chr1	1430693	1431193
chr1	1431204	1431704
chr1	1431844	1432344
chr1	1432484	1432984
chr1	1433103	1433603
chr1	1434192	1434692
chr1	1434770	1435270
chr1	1435413	1435913
chr1	1435965	1436465
chr1	1436931	1437431
chr1	1437543	1438043
chr1	1439146	1439646
chr1	1440246	1440746
chr1	1440812	1441312
chr1	1441540	1442040
chr1	1442167	1442667
chr1	1470888	1471388
chr1	1471452	1471952
chr1	1503963	1504463
chr1	1504870	1505370
chr1	1505414	1505914
chr1	1505932	1506432
chr1	1507984	1508484
chr1	1508750	1509250
chr1	1509868	1510368
chr1	1510809	1511309
chr1	1511316	1511816
chr1	1511827	1512327
chr1	1512446	1512946
chr1	1523569	1524069
chr1	1532734	1533234
chr1	1533473	1533973
chr1	1535413	1535913
chr1	1536169	1536669
chr1	1539561	1540061
chr1	1540388	1540888
chr1	1540918	1541418
chr1	1542191	1542691
chr1	1542880	1543380
chr1	1543642	1544142
chr1	1550284	1550784
chr1	1554109	1554609
chr1	1554785	1555285
chr1	1555307	1555807
chr1	1573340	1573840
chr1	1574015	1574515
chr1	1574648	1575148
chr1	1575482	1575982
chr1	1576084	1576584
chr1	1597176	1597676
chr1	1599194	1599694
chr1	1599954	1600454
chr1	1605368	1605868
chr1	1612284	1612784
chr1	1613409	1613909
chr1	1614080	1614580
chr1	1615160	1615660
chr1	1615966	1616466
chr1	1616650	1617150
chr1	1617291	1617791
chr1	1618043	1618543
chr1	1618551	1619051
chr1	1619412	1619912
chr1	1620300	1620800
chr1	1620951	1621451
chr1	1621764	1622264
chr1	1622328	1622828
chr1	1623383	1623883
chr1	1625041	1625541
chr1	1626241	1626741
chr1	1627144	1627644
chr1	1629712	1630212
chr1	1630218	1630718
chr1	1630885	1631385
chr1	1631393	1631893
chr1	1631895	1632395
chr1	1651668	1652168
chr1	1652621	1653121
chr1	1654465	1654965
chr1	1658375	1658875
chr1	1658918	1659418
chr1	1659625	1660125
chr1	1660558	1661058
chr1	1661311	1661811
chr1	1678572	1679072
chr1	1680277	1680777
chr1	1681386	1681886
chr1	1681894	1682394
chr1	1682537	1683037
chr1	1683482	1683982
chr1	1683990	1684490
chr1	1685083	1685583
chr1	1686618	1687118
chr1	1692557	1693057
chr1	1693142	1693642
chr1	1693777	1694277
chr1	1694638	1695138
chr1	1696556	1697056
chr1	1711994	1712494
chr1	1724178	1724678
chr1	1726254	1726754
chr1	1737799	1738299
chr1	1745541	1746041
chr1	1746159	1746659
chr1	1747002	1747502
chr1	1748468	1748968
chr1	1753181	1753681
chr1	1757268	1757768
chr1	1764171	1764671
chr1	1773580	1774080
chr1	1774730	1775230
chr1	1775272	1775772
chr1	1776914	1777414
chr1	1777573	1778073
chr1	1778219	1778719
chr1	1779517	1780017
chr1	1780081	1780581
chr1	1780644	1781144
chr1	1781493	1781993
chr1	1782378	1782878
chr1	1782882	1783382
chr1	1783410	1783910
chr1	1784396	1784896
chr1	1787155	1787655
chr1	1787680	1788180
chr1	1788933	1789433
chr1	1789713	1790213
chr1	1790383	1790883
chr1	1791470	1791970
chr1	1793211	1793711
chr1	1793838	1794338
chr1	1794948	1795448
chr1	1795510	1796010
chr1	1796423	1796923
chr1	1797287	1797787
chr1	1798253	1798753
chr1	1798759	1799259
chr1	1799535	1800035
chr1	1800714	1801214
chr1	1801270	1801770
chr1	1802008	1802508
chr1	1803311	1803811
chr1	1803824	1804324
chr1	1804674	1805174
chr1	1805370	1805870
chr1	1806034	1806534
chr1	1806872	1807372
chr1	1807486	1807986
chr1	1808272	1808772
chr1	1809483	1809983
chr1	1810504	1811004
chr1	1811546	1812046
chr1	1812072	1812572
chr1	1812722	1813222
chr1	1815050	1815550
chr1	1815743	1816243
chr1	1817841	1818341
chr1	1818762	1819262
chr1	1819538	1820038
chr1	1820496	1820996
chr1	1821006	1821506
chr1	1821701	1822201
chr1	1822909	1823409
chr1	1823742	1824242
chr1	1824540	1825040
chr1	1825374	1825874
chr1	1825938	1826438
chr1	1826682	1827182
chr1	1827264	1827764
chr1	1827842	1828342
chr1	1828584	1829084
chr1	1829253	1829753
chr1	1829775	1830275
chr1	1830669	1831169
chr1	1831249	1831749
chr1	1832114	1832614
chr1	1832763	1833263
chr1	1833368	1833868
chr1	1833940	1834440
chr1	1834533	1835033
chr1	1839508	1840008
chr1	1840228	1840728
chr1	1840785	1841285
chr1	1841313	1841813
chr1	1842107	1842607
chr1	1842808	1843308
chr1	1846955	1847455
chr1	1858546	1859046
chr1	1859092	1859592
chr1	1873168	1873668
chr1	1881826	1882326
chr1	1882668	1883168
chr1	1883338	1883838
chr1	1883959	1884459
chr1	1885657	1886157
chr1	1886880	1887380
chr1	1887605	1888105
chr1	1888312	1888812
chr1	1889329	1889829
chr1	1890204	1890704
chr1	1890880	1891380
chr1	1891493	1891993
chr1	1892027	1892527
chr1	1892640	1893140
chr1	1893167	1893667
chr1	1894274	1894774
chr1	1894805	1895305
chr1	1906154	1906654
chr1	1906801	1907301
chr1	1907389	1907889
chr1	1908262	1908762
chr1	1908910	1909410
chr1	1909470	1909970
chr1	1910039	1910539
chr1	1910794	1911294
chr1	1912056	1912556
chr1	1914536	1915036
chr1	1916211	1916711
chr1	1916734	1917234
chr1	1917504	1918004
chr1	1918413	1918913
chr1	1919170	1919670
chr1	1920007	1920507
chr1	1920544	1921044
chr1	1921345	1921845
chr1	1922253	1922753
chr1	1923017	1923517
chr1	1923657	1924157
chr1	1928635	1929135
chr1	1942742	1943242
chr1	1943311	1943811
chr1	1943921	1944421
chr1	1946512	1947012
chr1	1954785	1955285
chr1	1957186	1957686
chr1	1959925	1960425
chr1	1968976	1969476
chr1	1977702	1978202
chr1	1978489	1978989
chr1	1983024	1983524
chr1	1985365	1985865
chr1	1988956	1989456
chr1	1990191	1990691
chr1	1994456	1994956
chr1	2001487	2001987
chr1	2003598	2004098
chr1	2019490	2019990
chr1	2032108	2032608
chr1	2032621	2033121
chr1	2043249	2043749
chr1	2044188	2044688
chr1	2044739	2045239
chr1	2045481	2045981
chr1	2046383	2046883
chr1	2047219	2047719
chr1	2049367	2049867
chr1	2050071	2050571
chr1	2050632	2051132
chr1	2051362	2051862
chr1	2051941	2052441
chr1	2082691	2083191
chr1	2083374	2083874
chr1	2104553	2105053
chr1	2108533	2109033
chr1	2115811	2116311
chr1	2121678	2122178
chr1	2126108	2126608
chr1	2127192	2127692
chr1	2127947	2128447
chr1	2129748	2130248
chr1	2130475	2130975
chr1	2131438	2131938
chr1	2132525	2133025
chr1	2133028	2133528
chr1	2133731	2134231
chr1	2134473	2134973
chr1	2135436	2135936
chr1	2137104	2137604
chr1	2138026	2138526
chr1	2139659	2140159
chr1	2140267	2140767
chr1	2153984	2154484
chr1	2156747	2157247
chr1	2157747	2158247
chr1	2158453	2158953
chr1	2159036	2159536
chr1	2160039	2160539
chr1	2160792	2161292
chr1	2163166	2163666
chr1	2173105	2173605
chr1	2174207	2174707
chr1	2174992	2175492
chr1	2176134	2176634
chr1	2177391	2177891
chr1	2178171	2178671
chr1	2179204	2179704
chr1	2179937	2180437
chr1	2181716	2182216
chr1	2182384	2182884
chr1	2183432	2183932
chr1	2183985	2184485
chr1	2184881	2185381
chr1	2185634	2186134
chr1	2186401	2186901
chr1	2187480	2187980
chr1	2188236	2188736
chr1	2188805	2189305
chr1	2189426	2189926
chr1	2190021	2190521
chr1	2191047	2191547
chr1	2191811	2192311
chr1	2192491	2192991
chr1	2193129	2193629
chr1	2193789	2194289
chr1	2194550	2195050
chr1	2195114	2195614
chr1	2195792	2196292
chr1	2196781	2197281
chr1	2198119	2198619
chr1	2199198	2199698
chr1	2200494	2200994
chr1	2201038	2201538
chr1	2201937	2202437
chr1	2203069	2203569
chr1	2203726	2204226
chr1	2204305	2204805
chr1	2205033	2205533
chr1	2205785	2206285
chr1	2207031	2207531
chr1	2207543	2208043
chr1	2208507	2209007
chr1	2209423	2209923
chr1	2210234	2210734
chr1	2211283	2211783
chr1	2211808	2212308
chr1	2212544	2213044
chr1	2213256	2213756
chr1	2213998	2214498
chr1	2214816	2215316
chr1	2215370	2215870
chr1	2217619	2218119
chr1	2220214	2220714
chr1	2222086	2222586
chr1	2222879	2223379
chr1	2224479	2224979
chr1	2224994	2225494
chr1	2225819	2226319
chr1	2226339	2226839
chr1	2227030	2227530
chr1	2227536	2228036
chr1	2228465	2228965
chr1	2229090	2229590
chr1	2229956	2230456
chr1	2230633	2231133
chr1	2231233	2231733
chr1	2231839	2232339
chr1	2232368	2232868
chr1	2232894	2233394
chr1	2233814	2234314
chr1	2234407	2234907
chr1	2235153	2235653
chr1	2237054	2237554
chr1	2237592	2238092
chr1	2238184	2238684
chr1	2238734	2239234
chr1	2239541	2240041
chr1	2240192	2240692
chr1	2240877	2241377
chr1	2241799	2242299
chr1	2243298	2243798
chr1	2243891	2244391
chr1	2246513	2247013
chr1	2247043	2247543
chr1	2247995	2248495
chr1	2248747	2249247
chr1	2249435	2249935
chr1	2250031	2250531
chr1	2250554	2251054
chr1	2251175	2251675
chr1	2251746	2252246
chr1	2252379	2252879
chr1	2252952	2253452
chr1	2253999	2254499
chr1	2255334	2255834
chr1	2255902	2256402
chr1	2256459	2256959
chr1	2257215	2257715
chr1	2258336	2258836
chr1	2258866	2259366
chr1	2259635	2260135
chr1	2260374	2260874
chr1	2265996	2266496
chr1	2266635	2267135
chr1	2267365	2267865
chr1	2268030	2268530
chr1	2269217	2269717
chr1	2270173	2270673
chr1	2270718	2271218
chr1	2271278	2271778
chr1	2272184	2272684
chr1	2273285	2273785
chr1	2274427	2274927
chr1	2274986	2275486
chr1	2275770	2276270
chr1	2276455	2276955
chr1	2277810	2278310
chr1	2278511	2279011
chr1	2279184	2279684
chr1	2279731	2280231
chr1	2283503	2284003
chr1	2284071	2284571
chr1	2287353	2287853
chr1	2287864	2288364
chr1	2289423	2289923
chr1	2290569	2291069
chr1	2291410	2291910
chr1	2291954	2292454
chr1	2292947	2293447
chr1	2293990	2294490
chr1	2294866	2295366
chr1	2295523	2296023
chr1	2296238	2296738
chr1	2297242	2297742
chr1	2298178	2298678
chr1	2299114	2299614
chr1	2300090	2300590
chr1	2301153	2301653
chr1	2301894	2302394
chr1	2302412	2302912
chr1	2302953	2303453
chr1	2305472	2305972
chr1	2306575	2307075
chr1	2307159	2307659
chr1	2308615	2309115
chr1	2310276	2310776
chr1	2311265	2311765
chr1	2312162	2312662
chr1	2312799	2313299
chr1	2313653	2314153
chr1	2314223	2314723
chr1	2315023	2315523
chr1	2315718	2316218
chr1	2316258	2316758
chr1	2316783	2317283
chr1	2317479	2317979
chr1	2318482	2318982
chr1	2319230	2319730
chr1	2320242	2320742
chr1	2320829	2321329
chr1	2321344	2321844
chr1	2322148	2322648
chr1	2322959	2323459
chr1	2323504	2324004
chr1	2324584	2325084
chr1	2329703	2330203
chr1	2330448	2330948
chr1	2331326	2331826
chr1	2332104	2332604
chr1	2333055	2333555
chr1	2335816	2336316
chr1	2353312	2353812
chr1	2380990	2381490
chr1	2381664	2382164
chr1	2382529	2383029
chr1	2390136	2390636
chr1	2390919	2391419
chr1	2391433	2391933
chr1	2392115	2392615
chr1	2392802	2393302
chr1	2395104	2395604
chr1	2396991	2397491
chr1	2402176	2402676
chr1	2406644	2407144
chr1	2408729	2409229
chr1	2411375	2411875
chr1	2411879	2412379
chr1	2412411	2412911
chr1	2413120	2413620
chr1	2413767	2414267
chr1	2414313	2414813
chr1	2415122	2415622
chr1	2415839	2416339
chr1	2417322	2417822
chr1	2418249	2418749
chr1	2431493	2431993
chr1	2432314	2432814
chr1	2437910	2438410
chr1	2442664	2443164
chr1	2443226	2443726
chr1	2443783	2444283
chr1	2444289	2444789
chr1	2444808	2445308
chr1	2445519	2446019
chr1	2446329	2446829
chr1	2446861	2447361
chr1	2450109	2450609
chr1	2450800	2451300
chr1	2451784	2452284
chr1	2452548	2453048
chr1	2458318	2458818
chr1	2458819	2459319
chr1	2459725	2460225
chr1	2460965	2461465
chr1	2461567	2462067
chr1	2462098	2462598
chr1	2463344	2463844
chr1	2463870	2464370
chr1	2464972	2465472
chr1	2465523	2466023
chr1	2466304	2466804
chr1	2467158	2467658
chr1	2467945	2468445
chr1	2468896	2469396
chr1	2469807	2470307
chr1	2470371	2470871
chr1	2470903	2471403
chr1	2471436	2471936
chr1	2472042	2472542
chr1	2472805	2473305
chr1	2473651	2474151
chr1	2474377	2474877
chr1	2474960	2475460
chr1	2475470	2475970
chr1	2476011	2476511
chr1	2476888	2477388
chr1	2478041	2478541
chr1	2479683	2480183
chr1	2480912	2481412
chr1	2481433	2481933
chr1	2481951	2482451
chr1	2482553	2483053
chr1	2483282	2483782
chr1	2485645	2486145
chr1	2486508	2487008
chr1	2491628	2492128
chr1	2492964	2493464
chr1	2493490	2493990
chr1	2494118	2494618
chr1	2494699	2495199
chr1	2495413	2495913
chr1	2496075	2496575
chr1	2496653	2497153
chr1	2498126	2498626
chr1	2498697	2499197
chr1	2499209	2499709
chr1	2500050	2500550
chr1	2500963	2501463
chr1	2501536	2502036
chr1	2502297	2502797
chr1	2503567	2504067
chr1	2504075	2504575
chr1	2504728	2505228
chr1	2505386	2505886
chr1	2506233	2506733
chr1	2506991	2507491
chr1	2507805	2508305
chr1	2508810	2509310
chr1	2509825	2510325
chr1	2510737	2511237
chr1	2513007	2513507
chr1	2517439	2517939
chr1	2519399	2519899
chr1	2520321	2520821
chr1	2521158	2521658
chr1	2521988	2522488
chr1	2522509	2523009
chr1	2523074	2523574
chr1	2523616	2524116
chr1	2524125	2524625
chr1	2524645	2525145
chr1	2526045	2526545
chr1	2526670	2527170
chr1	2527230	2527730
chr1	2527991	2528491
chr1	2528668	2529168
chr1	2529255	2529755
chr1	2530091	2530591
chr1	2530672	2531172
chr1	2531565	2532065
chr1	2532697	2533197
chr1	2533221	2533721
chr1	2533829	2534329
chr1	2535226	2535726
chr1	2536581	2537081
chr1	2537182	2537682
chr1	2537866	2538366
chr1	2538401	2538901
chr1	2539266	2539766
chr1	2540238	2540738
chr1	2540751	2541251
chr1	2541497	2541997
chr1	2542211	2542711
chr1	2542780	2543280
chr1	2543403	2543903
chr1	2544030	2544530
chr1	2544796	2545296
chr1	2545298	2545798
chr1	2545896	2546396
chr1	2546845	2547345
chr1	2547349	2547849
chr1	2547946	2548446
chr1	2548619	2549119
chr1	2549204	2549704
chr1	2549713	2550213
chr1	2550326	2550826
chr1	2551522	2552022
chr1	2552184	2552684
chr1	2552909	2553409
chr1	2554805	2555305
chr1	2555471	2555971
chr1	2556140	2556640
chr1	2556981	2557481
chr1	2557937	2558437
chr1	2559029	2559529
chr1	2559864	2560364
chr1	2561864	2562364
chr1	2562418	2562918
chr1	2563217	2563717
chr1	2564073	2564573
chr1	2564974	2565474
chr1	2566010	2566510
chr1	2566743	2567243
chr1	2567398	2567898
chr1	2568356	2568856
chr1	2568933	2569433
chr1	2569460	2569960
chr1	2570199	2570699
chr1	2578244	2578744
chr1	2582313	2582813
chr1	2583734	2584234
chr1	2585581	2586081
chr1	2586431	2586931
chr1	2587122	2587622
chr1	2587785	2588285
chr1	2589011	2589511
chr1	2590289	2590789
chr1	2593229	2593729
chr1	2593922	2594422
chr1	2610235	2610735
chr1	2610974	2611474
chr1	2628051	2628551
chr1	2628865	2629365
chr1	2631012	2631512
chr1	2639251	2639751
chr1	2641203	2641703
chr1	2641876	2642376
chr1	2642416	2642916
chr1	2642995	2643495
chr1	2643543	2644043
chr1	2644153	2644653
chr1	2644709	2645209
chr1	2652047	2652547
chr1	2653199	2653699
chr1	2653927	2654427
chr1	2654511	2655011
chr1	2655748	2656248
chr1	2657852	2658352
chr1	2683882	2684382
chr1	2687986	2688486
chr1	2750252	2750752
chr1	2778094	2778594
chr1	2786566	2787066
chr1	2806670	2807170
chr1	2821229	2821729
chr1	2821891	2822391
chr1	2855694	2856194
chr1	2874420	2874920
chr1	2875876	2876376
chr1	2883132	2883632
chr1	2892071	2892571
chr1	2905914	2906414
chr1	2921964	2922464
chr1	2925870	2926370
chr1	2966854	2967354
chr1	2985218	2985718
chr1	2987784	2988284
chr1	3012418	3012918
chr1	3028712	3029212
chr1	3030300	3030800
chr1	3031012	3031512
chr1	3031677	3032177
chr1	3063409	3063909
chr1	3063913	3064413
chr1	3066094	3066594
chr1	3068140	3068640
chr1	3068897	3069397
chr1	3069538	3070038
chr1	3070159	3070659
chr1	3071000	3071500
chr1	3073309	3073809
chr1	3074617	3075117
chr1	3100967	3101467
chr1	3104246	3104746
chr1	3104843	3105343
chr1	3105481	3105981
chr1	3106036	3106536
chr1	3106599	3107099
chr1	3107121	3107621
chr1	3123926	3124426
chr1	3125087	3125587
chr1	3125627	3126127
chr1	3134700	3135200
chr1	3160284	3160784
chr1	3161386	3161886
chr1	3168200	3168700
chr1	3169610	3170110
chr1	3170461	3170961
chr1	3171007	3171507
chr1	3171845	3172345
chr1	3173217	3173717
chr1	3216722	3217222
chr1	3217448	3217948
chr1	3218539	3219039
chr1	3219094	3219594
chr1	3219614	3220114
chr1	3220482	3220982
chr1	3226647	3227147
chr1	3227282	3227782
chr1	3240882	3241382
chr1	3241410	3241910
chr1	3267502	3268002
chr1	3268035	3268535
chr1	3269420	3269920
chr1	3270368	3270868
chr1	3283886	3284386
chr1	3312885	3313385
chr1	3313546	3314046
chr1	3314324	3314824
chr1	3319865	3320365
chr1	3329220	3329720
chr1	3329787	3330287
chr1	3331984	3332484
chr1	3345780	3346280
chr1	3347187	3347687
chr1	3348128	3348628
chr1	3349222	3349722
chr1	3349735	3350235
chr1	3350779	3351279
chr1	3351317	3351817
chr1	3351837	3352337
chr1	3352352	3352852
chr1	3353322	3353822
chr1	3357600	3358100
chr1	3365491	3365991
chr1	3365992	3366492
chr1	3366578	3367078
chr1	3369740	3370240
chr1	3393693	3394193
chr1	3402220	3402720
chr1	3409497	3409997
chr1	3410067	3410567
chr1	3422541	3423041
chr1	3423300	3423800
chr1	3424625	3425125
chr1	3431160	3431660
chr1	3439691	3440191
chr1	3440328	3440828
chr1	3441264	3441764
chr1	3451946	3452446
chr1	3452477	3452977
chr1	3453079	3453579
chr1	3453617	3454117
chr1	3454278	3454778
chr1	3455129	3455629
chr1	3455729	3456229
chr1	3456721	3457221
chr1	3457483	3457983
chr1	3458003	3458503
chr1	3460010	3460510
chr1	3462521	3463021
chr1	3465415	3465915
chr1	3466327	3466827
chr1	3467001	3467501
chr1	3467662	3468162
chr1	3468234	3468734
chr1	3469029	3469529
chr1	3469916	3470416
chr1	3470464	3470964
chr1	3471033	3471533
chr1	3471641	3472141
chr1	3472474	3472974
chr1	3473523	3474023
chr1	3474035	3474535
chr1	3477089	3477589
chr1	3478473	3478973
chr1	3479075	3479575
chr1	3479948	3480448
chr1	3480473	3480973
chr1	3481647	3482147
chr1	3483242	3483742
chr1	3483798	3484298
chr1	3490006	3490506
chr1	3490645	3491145
chr1	3491165	3491665
chr1	3491873	3492373
chr1	3492565	3493065
chr1	3494262	3494762
chr1	3495012	3495512
chr1	3495992	3496492
chr1	3497068	3497568
chr1	3497663	3498163
chr1	3498210	3498710
chr1	3498732	3499232
chr1	3499334	3499834
chr1	3500901	3501401
chr1	3501811	3502311
chr1	3504084	3504584
chr1	3509950	3510450
chr1	3515558	3516058
chr1	3516224	3516724
chr1	3518018	3518518
chr1	3520139	3520639
chr1	3521191	3521691
chr1	3527855	3528355
chr1	3529381	3529881
chr1	3530161	3530661
chr1	3531233	3531733
chr1	3531749	3532249
chr1	3532574	3533074
chr1	3533363	3533863
chr1	3534918	3535418
chr1	3537161	3537661
chr1	3537852	3538352
chr1	3538439	3538939
chr1	3539047	3539547
chr1	3539921	3540421
chr1	3540876	3541376
chr1	3542309	3542809
chr1	3542949	3543449
chr1	3544170	3544670
chr1	3544826	3545326
chr1	3545573	3546073
chr1	3546590	3547090
chr1	3547532	3548032
chr1	3548170	3548670
chr1	3549442	3549942
chr1	3550406	3550906
chr1	3553403	3553903
chr1	3555743	3556243
chr1	3556269	3556769
chr1	3557311	3557811
chr1	3557958	3558458
chr1	3559790	3560290
chr1	3560522	3561022
chr1	3561122	3561622
chr1	3561770	3562270
chr1	3562591	3563091
chr1	3563280	3563780
chr1	3563913	3564413
chr1	3564655	3565155
chr1	3565160	3565660
chr1	3568760	3569260
chr1	3570595	3571095
chr1	3573477	3573977
chr1	3574490	3574990
chr1	3575495	3575995
chr1	3577323	3577823
chr1	3577921	3578421
chr1	3578487	3578987
chr1	3580856	3581356
chr1	3583741	3584241
chr1	3585999	3586499
chr1	3590284	3590784
chr1	3591763	3592263
chr1	3598094	3598594
chr1	3610944	3611444
chr1	3611456	3611956
chr1	3612397	3612897
chr1	3615086	3615586
chr1	3618170	3618670
chr1	3618915	3619415
chr1	3621041	3621541
chr1	3623505	3624005
chr1	3624632	3625132
chr1	3625269	3625769
chr1	3630274	3630774
chr1	3630922	3631422
chr1	3631462	3631962
chr1	3649866	3650366
chr1	3650404	3650904
chr1	3651189	3651689
chr1	3651749	3652249
chr1	3652803	3653303
chr1	3664835	3665335
chr1	3667818	3668318
chr1	3668752	3669252
chr1	3674581	3675081
chr1	3683973	3684473
chr1	3695570	3696070
chr1	3696170	3696670
chr1	3697762	3698262
chr1	3702491	3702991
chr1	3703262	3703762
chr1	3709487	3709987
chr1	3710536	3711036
chr1	3711600	3712100
chr1	3712115	3712615
chr1	3713180	3713680
chr1	3714130	3714630
chr1	3714723	3715223
chr1	3715297	3715797
chr1	3716120	3716620
chr1	3717065	3717565
chr1	3717946	3718446
chr1	3718665	3719165
chr1	3719185	3719685
chr1	3720080	3720580
chr1	3722108	3722608
chr1	3722651	3723151
chr1	3723418	3723918
chr1	3724330	3724830
chr1	3727206	3727706
chr1	3732695	3733195
chr1	3747173	3747673
chr1	3770537	3771037
chr1	3771578	3772078
chr1	3772368	3772868
chr1	3772875	3773375
chr1	3773710	3774210
chr1	3774540	3775040
chr1	3775395	3775895
chr1	3776391	3776891
chr1	3777669	3778169
chr1	3778823	3779323
chr1	3795548	3796048
chr1	3796304	3796804
chr1	3801380	3801880
chr1	3811266	3811766
chr1	3819809	3820309
chr1	3820962	3821462
chr1	3822167	3822667
chr1	3827977	3828477
chr1	3830799	3831299
chr1	3844559	3845059
chr1	3845236	3845736
chr1	3846497	3846997
chr1	3847062	3847562
chr1	3852057	3852557
chr1	3852687	3853187
chr1	3856142	3856642
chr1	3857010	3857510
chr1	3858109	3858609
chr1	3858698	3859198
chr1	3864603	3865103
chr1	3892670	3893170
chr1	3899295	3899795
chr1	3899841	3900341
chr1	3900596	3901096
chr1	3901141	3901641
chr1	3901645	3902145
chr1	3902398	3902898
chr1	3904376	3904876
chr1	3910724	3911224
chr1	3911531	3912031
chr1	3954676	3955176
chr1	3978899	3979399
chr1	3992002	3992502
chr1	3993904	3994404
chr1	4071536	4072036
chr1	4082298	4082798
chr1	4108381	4108881
chr1	4108902	4109402
chr1	4173119	4173619
chr1	4173683	4174183
chr1	4253816	4254316
chr1	4306906	4307406
chr1	4341353	4341853
chr1	4342144	4342644
chr1	4342707	4343207
chr1	4345598	4346098
chr1	4357925	4358425
chr1	4358800	4359300
chr1	4359536	4360036
chr1	4360792	4361292
chr1	4375730	4376230
chr1	4395108	4395608
chr1	4395637	4396137
chr1	4396543	4397043
chr1	4397174	4397674
chr1	4397988	4398488
chr1	4409166	4409666
chr1	4409775	4410275
chr1	4482984	4483484
chr1	4512570	4513070
chr1	4513259	4513759
chr1	4517498	4517998
chr1	4585128	4585628
chr1	4652512	4653012
chr1	4653677	4654177
chr1	4654308	4654808
chr1	4654978	4655478
chr1	4655552	4656052
chr1	4656214	4656714
chr1	4659290	4659790
chr1	4670261	4670761
chr1	4693324	4693824
chr1	4700753	4701253
chr1	4705250	4705750
chr1	4709663	4710163
chr1	4714770	4715270
chr1	4729424	4729924
chr1	4730138	4730638
chr1	4733770	4734270
chr1	4745609	4746109
chr1	4775401	4775901
chr1	4776870	4777370
chr1	4778129	4778629
chr1	4826005	4826505
chr1	4851329	4851829
chr1	4852021	4852521
chr1	4868841	4869341
chr1	4879052	4879552
chr1	4879806	4880306
chr1	4880464	4880964
chr1	4881572	4882072
chr1	4937270	4937770
chr1	4963157	4963657
chr1	5084926	5085426
chr1	5099097	5099597
chr1	5137890	5138390
chr1	5185436	5185936
chr1	5186431	5186931
chr1	5189323	5189823
chr1	5225889	5226389
chr1	5231851	5232351
chr1	5239752	5240252
chr1	5267508	5268008
chr1	5273166	5273666
chr1	5273918	5274418
chr1	5274516	5275016
chr1	5296064	5296564
chr1	5297224	5297724
chr1	5297853	5298353
chr1	5304600	5305100
chr1	5311511	5312011
chr1	5385801	5386301
chr1	5386324	5386824
chr1	5395086	5395586
chr1	5428322	5428822
chr1	5430767	5431267
chr1	5433994	5434494
chr1	5434918	5435418
chr1	5447541	5448041
chr1	5452554	5453054
chr1	5455996	5456496
chr1	5456502	5457002
chr1	5462434	5462934
chr1	5464091	5464591
chr1	5475533	5476033
chr1	5476262	5476762
chr1	5477609	5478109
chr1	5478179	5478679
chr1	5478910	5479410
chr1	5479788	5480288
chr1	5481790	5482290
chr1	5490632	5491132
chr1	5491542	5492042
chr1	5492782	5493282
chr1	5493427	5493927
chr1	5493951	5494451
chr1	5495122	5495622
chr1	5496066	5496566
chr1	5503682	5504182
chr1	5504315	5504815
chr1	5507291	5507791
chr1	5509805	5510305
chr1	5514488	5514988
chr1	5517819	5518319
chr1	5525915	5526415
chr1	5571794	5572294
chr1	5597433	5597933
chr1	5613772	5614272
chr1	5620966	5621466
chr1	5630175	5630675
chr1	5650285	5650785
chr1	5652392	5652892
chr1	5661658	5662158
chr1	5681583	5682083
chr1	5682838	5683338
chr1	5685169	5685669
chr1	5700958	5701458
chr1	5718800	5719300
chr1	5722720	5723220
chr1	5724826	5725326
chr1	5744739	5745239
chr1	5745719	5746219
chr1	5771177	5771677
chr1	5778387	5778887
chr1	5793516	5794016
chr1	5800410	5800910
chr1	5847237	5847737
chr1	5850781	5851281
chr1	5883315	5883815
chr1	5885358	5885858
chr1	5892116	5892616
chr1	5893594	5894094
chr1	5895581	5896081
chr1	5896647	5897147
chr1	5897203	5897703
chr1	5906156	5906656
chr1	5914634	5915134
chr1	5915145	5915645
chr1	5915910	5916410
chr1	5933979	5934479
chr1	5973709	5974209
chr1	5975091	5975591
chr1	5991156	5991656
chr1	5991757	5992257
chr1	5992299	5992799
chr1	5992850	5993350
chr1	5994086	5994586
chr1	6002143	6002643
chr1	6002952	6003452
chr1	6003731	6004231
chr1	6005483	6005983
chr1	6006932	6007432
chr1	6034380	6034880
chr1	6041400	6041900
chr1	6052386	6052886
chr1	6058557	6059057
chr1	6069533	6070033
chr1	6081800	6082300
chr1	6082564	6083064
chr1	6083284	6083784
chr1	6083870	6084370
chr1	6099676	6100176
chr1	6108783	6109283
chr1	6127649	6128149
chr1	6147938	6148438
chr1	6148539	6149039
chr1	6161561	6162061
chr1	6170715	6171215
chr1	6171450	6171950
chr1	6178783	6179283
chr1	6179455	6179955
chr1	6180241	6180741
chr1	6180783	6181283
chr1	6198031	6198531
chr1	6198774	6199274
chr1	6199475	6199975
chr1	6200156	6200656
chr1	6205111	6205611
chr1	6206002	6206502
chr1	6206565	6207065
chr1	6207223	6207723
chr1	6207817	6208317
chr1	6208603	6209103
chr1	6209107	6209607
chr1	6209779	6210279
chr1	6220263	6220763
chr1	6221536	6222036
chr1	6223593	6224093
chr1	6224739	6225239
chr1	6225391	6225891
chr1	6232542	6233042
chr1	6233093	6233593
chr1	6233912	6234412
chr1	6234534	6235034
chr1	6235172	6235672
chr1	6235762	6236262
chr1	6236341	6236841
chr1	6241906	6242406
chr1	6242408	6242908
chr1	6244993	6245493
chr1	6245863	6246363
chr1	6246640	6247140
chr1	6247765	6248265
chr1	6249133	6249633
chr1	6257354	6257854
chr1	6258902	6259402
chr1	6259865	6260365
chr1	6260855	6261355
chr1	6261561	6262061
chr1	6262064	6262564
chr1	6262590	6263090
chr1	6271439	6271939
chr1	6272457	6272957
chr1	6273288	6273788
chr1	6276339	6276839
chr1	6276924	6277424
chr1	6280708	6281208
chr1	6281948	6282448
chr1	6282850	6283350
chr1	6287366	6287866
chr1	6288134	6288634
chr1	6292026	6292526
chr1	6329370	6329870
chr1	6330356	6330856
chr1	6331134	6331634
chr1	6331644	6332144
chr1	6333210	6333710
chr1	6334126	6334626
chr1	6335214	6335714
chr1	6335728	6336228
chr1	6336307	6336807
chr1	6343359	6343859
chr1	6347865	6348365
chr1	6350390	6350890
chr1	6351722	6352222
chr1	6353889	6354389
chr1	6358313	6358813
chr1	6358845	6359345
chr1	6359550	6360050
chr1	6361587	6362087
chr1	6363029	6363529
chr1	6384865	6385365
chr1	6385577	6386077
chr1	6392600	6393100
chr1	6393239	6393739
chr1	6393791	6394291
chr1	6394899	6395399
chr1	6404584	6405084
chr1	6414260	6414760
chr1	6416759	6417259
chr1	6418826	6419326
chr1	6419392	6419892
chr1	6420040	6420540
chr1	6420801	6421301
chr1	6421590	6422090
chr1	6422186	6422686
chr1	6422747	6423247
chr1	6423382	6423882
chr1	6423943	6424443
chr1	6424520	6425020
chr1	6425243	6425743
chr1	6426213	6426713
chr1	6427319	6427819
chr1	6427895	6428395
chr1	6428401	6428901
chr1	6428960	6429460
chr1	6429484	6429984
chr1	6430028	6430528
chr1	6430592	6431092
chr1	6431548	6432048
chr1	6432152	6432652
chr1	6432930	6433430
chr1	6433432	6433932
chr1	6434260	6434760
chr1	6435086	6435586
chr1	6435723	6436223
chr1	6436287	6436787
chr1	6436955	6437455
chr1	6437949	6438449
chr1	6438822	6439322
chr1	6439614	6440114
chr1	6440229	6440729
chr1	6440777	6441277
chr1	6441302	6441802
chr1	6441875	6442375
chr1	6442659	6443159
chr1	6443463	6443963
chr1	6444296	6444796
chr1	6445074	6445574
chr1	6445911	6446411
chr1	6447007	6447507
chr1	6447555	6448055
chr1	6448111	6448611
chr1	6448797	6449297
chr1	6449315	6449815
chr1	6450017	6450517
chr1	6450753	6451253
chr1	6451310	6451810
chr1	6452401	6452901
chr1	6453502	6454002
chr1	6454140	6454640
chr1	6455168	6455668
chr1	6455715	6456215
chr1	6456713	6457213
chr1	6457714	6458214
chr1	6458735	6459235
chr1	6459723	6460223
chr1	6460357	6460857
chr1	6461522	6462022
chr1	6462024	6462524
chr1	6462874	6463374
chr1	6463581	6464081
chr1	6464410	6464910
chr1	6465157	6465657
chr1	6465991	6466491
chr1	6466584	6467084
chr1	6467458	6467958
chr1	6468338	6468838
chr1	6469185	6469685
chr1	6469974	6470474
chr1	6470906	6471406
chr1	6471592	6472092
chr1	6472320	6472820
chr1	6473208	6473708
chr1	6474754	6475254
chr1	6475437	6475937
chr1	6476441	6476941
chr1	6477223	6477723
chr1	6482991	6483491
chr1	6484710	6485210
chr1	6485233	6485733
chr1	6485832	6486332
chr1	6486398	6486898
chr1	6486984	6487484
chr1	6488841	6489341
chr1	6489804	6490304
chr1	6490370	6490870
chr1	6491458	6491958
chr1	6492115	6492615
chr1	6493917	6494417
chr1	6495051	6495551
chr1	6496173	6496673
chr1	6497255	6497755
chr1	6497816	6498316
chr1	6498493	6498993
chr1	6501824	6502324
chr1	6502644	6503144
chr1	6504824	6505324
chr1	6507325	6507825
chr1	6507937	6508437
chr1	6508516	6509016
chr1	6509255	6509755
chr1	6509963	6510463
chr1	6510948	6511448
chr1	6511608	6512108
chr1	6512323	6512823
chr1	6513187	6513687
chr1	6518422	6518922
chr1	6518944	6519444
chr1	6519914	6520414
chr1	6520908	6521408
chr1	6521502	6522002
chr1	6523517	6524017
chr1	6554300	6554800
chr1	6555111	6555611
chr1	6577761	6578261
chr1	6578523	6579023
chr1	6579037	6579537
chr1	6579668	6580168
chr1	6580299	6580799
chr1	6580836	6581336
chr1	6582110	6582610
chr1	6585495	6585995
chr1	6586331	6586831
chr1	6587131	6587631
chr1	6588022	6588522
chr1	6589074	6589574
chr1	6590235	6590735
chr1	6591251	6591751
chr1	6592557	6593057
chr1	6593205	6593705
chr1	6594140	6594640
chr1	6594736	6595236
chr1	6595355	6595855
chr1	6596479	6596979
chr1	6597077	6597577
chr1	6597643	6598143
chr1	6598415	6598915
chr1	6599033	6599533
chr1	6599622	6600122
chr1	6600414	6600914
chr1	6601029	6601529
chr1	6601832	6602332
chr1	6602759	6603259
chr1	6603392	6603892
chr1	6604109	6604609
chr1	6604635	6605135
chr1	6606056	6606556
chr1	6609742	6610242
chr1	6610645	6611145
chr1	6611273	6611773
chr1	6612539	6613039
chr1	6613284	6613784
chr1	6613978	6614478
chr1	6614530	6615030
chr1	6615079	6615579
chr1	6615843	6616343
chr1	6624899	6625399
chr1	6625524	6626024
chr1	6634542	6635042
chr1	6638118	6638618
chr1	6646421	6646921
chr1	6653255	6653755
chr1	6701636	6702136
chr1	6702206	6702706
chr1	6719939	6720439
chr1	6727377	6727877
chr1	6735330	6735830
chr1	6753250	6753750
chr1	6784078	6784578
chr1	6784828	6785328
chr1	6785603	6786103
chr1	6786309	6786809
chr1	6794106	6794606
chr1	6802034	6802534
chr1	6811418	6811918
chr1	6859934	6860434
chr1	6862548	6863048
chr1	6867608	6868108
chr1	6868338	6868838
chr1	6868956	6869456
chr1	6872561	6873061
chr1	6881279	6881779
chr1	6887494	6887994
chr1	6889836	6890336
chr1	6914757	6915257
chr1	6915730	6916230
chr1	6922627	6923127
chr1	6924706	6925206
chr1	6948808	6949308
chr1	6950428	6950928
chr1	6954519	6955019
chr1	6956336	6956836
chr1	6957835	6958335
chr1	6958346	6958846
chr1	6959168	6959668
chr1	6960150	6960650
chr1	6960652	6961152
chr1	6961288	6961788
chr1	6961873	6962373
chr1	6962473	6962973
chr1	6963001	6963501
chr1	6964023	6964523
chr1	6970944	6971444
chr1	6971644	6972144
chr1	7042646	7043146
chr1	7046200	7046700
chr1	7060710	7061210
chr1	7070333	7070833
chr1	7075271	7075771
chr1	7075837	7076337
chr1	7098320	7098820
chr1	7107430	7107930
chr1	7110232	7110732
chr1	7117175	7117675
chr1	7117746	7118246
chr1	7121526	7122026
chr1	7148398	7148898
chr1	7149275	7149775
chr1	7149844	7150344
chr1	7150758	7151258
chr1	7171555	7172055
chr1	7172767	7173267
chr1	7198786	7199286
chr1	7199416	7199916
chr1	7207844	7208344
chr1	7218179	7218679
chr1	7223504	7224004
chr1	7224058	7224558
chr1	7224737	7225237
chr1	7230237	7230737
chr1	7231610	7232110
chr1	7239776	7240276
chr1	7252688	7253188
chr1	7267482	7267982
chr1	7281589	7282089
chr1	7291164	7291664
chr1	7299262	7299762
chr1	7313206	7313706
chr1	7317389	7317889
chr1	7341428	7341928
chr1	7358563	7359063
chr1	7373882	7374382
chr1	7379676	7380176
chr1	7384617	7385117
chr1	7388066	7388566
chr1	7388779	7389279
chr1	7389525	7390025
chr1	7401693	7402193
chr1	7420652	7421152
chr1	7441504	7442004
chr1	7450358	7450858
chr1	7451132	7451632
chr1	7452927	7453427
chr1	7453471	7453971
chr1	7454026	7454526
chr1	7455208	7455708
chr1	7455986	7456486
chr1	7456577	7457077
chr1	7458564	7459064
chr1	7460710	7461210
chr1	7468697	7469197
chr1	7469412	7469912
chr1	7470071	7470571
chr1	7470839	7471339
chr1	7471788	7472288
chr1	7472534	7473034
chr1	7473297	7473797
chr1	7474679	7475179
chr1	7475728	7476228
chr1	7476699	7477199
chr1	7477238	7477738
chr1	7478122	7478622
chr1	7478849	7479349
chr1	7479891	7480391
chr1	7482194	7482694
chr1	7482708	7483208
chr1	7483475	7483975
chr1	7489599	7490099
chr1	7490996	7491496
chr1	7491720	7492220
chr1	7492704	7493204
chr1	7495824	7496324
chr1	7515258	7515758
chr1	7516189	7516689
chr1	7521779	7522279
chr1	7533013	7533513
chr1	7533925	7534425
chr1	7535077	7535577
chr1	7536074	7536574
chr1	7536592	7537092
chr1	7537185	7537685
chr1	7537988	7538488
chr1	7538793	7539293
chr1	7539600	7540100
chr1	7540364	7540864
chr1	7540865	7541365
chr1	7541663	7542163
chr1	7542746	7543246
chr1	7549202	7549702
chr1	7549878	7550378
chr1	7550797	7551297
chr1	7551424	7551924
chr1	7552366	7552866
chr1	7553162	7553662
chr1	7557130	7557630
chr1	7557944	7558444
chr1	7558891	7559391
chr1	7559992	7560492
chr1	7562131	7562631
chr1	7574251	7574751
chr1	7577189	7577689
chr1	7581145	7581645
chr1	7581879	7582379
chr1	7583243	7583743
chr1	7585886	7586386
chr1	7587069	7587569
chr1	7588333	7588833
chr1	7590039	7590539
chr1	7590546	7591046
chr1	7591498	7591998
chr1	7592213	7592713
chr1	7595305	7595805
chr1	7616274	7616774
chr1	7623869	7624369
chr1	7628541	7629041
chr1	7629694	7630194
chr1	7630363	7630863
chr1	7630973	7631473
chr1	7631538	7632038
chr1	7633528	7634028
chr1	7645508	7646008
chr1	7646442	7646942
chr1	7647168	7647668
chr1	7667489	7667989
chr1	7668439	7668939
chr1	7669417	7669917
chr1	7670075	7670575
chr1	7672843	7673343
chr1	7676476	7676976
chr1	7677456	7677956
chr1	7678871	7679371
chr1	7679604	7680104
chr1	7680185	7680685
chr1	7680853	7681353
chr1	7681813	7682313
chr1	7682396	7682896
chr1	7683329	7683829
chr1	7683839	7684339
chr1	7684409	7684909
chr1	7687680	7688180
chr1	7689455	7689955
chr1	7690016	7690516
chr1	7696766	7697266
chr1	7697810	7698310
chr1	7698654	7699154
chr1	7701757	7702257
chr1	7702273	7702773
chr1	7703246	7703746
chr1	7703881	7704381
chr1	7704402	7704902
chr1	7705236	7705736
chr1	7705960	7706460
chr1	7708785	7709285
chr1	7720745	7721245
chr1	7725369	7725869
chr1	7726967	7727467
chr1	7728018	7728518
chr1	7730530	7731030
chr1	7751266	7751766
chr1	7752356	7752856
chr1	7753129	7753629
chr1	7770998	7771498
chr1	7774880	7775380
chr1	7780560	7781060
chr1	7781546	7782046
chr1	7782142	7782642
chr1	7783018	7783518
chr1	7783776	7784276
chr1	7784496	7784996
chr1	7785063	7785563
chr1	7785909	7786409
chr1	7786503	7787003
chr1	7795216	7795716
chr1	7795809	7796309
chr1	7808205	7808705
chr1	7810274	7810774
chr1	7821091	7821591
chr1	7824623	7825123
chr1	7847606	7848106
chr1	7885487	7885987
chr1	7886353	7886853
chr1	7900983	7901483
chr1	7901893	7902393
chr1	7902667	7903167
chr1	7942196	7942696
chr1	7954021	7954521
chr1	7954620	7955120
chr1	7960608	7961108
chr1	7961306	7961806
chr1	7970243	7970743
chr1	7971015	7971515
chr1	7975210	7975710
chr1	7982231	7982731
chr1	8004034	8004534
chr1	8004696	8005196
chr1	8013258	8013758
chr1	8013800	8014300
chr1	8014907	8015407
chr1	8015758	8016258
chr1	8016498	8016998
chr1	8017573	8018073
chr1	8018093	8018593
chr1	8018620	8019120
chr1	8019416	8019916
chr1	8019951	8020451
chr1	8020537	8021037
chr1	8021195	8021695
chr1	8021696	8022196
chr1	8022560	8023060
chr1	8023118	8023618
chr1	8023861	8024361
chr1	8025325	8025825
chr1	8026135	8026635
chr1	8031127	8031627
chr1	8040547	8041047
chr1	8107492	8107992
chr1	8121238	8121738
chr1	8165584	8166084
chr1	8169674	8170174
chr1	8170231	8170731
chr1	8202024	8202524
chr1	8217112	8217612
chr1	8238217	8238717
chr1	8238881	8239381
chr1	8266336	8266836
chr1	8312201	8312701
chr1	8314242	8314742
chr1	8316612	8317112
chr1	8317299	8317799
chr1	8317842	8318342
chr1	8318372	8318872
chr1	8340558	8341058
chr1	8341977	8342477
chr1	8342798	8343298
chr1	8343396	8343896
chr1	8343978	8344478
chr1	8344518	8345018
chr1	8348899	8349399
chr1	8349859	8350359
chr1	8350911	8351411
chr1	8351628	8352128
chr1	8353345	8353845
chr1	8354085	8354585
chr1	8357327	8357827
chr1	8358350	8358850
chr1	8358853	8359353
chr1	8359372	8359872
chr1	8360054	8360554
chr1	8360658	8361158
chr1	8362526	8363026
chr1	8363116	8363616
chr1	8363632	8364132
chr1	8364924	8365424
chr1	8370082	8370582
chr1	8370653	8371153
chr1	8371310	8371810
chr1	8372015	8372515
chr1	8372672	8373172
chr1	8373724	8374224
chr1	8374243	8374743
[truncated: 213,469+ more rows]

## Sheet: ON.cone.bipolar
chr1	794334	794834
chr1	794880	795380
chr1	826763	827263
chr1	827305	827805
chr1	858585	859085
chr1	869671	870171
chr1	895502	896002
chr1	903821	904321
chr1	904498	904998
chr1	909907	910407
chr1	911172	911672
chr1	912802	913302
chr1	917019	917519
chr1	917728	918228
chr1	918626	919126
chr1	919573	920073
chr1	920288	920788
chr1	920981	921481
chr1	921613	922113
chr1	922254	922754
chr1	922956	923456
chr1	923638	924138
chr1	924788	925288
chr1	925420	925920
chr1	926033	926533
chr1	926767	927267
chr1	927585	928085
chr1	928940	929440
chr1	930313	930813
chr1	930904	931404
chr1	931688	932188
chr1	932202	932702
chr1	932803	933303
chr1	933397	933897
chr1	934978	935478
chr1	935768	936268
chr1	936765	937265
chr1	937458	937958
chr1	938015	938515
chr1	939024	939524
chr1	940030	940530
chr1	940983	941483
chr1	941568	942068
chr1	942355	942855
chr1	942936	943436
chr1	943882	944382
chr1	944723	945223
chr1	945683	946183
chr1	947528	948028
chr1	951614	952114
chr1	953414	953914
chr1	959085	959585
chr1	960328	960828
chr1	961168	961668
chr1	966544	967044
chr1	975962	976462
chr1	984073	984573
chr1	1000044	1000544
chr1	1000611	1001111
chr1	1001753	1002253
chr1	1013197	1013697
chr1	1015371	1015871
chr1	1017335	1017835
chr1	1018090	1018590
chr1	1019263	1019763
chr1	1019825	1020325
chr1	1020392	1020892
chr1	1021088	1021588
chr1	1022402	1022902
chr1	1022985	1023485
chr1	1024179	1024679
chr1	1024780	1025280
chr1	1032371	1032871
chr1	1032873	1033373
chr1	1033758	1034258
chr1	1034410	1034910
chr1	1039779	1040279
chr1	1040635	1041135
chr1	1041335	1041835
chr1	1041838	1042338
chr1	1042559	1043059
chr1	1044403	1044903
chr1	1059415	1059915
chr1	1063730	1064230
chr1	1064330	1064830
chr1	1066707	1067207
chr1	1067310	1067810
chr1	1068551	1069051
chr1	1069134	1069634
chr1	1069680	1070180
chr1	1070928	1071428
chr1	1073203	1073703
chr1	1079437	1079937
chr1	1080054	1080554
chr1	1114334	1114834
chr1	1115107	1115607
chr1	1115964	1116464
chr1	1116774	1117274
chr1	1117292	1117792
chr1	1118072	1118572
chr1	1119238	1119738
chr1	1122052	1122552
chr1	1208321	1208821
chr1	1227120	1227620
chr1	1227698	1228198
chr1	1230538	1231038
chr1	1231309	1231809
chr1	1231838	1232338
chr1	1232435	1232935
chr1	1233026	1233526
chr1	1233944	1234444
chr1	1237626	1238126
chr1	1238891	1239391
chr1	1240085	1240585
chr1	1246461	1246961
chr1	1258710	1259210
chr1	1273143	1273643
chr1	1273661	1274161
chr1	1274522	1275022
chr1	1275137	1275637
chr1	1284705	1285205
chr1	1285684	1286184
chr1	1286883	1287383
chr1	1289982	1290482
chr1	1291062	1291562
chr1	1291752	1292252
chr1	1292657	1293157
chr1	1293554	1294054
chr1	1294608	1295108
chr1	1295424	1295924
chr1	1296549	1297049
chr1	1297459	1297959
chr1	1298158	1298658
chr1	1298837	1299337
chr1	1299451	1299951
chr1	1300330	1300830
chr1	1301068	1301568
chr1	1301941	1302441
chr1	1302453	1302953
chr1	1303020	1303520
chr1	1303774	1304274
chr1	1304606	1305106
chr1	1305481	1305981
chr1	1305985	1306485
chr1	1306614	1307114
chr1	1307420	1307920
chr1	1308197	1308697
chr1	1308784	1309284
chr1	1309394	1309894
chr1	1309936	1310436
chr1	1310612	1311112
chr1	1311601	1312101
chr1	1312240	1312740
chr1	1313269	1313769
chr1	1315005	1315505
chr1	1324493	1324993
chr1	1325277	1325777
chr1	1325843	1326343
chr1	1327048	1327548
chr1	1330877	1331377
chr1	1331407	1331907
chr1	1332356	1332856
chr1	1332956	1333456
chr1	1333658	1334158
chr1	1335835	1336335
chr1	1339953	1340453
chr1	1342843	1343343
chr1	1344579	1345079
chr1	1345453	1345953
chr1	1346012	1346512
chr1	1347469	1347969
chr1	1348398	1348898
chr1	1349183	1349683
chr1	1349702	1350202
chr1	1351233	1351733
chr1	1353576	1354076
chr1	1354732	1355232
chr1	1355310	1355810
chr1	1356356	1356856
chr1	1371410	1371910
chr1	1371982	1372482
chr1	1373326	1373826
chr1	1373976	1374476
chr1	1374579	1375079
chr1	1375160	1375660
chr1	1375870	1376370
chr1	1377180	1377680
chr1	1377818	1378318
chr1	1378480	1378980
chr1	1398646	1399146
chr1	1399165	1399665
chr1	1399885	1400385
chr1	1400601	1401101
chr1	1401564	1402064
chr1	1404970	1405470
chr1	1406379	1406879
chr1	1407057	1407557
chr1	1407687	1408187
chr1	1409765	1410265
chr1	1419957	1420457
chr1	1420570	1421070
chr1	1421094	1421594
chr1	1425130	1425630
chr1	1426081	1426581
chr1	1426821	1427321
chr1	1427687	1428187
chr1	1430411	1430911
chr1	1435412	1435912
chr1	1462479	1462979
chr1	1470368	1470868
chr1	1470880	1471380
chr1	1471452	1471952
chr1	1504919	1505419
chr1	1505423	1505923
chr1	1511000	1511500
chr1	1511845	1512345
chr1	1524886	1525386
chr1	1535617	1536117
chr1	1538302	1538802
chr1	1538820	1539320
chr1	1539544	1540044
chr1	1540361	1540861
chr1	1541314	1541814
chr1	1542096	1542596
chr1	1543559	1544059
chr1	1548573	1549073
chr1	1573974	1574474
chr1	1574643	1575143
chr1	1575460	1575960
chr1	1580158	1580658
chr1	1599954	1600454
chr1	1612653	1613153
chr1	1614082	1614582
chr1	1615166	1615666
chr1	1615836	1616336
chr1	1616750	1617250
chr1	1617789	1618289
chr1	1619306	1619806
chr1	1623369	1623869
chr1	1626055	1626555
chr1	1628320	1628820
chr1	1629552	1630052
chr1	1630154	1630654
chr1	1631165	1631665
chr1	1631880	1632380
chr1	1657888	1658388
chr1	1658918	1659418
chr1	1659559	1660059
chr1	1660120	1660620
chr1	1674854	1675354
chr1	1679607	1680107
chr1	1680280	1680780
chr1	1682546	1683046
chr1	1683481	1683981
chr1	1684014	1684514
chr1	1684726	1685226
chr1	1685391	1685891
chr1	1692565	1693065
chr1	1693136	1693636
chr1	1693799	1694299
chr1	1724177	1724677
chr1	1726049	1726549
chr1	1727214	1727714
chr1	1737794	1738294
chr1	1745519	1746019
chr1	1746146	1746646
chr1	1747429	1747929
chr1	1749050	1749550
chr1	1749834	1750334
chr1	1773564	1774064
chr1	1774666	1775166
chr1	1775303	1775803
chr1	1775833	1776333
chr1	1777010	1777510
chr1	1777568	1778068
chr1	1778226	1778726
chr1	1778793	1779293
chr1	1779606	1780106
chr1	1780376	1780876
chr1	1781502	1782002
chr1	1782403	1782903
chr1	1783289	1783789
chr1	1784384	1784884
chr1	1786910	1787410
chr1	1787716	1788216
chr1	1788493	1788993
chr1	1789663	1790163
chr1	1791176	1791676
chr1	1793188	1793688
chr1	1793700	1794200
chr1	1796008	1796508
chr1	1796857	1797357
chr1	1797688	1798188
chr1	1798377	1798877
chr1	1799354	1799854
chr1	1800726	1801226
chr1	1801284	1801784
chr1	1803105	1803605
chr1	1803946	1804446
chr1	1804658	1805158
chr1	1805374	1805874
chr1	1806064	1806564
chr1	1806595	1807095
chr1	1807571	1808071
chr1	1808166	1808666
chr1	1808678	1809178
chr1	1809446	1809946
chr1	1810553	1811053
chr1	1811532	1812032
chr1	1812375	1812875
chr1	1814498	1814998
chr1	1815040	1815540
chr1	1816099	1816599
chr1	1816821	1817321
chr1	1818770	1819270
chr1	1819686	1820186
chr1	1820866	1821366
chr1	1821429	1821929
chr1	1822049	1822549
chr1	1822898	1823398
chr1	1823722	1824222
chr1	1825583	1826083
chr1	1826496	1826996
chr1	1827043	1827543
chr1	1827844	1828344
chr1	1828586	1829086
chr1	1829089	1829589
chr1	1829763	1830263
chr1	1830750	1831250
chr1	1831260	1831760
chr1	1832100	1832600
chr1	1832760	1833260
chr1	1833291	1833791
chr1	1834054	1834554
chr1	1839496	1839996
chr1	1840215	1840715
chr1	1878160	1878660
chr1	1881624	1882124
chr1	1883357	1883857
chr1	1886889	1887389
chr1	1887574	1888074
chr1	1888327	1888827
chr1	1889593	1890093
chr1	1890234	1890734
chr1	1890884	1891384
chr1	1891468	1891968
chr1	1892017	1892517
chr1	1893415	1893915
chr1	1901573	1902073
chr1	1906149	1906649
chr1	1906913	1907413
chr1	1907428	1907928
chr1	1908279	1908779
chr1	1908951	1909451
chr1	1910000	1910500
chr1	1910645	1911145
chr1	1915002	1915502
chr1	1916361	1916861
chr1	1917504	1918004
chr1	1918542	1919042
chr1	1919174	1919674
chr1	1919889	1920389
chr1	1920665	1921165
chr1	1921281	1921781
chr1	1943344	1943844
chr1	1943919	1944419
chr1	1959970	1960470
chr1	1977718	1978218
chr1	1978506	1979006
chr1	1985649	1986149
chr1	1989031	1989531
chr1	2019032	2019532
chr1	2019578	2020078
chr1	2023256	2023756
chr1	2025613	2026113
chr1	2031394	2031894
chr1	2032082	2032582
chr1	2032618	2033118
chr1	2033139	2033639
chr1	2034867	2035367
chr1	2043287	2043787
chr1	2044062	2044562
chr1	2044753	2045253
chr1	2045290	2045790
chr1	2045877	2046377
chr1	2046388	2046888
chr1	2046943	2047443
chr1	2047638	2048138
chr1	2049354	2049854
chr1	2050054	2050554
chr1	2050665	2051165
chr1	2051644	2052144
chr1	2052605	2053105
chr1	2071433	2071933
chr1	2072305	2072805
chr1	2072878	2073378
chr1	2073395	2073895
chr1	2074024	2074524
chr1	2074970	2075470
chr1	2084279	2084779
chr1	2088416	2088916
chr1	2108525	2109025
chr1	2121670	2122170
chr1	2127995	2128495
chr1	2130222	2130722
chr1	2130805	2131305
chr1	2132157	2132657
chr1	2133064	2133564
chr1	2133740	2134240
chr1	2134461	2134961
chr1	2135670	2136170
chr1	2136698	2137198
chr1	2137389	2137889
chr1	2138942	2139442
chr1	2139641	2140141
chr1	2143776	2144276
chr1	2156037	2156537
chr1	2156756	2157256
chr1	2157812	2158312
chr1	2160519	2161019
chr1	2161270	2161770
chr1	2163147	2163647
chr1	2169394	2169894
chr1	2174189	2174689
chr1	2175142	2175642
chr1	2175981	2176481
chr1	2178592	2179092
chr1	2179793	2180293
chr1	2180393	2180893
chr1	2181391	2181891
chr1	2182388	2182888
chr1	2183864	2184364
chr1	2184823	2185323
chr1	2185863	2186363
chr1	2187458	2187958
chr1	2188201	2188701
chr1	2188967	2189467
chr1	2189477	2189977
chr1	2190124	2190624
chr1	2191134	2191634
chr1	2191768	2192268
chr1	2192705	2193205
chr1	2193771	2194271
chr1	2194529	2195029
chr1	2195123	2195623
chr1	2195903	2196403
chr1	2197281	2197781
chr1	2197984	2198484
chr1	2198527	2199027
chr1	2199232	2199732
chr1	2202339	2202839
chr1	2203118	2203618
chr1	2204398	2204898
chr1	2205034	2205534
chr1	2205686	2206186
chr1	2206290	2206790
chr1	2206897	2207397
chr1	2207787	2208287
chr1	2208489	2208989
chr1	2209333	2209833
chr1	2210203	2210703
chr1	2212386	2212886
chr1	2213038	2213538
chr1	2214089	2214589
chr1	2214966	2215466
chr1	2215850	2216350
chr1	2221875	2222375
chr1	2222882	2223382
chr1	2224549	2225049
chr1	2226024	2226524
chr1	2227024	2227524
chr1	2227536	2228036
chr1	2228309	2228809
chr1	2229074	2229574
chr1	2229744	2230244
chr1	2230765	2231265
chr1	2231285	2231785
chr1	2231834	2232334
chr1	2233815	2234315
chr1	2236927	2237427
chr1	2237595	2238095
chr1	2240172	2240672
chr1	2243181	2243681
chr1	2245879	2246379
chr1	2247720	2248220
chr1	2248758	2249258
chr1	2249983	2250483
chr1	2250916	2251416
chr1	2251673	2252173
chr1	2255804	2256304
chr1	2256383	2256883
chr1	2257240	2257740
chr1	2258102	2258602
chr1	2259195	2259695
chr1	2260945	2261445
chr1	2266776	2267276
chr1	2267338	2267838
chr1	2268018	2268518
chr1	2269360	2269860
chr1	2270227	2270727
chr1	2271115	2271615
chr1	2271945	2272445
chr1	2272793	2273293
chr1	2278597	2279097
chr1	2279628	2280128
chr1	2283322	2283822
chr1	2284089	2284589
chr1	2284885	2285385
chr1	2285959	2286459
chr1	2289952	2290452
chr1	2290537	2291037
chr1	2292314	2292814
chr1	2293987	2294487
chr1	2299220	2299720
chr1	2300096	2300596
chr1	2302194	2302694
chr1	2310301	2310801
chr1	2311401	2311901
chr1	2312182	2312682
chr1	2312728	2313228
chr1	2313610	2314110
chr1	2314252	2314752
chr1	2315033	2315533
chr1	2316270	2316770
chr1	2317199	2317699
chr1	2318261	2318761
chr1	2318880	2319380
chr1	2320348	2320848
chr1	2322070	2322570
chr1	2378590	2379090
chr1	2381116	2381616
chr1	2381679	2382179
chr1	2382553	2383053
chr1	2387810	2388310
chr1	2390037	2390537
chr1	2390901	2391401
chr1	2391429	2391929
chr1	2392106	2392606
chr1	2392956	2393456
chr1	2395169	2395669
chr1	2405476	2405976
chr1	2408859	2409359
chr1	2409755	2410255
chr1	2411153	2411653
chr1	2411894	2412394
chr1	2412426	2412926
chr1	2413016	2413516
chr1	2413532	2414032
chr1	2414314	2414814
chr1	2415323	2415823
chr1	2425910	2426410
chr1	2432273	2432773
chr1	2432780	2433280
chr1	2435467	2435967
chr1	2437268	2437768
chr1	2437947	2438447
chr1	2440233	2440733
chr1	2443232	2443732
chr1	2443794	2444294
chr1	2444445	2444945
chr1	2444989	2445489
chr1	2445535	2446035
chr1	2446286	2446786
chr1	2447111	2447611
chr1	2448018	2448518
chr1	2451583	2452083
chr1	2452169	2452669
chr1	2453894	2454394
chr1	2455720	2456220
chr1	2456550	2457050
chr1	2457771	2458271
chr1	2458554	2459054
chr1	2459783	2460283
chr1	2460392	2460892
chr1	2460963	2461463
chr1	2461895	2462395
chr1	2462403	2462903
chr1	2463371	2463871
chr1	2464116	2464616
chr1	2464775	2465275
chr1	2465504	2466004
chr1	2466308	2466808
chr1	2467147	2467647
chr1	2467741	2468241
chr1	2468403	2468903
chr1	2469221	2469721
chr1	2469795	2470295
chr1	2470536	2471036
chr1	2471422	2471922
chr1	2472037	2472537
chr1	2472793	2473293
chr1	2473654	2474154
chr1	2474376	2474876
chr1	2474962	2475462
chr1	2475475	2475975
chr1	2475998	2476498
chr1	2476650	2477150
chr1	2477165	2477665
chr1	2478053	2478553
chr1	2478920	2479420
chr1	2479449	2479949
chr1	2480111	2480611
chr1	2480925	2481425
chr1	2481543	2482043
chr1	2482604	2483104
chr1	2483272	2483772
chr1	2484941	2485441
chr1	2485477	2485977
chr1	2491280	2491780
chr1	2492096	2492596
chr1	2492958	2493458
chr1	2493548	2494048
chr1	2494140	2494640
chr1	2495108	2495608
chr1	2495811	2496311
chr1	2496439	2496939
chr1	2497281	2497781
chr1	2497788	2498288
chr1	2498644	2499144
chr1	2499742	2500242
chr1	2500278	2500778
chr1	2501113	2501613
chr1	2501647	2502147
chr1	2502158	2502658
chr1	2502722	2503222
chr1	2503468	2503968
chr1	2504158	2504658
chr1	2504740	2505240
chr1	2505539	2506039
chr1	2506254	2506754
chr1	2506759	2507259
chr1	2507619	2508119
chr1	2508237	2508737
chr1	2508782	2509282
chr1	2509303	2509803
chr1	2510105	2510605
chr1	2510793	2511293
chr1	2512770	2513270
chr1	2513387	2513887
chr1	2514102	2514602
chr1	2514950	2515450
chr1	2515701	2516201
chr1	2517209	2517709
chr1	2517748	2518248
chr1	2518592	2519092
chr1	2519909	2520409
chr1	2521154	2521654
chr1	2522506	2523006
chr1	2523048	2523548
chr1	2523610	2524110
chr1	2524421	2524921
chr1	2525081	2525581
chr1	2526063	2526563
chr1	2526979	2527479
chr1	2527491	2527991
chr1	2527998	2528498
chr1	2529201	2529701
chr1	2530016	2530516
chr1	2530875	2531375
chr1	2531485	2531985
chr1	2532146	2532646
chr1	2532652	2533152
chr1	2533329	2533829
chr1	2534518	2535018
chr1	2535060	2535560
chr1	2535869	2536369
chr1	2536839	2537339
chr1	2537456	2537956
chr1	2538425	2538925
chr1	2539262	2539762
chr1	2539834	2540334
chr1	2540445	2540945
chr1	2541492	2541992
chr1	2542598	2543098
chr1	2543379	2543879
chr1	2544123	2544623
chr1	2544798	2545298
chr1	2545898	2546398
chr1	2546449	2546949
chr1	2547321	2547821
chr1	2547941	2548441
chr1	2548702	2549202
chr1	2554804	2555304
chr1	2555575	2556075
chr1	2556139	2556639
chr1	2560098	2560598
chr1	2584084	2584584
chr1	2585021	2585521
chr1	2585599	2586099
chr1	2586440	2586940
chr1	2587198	2587698
chr1	2587927	2588427
chr1	2589513	2590013
chr1	2628522	2629022
chr1	2631014	2631514
chr1	2640102	2640602
chr1	2641590	2642090
chr1	2642409	2642909
chr1	2642995	2643495
chr1	2643497	2643997
chr1	2652080	2652580
chr1	2653111	2653611
chr1	2653780	2654280
chr1	2654451	2654951
chr1	2655716	2656216
chr1	2683847	2684347
chr1	2821912	2822412
chr1	2855692	2856192
chr1	2875905	2876405
chr1	2905895	2906395
chr1	2911320	2911820
chr1	2921973	2922473
chr1	2987822	2988322
chr1	3012396	3012896
chr1	3028752	3029252
chr1	3066115	3066615
chr1	3069513	3070013
chr1	3070144	3070644
chr1	3078294	3078794
chr1	3101064	3101564
chr1	3103551	3104051
chr1	3104204	3104704
chr1	3104820	3105320
chr1	3105416	3105916
chr1	3106350	3106850
chr1	3107134	3107634
chr1	3125785	3126285
chr1	3134697	3135197
chr1	3135618	3136118
chr1	3142436	3142936
chr1	3145951	3146451
chr1	3169622	3170122
chr1	3170440	3170940
chr1	3170966	3171466
chr1	3171520	3172020
chr1	3172449	3172949
chr1	3173201	3173701
chr1	3198879	3199379
chr1	3219132	3219632
chr1	3283887	3284387
chr1	3313542	3314042
chr1	3352371	3352871
chr1	3365415	3365915
chr1	3410082	3410582
chr1	3424626	3425126
chr1	3440242	3440742
chr1	3441020	3441520
chr1	3441597	3442097
chr1	3453053	3453553
chr1	3454259	3454759
chr1	3455141	3455641
chr1	3483803	3484303
chr1	3491175	3491675
chr1	3501806	3502306
chr1	3529311	3529811
chr1	3531311	3531811
chr1	3537767	3538267
chr1	3565150	3565650
chr1	3590324	3590824
chr1	3611462	3611962
chr1	3618925	3619425
chr1	3621048	3621548
chr1	3624094	3624594
chr1	3624681	3625181
chr1	3625318	3625818
chr1	3627278	3627778
chr1	3629668	3630168
chr1	3630373	3630873
chr1	3630932	3631432
chr1	3631497	3631997
chr1	3632295	3632795
chr1	3633324	3633824
chr1	3649852	3650352
chr1	3650729	3651229
chr1	3651997	3652497
chr1	3668738	3669238
chr1	3674020	3674520
chr1	3695556	3696056
chr1	3697850	3698350
chr1	3707680	3708180
chr1	3710519	3711019
chr1	3711040	3711540
chr1	3711594	3712094
chr1	3712115	3712615
chr1	3713562	3714062
chr1	3714133	3714633
chr1	3714710	3715210
chr1	3715624	3716124
chr1	3716248	3716748
chr1	3717144	3717644
chr1	3718421	3718921
chr1	3719199	3719699
chr1	3719831	3720331
chr1	3721832	3722332
chr1	3723186	3723686
chr1	3724323	3724823
chr1	3727200	3727700
chr1	3732606	3733106
chr1	3746459	3746959
chr1	3747180	3747680
chr1	3772308	3772808
chr1	3773652	3774152
chr1	3775357	3775857
chr1	3775875	3776375
chr1	3778801	3779301
chr1	3796328	3796828
chr1	3799881	3800381
chr1	3801404	3801904
chr1	3820972	3821472
chr1	3841949	3842449
chr1	3844580	3845080
chr1	3845752	3846252
chr1	3847110	3847610
chr1	3851496	3851996
chr1	3852085	3852585
chr1	3852637	3853137
chr1	3856128	3856628
chr1	3857013	3857513
chr1	3858128	3858628
chr1	3898178	3898678
chr1	3899841	3900341
chr1	3900598	3901098
chr1	3901145	3901645
chr1	3901923	3902423
chr1	3902889	3903389
chr1	3904307	3904807
chr1	3905023	3905523
chr1	3910718	3911218
chr1	3927959	3928459
chr1	3938579	3939079
chr1	3969474	3969974
chr1	3978887	3979387
chr1	3991994	3992494
chr1	3992786	3993286
chr1	3993891	3994391
chr1	3994604	3995104
chr1	4035506	4036006
chr1	4071577	4072077
chr1	4072300	4072800
chr1	4108944	4109444
chr1	4171565	4172065
chr1	4173108	4173608
chr1	4233475	4233975
chr1	4250163	4250663
chr1	4253869	4254369
chr1	4341348	4341848
chr1	4345583	4346083
chr1	4358673	4359173
chr1	4360813	4361313
chr1	4367121	4367621
chr1	4371435	4371935
chr1	4438646	4439146
chr1	4446774	4447274
chr1	4452476	4452976
chr1	4512517	4513017
chr1	4522368	4522868
chr1	4553450	4553950
chr1	4585150	4585650
chr1	4608168	4608668
chr1	4652485	4652985
chr1	4654299	4654799
chr1	4655013	4655513
chr1	4655669	4656169
chr1	4656216	4656716
chr1	4657179	4657679
chr1	4657736	4658236
chr1	4658245	4658745
chr1	4659298	4659798
chr1	4660324	4660824
chr1	4670330	4670830
chr1	4713402	4713902
chr1	4714514	4715014
chr1	4733610	4734110
chr1	4734690	4735190
chr1	4736225	4736725
chr1	4759495	4759995
chr1	4760381	4760881
chr1	4801468	4801968
chr1	4825998	4826498
chr1	4907921	4908421
chr1	5000611	5001111
chr1	5032879	5033379
chr1	5225567	5226067
chr1	5235140	5235640
chr1	5238657	5239157
chr1	5239278	5239778
chr1	5267610	5268110
chr1	5287783	5288283
chr1	5291879	5292379
chr1	5295799	5296299
chr1	5296794	5297294
chr1	5297404	5297904
chr1	5304610	5305110
chr1	5311540	5312040
chr1	5318563	5319063
chr1	5374129	5374629
chr1	5376227	5376727
chr1	5376797	5377297
chr1	5379312	5379812
chr1	5434932	5435432
chr1	5447309	5447809
chr1	5453311	5453811
chr1	5502267	5502767
chr1	5509795	5510295
chr1	5514503	5515003
chr1	5517833	5518333
chr1	5522451	5522951
chr1	5612693	5613193
chr1	5620948	5621448
chr1	5630147	5630647
chr1	5667949	5668449
chr1	5670557	5671057
chr1	5692067	5692567
chr1	5700961	5701461
chr1	5745714	5746214
chr1	5771163	5771663
chr1	5778438	5778938
chr1	5793555	5794055
chr1	5915906	5916406
chr1	5933969	5934469
chr1	5973759	5974259
chr1	5975090	5975590
chr1	5979785	5980285
chr1	5980335	5980835
chr1	5990450	5990950
chr1	5991169	5991669
chr1	5991756	5992256
chr1	5992277	5992777
chr1	5992826	5993326
chr1	5994021	5994521
chr1	5995029	5995529
chr1	5995796	5996296
chr1	5998072	5998572
chr1	5999176	5999676
chr1	5999872	6000372
chr1	6000963	6001463
chr1	6001475	6001975
chr1	6002163	6002663
chr1	6002844	6003344
chr1	6003722	6004222
chr1	6004623	6005123
chr1	6005543	6006043
chr1	6006830	6007330
chr1	6007581	6008081
chr1	6016738	6017238
chr1	6025128	6025628
chr1	6025996	6026496
chr1	6029147	6029647
chr1	6032666	6033166
chr1	6033718	6034218
chr1	6034373	6034873
chr1	6052844	6053344
chr1	6067369	6067869
chr1	6068709	6069209
chr1	6069488	6069988
chr1	6071162	6071662
chr1	6083860	6084360
chr1	6099644	6100144
chr1	6100452	6100952
chr1	6101789	6102289
chr1	6111658	6112158
chr1	6127591	6128091
chr1	6141303	6141803
chr1	6143276	6143776
chr1	6144293	6144793
chr1	6145036	6145536
chr1	6145564	6146064
chr1	6147405	6147905
chr1	6148495	6148995
chr1	6149233	6149733
chr1	6160455	6160955
chr1	6161255	6161755
chr1	6162725	6163225
chr1	6168768	6169268
chr1	6170183	6170683
chr1	6170738	6171238
chr1	6171449	6171949
chr1	6172375	6172875
chr1	6177979	6178479
chr1	6178995	6179495
chr1	6179640	6180140
chr1	6180341	6180841
chr1	6181172	6181672
chr1	6182071	6182571
chr1	6182782	6183282
chr1	6183452	6183952
chr1	6185696	6186196
chr1	6198057	6198557
chr1	6198770	6199270
chr1	6199461	6199961
chr1	6200103	6200603
chr1	6201070	6201570
chr1	6202209	6202709
chr1	6204125	6204625
chr1	6205148	6205648
chr1	6205915	6206415
chr1	6206529	6207029
chr1	6207168	6207668
chr1	6207812	6208312
chr1	6208589	6209089
chr1	6209098	6209598
chr1	6210573	6211073
chr1	6211664	6212164
chr1	6212476	6212976
chr1	6222146	6222646
chr1	6224688	6225188
chr1	6225670	6226170
chr1	6226264	6226764
chr1	6231072	6231572
chr1	6232119	6232619
chr1	6233102	6233602
chr1	6234405	6234905
chr1	6235146	6235646
chr1	6235751	6236251
chr1	6236301	6236801
chr1	6237935	6238435
chr1	6242080	6242580
chr1	6243366	6243866
chr1	6244986	6245486
chr1	6245860	6246360
chr1	6246633	6247133
chr1	6247612	6248112
chr1	6249084	6249584
chr1	6249624	6250124
chr1	6259852	6260352
chr1	6260880	6261380
chr1	6262351	6262851
chr1	6262877	6263377
chr1	6268684	6269184
chr1	6271386	6271886
chr1	6273686	6274186
chr1	6275097	6275597
chr1	6275715	6276215
chr1	6276405	6276905
chr1	6276991	6277491
chr1	6277818	6278318
chr1	6279123	6279623
chr1	6280722	6281222
chr1	6281400	6281900
chr1	6281974	6282474
chr1	6282517	6283017
chr1	6285121	6285621
chr1	6294110	6294610
chr1	6298982	6299482
chr1	6328542	6329042
chr1	6329441	6329941
chr1	6329968	6330468
chr1	6330639	6331139
chr1	6331279	6331779
chr1	6331796	6332296
chr1	6332834	6333334
chr1	6333726	6334226
chr1	6334237	6334737
chr1	6335168	6335668
chr1	6335884	6336384
chr1	6336387	6336887
chr1	6336966	6337466
chr1	6338966	6339466
chr1	6343357	6343857
chr1	6347866	6348366
chr1	6350401	6350901
chr1	6358841	6359341
chr1	6359724	6360224
chr1	6363006	6363506
chr1	6377996	6378496
chr1	6384395	6384895
chr1	6384896	6385396
chr1	6385504	6386004
chr1	6386247	6386747
chr1	6386825	6387325
chr1	6387485	6387985
chr1	6388044	6388544
chr1	6390977	6391477
chr1	6391505	6392005
chr1	6392128	6392628
chr1	6392706	6393206
chr1	6393246	6393746
chr1	6393807	6394307
chr1	6394826	6395326
chr1	6404582	6405082
chr1	6414254	6414754
chr1	6418840	6419340
chr1	6419429	6419929
chr1	6420095	6420595
chr1	6420618	6421118
chr1	6423384	6423884
chr1	6423950	6424450
chr1	6424523	6425023
chr1	6425258	6425758
chr1	6426266	6426766
chr1	6426911	6427411
chr1	6427686	6428186
chr1	6429906	6430406
chr1	6433296	6433796
chr1	6434119	6434619
chr1	6435025	6435525
chr1	6435745	6436245
chr1	6436931	6437431
chr1	6437954	6438454
chr1	6440222	6440722
chr1	6444370	6444870
chr1	6445042	6445542
chr1	6448534	6449034
chr1	6453885	6454385
chr1	6454570	6455070
chr1	6461241	6461741
chr1	6461815	6462315
chr1	6462910	6463410
chr1	6464418	6464918
chr1	6465250	6465750
chr1	6465921	6466421
chr1	6466506	6467006
chr1	6467558	6468058
chr1	6468232	6468732
chr1	6475440	6475940
chr1	6483004	6483504
chr1	6485228	6485728
chr1	6486411	6486911
chr1	6489204	6489704
chr1	6489810	6490310
chr1	6490398	6490898
chr1	6496859	6497359
chr1	6497516	6498016
chr1	6554295	6554795
chr1	6554897	6555397
chr1	6578362	6578862
chr1	6578902	6579402
chr1	6579677	6580177
chr1	6580355	6580855
chr1	6596832	6597332
chr1	6600409	6600909
chr1	6601029	6601529
chr1	6601954	6602454
chr1	6602707	6603207
chr1	6603265	6603765
chr1	6603782	6604282
chr1	6606076	6606576
chr1	6610721	6611221
chr1	6611266	6611766
chr1	6612559	6613059
chr1	6613305	6613805
chr1	6613980	6614480
chr1	6614545	6615045
chr1	6615071	6615571
chr1	6616047	6616547
chr1	6616571	6617071
chr1	6624328	6624828
chr1	6624890	6625390
chr1	6625536	6626036
chr1	6634571	6635071
chr1	6646415	6646915
chr1	6658643	6659143
chr1	6701641	6702141
chr1	6702283	6702783
chr1	6716078	6716578
chr1	6719904	6720404
chr1	6727573	6728073
chr1	6729579	6730079
chr1	6771870	6772370
chr1	6782516	6783016
chr1	6783185	6783685
chr1	6784475	6784975
chr1	6785116	6785616
chr1	6785803	6786303
chr1	6786305	6786805
chr1	6790412	6790912
chr1	6794116	6794616
chr1	6796224	6796724
chr1	6801805	6802305
chr1	6822478	6822978
chr1	6844485	6844985
chr1	6866451	6866951
chr1	6889811	6890311
chr1	6893339	6893839
chr1	6898965	6899465
chr1	6922956	6923456
chr1	6948419	6948919
chr1	6949069	6949569
chr1	6949706	6950206
chr1	6950283	6950783
chr1	6954556	6955056
chr1	6955484	6955984
chr1	6959179	6959679
chr1	6960174	6960674
chr1	6960791	6961291
chr1	6961304	6961804
chr1	6962197	6962697
chr1	6963015	6963515
chr1	7040950	7041450
chr1	7041899	7042399
chr1	7042435	7042935
chr1	7043186	7043686
chr1	7043944	7044444
chr1	7044598	7045098
chr1	7047844	7048344
chr1	7048348	7048848
chr1	7049473	7049973
chr1	7051064	7051564
chr1	7051730	7052230
chr1	7052652	7053152
chr1	7060855	7061355
chr1	7069827	7070327
chr1	7070357	7070857
chr1	7075884	7076384
chr1	7088674	7089174
chr1	7097211	7097711
chr1	7098347	7098847
chr1	7100080	7100580
chr1	7100951	7101451
chr1	7107419	7107919
chr1	7110255	7110755
chr1	7111298	7111798
chr1	7112258	7112758
chr1	7117425	7117925
chr1	7118164	7118664
chr1	7119032	7119532
chr1	7121375	7121875
chr1	7122071	7122571
chr1	7124111	7124611
chr1	7124899	7125399
chr1	7125425	7125925
chr1	7126098	7126598
chr1	7127408	7127908
chr1	7143948	7144448
chr1	7144541	7145041
chr1	7145205	7145705
chr1	7145837	7146337
chr1	7147187	7147687
chr1	7148733	7149233
chr1	7149282	7149782
chr1	7150754	7151254
chr1	7151900	7152400
chr1	7152552	7153052
chr1	7153468	7153968
chr1	7167194	7167694
chr1	7171520	7172020
chr1	7172496	7172996
chr1	7173020	7173520
chr1	7174272	7174772
chr1	7174879	7175379
chr1	7175565	7176065
chr1	7176553	7177053
chr1	7177709	7178209
chr1	7193108	7193608
chr1	7193860	7194360
chr1	7207843	7208343
chr1	7218160	7218660
chr1	7221426	7221926
chr1	7222022	7222522
chr1	7223495	7223995
chr1	7224034	7224534
chr1	7224718	7225218
chr1	7225223	7225723
chr1	7226042	7226542
chr1	7227682	7228182
chr1	7228800	7229300
chr1	7229395	7229895
chr1	7230179	7230679
chr1	7231191	7231691
chr1	7231973	7232473
chr1	7233156	7233656
chr1	7235642	7236142
chr1	7248222	7248722
chr1	7248750	7249250
chr1	7293735	7294235
chr1	7299282	7299782
chr1	7301595	7302095
chr1	7302822	7303322
chr1	7313167	7313667
chr1	7333431	7333931
chr1	7334490	7334990
chr1	7335437	7335937
chr1	7341447	7341947
chr1	7378014	7378514
chr1	7388818	7389318
chr1	7390297	7390797
chr1	7421488	7421988
chr1	7423928	7424428
chr1	7424625	7425125
chr1	7425250	7425750
chr1	7425759	7426259
chr1	7426332	7426832
chr1	7427040	7427540
chr1	7427719	7428219
chr1	7428573	7429073
chr1	7429135	7429635
chr1	7429737	7430237
chr1	7430503	7431003
chr1	7431424	7431924
chr1	7432611	7433111
chr1	7433495	7433995
chr1	7434091	7434591
chr1	7435036	7435536
chr1	7435622	7436122
chr1	7436225	7436725
chr1	7437023	7437523
chr1	7437929	7438429
chr1	7439195	7439695
chr1	7439897	7440397
chr1	7440624	7441124
chr1	7441401	7441901
chr1	7441933	7442433
chr1	7442558	7443058
chr1	7443390	7443890
chr1	7444130	7444630
chr1	7445008	7445508
chr1	7446234	7446734
chr1	7447205	7447705
chr1	7447781	7448281
chr1	7448301	7448801
chr1	7448956	7449456
chr1	7449719	7450219
chr1	7450319	7450819
chr1	7451038	7451538
chr1	7452548	7453048
chr1	7453452	7453952
chr1	7454012	7454512
chr1	7455279	7455779
chr1	7456327	7456827
chr1	7457307	7457807
chr1	7458124	7458624
chr1	7458627	7459127
chr1	7459148	7459648
chr1	7459830	7460330
chr1	7460724	7461224
chr1	7461308	7461808
chr1	7461831	7462331
chr1	7462548	7463048
chr1	7463466	7463966
chr1	7464220	7464720
chr1	7464896	7465396
chr1	7468693	7469193
chr1	7469566	7470066
chr1	7471123	7471623
chr1	7476812	7477312
chr1	7477373	7477873
chr1	7478087	7478587
chr1	7478798	7479298
chr1	7479357	7479857
chr1	7480065	7480565
chr1	7491398	7491898
chr1	7492093	7492593
chr1	7493719	7494219
chr1	7496523	7497023
chr1	7500571	7501071
chr1	7501091	7501591
chr1	7502104	7502604
chr1	7502884	7503384
chr1	7509045	7509545
chr1	7516195	7516695
chr1	7536509	7537009
chr1	7550971	7551471
chr1	7554263	7554763
chr1	7554937	7555437
chr1	7556306	7556806
chr1	7557148	7557648
chr1	7557888	7558388
chr1	7558661	7559161
chr1	7559279	7559779
chr1	7560768	7561268
chr1	7561361	7561861
chr1	7562141	7562641
chr1	7574285	7574785
chr1	7579285	7579785
chr1	7582071	7582571
chr1	7583053	7583553
chr1	7586593	7587093
chr1	7587714	7588214
chr1	7622582	7623082
chr1	7628258	7628758
chr1	7631649	7632149
chr1	7633744	7634244
chr1	7637516	7638016
chr1	7640278	7640778
chr1	7640835	7641335
chr1	7642093	7642593
chr1	7644801	7645301
chr1	7645452	7645952
chr1	7646521	7647021
chr1	7647169	7647669
chr1	7663534	7664034
chr1	7664171	7664671
chr1	7664825	7665325
chr1	7665334	7665834
chr1	7666510	7667010
chr1	7667491	7667991
chr1	7668413	7668913
chr1	7669409	7669909
chr1	7669963	7670463
chr1	7670517	7671017
chr1	7671244	7671744
chr1	7671986	7672486
chr1	7678134	7678634
chr1	7679064	7679564
chr1	7679605	7680105
chr1	7680207	7680707
chr1	7681237	7681737
chr1	7681817	7682317
chr1	7682524	7683024
chr1	7683235	7683735
chr1	7684046	7684546
chr1	7694437	7694937
chr1	7695303	7695803
chr1	7695926	7696426
chr1	7696677	7697177
chr1	7701791	7702291
chr1	7702318	7702818
chr1	7703276	7703776
chr1	7703882	7704382
chr1	7704391	7704891
chr1	7705256	7705756
chr1	7705988	7706488
chr1	7706692	7707192
chr1	7707208	7707708
chr1	7708765	7709265
chr1	7709396	7709896
chr1	7710738	7711238
chr1	7711672	7712172
chr1	7717989	7718489
chr1	7719438	7719938
chr1	7720800	7721300
chr1	7721607	7722107
chr1	7722146	7722646
chr1	7724914	7725414
chr1	7725694	7726194
chr1	7726672	7727172
chr1	7727440	7727940
chr1	7728070	7728570
chr1	7728678	7729178
chr1	7730560	7731060
chr1	7743834	7744334
chr1	7747862	7748362
chr1	7749161	7749661
chr1	7749695	7750195
chr1	7750306	7750806
chr1	7750999	7751499
chr1	7751820	7752320
chr1	7752354	7752854
chr1	7753124	7753624
chr1	7753802	7754302
chr1	7760043	7760543
chr1	7761103	7761603
chr1	7761647	7762147
chr1	7762888	7763388
chr1	7763836	7764336
chr1	7765485	7765985
chr1	7766324	7766824
chr1	7767789	7768289
chr1	7768854	7769354
chr1	7769859	7770359
chr1	7770983	7771483
chr1	7771517	7772017
chr1	7772235	7772735
chr1	7776495	7776995
chr1	7781114	7781614
chr1	7782130	7782630
chr1	7782893	7783393
chr1	7783780	7784280
chr1	7784531	7785031
chr1	7785083	7785583
chr1	7785920	7786420
chr1	7786774	7787274
chr1	7787463	7787963
chr1	7787982	7788482
chr1	7788526	7789026
chr1	7789288	7789788
chr1	7790108	7790608
chr1	7791122	7791622
chr1	7792069	7792569
chr1	7792638	7793138
chr1	7793751	7794251
chr1	7794265	7794765
chr1	7795396	7795896
chr1	7797564	7798064
chr1	7798291	7798791
chr1	7799120	7799620
chr1	7799705	7800205
chr1	7807512	7808012
chr1	7821114	7821614
chr1	7824631	7825131
chr1	7826950	7827450
chr1	7827650	7828150
chr1	7829629	7830129
chr1	7847970	7848470
chr1	7900978	7901478
chr1	7902074	7902574
chr1	7902691	7903191
chr1	7942191	7942691
chr1	7952431	7952931
chr1	7953279	7953779
chr1	7954010	7954510
chr1	7954639	7955139
chr1	7959389	7959889
chr1	7961293	7961793
chr1	7961934	7962434
chr1	7975217	7975717
chr1	7975777	7976277
chr1	7982210	7982710
chr1	8014967	8015467
chr1	8015721	8016221
chr1	8016489	8016989
chr1	8017536	8018036
chr1	8019418	8019918
chr1	8025300	8025800
chr1	8026098	8026598
chr1	8026714	8027214
chr1	8027428	8027928
chr1	8031132	8031632
chr1	8057145	8057645
chr1	8164000	8164500
chr1	8168729	8169229
chr1	8169671	8170171
chr1	8170223	8170723
chr1	8202077	8202577
chr1	8202917	8203417
chr1	8222723	8223223
chr1	8239500	8240000
chr1	8260745	8261245
chr1	8314245	8314745
chr1	8317838	8318338
chr1	8318449	8318949
chr1	8348914	8349414
chr1	8349912	8350412
chr1	8351039	8351539
chr1	8351591	8352091
chr1	8357088	8357588
chr1	8358245	8358745
chr1	8358990	8359490
chr1	8361138	8361638
chr1	8363060	8363560
chr1	8363804	8364304
chr1	8364566	8365066
chr1	8365507	8366007
chr1	8370333	8370833
chr1	8371285	8371785
chr1	8372037	8372537
chr1	8372652	8373152
chr1	8373729	8374229
chr1	8374364	8374864
chr1	8378885	8379385
chr1	8379668	8380168
chr1	8381961	8382461
chr1	8383083	8383583
chr1	8383895	8384395
chr1	8384595	8385095
chr1	8388422	8388922
chr1	8395564	8396064
chr1	8398066	8398566
chr1	8398624	8399124
chr1	8406953	8407453
chr1	8407991	8408491
chr1	8409133	8409633
chr1	8412235	8412735
chr1	8412995	8413495
chr1	8414357	8414857
chr1	8415300	8415800
chr1	8416828	8417328
chr1	8420754	8421254
chr1	8421673	8422173
chr1	8422189	8422689
chr1	8422719	8423219
chr1	8423533	8424033
chr1	8424380	8424880
chr1	8425187	8425687
chr1	8429474	8429974
chr1	8430981	8431481
chr1	8434724	8435224
chr1	8435706	8436206
chr1	8438811	8439311
chr1	8448870	8449370
chr1	8449430	8449930
chr1	8459449	8459949
chr1	8460079	8460579
chr1	8460705	8461205
chr1	8462532	8463032
chr1	8463276	8463776
chr1	8464262	8464762
chr1	8464971	8465471
chr1	8465657	8466157
chr1	8470001	8470501
chr1	8471401	8471901
chr1	8472608	8473108
chr1	8473135	8473635
chr1	8473646	8474146
chr1	8474298	8474798
chr1	8474857	8475357
chr1	8476124	8476624
chr1	8476815	8477315
chr1	8477494	8477994
chr1	8478349	8478849
chr1	8479736	8480236
chr1	8481153	8481653
chr1	8481654	8482154
chr1	8482734	8483234
chr1	8483606	8484106
chr1	8489740	8490240
chr1	8492722	8493222
chr1	8494601	8495101
chr1	8496151	8496651
chr1	8497242	8497742
chr1	8502636	8503136
chr1	8503183	8503683
chr1	8512694	8513194
chr1	8515682	8516182
chr1	8517040	8517540
chr1	8517709	8518209
chr1	8524250	8524750
chr1	8525286	8525786
chr1	8525830	8526330
chr1	8527408	8527908
chr1	8528307	8528807
chr1	8529351	8529851
chr1	8529936	8530436
chr1	8560995	8561495
chr1	8562620	8563120
chr1	8571045	8571545
chr1	8578081	8578581
chr1	8582994	8583494
chr1	8596986	8597486
chr1	8597986	8598486
chr1	8598542	8599042
chr1	8599362	8599862
chr1	8599989	8600489
chr1	8601326	8601826
chr1	8602778	8603278
chr1	8612030	8612530
chr1	8618125	8618625
chr1	8619907	8620407
chr1	8620745	8621245
chr1	8621898	8622398
chr1	8627754	8628254
chr1	8628813	8629313
chr1	8629462	8629962
chr1	8635162	8635662
chr1	8638618	8639118
chr1	8643512	8644012
chr1	8646203	8646703
chr1	8646982	8647482
chr1	8648301	8648801
chr1	8654239	8654739
chr1	8659796	8660296
chr1	8660335	8660835
chr1	8663589	8664089
chr1	8669104	8669604
chr1	8670387	8670887
chr1	8671252	8671752
chr1	8680063	8680563
chr1	8680568	8681068
chr1	8681215	8681715
chr1	8681822	8682322
chr1	8682389	8682889
chr1	8685384	8685884
chr1	8687012	8687512
chr1	8687516	8688016
chr1	8688554	8689054
chr1	8696281	8696781
chr1	8698152	8698652
chr1	8698752	8699252
chr1	8700874	8701374
chr1	8701408	8701908
chr1	8702042	8702542
chr1	8703242	8703742
chr1	8704556	8705056
chr1	8705389	8705889
chr1	8706909	8707409
chr1	8707550	8708050
chr1	8708092	8708592
chr1	8711822	8712322
chr1	8712697	8713197
chr1	8718867	8719367
chr1	8726430	8726930
chr1	8727365	8727865
chr1	8728104	8728604
chr1	8744831	8745331
chr1	8749769	8750269
chr1	8751300	8751800
chr1	8753607	8754107
chr1	8754306	8754806
chr1	8754956	8755456
chr1	8764235	8764735
chr1	8765046	8765546
chr1	8781983	8782483
chr1	8791276	8791776
chr1	8802259	8802759
chr1	8811131	8811631
chr1	8811634	8812134
chr1	8812396	8812896
chr1	8812946	8813446
chr1	8814016	8814516
chr1	8814844	8815344
chr1	8815799	8816299
chr1	8816818	8817318
chr1	8817468	8817968
chr1	8818186	8818686
chr1	8818726	8819226
chr1	8844424	8844924
chr1	8848740	8849240
chr1	8854772	8855272
chr1	8855486	8855986
chr1	8856610	8857110
chr1	8859355	8859855
chr1	8860016	8860516
chr1	8861669	8862169
chr1	8867086	8867586
chr1	8869342	8869842
chr1	8870074	8870574
chr1	8875205	8875705
chr1	8877193	8877693
chr1	8877843	8878343
chr1	8878542	8879042
chr1	8879428	8879928
chr1	8880160	8880660
chr1	8881040	8881540
chr1	8918048	8918548
chr1	8955486	8955986
chr1	8987963	8988463
chr1	9110701	9111201
chr1	9125618	9126118
chr1	9142167	9142667
chr1	9196375	9196875
chr1	9229777	9230277
chr1	9233155	9233655
chr1	9233792	9234292
chr1	9234453	9234953
chr1	9235250	9235750
chr1	9236252	9236752
chr1	9239589	9240089
chr1	9242519	9243019
chr1	9250620	9251120
chr1	9251420	9251920
chr1	9252539	9253039
chr1	9253134	9253634
chr1	9267003	9267503
chr1	9292591	9293091
chr1	9293525	9294025
chr1	9326535	9327035
chr1	9380718	9381218
chr1	9403637	9404137
chr1	9423381	9423881
chr1	9428070	9428570
chr1	9428741	9429241
chr1	9429281	9429781
chr1	9445032	9445532
chr1	9453807	9454307
chr1	9482450	9482950
chr1	9490982	9491482
chr1	9495167	9495667
chr1	9500803	9501303
chr1	9503376	9503876
chr1	9504351	9504851
chr1	9505235	9505735
chr1	9505860	9506360
chr1	9524952	9525452
chr1	9538378	9538878
chr1	9539158	9539658
chr1	9539835	9540335
chr1	9541023	9541523
chr1	9541585	9542085
chr1	9543401	9543901
chr1	9544556	9545056
chr1	9546560	9547060
chr1	9551888	9552388
chr1	9558282	9558782
chr1	9561433	9561933
chr1	9578992	9579492
chr1	9579591	9580091
chr1	9587399	9587899
chr1	9588449	9588949
chr1	9589120	9589620
chr1	9590047	9590547
chr1	9590856	9591356
chr1	9591589	9592089
chr1	9592207	9592707
chr1	9593303	9593803
chr1	9594275	9594775
chr1	9595019	9595519
chr1	9595821	9596321
chr1	9596630	9597130
chr1	9597406	9597906
chr1	9598344	9598844
chr1	9600975	9601475
chr1	9601864	9602364
chr1	9603148	9603648
chr1	9604034	9604534
chr1	9605419	9605919
chr1	9606819	9607319
chr1	9610355	9610855
chr1	9615503	9616003
chr1	9623527	9624027
chr1	9626340	9626840
chr1	9626925	9627425
chr1	9631108	9631608
chr1	9681380	9681880
chr1	9689252	9689752
chr1	9720804	9721304
chr1	9721710	9722210
chr1	9724948	9725448
chr1	9726412	9726912
chr1	9727193	9727693
chr1	9728491	9728991
chr1	9729117	9729617
chr1	9729732	9730232
chr1	9730283	9730783
chr1	9730873	9731373
chr1	9733535	9734035
chr1	9735694	9736194
chr1	9736572	9737072
chr1	9737483	9737983
chr1	9744338	9744838
chr1	9748376	9748876
chr1	9749823	9750323
chr1	9750897	9751397
chr1	9752416	9752916
chr1	9753094	9753594
chr1	9753896	9754396
chr1	9755396	9755896
chr1	9759365	9759865
chr1	9766800	9767300
chr1	9768162	9768662
chr1	9769110	9769610
chr1	9774049	9774549
chr1	9775979	9776479
chr1	9777770	9778270
chr1	9780739	9781239
chr1	9782818	9783318
chr1	9784499	9784999
chr1	9785023	9785523
chr1	9786513	9787013
chr1	9787548	9788048
chr1	9788468	9788968
chr1	9788974	9789474
chr1	9790685	9791185
chr1	9791252	9791752
chr1	9792105	9792605
chr1	9792813	9793313
chr1	9793580	9794080
chr1	9794161	9794661
chr1	9794688	9795188
chr1	9795209	9795709
chr1	9795841	9796341
chr1	9796644	9797144
chr1	9797271	9797771
chr1	9797803	9798303
chr1	9798345	9798845
chr1	9799078	9799578
chr1	9800663	9801163
chr1	9801383	9801883
chr1	9802085	9802585
chr1	9803009	9803509
chr1	9804141	9804641
chr1	9804677	9805177
chr1	9805496	9805996
chr1	9806192	9806692
chr1	9806828	9807328
chr1	9807408	9807908
chr1	9808062	9808562
chr1	9808565	9809065
chr1	9809137	9809637
chr1	9809886	9810386
chr1	9811247	9811747
chr1	9811985	9812485
chr1	9815432	9815932
chr1	9816687	9817187
chr1	9817824	9818324
chr1	9820420	9820920
chr1	9821158	9821658
chr1	9822377	9822877
chr1	9822997	9823497
chr1	9823848	9824348
chr1	9824361	9824861
chr1	9824867	9825367
chr1	9825647	9826147
chr1	9826597	9827097
chr1	9827539	9828039
chr1	9829017	9829517
chr1	9829782	9830282
chr1	9835183	9835683
chr1	9835687	9836187
chr1	9836730	9837230
chr1	9839047	9839547
chr1	9840217	9840717
chr1	9841084	9841584
chr1	9841793	9842293
chr1	9842810	9843310
chr1	9843522	9844022
chr1	9844146	9844646
chr1	9844714	9845214
chr1	9845735	9846235
chr1	9846896	9847396
chr1	9849241	9849741
chr1	9850476	9850976
chr1	9851633	9852133
chr1	9852365	9852865
chr1	9859418	9859918
chr1	9860674	9861174
chr1	9861191	9861691
chr1	9862532	9863032
chr1	9866843	9867343
chr1	9867394	9867894
chr1	9872688	9873188
chr1	9874793	9875293
chr1	9890984	9891484
chr1	9891654	9892154
chr1	9900662	9901162
chr1	9901504	9902004
chr1	9904509	9905009
chr1	9909217	9909717
chr1	9910212	9910712
chr1	9911020	9911520
chr1	9942304	9942804
chr1	9943161	9943661
chr1	9950281	9950781
chr1	9977788	9978288
chr1	9990298	9990798
chr1	9997132	9997632
chr1	9997800	9998300
chr1	10021872	10022372
chr1	10030928	10031428
chr1	10031982	10032482
chr1	10032539	10033039
chr1	10033120	10033620
chr1	10082488	10082988
chr1	10084009	10084509
chr1	10084569	10085069
chr1	10098418	10098918
chr1	10108761	10109261
chr1	10113479	10113979
chr1	10140357	10140857
chr1	10141002	10141502
chr1	10148644	10149144
chr1	10149187	10149687
chr1	10151732	10152232
chr1	10152881	10153381
chr1	10153700	10154200
chr1	10154540	10155040
chr1	10155081	10155581
chr1	10156164	10156664
chr1	10159727	10160227
chr1	10161113	10161613
chr1	10174536	10175036
chr1	10179733	10180233
chr1	10182232	10182732
chr1	10187072	10187572
chr1	10188475	10188975
chr1	10189019	10189519
chr1	10192274	10192774
chr1	10193368	10193868
chr1	10201680	10202180
chr1	10203661	10204161
chr1	10204255	10204755
chr1	10204793	10205293
chr1	10205435	10205935
chr1	10208885	10209385
chr1	10209390	10209890
chr1	10210211	10210711
chr1	10210864	10211364
chr1	10211642	10212142
chr1	10212246	10212746
chr1	10213077	10213577
chr1	10213820	10214320
chr1	10216346	10216846
chr1	10216967	10217467
chr1	10217865	10218365
chr1	10218439	10218939
chr1	10221980	10222480
chr1	10224390	10224890
chr1	10225019	10225519
chr1	10225936	10226436
chr1	10227712	10228212
chr1	10228248	10228748
chr1	10229218	10229718
chr1	10229946	10230446
chr1	10230683	10231183
chr1	10234174	10234674
chr1	10236132	10236632
chr1	10236725	10237225
chr1	10238355	10238855
chr1	10239921	10240421
chr1	10242132	10242632
chr1	10242972	10243472
chr1	10247730	10248230
chr1	10248293	10248793
chr1	10249500	10250000
chr1	10250550	10251050
chr1	10251230	10251730
chr1	10251768	10252268
chr1	10252285	10252785
chr1	10253142	10253642
chr1	10253704	10254204
chr1	10254531	10255031
chr1	10257715	10258215
chr1	10259642	10260142
chr1	10274010	10274510
chr1	10278388	10278888
chr1	10278987	10279487
chr1	10286213	10286713
chr1	10298761	10299261
chr1	10299485	10299985
chr1	10302353	10302853
chr1	10337977	10338477
[truncated: 171,854 more rows]

## Sheet: Rod.bipolar
chr1	794323	794823
chr1	794832	795332
chr1	826747	827247
chr1	827312	827812
chr1	868660	869160
chr1	869679	870179
chr1	877545	878045
chr1	878127	878627
chr1	895564	896064
chr1	904499	904999
chr1	905365	905865
chr1	909924	910424
chr1	910531	911031
chr1	911144	911644
chr1	913499	913999
chr1	919555	920055
chr1	920434	920934
chr1	920978	921478
chr1	921565	922065
chr1	923016	923516
chr1	923603	924103
chr1	924781	925281
chr1	925461	925961
chr1	926268	926768
chr1	927283	927783
chr1	928472	928972
chr1	929006	929506
chr1	929981	930481
chr1	931244	931744
chr1	932075	932575
chr1	932832	933332
chr1	933382	933882
chr1	934796	935296
chr1	935750	936250
chr1	936323	936823
chr1	937014	937514
chr1	938006	938506
chr1	939034	939534
chr1	940075	940575
chr1	941032	941532
chr1	941634	942134
chr1	942259	942759
chr1	943173	943673
chr1	944186	944686
chr1	944801	945301
chr1	945467	945967
chr1	945983	946483
chr1	959100	959600
chr1	960333	960833
chr1	961531	962031
chr1	962669	963169
chr1	965610	966110
chr1	966548	967048
chr1	975964	976464
chr1	984085	984585
chr1	998877	999377
chr1	999990	1000490
chr1	1000605	1001105
chr1	1001755	1002255
chr1	1004707	1005207
chr1	1013186	1013686
chr1	1014143	1014643
chr1	1015347	1015847
chr1	1016066	1016566
chr1	1016958	1017458
chr1	1017710	1018210
chr1	1018529	1019029
chr1	1019270	1019770
chr1	1019822	1020322
chr1	1020628	1021128
chr1	1021822	1022322
chr1	1022351	1022851
chr1	1023875	1024375
chr1	1024416	1024916
chr1	1031614	1032114
chr1	1032370	1032870
chr1	1032883	1033383
chr1	1033638	1034138
chr1	1034304	1034804
chr1	1035298	1035798
chr1	1038327	1038827
chr1	1040628	1041128
chr1	1041272	1041772
chr1	1041925	1042425
chr1	1045553	1046053
chr1	1047823	1048323
chr1	1059415	1059915
chr1	1059933	1060433
chr1	1060631	1061131
chr1	1062884	1063384
chr1	1063734	1064234
chr1	1067184	1067684
chr1	1067709	1068209
chr1	1068622	1069122
chr1	1069126	1069626
chr1	1069709	1070209
chr1	1070293	1070793
chr1	1072587	1073087
chr1	1074282	1074782
chr1	1079489	1079989
chr1	1080035	1080535
chr1	1081137	1081637
chr1	1086425	1086925
chr1	1113861	1114361
chr1	1114551	1115051
chr1	1115180	1115680
chr1	1115981	1116481
chr1	1116560	1117060
chr1	1117404	1117904
chr1	1118004	1118504
chr1	1119661	1120161
chr1	1121361	1121861
chr1	1122058	1122558
chr1	1123612	1124112
chr1	1156746	1157246
chr1	1157256	1157756
chr1	1157847	1158347
chr1	1158784	1159284
chr1	1159453	1159953
chr1	1206336	1206836
chr1	1208317	1208817
chr1	1209025	1209525
chr1	1210230	1210730
chr1	1217922	1218422
chr1	1231290	1231790
chr1	1231851	1232351
chr1	1232784	1233284
chr1	1235896	1236396
chr1	1236840	1237340
chr1	1238139	1238639
chr1	1238729	1239229
chr1	1239730	1240230
chr1	1240294	1240794
chr1	1241434	1241934
chr1	1246470	1246970
chr1	1250166	1250666
chr1	1272468	1272968
chr1	1273076	1273576
chr1	1273680	1274180
chr1	1274679	1275179
chr1	1285619	1286119
chr1	1290097	1290597
chr1	1291127	1291627
chr1	1291761	1292261
chr1	1292362	1292862
chr1	1292920	1293420
chr1	1293546	1294046
chr1	1294268	1294768
chr1	1295202	1295702
chr1	1295756	1296256
chr1	1296803	1297303
chr1	1298115	1298615
chr1	1298829	1299329
chr1	1299490	1299990
chr1	1300349	1300849
chr1	1301330	1301830
chr1	1301852	1302352
chr1	1302391	1302891
chr1	1303021	1303521
chr1	1303751	1304251
chr1	1304606	1305106
chr1	1305475	1305975
chr1	1306036	1306536
chr1	1306705	1307205
chr1	1307432	1307932
chr1	1308195	1308695
chr1	1308747	1309247
chr1	1309492	1309992
chr1	1310199	1310699
chr1	1310825	1311325
chr1	1311596	1312096
chr1	1312861	1313361
chr1	1315380	1315880
chr1	1318321	1318821
chr1	1322832	1323332
chr1	1323582	1324082
chr1	1324476	1324976
chr1	1325099	1325599
chr1	1326869	1327369
chr1	1327580	1328080
chr1	1330310	1330810
chr1	1331555	1332055
chr1	1332075	1332575
chr1	1332825	1333325
chr1	1333801	1334301
chr1	1335300	1335800
chr1	1337668	1338168
chr1	1345512	1346012
chr1	1346212	1346712
chr1	1347639	1348139
chr1	1348455	1348955
chr1	1349198	1349698
chr1	1351641	1352141
chr1	1352758	1353258
chr1	1354803	1355303
chr1	1355319	1355819
chr1	1357231	1357731
chr1	1371402	1371902
chr1	1371977	1372477
chr1	1373174	1373674
chr1	1373816	1374316
chr1	1374548	1375048
chr1	1375165	1375665
chr1	1375981	1376481
chr1	1387008	1387508
chr1	1398641	1399141
chr1	1399156	1399656
chr1	1399720	1400220
chr1	1401206	1401706
chr1	1402392	1402892
chr1	1405355	1405855
chr1	1406496	1406996
chr1	1407083	1407583
chr1	1407702	1408202
chr1	1409752	1410252
chr1	1419919	1420419
chr1	1420475	1420975
chr1	1421026	1421526
chr1	1425703	1426203
chr1	1426831	1427331
chr1	1430389	1430889
chr1	1435417	1435917
chr1	1440826	1441326
chr1	1462479	1462979
chr1	1471468	1471968
chr1	1472646	1473146
chr1	1504872	1505372
chr1	1505401	1505901
chr1	1511320	1511820
chr1	1511850	1512350
chr1	1514719	1515219
chr1	1534673	1535173
chr1	1535407	1535907
chr1	1536475	1536975
chr1	1537446	1537946
chr1	1538004	1538504
chr1	1539065	1539565
chr1	1539626	1540126
chr1	1540391	1540891
chr1	1541113	1541613
chr1	1542239	1542739
chr1	1543139	1543639
chr1	1544520	1545020
chr1	1545273	1545773
chr1	1573090	1573590
chr1	1574638	1575138
chr1	1575502	1576002
chr1	1578306	1578806
chr1	1580216	1580716
chr1	1599901	1600401
chr1	1611402	1611902
chr1	1612940	1613440
chr1	1614068	1614568
chr1	1615160	1615660
chr1	1615971	1616471
chr1	1617004	1617504
chr1	1617893	1618393
chr1	1620021	1620521
chr1	1623711	1624211
chr1	1626556	1627056
chr1	1627611	1628111
chr1	1628260	1628760
chr1	1629037	1629537
chr1	1630164	1630664
chr1	1630887	1631387
chr1	1631718	1632218
chr1	1656957	1657457
chr1	1658897	1659397
chr1	1659555	1660055
chr1	1660109	1660609
chr1	1664924	1665424
chr1	1666526	1667026
chr1	1674711	1675211
chr1	1678086	1678586
chr1	1678825	1679325
chr1	1680533	1681033
chr1	1681885	1682385
chr1	1682414	1682914
chr1	1683478	1683978
chr1	1684011	1684511
chr1	1685596	1686096
chr1	1686261	1686761
chr1	1686977	1687477
chr1	1692554	1693054
chr1	1693156	1693656
chr1	1693780	1694280
chr1	1694288	1694788
chr1	1724174	1724674
chr1	1724692	1725192
chr1	1737744	1738244
chr1	1745549	1746049
chr1	1746160	1746660
chr1	1747096	1747596
chr1	1748477	1748977
chr1	1749123	1749623
chr1	1749925	1750425
chr1	1752598	1753098
chr1	1753877	1754377
chr1	1773604	1774104
chr1	1774290	1774790
chr1	1775298	1775798
chr1	1775808	1776308
chr1	1777466	1777966
chr1	1778209	1778709
chr1	1778821	1779321
chr1	1779447	1779947
chr1	1780338	1780838
chr1	1781550	1782050
chr1	1782382	1782882
chr1	1783331	1783831
chr1	1784356	1784856
chr1	1784950	1785450
chr1	1785576	1786076
chr1	1787572	1788072
chr1	1788131	1788631
chr1	1788982	1789482
chr1	1789670	1790170
chr1	1790389	1790889
chr1	1790932	1791432
chr1	1791768	1792268
chr1	1792984	1793484
chr1	1793723	1794223
chr1	1794618	1795118
chr1	1796396	1796896
chr1	1797249	1797749
chr1	1797988	1798488
chr1	1798801	1799301
chr1	1799606	1800106
chr1	1800743	1801243
chr1	1801283	1801783
chr1	1802277	1802777
chr1	1803504	1804004
chr1	1804012	1804512
chr1	1804698	1805198
chr1	1805384	1805884
chr1	1806052	1806552
chr1	1806623	1807123
chr1	1807438	1807938
chr1	1808584	1809084
chr1	1809447	1809947
chr1	1810218	1810718
chr1	1811148	1811648
chr1	1811691	1812191
chr1	1812581	1813081
chr1	1814526	1815026
chr1	1815056	1815556
chr1	1816094	1816594
chr1	1817534	1818034
chr1	1819071	1819571
chr1	1819883	1820383
chr1	1821432	1821932
chr1	1822159	1822659
chr1	1822951	1823451
chr1	1823745	1824245
chr1	1824615	1825115
chr1	1825563	1826063
chr1	1826117	1826617
chr1	1826677	1827177
chr1	1827292	1827792
chr1	1827836	1828336
chr1	1828574	1829074
chr1	1829285	1829785
chr1	1830120	1830620
chr1	1831054	1831554
chr1	1832097	1832597
chr1	1832720	1833220
chr1	1833329	1833829
chr1	1833927	1834427
chr1	1835595	1836095
chr1	1840273	1840773
chr1	1841675	1842175
chr1	1842817	1843317
chr1	1858559	1859059
chr1	1877838	1878338
chr1	1878360	1878860
chr1	1881567	1882067
chr1	1883352	1883852
chr1	1884472	1884972
chr1	1886918	1887418
chr1	1887491	1887991
chr1	1888315	1888815
chr1	1889345	1889845
chr1	1890235	1890735
chr1	1890873	1891373
chr1	1891460	1891960
chr1	1892038	1892538
chr1	1892653	1893153
chr1	1904361	1904861
chr1	1905565	1906065
chr1	1906153	1906653
chr1	1906886	1907386
chr1	1907799	1908299
chr1	1908426	1908926
chr1	1908941	1909441
chr1	1909598	1910098
chr1	1910858	1911358
chr1	1915602	1916102
chr1	1917027	1917527
chr1	1918128	1918628
chr1	1918655	1919155
chr1	1919184	1919684
chr1	1920188	1920688
chr1	1920861	1921361
chr1	1921368	1921868
chr1	1921959	1922459
chr1	1922609	1923109
chr1	1924788	1925288
chr1	1943154	1943654
chr1	1943915	1944415
chr1	1959983	1960483
chr1	1970867	1971367
chr1	1978505	1979005
chr1	1979802	1980302
chr1	1980328	1980828
chr1	1985587	1986087
chr1	1989024	1989524
chr1	2003605	2004105
chr1	2019070	2019570
chr1	2019967	2020467
chr1	2025063	2025563
chr1	2025618	2026118
chr1	2029709	2030209
chr1	2030466	2030966
chr1	2031385	2031885
chr1	2032076	2032576
chr1	2032688	2033188
chr1	2033249	2033749
chr1	2034848	2035348
chr1	2041875	2042375
chr1	2043004	2043504
chr1	2043930	2044430
chr1	2044751	2045251
chr1	2045887	2046387
chr1	2046395	2046895
chr1	2046996	2047496
chr1	2047845	2048345
chr1	2049384	2049884
chr1	2050080	2050580
chr1	2050650	2051150
chr1	2051224	2051724
chr1	2051894	2052394
chr1	2052538	2053038
chr1	2055420	2055920
chr1	2069769	2070269
chr1	2071382	2071882
chr1	2072230	2072730
chr1	2072852	2073352
chr1	2073385	2073885
chr1	2074011	2074511
chr1	2075212	2075712
chr1	2088489	2088989
chr1	2092183	2092683
chr1	2104484	2104984
chr1	2108526	2109026
chr1	2127211	2127711
chr1	2130732	2131232
chr1	2131372	2131872
chr1	2132152	2132652
chr1	2133058	2133558
chr1	2133719	2134219
chr1	2134474	2134974
chr1	2135356	2135856
chr1	2136406	2136906
chr1	2137384	2137884
chr1	2138426	2138926
chr1	2139853	2140353
chr1	2152830	2153330
chr1	2155827	2156327
chr1	2156741	2157241
chr1	2157720	2158220
chr1	2158523	2159023
chr1	2159063	2159563
chr1	2159983	2160483
chr1	2161297	2161797
chr1	2163148	2163648
chr1	2173617	2174117
chr1	2174216	2174716
chr1	2175344	2175844
chr1	2178586	2179086
chr1	2179266	2179766
chr1	2179839	2180339
chr1	2180998	2181498
chr1	2182037	2182537
chr1	2182666	2183166
chr1	2184404	2184904
chr1	2185073	2185573
chr1	2186114	2186614
chr1	2186669	2187169
chr1	2187368	2187868
chr1	2187956	2188456
chr1	2188494	2188994
chr1	2189423	2189923
chr1	2190063	2190563
chr1	2191067	2191567
chr1	2191823	2192323
chr1	2192455	2192955
chr1	2193168	2193668
chr1	2193798	2194298
chr1	2194546	2195046
chr1	2195117	2195617
chr1	2195830	2196330
chr1	2196563	2197063
chr1	2197109	2197609
chr1	2198088	2198588
chr1	2198624	2199124
chr1	2199191	2199691
chr1	2200438	2200938
chr1	2201929	2202429
chr1	2202605	2203105
chr1	2203222	2203722
chr1	2203852	2204352
chr1	2204435	2204935
chr1	2205022	2205522
chr1	2205732	2206232
chr1	2206474	2206974
chr1	2207002	2207502
chr1	2207744	2208244
chr1	2208373	2208873
chr1	2209675	2210175
chr1	2210253	2210753
chr1	2210827	2211327
chr1	2211676	2212176
chr1	2212337	2212837
chr1	2213199	2213699
chr1	2214161	2214661
chr1	2214680	2215180
chr1	2215956	2216456
chr1	2222881	2223381
chr1	2224531	2225031
chr1	2225485	2225985
chr1	2226542	2227042
chr1	2227047	2227547
chr1	2227622	2228122
chr1	2228192	2228692
chr1	2229024	2229524
chr1	2229882	2230382
chr1	2230705	2231205
chr1	2231276	2231776
chr1	2231841	2232341
chr1	2232451	2232951
chr1	2236988	2237488
chr1	2243235	2243735
chr1	2248765	2249265
chr1	2249412	2249912
chr1	2250089	2250589
chr1	2251678	2252178
chr1	2252386	2252886
chr1	2259707	2260207
chr1	2260893	2261393
chr1	2267355	2267855
chr1	2269121	2269621
chr1	2270233	2270733
chr1	2271245	2271745
chr1	2271932	2272432
chr1	2272978	2273478
chr1	2282371	2282871
chr1	2283198	2283698
chr1	2284202	2284702
chr1	2284903	2285403
chr1	2286187	2286687
chr1	2294111	2294611
chr1	2304558	2305058
chr1	2306440	2306940
chr1	2308630	2309130
chr1	2310465	2310965
chr1	2311193	2311693
chr1	2312181	2312681
chr1	2312779	2313279
chr1	2313647	2314147
chr1	2314215	2314715
chr1	2315040	2315540
chr1	2316089	2316589
chr1	2318522	2319022
chr1	2319110	2319610
chr1	2328801	2329301
chr1	2379773	2380273
chr1	2380519	2381019
chr1	2381087	2381587
chr1	2381666	2382166
chr1	2382552	2383052
chr1	2384920	2385420
chr1	2387953	2388453
chr1	2388932	2389432
chr1	2390022	2390522
chr1	2390589	2391089
chr1	2391479	2391979
chr1	2392106	2392606
chr1	2392743	2393243
chr1	2393535	2394035
chr1	2409533	2410033
chr1	2410410	2410910
chr1	2411167	2411667
chr1	2411682	2412182
chr1	2412429	2412929
chr1	2412988	2413488
chr1	2413556	2414056
chr1	2414313	2414813
chr1	2415303	2415803
chr1	2417504	2418004
chr1	2428297	2428797
chr1	2429934	2430434
chr1	2430907	2431407
chr1	2432259	2432759
chr1	2433019	2433519
chr1	2438209	2438709
chr1	2443178	2443678
chr1	2443770	2444270
chr1	2444485	2444985
chr1	2445496	2445996
chr1	2446291	2446791
chr1	2446929	2447429
chr1	2450971	2451471
chr1	2451815	2452315
chr1	2452326	2452826
chr1	2453367	2453867
chr1	2455079	2455579
chr1	2455586	2456086
chr1	2457792	2458292
chr1	2458593	2459093
chr1	2459642	2460142
chr1	2460198	2460698
chr1	2460963	2461463
chr1	2461476	2461976
chr1	2462199	2462699
chr1	2463509	2464009
chr1	2464187	2464687
chr1	2464936	2465436
chr1	2465509	2466009
chr1	2466299	2466799
chr1	2467172	2467672
chr1	2467853	2468353
chr1	2468505	2469005
chr1	2469191	2469691
chr1	2469793	2470293
chr1	2470552	2471052
chr1	2471376	2471876
chr1	2472040	2472540
chr1	2473079	2473579
chr1	2473602	2474102
chr1	2474351	2474851
chr1	2474893	2475393
chr1	2475989	2476489
chr1	2476590	2477090
chr1	2477221	2477721
chr1	2477974	2478474
chr1	2478547	2479047
chr1	2479493	2479993
chr1	2480038	2480538
chr1	2480913	2481413
chr1	2481655	2482155
chr1	2482196	2482696
chr1	2482816	2483316
chr1	2483323	2483823
chr1	2485077	2485577
chr1	2485944	2486444
chr1	2486837	2487337
chr1	2487698	2488198
chr1	2493647	2494147
chr1	2494185	2494685
chr1	2494724	2495224
chr1	2495448	2495948
chr1	2496216	2496716
chr1	2497030	2497530
chr1	2497848	2498348
chr1	2498460	2498960
chr1	2499136	2499636
chr1	2500161	2500661
chr1	2500981	2501481
chr1	2501632	2502132
chr1	2502202	2502702
chr1	2503044	2503544
chr1	2504117	2504617
chr1	2504666	2505166
chr1	2505385	2505885
chr1	2505941	2506441
chr1	2507015	2507515
chr1	2507875	2508375
chr1	2508748	2509248
chr1	2509416	2509916
chr1	2510120	2510620
chr1	2510873	2511373
chr1	2513189	2513689
chr1	2513759	2514259
chr1	2515121	2515621
chr1	2517184	2517684
chr1	2519121	2519621
chr1	2519983	2520483
chr1	2521174	2521674
chr1	2521848	2522348
chr1	2522497	2522997
chr1	2523066	2523566
chr1	2523613	2524113
chr1	2524389	2524889
chr1	2524972	2525472
chr1	2525535	2526035
chr1	2526062	2526562
chr1	2526672	2527172
chr1	2527238	2527738
chr1	2528013	2528513
chr1	2528712	2529212
chr1	2529241	2529741
chr1	2530002	2530502
chr1	2530667	2531167
chr1	2531488	2531988
chr1	2532029	2532529
chr1	2532662	2533162
chr1	2533343	2533843
chr1	2534212	2534712
chr1	2535227	2535727
chr1	2535787	2536287
chr1	2536694	2537194
chr1	2537635	2538135
chr1	2538313	2538813
chr1	2539280	2539780
chr1	2539847	2540347
chr1	2540482	2540982
chr1	2541498	2541998
chr1	2542272	2542772
chr1	2542809	2543309
chr1	2543403	2543903
chr1	2544266	2544766
chr1	2544799	2545299
chr1	2545868	2546368
chr1	2546675	2547175
chr1	2547421	2547921
chr1	2547934	2548434
chr1	2548526	2549026
chr1	2549131	2549631
chr1	2554809	2555309
chr1	2555488	2555988
chr1	2556100	2556600
chr1	2557056	2557556
chr1	2557707	2558207
chr1	2562209	2562709
chr1	2567037	2567537
chr1	2578165	2578665
chr1	2585070	2585570
chr1	2585620	2586120
chr1	2586465	2586965
chr1	2587043	2587543
chr1	2587714	2588214
chr1	2588657	2589157
chr1	2589515	2590015
chr1	2628073	2628573
chr1	2629212	2629712
chr1	2629741	2630241
chr1	2630264	2630764
chr1	2630987	2631487
chr1	2631608	2632108
chr1	2638117	2638617
chr1	2639670	2640170
chr1	2641096	2641596
chr1	2641830	2642330
chr1	2642400	2642900
chr1	2642998	2643498
chr1	2643748	2644248
chr1	2644258	2644758
chr1	2644892	2645392
chr1	2652030	2652530
chr1	2653024	2653524
chr1	2653896	2654396
chr1	2654441	2654941
chr1	2655580	2656080
chr1	2659750	2660250
chr1	2671613	2672113
chr1	2683264	2683764
chr1	2683806	2684306
chr1	2687881	2688381
chr1	2750273	2750773
chr1	2756723	2757223
chr1	2801943	2802443
chr1	2821909	2822409
chr1	2868292	2868792
chr1	2875860	2876360
chr1	2905664	2906164
chr1	2970092	2970592
chr1	3012410	3012910
chr1	3028757	3029257
chr1	3060678	3061178
chr1	3063170	3063670
chr1	3063716	3064216
chr1	3066099	3066599
chr1	3068567	3069067
chr1	3069529	3070029
chr1	3070126	3070626
chr1	3071086	3071586
chr1	3072334	3072834
chr1	3078312	3078812
chr1	3078939	3079439
chr1	3101044	3101544
chr1	3104015	3104515
chr1	3104684	3105184
chr1	3105349	3105849
chr1	3106014	3106514
chr1	3107110	3107610
chr1	3117617	3118117
chr1	3125788	3126288
chr1	3134084	3134584
chr1	3134671	3135171
chr1	3140197	3140697
chr1	3142484	3142984
chr1	3143922	3144422
chr1	3144990	3145490
chr1	3146047	3146547
chr1	3146678	3147178
chr1	3164767	3165267
chr1	3168676	3169176
chr1	3169692	3170192
chr1	3170454	3170954
chr1	3170966	3171466
chr1	3171522	3172022
chr1	3172581	3173081
chr1	3173204	3173704
chr1	3173921	3174421
chr1	3186394	3186894
chr1	3193809	3194309
chr1	3198201	3198701
chr1	3198860	3199360
chr1	3283895	3284395
chr1	3293338	3293838
chr1	3313532	3314032
chr1	3319860	3320360
chr1	3351875	3352375
chr1	3352385	3352885
chr1	3353300	3353800
chr1	3365428	3365928
chr1	3403625	3404125
chr1	3409503	3410003
chr1	3410058	3410558
chr1	3424646	3425146
chr1	3440140	3440640
chr1	3441729	3442229
chr1	3452270	3452770
chr1	3453055	3453555
chr1	3454258	3454758
chr1	3456585	3457085
chr1	3469629	3470129
chr1	3471734	3472234
chr1	3473450	3473950
chr1	3483802	3484302
chr1	3490121	3490621
chr1	3491165	3491665
chr1	3501810	3502310
chr1	3523767	3524267
chr1	3529268	3529768
chr1	3530267	3530767
chr1	3531267	3531767
chr1	3537825	3538325
chr1	3565151	3565651
chr1	3585588	3586088
chr1	3590308	3590808
chr1	3611466	3611966
chr1	3615083	3615583
chr1	3618918	3619418
chr1	3621054	3621554
chr1	3623361	3623861
chr1	3624093	3624593
chr1	3624662	3625162
chr1	3625402	3625902
chr1	3627729	3628229
chr1	3629726	3630226
chr1	3630279	3630779
chr1	3630935	3631435
chr1	3631525	3632025
chr1	3632233	3632733
chr1	3633212	3633712
chr1	3633927	3634427
chr1	3642111	3642611
chr1	3642860	3643360
chr1	3649296	3649796
chr1	3649866	3650366
chr1	3650425	3650925
chr1	3651292	3651792
chr1	3652445	3652945
chr1	3663067	3663567
chr1	3668080	3668580
chr1	3668731	3669231
chr1	3674065	3674565
chr1	3674584	3675084
chr1	3695565	3696065
chr1	3698004	3698504
chr1	3704675	3705175
chr1	3709617	3710117
chr1	3710566	3711066
chr1	3711083	3711583
chr1	3711627	3712127
chr1	3712524	3713024
chr1	3713154	3713654
chr1	3714142	3714642
chr1	3714720	3715220
chr1	3715348	3715848
chr1	3717417	3717917
chr1	3718469	3718969
chr1	3719208	3719708
chr1	3723147	3723647
chr1	3724314	3724814
chr1	3727205	3727705
chr1	3731083	3731583
chr1	3731861	3732361
chr1	3732714	3733214
chr1	3746183	3746683
chr1	3747162	3747662
chr1	3747980	3748480
chr1	3772382	3772882
chr1	3772906	3773406
chr1	3774262	3774762
chr1	3775868	3776368
chr1	3796324	3796824
chr1	3799839	3800339
chr1	3801398	3801898
chr1	3841443	3841943
chr1	3843620	3844120
chr1	3844553	3845053
chr1	3847091	3847591
chr1	3847705	3848205
chr1	3852061	3852561
chr1	3852673	3853173
chr1	3853812	3854312
chr1	3855090	3855590
chr1	3856433	3856933
chr1	3857071	3857571
chr1	3857600	3858100
chr1	3858120	3858620
chr1	3858702	3859202
chr1	3865358	3865858
chr1	3896300	3896800
chr1	3899389	3899889
chr1	3900098	3900598
chr1	3900615	3901115
chr1	3901137	3901637
chr1	3901877	3902377
chr1	3902614	3903114
chr1	3903169	3903669
chr1	3904233	3904733
chr1	3905077	3905577
chr1	3905585	3906085
chr1	3910721	3911221
chr1	3911310	3911810
chr1	3911991	3912491
chr1	3924852	3925352
chr1	3927940	3928440
chr1	3968950	3969450
chr1	3969527	3970027
chr1	3970740	3971240
chr1	3971691	3972191
chr1	3978853	3979353
chr1	3992017	3992517
chr1	3993900	3994400
chr1	3994624	3995124
chr1	3996565	3997065
chr1	4035617	4036117
chr1	4048009	4048509
chr1	4071564	4072064
chr1	4072083	4072583
chr1	4108924	4109424
chr1	4134414	4134914
chr1	4145230	4145730
chr1	4146245	4146745
chr1	4150168	4150668
chr1	4171587	4172087
chr1	4173119	4173619
chr1	4202616	4203116
chr1	4204150	4204650
chr1	4233485	4233985
chr1	4250102	4250602
chr1	4269288	4269788
chr1	4321696	4322196
chr1	4329545	4330045
chr1	4331029	4331529
chr1	4331983	4332483
chr1	4340685	4341185
chr1	4341418	4341918
chr1	4342658	4343158
chr1	4345588	4346088
chr1	4358748	4359248
chr1	4360788	4361288
chr1	4365891	4366391
chr1	4367207	4367707
chr1	4371435	4371935
chr1	4438667	4439167
chr1	4493829	4494329
chr1	4494526	4495026
chr1	4512487	4512987
chr1	4517479	4517979
chr1	4522811	4523311
chr1	4551203	4551703
chr1	4553546	4554046
chr1	4554425	4554925
chr1	4555542	4556042
chr1	4558351	4558851
chr1	4561029	4561529
chr1	4569645	4570145
chr1	4583930	4584430
chr1	4594351	4594851
chr1	4607966	4608466
chr1	4608736	4609236
chr1	4615232	4615732
chr1	4652519	4653019
chr1	4654069	4654569
chr1	4655039	4655539
chr1	4655541	4656041
chr1	4656211	4656711
chr1	4656724	4657224
chr1	4658214	4658714
chr1	4659286	4659786
chr1	4677436	4677936
chr1	4714350	4714850
chr1	4760380	4760880
chr1	4774979	4775479
chr1	4826006	4826506
chr1	4848397	4848897
chr1	4894450	4894950
chr1	5000641	5001141
chr1	5160802	5161302
chr1	5161395	5161895
chr1	5177174	5177674
chr1	5201747	5202247
chr1	5219744	5220244
chr1	5225567	5226067
chr1	5235464	5235964
chr1	5238668	5239168
chr1	5267521	5268021
chr1	5296090	5296590
chr1	5297285	5297785
chr1	5304626	5305126
chr1	5311544	5312044
chr1	5318586	5319086
chr1	5374137	5374637
chr1	5376204	5376704
chr1	5376745	5377245
chr1	5379335	5379835
chr1	5434952	5435452
chr1	5447340	5447840
chr1	5453276	5453776
chr1	5502266	5502766
chr1	5509814	5510314
chr1	5514457	5514957
chr1	5517833	5518333
chr1	5522446	5522946
chr1	5617953	5618453
chr1	5620970	5621470
chr1	5630161	5630661
chr1	5643624	5644124
chr1	5650237	5650737
chr1	5667616	5668116
chr1	5670463	5670963
chr1	5676681	5677181
chr1	5690666	5691166
chr1	5691502	5692002
chr1	5692073	5692573
chr1	5692587	5693087
chr1	5700975	5701475
chr1	5745709	5746209
chr1	5752014	5752514
chr1	5771195	5771695
chr1	5778350	5778850
chr1	5793526	5794026
chr1	5811474	5811974
chr1	5831482	5831982
chr1	5893606	5894106
chr1	5915900	5916400
chr1	5933962	5934462
chr1	5975092	5975592
chr1	5979767	5980267
chr1	5980364	5980864
chr1	5991141	5991641
chr1	5991749	5992249
chr1	5992250	5992750
chr1	5992883	5993383
chr1	5993394	5993894
chr1	5994104	5994604
chr1	5998704	5999204
chr1	5999877	6000377
chr1	6000520	6001020
chr1	6001500	6002000
chr1	6002163	6002663
chr1	6002911	6003411
chr1	6003699	6004199
chr1	6004258	6004758
chr1	6005457	6005957
chr1	6006845	6007345
chr1	6008001	6008501
chr1	6008649	6009149
chr1	6009159	6009659
chr1	6010978	6011478
chr1	6016648	6017148
chr1	6018499	6018999
chr1	6025191	6025691
chr1	6025981	6026481
chr1	6026990	6027490
chr1	6027602	6028102
chr1	6031494	6031994
chr1	6032818	6033318
chr1	6033492	6033992
chr1	6034364	6034864
chr1	6035369	6035869
chr1	6041375	6041875
chr1	6051795	6052295
chr1	6052857	6053357
chr1	6067492	6067992
chr1	6068204	6068704
chr1	6069470	6069970
chr1	6071172	6071672
chr1	6083933	6084433
chr1	6086258	6086758
chr1	6088977	6089477
chr1	6100329	6100829
chr1	6100985	6101485
chr1	6105591	6106091
chr1	6108754	6109254
chr1	6111541	6112041
chr1	6127643	6128143
chr1	6128366	6128866
chr1	6129015	6129515
chr1	6141511	6142011
chr1	6143506	6144006
chr1	6144026	6144526
chr1	6145037	6145537
chr1	6145576	6146076
chr1	6146774	6147274
chr1	6148556	6149056
chr1	6154495	6154995
chr1	6160758	6161258
chr1	6161266	6161766
chr1	6162517	6163017
chr1	6163141	6163641
chr1	6168979	6169479
chr1	6170170	6170670
chr1	6170738	6171238
chr1	6171445	6171945
chr1	6172041	6172541
chr1	6177799	6178299
chr1	6178513	6179013
chr1	6179055	6179555
chr1	6180094	6180594
chr1	6181326	6181826
chr1	6181962	6182462
chr1	6182935	6183435
chr1	6183780	6184280
chr1	6185691	6186191
chr1	6196672	6197172
chr1	6198028	6198528
chr1	6198783	6199283
chr1	6199467	6199967
chr1	6200079	6200579
chr1	6200617	6201117
chr1	6201226	6201726
chr1	6204429	6204929
chr1	6205111	6205611
chr1	6206130	6206630
chr1	6207247	6207747
chr1	6207830	6208330
chr1	6208609	6209109
chr1	6209117	6209617
chr1	6209686	6210186
chr1	6211239	6211739
chr1	6212438	6212938
chr1	6217733	6218233
chr1	6219574	6220074
chr1	6221601	6222101
chr1	6222657	6223157
chr1	6223163	6223663
chr1	6224116	6224616
chr1	6224715	6225215
chr1	6225623	6226123
chr1	6231078	6231578
chr1	6231774	6232274
chr1	6232566	6233066
chr1	6233129	6233629
chr1	6233673	6234173
chr1	6234503	6235003
chr1	6235135	6235635
chr1	6235760	6236260
chr1	6236381	6236881
chr1	6237064	6237564
chr1	6240726	6241226
chr1	6242112	6242612
chr1	6242959	6243459
chr1	6243594	6244094
chr1	6244317	6244817
chr1	6244990	6245490
chr1	6245874	6246374
chr1	6246625	6247125
chr1	6247218	6247718
chr1	6247820	6248320
chr1	6249556	6250056
chr1	6259861	6260361
chr1	6260435	6260935
chr1	6261389	6261889
chr1	6262025	6262525
chr1	6263684	6264184
chr1	6269983	6270483
chr1	6271715	6272215
chr1	6272747	6273247
chr1	6273567	6274067
chr1	6274621	6275121
chr1	6275207	6275707
chr1	6275789	6276289
chr1	6276367	6276867
chr1	6277224	6277724
chr1	6278016	6278516
chr1	6278624	6279124
chr1	6279354	6279854
chr1	6280710	6281210
chr1	6281332	6281832
chr1	6281964	6282464
chr1	6282597	6283097
chr1	6283945	6284445
chr1	6298991	6299491
chr1	6330689	6331189
chr1	6332762	6333262
chr1	6334344	6334844
chr1	6335170	6335670
chr1	6335877	6336377
chr1	6336771	6337271
chr1	6338362	6338862
chr1	6341162	6341662
chr1	6341743	6342243
chr1	6343364	6343864
chr1	6347837	6348337
chr1	6358812	6359312
chr1	6363004	6363504
chr1	6384900	6385400
chr1	6385485	6385985
chr1	6386231	6386731
chr1	6386792	6387292
chr1	6387437	6387937
chr1	6387977	6388477
chr1	6391651	6392151
chr1	6392233	6392733
chr1	6393236	6393736
chr1	6393812	6394312
chr1	6394585	6395085
chr1	6404586	6405086
chr1	6412400	6412900
chr1	6412920	6413420
chr1	6414286	6414786
chr1	6418870	6419370
chr1	6419397	6419897
chr1	6419985	6420485
chr1	6420486	6420986
chr1	6421264	6421764
chr1	6423371	6423871
chr1	6423893	6424393
chr1	6424490	6424990
chr1	6425216	6425716
chr1	6426207	6426707
chr1	6426901	6427401
chr1	6427611	6428111
chr1	6428456	6428956
chr1	6429427	6429927
chr1	6430200	6430700
chr1	6431716	6432216
chr1	6432477	6432977
chr1	6433453	6433953
chr1	6434119	6434619
chr1	6435032	6435532
chr1	6435575	6436075
chr1	6436960	6437460
chr1	6437965	6438465
chr1	6439641	6440141
chr1	6440286	6440786
chr1	6443171	6443671
chr1	6443730	6444230
chr1	6445042	6445542
chr1	6447203	6447703
chr1	6447790	6448290
chr1	6448536	6449036
chr1	6449080	6449580
chr1	6451768	6452268
chr1	6454170	6454670
chr1	6454743	6455243
chr1	6459932	6460432
chr1	6461403	6461903
chr1	6462268	6462768
chr1	6462982	6463482
chr1	6463555	6464055
chr1	6464328	6464828
chr1	6465102	6465602
chr1	6466030	6466530
chr1	6467301	6467801
chr1	6468212	6468712
chr1	6468723	6469223
chr1	6474503	6475003
chr1	6475433	6475933
chr1	6482980	6483480
chr1	6483700	6484200
chr1	6485037	6485537
chr1	6485645	6486145
chr1	6486394	6486894
chr1	6488344	6488844
chr1	6488967	6489467
chr1	6489797	6490297
chr1	6490364	6490864
chr1	6491039	6491539
chr1	6491684	6492184
chr1	6497240	6497740
chr1	6554288	6554788
chr1	6554903	6555403
chr1	6576621	6577121
chr1	6577369	6577869
chr1	6578095	6578595
chr1	6578918	6579418
chr1	6579685	6580185
chr1	6580263	6580763
chr1	6580772	6581272
chr1	6581307	6581807
chr1	6596871	6597371
chr1	6598780	6599280
chr1	6599408	6599908
chr1	6600397	6600897
chr1	6601250	6601750
chr1	6601816	6602316
chr1	6602696	6603196
chr1	6603317	6603817
chr1	6604140	6604640
chr1	6605771	6606271
chr1	6606280	6606780
chr1	6610676	6611176
chr1	6612032	6612532
chr1	6612550	6613050
chr1	6613306	6613806
chr1	6613985	6614485
chr1	6614531	6615031
chr1	6615075	6615575
chr1	6615772	6616272
chr1	6616606	6617106
chr1	6624389	6624889
chr1	6624903	6625403
chr1	6625548	6626048
chr1	6634555	6635055
chr1	6646451	6646951
chr1	6648888	6649388
chr1	6658655	6659155
chr1	6700992	6701492
chr1	6701651	6702151
chr1	6716083	6716583
chr1	6719910	6720410
chr1	6727371	6727871
chr1	6729588	6730088
chr1	6753512	6754012
chr1	6770699	6771199
chr1	6771313	6771813
chr1	6783221	6783721
chr1	6783737	6784237
chr1	6784798	6785298
chr1	6785622	6786122
chr1	6786506	6787006
chr1	6790154	6790654
chr1	6791856	6792356
chr1	6794130	6794630
chr1	6796196	6796696
chr1	6824637	6825137
chr1	6889820	6890320
chr1	6893435	6893935
chr1	6898937	6899437
chr1	6900060	6900560
chr1	6948420	6948920
chr1	6949055	6949555
chr1	6950316	6950816
chr1	6953985	6954485
chr1	6959191	6959691
chr1	6960348	6960848
chr1	6961163	6961663
chr1	6962992	6963492
chr1	6963890	6964390
chr1	7041028	7041528
chr1	7041616	7042116
chr1	7042403	7042903
chr1	7043029	7043529
chr1	7043924	7044424
chr1	7051075	7051575
chr1	7052721	7053221
chr1	7068220	7068720
chr1	7070341	7070841
chr1	7075894	7076394
chr1	7076497	7076997
chr1	7098363	7098863
chr1	7107395	7107895
chr1	7108869	7109369
chr1	7109602	7110102
chr1	7110235	7110735
chr1	7117755	7118255
chr1	7118722	7119222
chr1	7124971	7125471
chr1	7126098	7126598
chr1	7126668	7127168
chr1	7127740	7128240
chr1	7144427	7144927
chr1	7144992	7145492
chr1	7145639	7146139
chr1	7146579	7147079
chr1	7148546	7149046
chr1	7149480	7149980
chr1	7150298	7150798
chr1	7150932	7151432
chr1	7151481	7151981
chr1	7152031	7152531
chr1	7152866	7153366
chr1	7171490	7171990
chr1	7172312	7172812
chr1	7173033	7173533
chr1	7174580	7175080
chr1	7175299	7175799
chr1	7175910	7176410
chr1	7176775	7177275
chr1	7193885	7194385
chr1	7207842	7208342
chr1	7218163	7218663
chr1	7223501	7224001
chr1	7224024	7224524
chr1	7224619	7225119
chr1	7228928	7229428
chr1	7229488	7229988
chr1	7230192	7230692
chr1	7230982	7231482
chr1	7231638	7232138
chr1	7248729	7249229
chr1	7292884	7293384
chr1	7293755	7294255
chr1	7299265	7299765
chr1	7302675	7303175
chr1	7313178	7313678
chr1	7315946	7316446
chr1	7332948	7333448
chr1	7333751	7334251
chr1	7334497	7334997
chr1	7338405	7338905
chr1	7341139	7341639
chr1	7378062	7378562
chr1	7424720	7425220
chr1	7425788	7426288
chr1	7426426	7426926
chr1	7426974	7427474
chr1	7427485	7427985
chr1	7428280	7428780
chr1	7432603	7433103
chr1	7433405	7433905
chr1	7434298	7434798
chr1	7435298	7435798
chr1	7436396	7436896
chr1	7436936	7437436
chr1	7437533	7438033
chr1	7438242	7438742
chr1	7441241	7441741
chr1	7442000	7442500
chr1	7443823	7444323
chr1	7444988	7445488
chr1	7446439	7446939
chr1	7447022	7447522
chr1	7447731	7448231
chr1	7448527	7449027
chr1	7449195	7449695
chr1	7449821	7450321
chr1	7450360	7450860
chr1	7451086	7451586
chr1	7452976	7453476
chr1	7453652	7454152
chr1	7454242	7454742
chr1	7455285	7455785
chr1	7456369	7456869
chr1	7457345	7457845
chr1	7457989	7458489
chr1	7458957	7459457
chr1	7459806	7460306
chr1	7460727	7461227
chr1	7462529	7463029
chr1	7463473	7463973
chr1	7464142	7464642
chr1	7468735	7469235
chr1	7469493	7469993
chr1	7470078	7470578
chr1	7478231	7478731
chr1	7478891	7479391
chr1	7490870	7491370
chr1	7491402	7491902
chr1	7492093	7492593
chr1	7492842	7493342
chr1	7493706	7494206
chr1	7496074	7496574
chr1	7499382	7499882
chr1	7501148	7501648
chr1	7502104	7502604
chr1	7505056	7505556
chr1	7536842	7537342
chr1	7538611	7539111
chr1	7543161	7543661
chr1	7544419	7544919
chr1	7552674	7553174
chr1	7554917	7555417
chr1	7555614	7556114
chr1	7557157	7557657
chr1	7557822	7558322
chr1	7558899	7559399
chr1	7559448	7559948
chr1	7560654	7561154
chr1	7561332	7561832
chr1	7562125	7562625
chr1	7566243	7566743
chr1	7573651	7574151
chr1	7574277	7574777
chr1	7577169	7577669
chr1	7581431	7581931
chr1	7581995	7582495
chr1	7582948	7583448
chr1	7587717	7588217
chr1	7622535	7623035
chr1	7640042	7640542
chr1	7640773	7641273
chr1	7641597	7642097
chr1	7643550	7644050
chr1	7645425	7645925
chr1	7646504	7647004
chr1	7647163	7647663
chr1	7663556	7664056
chr1	7666956	7667456
chr1	7667485	7667985
chr1	7668418	7668918
chr1	7669413	7669913
chr1	7669940	7670440
chr1	7670728	7671228
chr1	7671564	7672064
chr1	7678329	7678829
chr1	7678869	7679369
chr1	7679675	7680175
chr1	7680195	7680695
chr1	7680814	7681314
chr1	7681863	7682363
chr1	7682386	7682886
chr1	7682893	7683393
chr1	7684057	7684557
chr1	7684614	7685114
chr1	7685386	7685886
chr1	7694297	7694797
chr1	7694851	7695351
chr1	7695470	7695970
chr1	7696574	7697074
chr1	7697859	7698359
chr1	7698536	7699036
chr1	7701074	7701574
chr1	7701893	7702393
chr1	7702702	7703202
chr1	7703272	7703772
chr1	7703887	7704387
chr1	7704394	7704894
chr1	7705240	7705740
chr1	7705979	7706479
chr1	7707040	7707540
chr1	7708042	7708542
chr1	7715615	7716115
chr1	7719436	7719936
chr1	7720770	7721270
chr1	7721887	7722387
chr1	7722598	7723098
chr1	7725451	7725951
chr1	7726064	7726564
chr1	7727126	7727626
chr1	7728003	7728503
chr1	7728616	7729116
chr1	7730540	7731040
chr1	7732478	7732978
chr1	7743786	7744286
chr1	7749165	7749665
chr1	7749725	7750225
chr1	7750392	7750892
chr1	7750925	7751425
chr1	7752350	7752850
chr1	7753148	7753648
chr1	7758882	7759382
chr1	7761047	7761547
chr1	7762943	7763443
chr1	7765524	7766024
chr1	7767800	7768300
chr1	7768836	7769336
chr1	7769850	7770350
chr1	7770999	7771499
chr1	7771544	7772044
chr1	7772410	7772910
chr1	7780264	7780764
chr1	7781030	7781530
chr1	7781586	7782086
chr1	7782150	7782650
chr1	7783019	7783519
chr1	7783763	7784263
chr1	7784501	7785001
chr1	7785050	7785550
chr1	7785926	7786426
chr1	7786755	7787255
chr1	7787506	7788006
chr1	7788583	7789083
chr1	7789213	7789713
chr1	7790208	7790708
chr1	7790892	7791392
chr1	7791522	7792022
chr1	7792106	7792606
chr1	7793790	7794290
chr1	7795358	7795858
chr1	7797147	7797647
chr1	7797871	7798371
chr1	7798658	7799158
chr1	7799590	7800090
chr1	7800226	7800726
chr1	7808164	7808664
chr1	7813734	7814234
chr1	7820743	7821243
chr1	7824621	7825121
chr1	7825818	7826318
chr1	7827132	7827632
chr1	7827695	7828195
chr1	7829610	7830110
chr1	7847893	7848393
chr1	7888185	7888685
chr1	7900973	7901473
chr1	7902137	7902637
chr1	7902678	7903178
chr1	7942217	7942717
chr1	7952735	7953235
chr1	7953439	7953939
chr1	7954013	7954513
chr1	7954613	7955113
chr1	7959571	7960071
chr1	7960623	7961123
chr1	7961305	7961805
chr1	7975221	7975721
chr1	7976340	7976840
chr1	7982217	7982717
chr1	8014956	8015456
chr1	8015561	8016061
chr1	8017549	8018049
chr1	8018741	8019241
chr1	8019421	8019921
chr1	8025515	8026015
chr1	8026107	8026607
chr1	8026627	8027127
chr1	8027239	8027739
chr1	8077980	8078480
chr1	8169675	8170175
chr1	8170220	8170720
chr1	8201417	8201917
chr1	8202097	8202597
chr1	8202902	8203402
chr1	8216999	8217499
chr1	8222680	8223180
chr1	8239579	8240079
chr1	8251671	8252171
chr1	8252204	8252704
chr1	8260861	8261361
chr1	8314235	8314735
chr1	8317844	8318344
chr1	8318584	8319084
chr1	8348912	8349412
chr1	8350261	8350761
chr1	8350886	8351386
chr1	8351852	8352352
chr1	8355127	8355627
chr1	8356307	8356807
chr1	8358175	8358675
chr1	8359322	8359822
chr1	8360670	8361170
chr1	8362647	8363147
chr1	8363185	8363685
chr1	8364041	8364541
chr1	8370331	8370831
chr1	8371291	8371791
chr1	8372494	8372994
chr1	8373740	8374240
chr1	8374274	8374774
chr1	8374805	8375305
chr1	8376061	8376561
chr1	8378301	8378801
chr1	8378846	8379346
chr1	8379685	8380185
chr1	8380807	8381307
chr1	8381975	8382475
chr1	8408001	8408501
chr1	8409153	8409653
chr1	8409874	8410374
chr1	8412252	8412752
chr1	8414353	8414853
chr1	8415609	8416109
chr1	8421689	8422189
chr1	8422777	8423277
chr1	8423550	8424050
chr1	8424362	8424862
chr1	8429042	8429542
chr1	8430999	8431499
chr1	8435749	8436249
chr1	8440322	8440822
chr1	8443756	8444256
chr1	8448467	8448967
chr1	8460114	8460614
chr1	8464943	8465443
chr1	8465676	8466176
chr1	8466559	8467059
chr1	8467485	8467985
chr1	8471152	8471652
chr1	8471673	8472173
chr1	8475088	8475588
chr1	8476406	8476906
chr1	8477030	8477530
chr1	8477543	8478043
chr1	8478407	8478907
chr1	8479687	8480187
chr1	8481159	8481659
chr1	8481660	8482160
chr1	8482714	8483214
chr1	8489932	8490432
chr1	8492755	8493255
chr1	8494559	8495059
chr1	8496732	8497232
chr1	8501913	8502413
chr1	8502500	8503000
chr1	8503634	8504134
chr1	8506927	8507427
chr1	8515676	8516176
chr1	8517028	8517528
chr1	8518203	8518703
chr1	8522327	8522827
chr1	8524573	8525073
chr1	8525182	8525682
chr1	8525864	8526364
chr1	8526532	8527032
chr1	8529133	8529633
chr1	8529845	8530345
chr1	8560990	8561490
chr1	8578041	8578541
chr1	8583060	8583560
chr1	8592269	8592769
chr1	8597409	8597909
chr1	8597983	8598483
chr1	8598572	8599072
chr1	8599337	8599837
chr1	8600013	8600513
chr1	8601672	8602172
chr1	8619912	8620412
chr1	8621877	8622377
chr1	8629396	8629896
chr1	8635129	8635629
chr1	8641294	8641794
chr1	8643491	8643991
chr1	8646751	8647251
chr1	8653825	8654325
chr1	8660352	8660852
chr1	8671247	8671747
chr1	8673656	8674156
chr1	8681838	8682338
chr1	8687513	8688013
chr1	8693081	8693581
chr1	8696311	8696811
chr1	8698154	8698654
chr1	8699115	8699615
chr1	8700328	8700828
chr1	8700893	8701393
chr1	8701694	8702194
chr1	8702652	8703152
chr1	8703203	8703703
chr1	8703773	8704273
chr1	8704286	8704786
chr1	8705134	8705634
chr1	8706917	8707417
chr1	8707554	8708054
chr1	8710391	8710891
chr1	8711825	8712325
chr1	8718857	8719357
chr1	8726436	8726936
chr1	8726989	8727489
chr1	8744843	8745343
chr1	8747576	8748076
chr1	8754966	8755466
chr1	8764034	8764534
chr1	8764587	8765087
chr1	8791298	8791798
chr1	8802263	8802763
chr1	8804850	8805350
chr1	8805360	8805860
chr1	8811623	8812123
chr1	8814024	8814524
chr1	8814851	8815351
chr1	8815594	8816094
chr1	8816728	8817228
chr1	8817482	8817982
chr1	8818144	8818644
chr1	8818712	8819212
chr1	8822604	8823104
chr1	8844476	8844976
chr1	8847527	8848027
chr1	8848066	8848566
chr1	8848743	8849243
chr1	8855485	8855985
chr1	8859374	8859874
chr1	8862438	8862938
chr1	8869384	8869884
chr1	8870109	8870609
chr1	8876723	8877223
chr1	8877254	8877754
chr1	8877790	8878290
chr1	8878529	8879029
chr1	8879258	8879758
chr1	8880530	8881030
chr1	8881066	8881566
chr1	8882729	8883229
chr1	8883283	8883783
chr1	8883939	8884439
chr1	8918038	8918538
chr1	8955488	8955988
chr1	8987967	8988467
chr1	9046973	9047473
chr1	9101476	9101976
chr1	9110696	9111196
chr1	9125593	9126093
chr1	9129038	9129538
chr1	9142192	9142692
chr1	9182628	9183128
chr1	9196370	9196870
chr1	9198573	9199073
chr1	9229787	9230287
chr1	9230440	9230940
chr1	9233182	9233682
chr1	9233856	9234356
chr1	9234474	9234974
chr1	9235918	9236418
chr1	9236587	9237087
chr1	9238857	9239357
chr1	9239549	9240049
chr1	9241239	9241739
chr1	9241925	9242425
chr1	9242481	9242981
chr1	9247332	9247832
chr1	9247877	9248377
chr1	9249428	9249928
chr1	9250437	9250937
chr1	9250947	9251447
chr1	9251771	9252271
chr1	9252571	9253071
chr1	9253160	9253660
chr1	9253792	9254292
chr1	9263942	9264442
chr1	9267022	9267522
chr1	9292592	9293092
chr1	9293342	9293842
chr1	9317834	9318334
chr1	9326599	9327099
chr1	9380715	9381215
chr1	9403608	9404108
chr1	9423348	9423848
chr1	9428185	9428685
chr1	9428768	9429268
chr1	9429646	9430146
chr1	9445017	9445517
chr1	9453801	9454301
chr1	9454474	9454974
chr1	9482414	9482914
chr1	9490987	9491487
chr1	9495153	9495653
chr1	9503173	9503673
chr1	9503856	9504356
chr1	9504598	9505098
chr1	9505208	9505708
chr1	9505848	9506348
chr1	9508372	9508872
chr1	9524983	9525483
chr1	9525567	9526067
chr1	9537766	9538266
chr1	9538596	9539096
chr1	9539133	9539633
chr1	9539635	9540135
chr1	9540999	9541499
chr1	9542057	9542557
chr1	9542825	9543325
chr1	9543406	9543906
chr1	9544117	9544617
chr1	9544807	9545307
chr1	9545424	9545924
chr1	9546569	9547069
chr1	9550837	9551337
chr1	9551874	9552374
chr1	9558221	9558721
chr1	9558956	9559456
chr1	9561415	9561915
chr1	9574928	9575428
chr1	9578756	9579256
chr1	9579747	9580247
chr1	9586575	9587075
chr1	9587092	9587592
chr1	9588452	9588952
chr1	9589095	9589595
chr1	9589855	9590355
chr1	9590964	9591464
chr1	9591588	9592088
chr1	9592099	9592599
chr1	9592645	9593145
chr1	9593309	9593809
chr1	9594098	9594598
chr1	9595012	9595512
chr1	9595725	9596225
chr1	9596229	9596729
chr1	9596842	9597342
chr1	9597370	9597870
chr1	9598010	9598510
chr1	9601994	9602494
chr1	9602826	9603326
chr1	9604024	9604524
chr1	9611771	9612271
chr1	9613561	9614061
chr1	9614999	9615499
chr1	9615526	9616026
chr1	9616306	9616806
chr1	9617895	9618395
chr1	9619040	9619540
chr1	9622250	9622750
chr1	9622987	9623487
chr1	9623506	9624006
chr1	9626007	9626507
chr1	9626920	9627420
chr1	9651944	9652444
chr1	9681660	9682160
chr1	9687424	9687924
chr1	9689220	9689720
chr1	9717504	9718004
chr1	9721526	9722026
chr1	9724950	9725450
chr1	9726652	9727152
chr1	9727153	9727653
chr1	9728263	9728763
chr1	9728766	9729266
chr1	9729676	9730176
chr1	9730391	9730891
chr1	9730971	9731471
chr1	9731541	9732041
chr1	9732493	9732993
chr1	9733480	9733980
chr1	9734500	9735000
chr1	9735735	9736235
chr1	9736281	9736781
chr1	9736999	9737499
chr1	9738252	9738752
chr1	9742594	9743094
chr1	9743966	9744466
chr1	9744477	9744977
chr1	9746178	9746678
chr1	9746879	9747379
chr1	9749800	9750300
chr1	9750357	9750857
chr1	9750954	9751454
chr1	9751949	9752449
chr1	9753016	9753516
chr1	9755408	9755908
chr1	9756656	9757156
chr1	9758330	9758830
chr1	9759287	9759787
chr1	9760015	9760515
chr1	9765556	9766056
chr1	9766695	9767195
chr1	9768051	9768551
chr1	9769525	9770025
chr1	9770456	9770956
chr1	9775956	9776456
chr1	9776747	9777247
chr1	9778948	9779448
chr1	9780669	9781169
chr1	9781496	9781996
chr1	9782679	9783179
chr1	9784498	9784998
chr1	9785288	9785788
chr1	9785898	9786398
chr1	9786545	9787045
chr1	9787919	9788419
chr1	9789944	9790444
chr1	9790480	9790980
chr1	9792141	9792641
chr1	9792701	9793201
chr1	9793287	9793787
chr1	9793937	9794437
chr1	9795139	9795639
chr1	9795674	9796174
chr1	9796559	9797059
chr1	9797295	9797795
chr1	9798367	9798867
chr1	9799048	9799548
chr1	9800625	9801125
chr1	9801326	9801826
chr1	9802132	9802632
chr1	9802910	9803410
chr1	9803512	9804012
chr1	9804098	9804598
chr1	9804617	9805117
chr1	9805516	9806016
chr1	9806455	9806955
chr1	9807384	9807884
chr1	9808059	9808559
chr1	9809068	9809568
chr1	9809903	9810403
chr1	9811247	9811747
chr1	9811823	9812323
chr1	9812764	9813264
chr1	9813709	9814209
chr1	9815412	9815912
chr1	9816681	9817181
chr1	9820024	9820524
chr1	9821148	9821648
[truncated: 199,405+ more rows]

## Sheet: Cone
chr1	794334	794834
chr1	794889	795389
chr1	821055	821555
chr1	826689	827189
chr1	827311	827811
chr1	839315	839815
chr1	869685	870185
chr1	904519	905019
chr1	919535	920035
chr1	920324	920824
chr1	920971	921471
chr1	921486	921986
chr1	922058	922558
chr1	922661	923161
chr1	923616	924116
chr1	924778	925278
chr1	925436	925936
chr1	925950	926450
chr1	926923	927423
chr1	930125	930625
chr1	930765	931265
chr1	931334	931834
chr1	932371	932871
chr1	932908	933408
chr1	933431	933931
chr1	935082	935582
chr1	935757	936257
chr1	936804	937304
chr1	937464	937964
chr1	938020	938520
chr1	939039	939539
chr1	939602	940102
chr1	940104	940604
chr1	940995	941495
chr1	941592	942092
chr1	942282	942782
chr1	942808	943308
chr1	944161	944661
chr1	944901	945401
chr1	945666	946166
chr1	946326	946826
chr1	959098	959598
chr1	959738	960238
chr1	960326	960826
chr1	961044	961544
chr1	975946	976446
chr1	984093	984593
chr1	999981	1000481
chr1	1000602	1001102
chr1	1001747	1002247
chr1	1015307	1015807
chr1	1018222	1018722
chr1	1019269	1019769
chr1	1019822	1020322
chr1	1020605	1021105
chr1	1021398	1021898
chr1	1023381	1023881
chr1	1031765	1032265
chr1	1032351	1032851
chr1	1032873	1033373
chr1	1033605	1034105
chr1	1034454	1034954
chr1	1040115	1040615
chr1	1040634	1041134
chr1	1041202	1041702
chr1	1041922	1042422
chr1	1042589	1043089
chr1	1043296	1043796
chr1	1052630	1053130
chr1	1058107	1058607
chr1	1058822	1059322
chr1	1059422	1059922
chr1	1063734	1064234
chr1	1067640	1068140
chr1	1068525	1069025
chr1	1069133	1069633
chr1	1069970	1070470
chr1	1070493	1070993
chr1	1074051	1074551
chr1	1079476	1079976
chr1	1080050	1080550
chr1	1081831	1082331
chr1	1094867	1095367
chr1	1114564	1115064
chr1	1115246	1115746
chr1	1115986	1116486
chr1	1117334	1117834
chr1	1122031	1122531
chr1	1215556	1216056
chr1	1231322	1231822
chr1	1231854	1232354
chr1	1232915	1233415
chr1	1234310	1234810
chr1	1235227	1235727
chr1	1237540	1238040
chr1	1239223	1239723
chr1	1242006	1242506
chr1	1272339	1272839
chr1	1273656	1274156
chr1	1274404	1274904
chr1	1275005	1275505
chr1	1290107	1290607
chr1	1291264	1291764
chr1	1291773	1292273
chr1	1292560	1293060
chr1	1293506	1294006
chr1	1294665	1295165
chr1	1295316	1295816
chr1	1296871	1297371
chr1	1297676	1298176
chr1	1298829	1299329
chr1	1299963	1300463
chr1	1301032	1301532
chr1	1301895	1302395
chr1	1302445	1302945
chr1	1303008	1303508
chr1	1303758	1304258
chr1	1304625	1305125
chr1	1305468	1305968
chr1	1306018	1306518
chr1	1306645	1307145
chr1	1307444	1307944
chr1	1308204	1308704
chr1	1308752	1309252
chr1	1309400	1309900
chr1	1310047	1310547
chr1	1310717	1311217
chr1	1312247	1312747
chr1	1313445	1313945
chr1	1314143	1314643
chr1	1315029	1315529
chr1	1319575	1320075
chr1	1324477	1324977
chr1	1325096	1325596
chr1	1326582	1327082
chr1	1327254	1327754
chr1	1327987	1328487
chr1	1329415	1329915
chr1	1329984	1330484
chr1	1330547	1331047
chr1	1331323	1331823
chr1	1331845	1332345
chr1	1332944	1333444
chr1	1333472	1333972
chr1	1335215	1335715
chr1	1337669	1338169
chr1	1339110	1339610
chr1	1340689	1341189
chr1	1343532	1344032
chr1	1344874	1345374
chr1	1345791	1346291
chr1	1348067	1348567
chr1	1348656	1349156
chr1	1349225	1349725
chr1	1351615	1352115
chr1	1353414	1353914
chr1	1354808	1355308
chr1	1355324	1355824
chr1	1371976	1372476
chr1	1372586	1373086
chr1	1373862	1374362
chr1	1374597	1375097
chr1	1375124	1375624
chr1	1375886	1376386
chr1	1386938	1387438
chr1	1397827	1398327
chr1	1398676	1399176
chr1	1399227	1399727
chr1	1399940	1400440
chr1	1400615	1401115
chr1	1401964	1402464
chr1	1407085	1407585
chr1	1407694	1408194
chr1	1409207	1409707
chr1	1409778	1410278
chr1	1419923	1420423
chr1	1426859	1427359
chr1	1435398	1435898
chr1	1440835	1441335
chr1	1471439	1471939
chr1	1504874	1505374
chr1	1505425	1505925
chr1	1511306	1511806
chr1	1511829	1512329
chr1	1512539	1513039
chr1	1538072	1538572
chr1	1539557	1540057
chr1	1540396	1540896
chr1	1540996	1541496
chr1	1556990	1557490
chr1	1573313	1573813
chr1	1574648	1575148
chr1	1599387	1599887
chr1	1599943	1600443
chr1	1600497	1600997
chr1	1601006	1601506
chr1	1606328	1606828
chr1	1612540	1613040
chr1	1613243	1613743
chr1	1614079	1614579
chr1	1615163	1615663
chr1	1615985	1616485
chr1	1616829	1617329
chr1	1620779	1621279
chr1	1621591	1622091
chr1	1629564	1630064
chr1	1630184	1630684
chr1	1630858	1631358
chr1	1631430	1631930
chr1	1658901	1659401
chr1	1659472	1659972
chr1	1660113	1660613
chr1	1665585	1666085
chr1	1678131	1678631
chr1	1678820	1679320
chr1	1679875	1680375
chr1	1680464	1680964
chr1	1681354	1681854
chr1	1681877	1682377
chr1	1682564	1683064
chr1	1683503	1684003
chr1	1684009	1684509
chr1	1684702	1685202
chr1	1685261	1685761
chr1	1686965	1687465
chr1	1687537	1688037
chr1	1692562	1693062
chr1	1693143	1693643
chr1	1693796	1694296
chr1	1694398	1694898
chr1	1724164	1724664
chr1	1737734	1738234
chr1	1745539	1746039
chr1	1746163	1746663
chr1	1747056	1747556
chr1	1748965	1749465
chr1	1752839	1753339
chr1	1758149	1758649
chr1	1773579	1774079
chr1	1774359	1774859
chr1	1775295	1775795
chr1	1776117	1776617
chr1	1776922	1777422
chr1	1777490	1777990
chr1	1778221	1778721
chr1	1778795	1779295
chr1	1779644	1780144
chr1	1782364	1782864
chr1	1782896	1783396
chr1	1783913	1784413
chr1	1785006	1785506
chr1	1785661	1786161
chr1	1788979	1789479
chr1	1789680	1790180
chr1	1790395	1790895
chr1	1791418	1791918
chr1	1792994	1793494
chr1	1793692	1794192
chr1	1796429	1796929
chr1	1797664	1798164
chr1	1799586	1800086
chr1	1800338	1800838
chr1	1801011	1801511
chr1	1803133	1803633
chr1	1803994	1804494
chr1	1804682	1805182
chr1	1805357	1805857
chr1	1806029	1806529
chr1	1806846	1807346
chr1	1807445	1807945
chr1	1807967	1808467
chr1	1808477	1808977
chr1	1809435	1809935
chr1	1810508	1811008
chr1	1811193	1811693
chr1	1811975	1812475
chr1	1814467	1814967
chr1	1815059	1815559
chr1	1816089	1816589
chr1	1817143	1817643
chr1	1817729	1818229
chr1	1819031	1819531
chr1	1819881	1820381
chr1	1821007	1821507
chr1	1822933	1823433
chr1	1823750	1824250
chr1	1825395	1825895
chr1	1826089	1826589
chr1	1826688	1827188
chr1	1827246	1827746
chr1	1827827	1828327
chr1	1828543	1829043
chr1	1829551	1830051
chr1	1830122	1830622
chr1	1830625	1831125
chr1	1831420	1831920
chr1	1832097	1832597
chr1	1832786	1833286
chr1	1833322	1833822
chr1	1833902	1834402
chr1	1839546	1840046
chr1	1841725	1842225
chr1	1852916	1853416
chr1	1881585	1882085
chr1	1883335	1883835
chr1	1885935	1886435
chr1	1886906	1887406
chr1	1888323	1888823
chr1	1889307	1889807
chr1	1890172	1890672
chr1	1890905	1891405
chr1	1891482	1891982
chr1	1893784	1894284
chr1	1906136	1906636
chr1	1906765	1907265
chr1	1907872	1908372
chr1	1908397	1908897
chr1	1908920	1909420
chr1	1909582	1910082
chr1	1910275	1910775
chr1	1911008	1911508
chr1	1914916	1915416
chr1	1915678	1916178
chr1	1916208	1916708
chr1	1918162	1918662
chr1	1919147	1919647
chr1	1919813	1920313
chr1	1920801	1921301
chr1	1943924	1944424
chr1	1954734	1955234
chr1	1959963	1960463
chr1	1978496	1978996
chr1	1985611	1986111
chr1	1989032	1989532
chr1	2003626	2004126
chr1	2025641	2026141
chr1	2032271	2032771
chr1	2039116	2039616
chr1	2043644	2044144
chr1	2044243	2044743
chr1	2044756	2045256
chr1	2045687	2046187
chr1	2046389	2046889
chr1	2047142	2047642
chr1	2049373	2049873
chr1	2050104	2050604
chr1	2050976	2051476
chr1	2108533	2109033
chr1	2132154	2132654
chr1	2133062	2133562
chr1	2133596	2134096
chr1	2137374	2137874
chr1	2138400	2138900
chr1	2139691	2140191
chr1	2144333	2144833
chr1	2144842	2145342
chr1	2153537	2154037
chr1	2155342	2155842
chr1	2155924	2156424
chr1	2156768	2157268
chr1	2157433	2157933
chr1	2158112	2158612
chr1	2159042	2159542
chr1	2160066	2160566
chr1	2160591	2161091
chr1	2161265	2161765
chr1	2163220	2163720
chr1	2174209	2174709
chr1	2180507	2181007
chr1	2184020	2184520
chr1	2184943	2185443
chr1	2186221	2186721
chr1	2187544	2188044
chr1	2188288	2188788
chr1	2189425	2189925
chr1	2190173	2190673
chr1	2190872	2191372
chr1	2191520	2192020
chr1	2193116	2193616
chr1	2193786	2194286
chr1	2194541	2195041
chr1	2195107	2195607
chr1	2195611	2196111
chr1	2196750	2197250
chr1	2197277	2197777
chr1	2198587	2199087
chr1	2199229	2199729
chr1	2200562	2201062
chr1	2203067	2203567
chr1	2203644	2204144
chr1	2204151	2204651
chr1	2205024	2205524
chr1	2205686	2206186
chr1	2206590	2207090
chr1	2207537	2208037
chr1	2208532	2209032
chr1	2209458	2209958
chr1	2215021	2215521
chr1	2215836	2216336
chr1	2222337	2222837
chr1	2222889	2223389
chr1	2224989	2225489
chr1	2225674	2226174
chr1	2226366	2226866
chr1	2227029	2227529
chr1	2227581	2228081
chr1	2228478	2228978
chr1	2229071	2229571
chr1	2229822	2230322
chr1	2231013	2231513
chr1	2231539	2232039
chr1	2232258	2232758
chr1	2238586	2239086
chr1	2245460	2245960
chr1	2251669	2252169
chr1	2252209	2252709
chr1	2270234	2270734
chr1	2271281	2271781
chr1	2271962	2272462
chr1	2307976	2308476
chr1	2310283	2310783
chr1	2310901	2311401
chr1	2311459	2311959
chr1	2311979	2312479
chr1	2312694	2313194
chr1	2313856	2314356
chr1	2315028	2315528
chr1	2315618	2316118
chr1	2316235	2316735
chr1	2317446	2317946
chr1	2322119	2322619
chr1	2322729	2323229
chr1	2335785	2336285
chr1	2353729	2354229
chr1	2381679	2382179
chr1	2382530	2383030
chr1	2389214	2389714
chr1	2390702	2391202
chr1	2391434	2391934
chr1	2392111	2392611
chr1	2393210	2393710
chr1	2406617	2407117
chr1	2409999	2410499
chr1	2411788	2412288
chr1	2412436	2412936
chr1	2412987	2413487
chr1	2413553	2414053
chr1	2414310	2414810
chr1	2416019	2416519
chr1	2417167	2417667
chr1	2429192	2429692
chr1	2441005	2441505
chr1	2441786	2442286
chr1	2443110	2443610
chr1	2443786	2444286
chr1	2444742	2445242
chr1	2445506	2446006
chr1	2446258	2446758
chr1	2448200	2448700
chr1	2455257	2455757
chr1	2455970	2456470
chr1	2456807	2457307
chr1	2458305	2458805
chr1	2458855	2459355
chr1	2459637	2460137
chr1	2460256	2460756
chr1	2460933	2461433
chr1	2461975	2462475
chr1	2462581	2463081
chr1	2463720	2464220
chr1	2464403	2464903
chr1	2464906	2465406
chr1	2465516	2466016
chr1	2466354	2466854
chr1	2467176	2467676
chr1	2467757	2468257
chr1	2468568	2469068
chr1	2469213	2469713
chr1	2469760	2470260
chr1	2470344	2470844
chr1	2471422	2471922
chr1	2472035	2472535
chr1	2472704	2473204
chr1	2473309	2473809
chr1	2474339	2474839
chr1	2474875	2475375
chr1	2476033	2476533
chr1	2476875	2477375
chr1	2477510	2478010
chr1	2478013	2478513
chr1	2479100	2479600
chr1	2479689	2480189
chr1	2480509	2481009
chr1	2481232	2481732
chr1	2481838	2482338
chr1	2482571	2483071
chr1	2486570	2487070
chr1	2492766	2493266
chr1	2493710	2494210
chr1	2494501	2495001
chr1	2495165	2495665
chr1	2495779	2496279
chr1	2496703	2497203
chr1	2497211	2497711
chr1	2498200	2498700
chr1	2498713	2499213
chr1	2499483	2499983
chr1	2500008	2500508
chr1	2500637	2501137
chr1	2501309	2501809
chr1	2502165	2502665
chr1	2503022	2503522
chr1	2503793	2504293
chr1	2504683	2505183
chr1	2505403	2505903
chr1	2505971	2506471
chr1	2507021	2507521
chr1	2507563	2508063
chr1	2508130	2508630
chr1	2508677	2509177
chr1	2509271	2509771
chr1	2509967	2510467
chr1	2510595	2511095
chr1	2511140	2511640
chr1	2512942	2513442
chr1	2513702	2514202
chr1	2514849	2515349
chr1	2515848	2516348
chr1	2516703	2517203
chr1	2517756	2518256
chr1	2520045	2520545
chr1	2521434	2521934
chr1	2521946	2522446
chr1	2522500	2523000
chr1	2523057	2523557
chr1	2523614	2524114
chr1	2524624	2525124
chr1	2525496	2525996
chr1	2526047	2526547
chr1	2526826	2527326
chr1	2527509	2528009
chr1	2528603	2529103
chr1	2529247	2529747
chr1	2529766	2530266
chr1	2530413	2530913
chr1	2530960	2531460
chr1	2531819	2532319
chr1	2532382	2532882
chr1	2532897	2533397
chr1	2535501	2536001
chr1	2536451	2536951
chr1	2537390	2537890
chr1	2538396	2538896
chr1	2539258	2539758
chr1	2540476	2540976
chr1	2541114	2541614
chr1	2541670	2542170
chr1	2542400	2542900
chr1	2543379	2543879
chr1	2544028	2544528
chr1	2544807	2545307
chr1	2545876	2546376
chr1	2546382	2546882
chr1	2547109	2547609
chr1	2547943	2548443
chr1	2548684	2549184
chr1	2557823	2558323
chr1	2584704	2585204
chr1	2585571	2586071
chr1	2586454	2586954
chr1	2587669	2588169
chr1	2588548	2589048
chr1	2628306	2628806
chr1	2629217	2629717
chr1	2629755	2630255
chr1	2630417	2630917
chr1	2631008	2631508
chr1	2641013	2641513
chr1	2641562	2642062
chr1	2642350	2642850
chr1	2643000	2643500
chr1	2643562	2644062
chr1	2651991	2652491
chr1	2653080	2653580
chr1	2653916	2654416
chr1	2654438	2654938
chr1	2657883	2658383
chr1	2683843	2684343
chr1	2687867	2688367
chr1	2750275	2750775
chr1	2786549	2787049
chr1	2821906	2822406
chr1	2855636	2856136
chr1	2905899	2906399
chr1	2921979	2922479
chr1	3012414	3012914
chr1	3028745	3029245
chr1	3063734	3064234
chr1	3064555	3065055
chr1	3069529	3070029
chr1	3101084	3101584
chr1	3105338	3105838
chr1	3106234	3106734
chr1	3107136	3107636
chr1	3124903	3125403
chr1	3125747	3126247
chr1	3126486	3126986
chr1	3129362	3129862
chr1	3132184	3132684
chr1	3134075	3134575
chr1	3134690	3135190
chr1	3135542	3136042
chr1	3138445	3138945
chr1	3170423	3170923
chr1	3170989	3171489
chr1	3171800	3172300
chr1	3173215	3173715
chr1	3208761	3209261
chr1	3251610	3252110
chr1	3268026	3268526
chr1	3283909	3284409
chr1	3319863	3320363
chr1	3332103	3332603
chr1	3365464	3365964
chr1	3403574	3404074
chr1	3410075	3410575
chr1	3424623	3425123
chr1	3453063	3453563
chr1	3454280	3454780
chr1	3454838	3455338
chr1	3455781	3456281
chr1	3464757	3465257
chr1	3470606	3471106
chr1	3471712	3472212
chr1	3483802	3484302
chr1	3491171	3491671
chr1	3501825	3502325
chr1	3531212	3531712
chr1	3531727	3532227
chr1	3536825	3537325
chr1	3537841	3538341
chr1	3565159	3565659
chr1	3576459	3576959
chr1	3585635	3586135
chr1	3589784	3590284
chr1	3590291	3590791
chr1	3611475	3611975
chr1	3615078	3615578
chr1	3618927	3619427
chr1	3621079	3621579
chr1	3624130	3624630
chr1	3624677	3625177
chr1	3625289	3625789
chr1	3625911	3626411
chr1	3629362	3629862
chr1	3630164	3630664
chr1	3630941	3631441
chr1	3631480	3631980
chr1	3632183	3632683
chr1	3649874	3650374
chr1	3650530	3651030
chr1	3651447	3651947
chr1	3652235	3652735
chr1	3652817	3653317
chr1	3653833	3654333
chr1	3654802	3655302
chr1	3655887	3656387
chr1	3656996	3657496
chr1	3657713	3658213
chr1	3659000	3659500
chr1	3659733	3660233
chr1	3660530	3661030
chr1	3662096	3662596
chr1	3663824	3664324
chr1	3694835	3695335
chr1	3695572	3696072
chr1	3696144	3696644
chr1	3697708	3698208
chr1	3702405	3702905
chr1	3705041	3705541
chr1	3708124	3708624
chr1	3708710	3709210
chr1	3709866	3710366
chr1	3710501	3711001
chr1	3711018	3711518
chr1	3711583	3712083
chr1	3712090	3712590
chr1	3712850	3713350
chr1	3713596	3714096
chr1	3714137	3714637
chr1	3714745	3715245
chr1	3715309	3715809
chr1	3716332	3716832
chr1	3717102	3717602
chr1	3717941	3718441
chr1	3719198	3719698
chr1	3722595	3723095
chr1	3723151	3723651
chr1	3723759	3724259
chr1	3724326	3724826
chr1	3727210	3727710
chr1	3732584	3733084
chr1	3746607	3747107
chr1	3747178	3747678
chr1	3771651	3772151
chr1	3772324	3772824
chr1	3773103	3773603
chr1	3774128	3774628
chr1	3775795	3776295
chr1	3796314	3796814
chr1	3799979	3800479
chr1	3801373	3801873
chr1	3804994	3805494
chr1	3805541	3806041
chr1	3808885	3809385
chr1	3810303	3810803
chr1	3811242	3811742
chr1	3814286	3814786
chr1	3815327	3815827
chr1	3816301	3816801
chr1	3817138	3817638
chr1	3818122	3818622
chr1	3818640	3819140
chr1	3819654	3820154
chr1	3820954	3821454
chr1	3821837	3822337
chr1	3822385	3822885
chr1	3824129	3824629
chr1	3827899	3828399
chr1	3830228	3830728
chr1	3832110	3832610
chr1	3834333	3834833
chr1	3834857	3835357
chr1	3835473	3835973
chr1	3838231	3838731
chr1	3838752	3839252
chr1	3839656	3840156
chr1	3840329	3840829
chr1	3841104	3841604
chr1	3841664	3842164
chr1	3842323	3842823
chr1	3842864	3843364
chr1	3843786	3844286
chr1	3844601	3845101
chr1	3845230	3845730
chr1	3845984	3846484
chr1	3846494	3846994
chr1	3847095	3847595
chr1	3847676	3848176
chr1	3848181	3848681
chr1	3849219	3849719
chr1	3849761	3850261
chr1	3850266	3850766
chr1	3850825	3851325
chr1	3851513	3852013
chr1	3852075	3852575
chr1	3852682	3853182
chr1	3853980	3854480
chr1	3854490	3854990
chr1	3855165	3855665
chr1	3855950	3856450
chr1	3856475	3856975
chr1	3857026	3857526
chr1	3858138	3858638
chr1	3858718	3859218
chr1	3859527	3860027
chr1	3860090	3860590
chr1	3862619	3863119
chr1	3863533	3864033
chr1	3864579	3865079
chr1	3865687	3866187
chr1	3867639	3868139
chr1	3868375	3868875
chr1	3870182	3870682
chr1	3882190	3882690
chr1	3891533	3892033
chr1	3894347	3894847
chr1	3894858	3895358
chr1	3896546	3897046
chr1	3897527	3898027
chr1	3899294	3899794
chr1	3900039	3900539
chr1	3900555	3901055
chr1	3901131	3901631
chr1	3901709	3902209
chr1	3902309	3902809
chr1	3903144	3903644
chr1	3904377	3904877
chr1	3907148	3907648
chr1	3910726	3911226
chr1	3923191	3923691
chr1	3924099	3924599
chr1	3959316	3959816
chr1	3992040	3992540
chr1	3992600	3993100
chr1	3993248	3993748
chr1	3993911	3994411
chr1	3994487	3994987
chr1	3995888	3996388
chr1	3996600	3997100
chr1	4071592	4072092
chr1	4108976	4109476
chr1	4167814	4168314
chr1	4171632	4172132
chr1	4172133	4172633
chr1	4341383	4341883
chr1	4345571	4346071
chr1	4358733	4359233
chr1	4360782	4361282
chr1	4438644	4439144
chr1	4517514	4518014
chr1	4522397	4522897
chr1	4553321	4553821
chr1	4585157	4585657
chr1	4652498	4652998
chr1	4654518	4655018
chr1	4656208	4656708
chr1	4659260	4659760
chr1	4713882	4714382
chr1	4714756	4715256
chr1	4736219	4736719
chr1	4777897	4778397
chr1	4826015	4826515
chr1	4855525	4856025
chr1	5000615	5001115
chr1	5119420	5119920
chr1	5225826	5226326
chr1	5267523	5268023
chr1	5296060	5296560
chr1	5304575	5305075
chr1	5310952	5311452
chr1	5311531	5312031
chr1	5312051	5312551
chr1	5313835	5314335
chr1	5374024	5374524
chr1	5376159	5376659
chr1	5379331	5379831
chr1	5434921	5435421
chr1	5509796	5510296
chr1	5514481	5514981
chr1	5630097	5630597
chr1	5676953	5677453
chr1	5700442	5700942
chr1	5700983	5701483
chr1	5745726	5746226
chr1	5771178	5771678
chr1	5778353	5778853
chr1	5793555	5794055
chr1	5794409	5794909
chr1	5817377	5817877
chr1	5893631	5894131
chr1	5914898	5915398
chr1	5915928	5916428
chr1	5916479	5916979
chr1	5917633	5918133
chr1	5933966	5934466
chr1	5934476	5934976
chr1	5936692	5937192
chr1	5970461	5970961
chr1	5971443	5971943
chr1	5972024	5972524
chr1	5975098	5975598
chr1	5980874	5981374
chr1	5984670	5985170
chr1	5985256	5985756
chr1	5986033	5986533
chr1	5987409	5987909
chr1	5989637	5990137
chr1	5991187	5991687
chr1	5991754	5992254
chr1	5992258	5992758
chr1	5992879	5993379
chr1	5993713	5994213
chr1	5995717	5996217
chr1	5997382	5997882
chr1	5998752	5999252
chr1	5999443	5999943
chr1	6000227	6000727
chr1	6001052	6001552
chr1	6002200	6002700
chr1	6002897	6003397
chr1	6003710	6004210
chr1	6004254	6004754
chr1	6005231	6005731
chr1	6034383	6034883
chr1	6052857	6053357
chr1	6067408	6067908
chr1	6127637	6128137
chr1	6170734	6171234
chr1	6179317	6179817
chr1	6180064	6180564
chr1	6180839	6181339
chr1	6181376	6181876
chr1	6184578	6185078
chr1	6185724	6186224
chr1	6190396	6190896
chr1	6196963	6197463
chr1	6198041	6198541
chr1	6198931	6199431
chr1	6199449	6199949
chr1	6200093	6200593
chr1	6200656	6201156
chr1	6205099	6205599
chr1	6205746	6206246
chr1	6206401	6206901
chr1	6207153	6207653
chr1	6207819	6208319
chr1	6208587	6209087
chr1	6209101	6209601
chr1	6209628	6210128
chr1	6210666	6211166
chr1	6217787	6218287
chr1	6218741	6219241
chr1	6220131	6220631
chr1	6221171	6221671
chr1	6221849	6222349
chr1	6222504	6223004
chr1	6223632	6224132
chr1	6224184	6224684
chr1	6225095	6225595
chr1	6225648	6226148
chr1	6226210	6226710
chr1	6226757	6227257
chr1	6227706	6228206
chr1	6228660	6229160
chr1	6229630	6230130
chr1	6231204	6231704
chr1	6231823	6232323
chr1	6232518	6233018
chr1	6233106	6233606
chr1	6234366	6234866
chr1	6235139	6235639
chr1	6235727	6236227
chr1	6236305	6236805
chr1	6237173	6237673
chr1	6238536	6239036
chr1	6242452	6242952
chr1	6244989	6245489
chr1	6245864	6246364
chr1	6246620	6247120
chr1	6248987	6249487
chr1	6259235	6259735
chr1	6259866	6260366
chr1	6260869	6261369
chr1	6261639	6262139
chr1	6268331	6268831
chr1	6276346	6276846
chr1	6277078	6277578
chr1	6280705	6281205
chr1	6281417	6281917
chr1	6281977	6282477
chr1	6283242	6283742
chr1	6284574	6285074
chr1	6299080	6299580
chr1	6309802	6310302
chr1	6335175	6335675
chr1	6335863	6336363
chr1	6336780	6337280
chr1	6343369	6343869
chr1	6347853	6348353
chr1	6354153	6354653
chr1	6358598	6359098
chr1	6361143	6361643
chr1	6363007	6363507
chr1	6372048	6372548
chr1	6373905	6374405
chr1	6377616	6378116
chr1	6378150	6378650
chr1	6379022	6379522
chr1	6382052	6382552
chr1	6384858	6385358
chr1	6385506	6386006
chr1	6386054	6386554
chr1	6386826	6387326
chr1	6387387	6387887
chr1	6387988	6388488
chr1	6391581	6392081
chr1	6392594	6393094
chr1	6393231	6393731
chr1	6393835	6394335
chr1	6395129	6395629
chr1	6396089	6396589
chr1	6396933	6397433
chr1	6397747	6398247
chr1	6398913	6399413
chr1	6400668	6401168
chr1	6402446	6402946
chr1	6404588	6405088
chr1	6405472	6405972
chr1	6412295	6412795
chr1	6412925	6413425
chr1	6414267	6414767
chr1	6415676	6416176
chr1	6416786	6417286
chr1	6418185	6418685
chr1	6418868	6419368
chr1	6419418	6419918
chr1	6420219	6420719
chr1	6420854	6421354
chr1	6422169	6422669
chr1	6422796	6423296
chr1	6423388	6423888
chr1	6423917	6424417
chr1	6424525	6425025
chr1	6425237	6425737
chr1	6426182	6426682
chr1	6427029	6427529
chr1	6427583	6428083
chr1	6428102	6428602
chr1	6428810	6429310
chr1	6429486	6429986
chr1	6430220	6430720
chr1	6432177	6432677
chr1	6433112	6433612
chr1	6433931	6434431
chr1	6435087	6435587
chr1	6436942	6437442
chr1	6437946	6438446
chr1	6439409	6439909
chr1	6440230	6440730
chr1	6441087	6441587
chr1	6443414	6443914
chr1	6444262	6444762
chr1	6445029	6445529
chr1	6446883	6447383
chr1	6448332	6448832
chr1	6451583	6452083
chr1	6452237	6452737
chr1	6453981	6454481
chr1	6454566	6455066
chr1	6455127	6455627
chr1	6459937	6460437
chr1	6460520	6461020
chr1	6461109	6461609
chr1	6461833	6462333
chr1	6462464	6462964
chr1	6463610	6464110
chr1	6464664	6465164
chr1	6465194	6465694
chr1	6465963	6466463
chr1	6466770	6467270
chr1	6467446	6467946
chr1	6468055	6468555
chr1	6468603	6469103
chr1	6469150	6469650
chr1	6470091	6470591
chr1	6470651	6471151
chr1	6471297	6471797
chr1	6472802	6473302
chr1	6473852	6474352
chr1	6474724	6475224
chr1	6475433	6475933
chr1	6475966	6476466
chr1	6482075	6482575
chr1	6482968	6483468
chr1	6483709	6484209
chr1	6484702	6485202
chr1	6485212	6485712
chr1	6485817	6486317
chr1	6486391	6486891
chr1	6489270	6489770
chr1	6489817	6490317
chr1	6490355	6490855
chr1	6491080	6491580
chr1	6492381	6492881
chr1	6497237	6497737
chr1	6554302	6554802
chr1	6555030	6555530
chr1	6556465	6556965
chr1	6567630	6568130
chr1	6578599	6579099
chr1	6579673	6580173
chr1	6580305	6580805
chr1	6582431	6582931
chr1	6583494	6583994
chr1	6591853	6592353
chr1	6596837	6597337
chr1	6597627	6598127
chr1	6598957	6599457
chr1	6600394	6600894
chr1	6601075	6601575
chr1	6601579	6602079
chr1	6602167	6602667
chr1	6602681	6603181
chr1	6603409	6603909
chr1	6604326	6604826
chr1	6610646	6611146
chr1	6611891	6612391
chr1	6612536	6613036
chr1	6613319	6613819
chr1	6613973	6614473
chr1	6614539	6615039
chr1	6615082	6615582
chr1	6615856	6616356
chr1	6617033	6617533
chr1	6624883	6625383
chr1	6625446	6625946
chr1	6634536	6635036
chr1	6646447	6646947
chr1	6701650	6702150
chr1	6702212	6702712
chr1	6719933	6720433
chr1	6727393	6727893
chr1	6771858	6772358
chr1	6783812	6784312
chr1	6784471	6784971
chr1	6785038	6785538
chr1	6785597	6786097
chr1	6801801	6802301
chr1	6866802	6867302
chr1	6867652	6868152
chr1	6877925	6878425
chr1	6883253	6883753
chr1	6889834	6890334
chr1	6911918	6912418
chr1	6921562	6922062
chr1	6944462	6944962
chr1	6947252	6947752
chr1	6948143	6948643
chr1	6948763	6949263
chr1	6949705	6950205
chr1	6950224	6950724
chr1	6950788	6951288
chr1	6951638	6952138
chr1	6953015	6953515
chr1	6954504	6955004
chr1	6955441	6955941
chr1	6957744	6958244
chr1	6959167	6959667
chr1	6960134	6960634
chr1	6960638	6961138
chr1	6961710	6962210
chr1	6963161	6963661
chr1	6964041	6964541
chr1	7034268	7034768
chr1	7041913	7042413
chr1	7042640	7043140
chr1	7043179	7043679
chr1	7048661	7049161
chr1	7070337	7070837
chr1	7075322	7075822
chr1	7075827	7076327
chr1	7076471	7076971
chr1	7077630	7078130
chr1	7079016	7079516
chr1	7098392	7098892
chr1	7105941	7106441
chr1	7110304	7110804
chr1	7126093	7126593
chr1	7127407	7127907
chr1	7127909	7128409
chr1	7149609	7150109
chr1	7150852	7151352
chr1	7207846	7208346
chr1	7208978	7209478
chr1	7218183	7218683
chr1	7220160	7220660
chr1	7220783	7221283
chr1	7221472	7221972
chr1	7222036	7222536
chr1	7222553	7223053
chr1	7223776	7224276
chr1	7224690	7225190
chr1	7225659	7226159
chr1	7226786	7227286
chr1	7228617	7229117
chr1	7229126	7229626
chr1	7230147	7230647
chr1	7231043	7231543
chr1	7231588	7232088
chr1	7232427	7232927
chr1	7234647	7235147
chr1	7315952	7316452
chr1	7379431	7379931
chr1	7380716	7381216
chr1	7391080	7391580
chr1	7427419	7427919
chr1	7443455	7443955
chr1	7444378	7444878
chr1	7447658	7448158
chr1	7450310	7450810
chr1	7451065	7451565
chr1	7453995	7454495
chr1	7454947	7455447
chr1	7455494	7455994
chr1	7456342	7456842
chr1	7457281	7457781
chr1	7458976	7459476
chr1	7459782	7460282
chr1	7460899	7461399
chr1	7461510	7462010
chr1	7539663	7540163
chr1	7558570	7559070
chr1	7559140	7559640
chr1	7564097	7564597
chr1	7646368	7646868
chr1	7647171	7647671
chr1	7663407	7663907
chr1	7666044	7666544
chr1	7666760	7667260
chr1	7667483	7667983
chr1	7668403	7668903
chr1	7669425	7669925
chr1	7669978	7670478
chr1	7670904	7671404
chr1	7675751	7676251
chr1	7679329	7679829
chr1	7680232	7680732
chr1	7680870	7681370
chr1	7681840	7682340
chr1	7682367	7682867
chr1	7683367	7683867
chr1	7684000	7684500
chr1	7684581	7685081
chr1	7685286	7685786
chr1	7687597	7688097
chr1	7694385	7694885
chr1	7695262	7695762
chr1	7696593	7697093
chr1	7697296	7697796
chr1	7697893	7698393
chr1	7698456	7698956
chr1	7701017	7701517
chr1	7701730	7702230
chr1	7702327	7702827
chr1	7703235	7703735
chr1	7703875	7704375
chr1	7704412	7704912
chr1	7705241	7705741
chr1	7705995	7706495
chr1	7706742	7707242
chr1	7709459	7709959
chr1	7710026	7710526
chr1	7710988	7711488
chr1	7717015	7717515
chr1	7717907	7718407
chr1	7719431	7719931
chr1	7720772	7721272
chr1	7721303	7721803
chr1	7722747	7723247
chr1	7725146	7725646
chr1	7725871	7726371
chr1	7726800	7727300
chr1	7727653	7728153
chr1	7728324	7728824
chr1	7729257	7729757
chr1	7729995	7730495
chr1	7730538	7731038
chr1	7732553	7733053
chr1	7736247	7736747
chr1	7739540	7740040
chr1	7741006	7741506
chr1	7743382	7743882
chr1	7743975	7744475
chr1	7747785	7748285
chr1	7748593	7749093
chr1	7750325	7750825
chr1	7751200	7751700
chr1	7752366	7752866
chr1	7753133	7753633
chr1	7753764	7754264
chr1	7765513	7766013
chr1	7769922	7770422
chr1	7770462	7770962
chr1	7770981	7771481
chr1	7781558	7782058
chr1	7782133	7782633
chr1	7782937	7783437
chr1	7783741	7784241
chr1	7784503	7785003
chr1	7785073	7785573
chr1	7785751	7786251
chr1	7786544	7787044
chr1	7787198	7787698
chr1	7820378	7820878
chr1	7821079	7821579
chr1	7824620	7825120
chr1	7829310	7829810
chr1	7829956	7830456
chr1	7847955	7848455
chr1	7852712	7853212
chr1	7900981	7901481
chr1	7901893	7902393
chr1	7902667	7903167
chr1	7935173	7935673
chr1	7942227	7942727
chr1	7954034	7954534
chr1	7954607	7955107
chr1	7960630	7961130
chr1	7961289	7961789
chr1	7967546	7968046
chr1	7975208	7975708
chr1	7975812	7976312
chr1	7976321	7976821
chr1	7982227	7982727
chr1	8014938	8015438
chr1	8015745	8016245
chr1	8016504	8017004
chr1	8017518	8018018
chr1	8018297	8018797
chr1	8018861	8019361
chr1	8019395	8019895
chr1	8021651	8022151
chr1	8022230	8022730
chr1	8023806	8024306
chr1	8024849	8025349
chr1	8025557	8026057
chr1	8026133	8026633
chr1	8026734	8027234
chr1	8027300	8027800
chr1	8031134	8031634
chr1	8057110	8057610
chr1	8083978	8084478
chr1	8091384	8091884
chr1	8165597	8166097
chr1	8169670	8170170
chr1	8217199	8217699
chr1	8222717	8223217
chr1	8239507	8240007
chr1	8314234	8314734
chr1	8315848	8316348
chr1	8317837	8318337
chr1	8345568	8346068
chr1	8347563	8348063
chr1	8348893	8349393
chr1	8349658	8350158
chr1	8350180	8350680
chr1	8350861	8351361
chr1	8351626	8352126
chr1	8355311	8355811
chr1	8356290	8356790
chr1	8357404	8357904
chr1	8358156	8358656
chr1	8358749	8359249
chr1	8359263	8359763
chr1	8360916	8361416
chr1	8361421	8361921
chr1	8362221	8362721
chr1	8363102	8363602
chr1	8363623	8364123
chr1	8364636	8365136
chr1	8365449	8365949
chr1	8365968	8366468
chr1	8367309	8367809
chr1	8368053	8368553
chr1	8368811	8369311
chr1	8369371	8369871
chr1	8370322	8370822
chr1	8371279	8371779
chr1	8371970	8372470
chr1	8372864	8373364
chr1	8373735	8374235
chr1	8374261	8374761
chr1	8374766	8375266
chr1	8375812	8376312
chr1	8377532	8378032
chr1	8378274	8378774
chr1	8379080	8379580
chr1	8379736	8380236
chr1	8380635	8381135
chr1	8381949	8382449
chr1	8382559	8383059
chr1	8383195	8383695
chr1	8383765	8384265
chr1	8384277	8384777
chr1	8385070	8385570
chr1	8387778	8388278
chr1	8388366	8388866
chr1	8389885	8390385
chr1	8395854	8396354
chr1	8397486	8397986
chr1	8401470	8401970
chr1	8403667	8404167
chr1	8404536	8405036
chr1	8407906	8408406
chr1	8409148	8409648
chr1	8409856	8410356
chr1	8410980	8411480
chr1	8412206	8412706
chr1	8413579	8414079
chr1	8414676	8415176
chr1	8415379	8415879
chr1	8416283	8416783
chr1	8417843	8418343
chr1	8419998	8420498
chr1	8420552	8421052
chr1	8421679	8422179
chr1	8422767	8423267
chr1	8423542	8424042
chr1	8424395	8424895
chr1	8424940	8425440
chr1	8426192	8426692
chr1	8430987	8431487
chr1	8431593	8432093
chr1	8432740	8433240
chr1	8434352	8434852
chr1	8438858	8439358
chr1	8439473	8439973
chr1	8440255	8440755
chr1	8441127	8441627
chr1	8441947	8442447
chr1	8443572	8444072
chr1	8451843	8452343
chr1	8455832	8456332
chr1	8458345	8458845
chr1	8460837	8461337
chr1	8461695	8462195
chr1	8462325	8462825
chr1	8463255	8463755
chr1	8464316	8464816
chr1	8464975	8465475
chr1	8465625	8466125
chr1	8466171	8466671
chr1	8466799	8467299
chr1	8469388	8469888
chr1	8470259	8470759
chr1	8471586	8472086
chr1	8472204	8472704
chr1	8472862	8473362
chr1	8474238	8474738
chr1	8475098	8475598
chr1	8476171	8476671
chr1	8477020	8477520
chr1	8477705	8478205
chr1	8478275	8478775
chr1	8478894	8479394
chr1	8479566	8480066
chr1	8480217	8480717
chr1	8481004	8481504
chr1	8481650	8482150
chr1	8482180	8482680
chr1	8482757	8483257
chr1	8484002	8484502
chr1	8484675	8485175
chr1	8488474	8488974
chr1	8489724	8490224
chr1	8492731	8493231
chr1	8493503	8494003
chr1	8494598	8495098
chr1	8495328	8495828
chr1	8496407	8496907
chr1	8497574	8498074
chr1	8498148	8498648
chr1	8498833	8499333
chr1	8499376	8499876
chr1	8499985	8500485
chr1	8501164	8501664
chr1	8502615	8503115
chr1	8503179	8503679
chr1	8505387	8505887
chr1	8506361	8506861
chr1	8506881	8507381
chr1	8507728	8508228
chr1	8511461	8511961
chr1	8512303	8512803
chr1	8513943	8514443
chr1	8515012	8515512
chr1	8515893	8516393
chr1	8516497	8516997
chr1	8517042	8517542
chr1	8518196	8518696
chr1	8518828	8519328
chr1	8520607	8521107
chr1	8522366	8522866
chr1	8524202	8524702
chr1	8525262	8525762
chr1	8525891	8526391
chr1	8526518	8527018
chr1	8527050	8527550
chr1	8527655	8528155
chr1	8528529	8529029
chr1	8529333	8529833
chr1	8529940	8530440
chr1	8534294	8534794
chr1	8534831	8535331
chr1	8535618	8536118
chr1	8536152	8536652
chr1	8537923	8538423
chr1	8542120	8542620
chr1	8548883	8549383
chr1	8549432	8549932
chr1	8552781	8553281
chr1	8554368	8554868
chr1	8560981	8561481
chr1	8561493	8561993
chr1	8563078	8563578
chr1	8565355	8565855
chr1	8567601	8568101
chr1	8568187	8568687
chr1	8572212	8572712
chr1	8577553	8578053
chr1	8578058	8578558
chr1	8578923	8579423
chr1	8579635	8580135
chr1	8582949	8583449
chr1	8584588	8585088
chr1	8586366	8586866
chr1	8587371	8587871
chr1	8590641	8591141
chr1	8591588	8592088
chr1	8592808	8593308
chr1	8595695	8596195
chr1	8596360	8596860
chr1	8596895	8597395
chr1	8597396	8597896
chr1	8597959	8598459
chr1	8598791	8599291
chr1	8599554	8600054
chr1	8600288	8600788
chr1	8600838	8601338
chr1	8601460	8601960
chr1	8613197	8613697
chr1	8618034	8618534
chr1	8619990	8620490
chr1	8620940	8621440
chr1	8621916	8622416
chr1	8622440	8622940
chr1	8622972	8623472
chr1	8625834	8626334
chr1	8626472	8626972
chr1	8629497	8629997
chr1	8630396	8630896
chr1	8635252	8635752
chr1	8641395	8641895
chr1	8641994	8642494
chr1	8644100	8644600
chr1	8646786	8647286
chr1	8651158	8651658
chr1	8651672	8652172
chr1	8654030	8654530
chr1	8660301	8660801
chr1	8661120	8661620
chr1	8662555	8663055
chr1	8663737	8664237
chr1	8664694	8665194
chr1	8665847	8666347
chr1	8668936	8669436
chr1	8669530	8670030
chr1	8670662	8671162
chr1	8671249	8671749
chr1	8672971	8673471
chr1	8673616	8674116
chr1	8674778	8675278
chr1	8678121	8678621
chr1	8678845	8679345
chr1	8679639	8680139
chr1	8680763	8681263
chr1	8681813	8682313
chr1	8684488	8684988
chr1	8685685	8686185
chr1	8686429	8686929
chr1	8686981	8687481
chr1	8687526	8688026
chr1	8688144	8688644
chr1	8689712	8690212
chr1	8696104	8696604
chr1	8700115	8700615
chr1	8700857	8701357
chr1	8701420	8701920
chr1	8702062	8702562
chr1	8702610	8703110
chr1	8703258	8703758
chr1	8704306	8704806
chr1	8705144	8705644
chr1	8707176	8707676
chr1	8709494	8709994
chr1	8712201	8712701
chr1	8726440	8726940
chr1	8727064	8727564
chr1	8727860	8728360
chr1	8728817	8729317
chr1	8741223	8741723
chr1	8744858	8745358
chr1	8745392	8745892
chr1	8746842	8747342
chr1	8747494	8747994
chr1	8754404	8754904
chr1	8754932	8755432
chr1	8760017	8760517
chr1	8763915	8764415
chr1	8764486	8764986
chr1	8765057	8765557
chr1	8767628	8768128
chr1	8776072	8776572
chr1	8780857	8781357
chr1	8782176	8782676
chr1	8782687	8783187
chr1	8791790	8792290
chr1	8792298	8792798
chr1	8796073	8796573
chr1	8797998	8798498
chr1	8800380	8800880
chr1	8800977	8801477
chr1	8801550	8802050
chr1	8802291	8802791
chr1	8803027	8803527
chr1	8803530	8804030
chr1	8807322	8807822
chr1	8807922	8808422
chr1	8808835	8809335
chr1	8810060	8810560
chr1	8811279	8811779
chr1	8812208	8812708
chr1	8812939	8813439
chr1	8813658	8814158
chr1	8814834	8815334
chr1	8815821	8816321
chr1	8816355	8816855
chr1	8816931	8817431
chr1	8817472	8817972
chr1	8818146	8818646
chr1	8818727	8819227
chr1	8822185	8822685
chr1	8822695	8823195
chr1	8848799	8849299
chr1	8849895	8850395
chr1	8854641	8855141
chr1	8855486	8855986
chr1	8856642	8857142
chr1	8858570	8859070
chr1	8859344	8859844
chr1	8862483	8862983
chr1	8871478	8871978
chr1	8875174	8875674
chr1	8876424	8876924
chr1	8877302	8877802
chr1	8877820	8878320
chr1	8878537	8879037
chr1	8879038	8879538
chr1	8879975	8880475
chr1	8880512	8881012
chr1	8881110	8881610
chr1	8883052	8883552
chr1	8884720	8885220
chr1	8887895	8888395
chr1	8918027	8918527
chr1	8944933	8945433
chr1	8987965	8988465
chr1	9005029	9005529
chr1	9039356	9039856
chr1	9101474	9101974
chr1	9110709	9111209
chr1	9125583	9126083
chr1	9128458	9128958
chr1	9129043	9129543
chr1	9142162	9142662
chr1	9152270	9152770
chr1	9181198	9181698
chr1	9182137	9182637
chr1	9182825	9183325
chr1	9196145	9196645
chr1	9196715	9197215
chr1	9201591	9202091
chr1	9229928	9230428
chr1	9232646	9233146
chr1	9233154	9233654
chr1	9234442	9234942
chr1	9235836	9236336
chr1	9239596	9240096
chr1	9241448	9241948
chr1	9241969	9242469
chr1	9242472	9242972
chr1	9242991	9243491
chr1	9243924	9244424
chr1	9244765	9245265
chr1	9245282	9245782
chr1	9249965	9250465
chr1	9251205	9251705
chr1	9251772	9252272
chr1	9252520	9253020
chr1	9253818	9254318
chr1	9267028	9267528
chr1	9288944	9289444
chr1	9290088	9290588
chr1	9291459	9291959
chr1	9292556	9293056
chr1	9293331	9293831
chr1	9294965	9295465
chr1	9371200	9371700
chr1	9374079	9374579
chr1	9374642	9375142
chr1	9412961	9413461
chr1	9420246	9420746
chr1	9423367	9423867
chr1	9424245	9424745
chr1	9428296	9428796
chr1	9428798	9429298
chr1	9429454	9429954
chr1	9432919	9433419
chr1	9452559	9453059
chr1	9453099	9453599
chr1	9453808	9454308
chr1	9455718	9456218
chr1	9482386	9482886
chr1	9483498	9483998
chr1	9490985	9491485
chr1	9495179	9495679
chr1	9500920	9501420
chr1	9503177	9503677
chr1	9503840	9504340
chr1	9504584	9505084
chr1	9505212	9505712
chr1	9505892	9506392
chr1	9506469	9506969
chr1	9507789	9508289
chr1	9508393	9508893
chr1	9524986	9525486
chr1	9537542	9538042
chr1	9538047	9538547
chr1	9538595	9539095
chr1	9539129	9539629
chr1	9539688	9540188
chr1	9540860	9541360
chr1	9541362	9541862
chr1	9541947	9542447
chr1	9542633	9543133
chr1	9543403	9543903
chr1	9544393	9544893
chr1	9545193	9545693
chr1	9546567	9547067
chr1	9547340	9547840
chr1	9548255	9548755
chr1	9549942	9550442
chr1	9550871	9551371
chr1	9551929	9552429
chr1	9553319	9553819
chr1	9556414	9556914
chr1	9558183	9558683
chr1	9558873	9559373
chr1	9559642	9560142
chr1	9560914	9561414
chr1	9561446	9561946
chr1	9561963	9562463
chr1	9567409	9567909
chr1	9568477	9568977
chr1	9570755	9571255
chr1	9573616	9574116
chr1	9575722	9576222
chr1	9577988	9578488
chr1	9578768	9579268
chr1	9579474	9579974
chr1	9580331	9580831
chr1	9581769	9582269
chr1	9585294	9585794
chr1	9585904	9586404
chr1	9587032	9587532
chr1	9588454	9588954
chr1	9589096	9589596
chr1	9589865	9590365
chr1	9590707	9591207
chr1	9591612	9592112
chr1	9592270	9592770
chr1	9593278	9593778
chr1	9594038	9594538
chr1	9595035	9595535
chr1	9595769	9596269
chr1	9596633	9597133
chr1	9597293	9597793
chr1	9597976	9598476
chr1	9615295	9615795
chr1	9615971	9616471
chr1	9617523	9618023
chr1	9618122	9618622
chr1	9626912	9627412
chr1	9651925	9652425
chr1	9687424	9687924
chr1	9689177	9689677
chr1	9689893	9690393
chr1	9702175	9702675
chr1	9720774	9721274
chr1	9721723	9722223
chr1	9724944	9725444
chr1	9725615	9726115
chr1	9726392	9726892
chr1	9727134	9727634
chr1	9728054	9728554
chr1	9728878	9729378
chr1	9729566	9730066
chr1	9730158	9730658
chr1	9731404	9731904
chr1	9732041	9732541
chr1	9732556	9733056
chr1	9733387	9733887
chr1	9734675	9735175
chr1	9735800	9736300
chr1	9736548	9737048
chr1	9737683	9738183
chr1	9738299	9738799
chr1	9739322	9739822
chr1	9739946	9740446
chr1	9740649	9741149
chr1	9741390	9741890
chr1	9743945	9744445
chr1	9745824	9746324
chr1	9746641	9747141
chr1	9747162	9747662
chr1	9747673	9748173
chr1	9748372	9748872
chr1	9748997	9749497
chr1	9749828	9750328
chr1	9750369	9750869
chr1	9751342	9751842
chr1	9752164	9752664
chr1	9753022	9753522
chr1	9753859	9754359
chr1	9754994	9755494
chr1	9756614	9757114
chr1	9758330	9758830
chr1	9759109	9759609
chr1	9759857	9760357
chr1	9760463	9760963
chr1	9761165	9761665
chr1	9762544	9763044
chr1	9763351	9763851
chr1	9764059	9764559
chr1	9765074	9765574
chr1	9765782	9766282
chr1	9766664	9767164
chr1	9767263	9767763
chr1	9767890	9768390
chr1	9768484	9768984
chr1	9769001	9769501
chr1	9769724	9770224
chr1	9770276	9770776
chr1	9770858	9771358
chr1	9771828	9772328
chr1	9772714	9773214
chr1	9774073	9774573
chr1	9774938	9775438
chr1	9775649	9776149
chr1	9776799	9777299
chr1	9777716	9778216
chr1	9778476	9778976
chr1	9779485	9779985
chr1	9780607	9781107
chr1	9781593	9782093
chr1	9782862	9783362
chr1	9784508	9785008
chr1	9785261	9785761
chr1	9785882	9786382
chr1	9786527	9787027
chr1	9787877	9788377
chr1	9788514	9789014
chr1	9789477	9789977
chr1	9790630	9791130
chr1	9791218	9791718
chr1	9792150	9792650
chr1	9793069	9793569
chr1	9793726	9794226
chr1	9794377	9794877
chr1	9794993	9795493
chr1	9795497	9795997
chr1	9796152	9796652
chr1	9796672	9797172
chr1	9797763	9798263
chr1	9798318	9798818
chr1	9799087	9799587
chr1	9799630	9800130
chr1	9800227	9800727
chr1	9801321	9801821
chr1	9801829	9802329
chr1	9802782	9803282
chr1	9803319	9803819
chr1	9804195	9804695
chr1	9804703	9805203
chr1	9805380	9805880
chr1	9806157	9806657
chr1	9806952	9807452
chr1	9807506	9808006
chr1	9808051	9808551
chr1	9808570	9809070
chr1	9809187	9809687
chr1	9809960	9810460
chr1	9811243	9811743
chr1	9811962	9812462
chr1	9812691	9813191
chr1	9814791	9815291
chr1	9815672	9816172
chr1	9816888	9817388
chr1	9817649	9818149
chr1	9818791	9819291
chr1	9820030	9820530
chr1	9820638	9821138
chr1	9821153	9821653
chr1	9821754	9822254
chr1	9822389	9822889
chr1	9822989	9823489
chr1	9823860	9824360
chr1	9824396	9824896
chr1	9825658	9826158
chr1	9826349	9826849
chr1	9827454	9827954
chr1	9827958	9828458
chr1	9828524	9829024
chr1	9829312	9829812
chr1	9830238	9830738
chr1	9831094	9831594
chr1	9834997	9835497
chr1	9835715	9836215
chr1	9836455	9836955
chr1	9837175	9837675
chr1	9837860	9838360
chr1	9839061	9839561
chr1	9840258	9840758
chr1	9841117	9841617
chr1	9841847	9842347
chr1	9842736	9843236
chr1	9843482	9843982
chr1	9844110	9844610
chr1	9844650	9845150
chr1	9845249	9845749
chr1	9846203	9846703
chr1	9846857	9847357
chr1	9847364	9847864
chr1	9847922	9848422
chr1	9848654	9849154
chr1	9849214	9849714
chr1	9850813	9851313
chr1	9851876	9852376
chr1	9852895	9853395
chr1	9853447	9853947
chr1	9859454	9859954
chr1	9860800	9861300
chr1	9864487	9864987
chr1	9867405	9867905
chr1	9874815	9875315
chr1	9876983	9877483
chr1	9900296	9900796
chr1	9901595	9902095
chr1	9904530	9905030
chr1	9907944	9908444
chr1	9909402	9909902
chr1	9910210	9910710
chr1	9910964	9911464
chr1	9913545	9914045
chr1	9914318	9914818
chr1	9922282	9922782
chr1	9942292	9942792
chr1	9943145	9943645
chr1	9950290	9950790
chr1	9950834	9951334
chr1	9977783	9978283
chr1	9990270	9990770
chr1	9996971	9997471
chr1	9997624	9998124
chr1	10030906	10031406
chr1	10031950	10032450
chr1	10032547	10033047
chr1	10033104	10033604
chr1	10072062	10072562
chr1	10082770	10083270
chr1	10083430	10083930
chr1	10083975	10084475
chr1	10084551	10085051
chr1	10097834	10098334
chr1	10098412	10098912
chr1	10098966	10099466
chr1	10140986	10141486
chr1	10141584	10142084
chr1	10151500	10152000
chr1	10152877	10153377
chr1	10154557	10155057
chr1	10155169	10155669
chr1	10156119	10156619
chr1	10171934	10172434
chr1	10173724	10174224
chr1	10174524	10175024
chr1	10188952	10189452
chr1	10192207	10192707
chr1	10193384	10193884
chr1	10202963	10203463
chr1	10204268	10204768
chr1	10204841	10205341
chr1	10207334	10207834
chr1	10209093	10209593
chr1	10209671	10210171
chr1	10210226	10210726
chr1	10211272	10211772
chr1	10211859	10212359
chr1	10212609	10213109
chr1	10213320	10213820
chr1	10213894	10214394
chr1	10216327	10216827
chr1	10216910	10217410
chr1	10217904	10218404
chr1	10218527	10219027
chr1	10222093	10222593
chr1	10224832	10225332
chr1	10225970	10226470
chr1	10228374	10228874
chr1	10229536	10230036
chr1	10233874	10234374
chr1	10234377	10234877
chr1	10235408	10235908
chr1	10235972	10236472
chr1	10236712	10237212
chr1	10238409	10238909
chr1	10240240	10240740
chr1	10240960	10241460
chr1	10241996	10242496
[truncated: 173,777 more rows]

## Sheet: GABA.amacrine
chr1	794335	794835
chr1	794918	795418
chr1	804663	805163
chr1	826784	827284
chr1	827301	827801
chr1	869670	870170
chr1	902662	903162
chr1	903988	904488
chr1	904496	904996
chr1	905259	905759
chr1	905962	906462
chr1	906838	907338
chr1	909974	910474
chr1	910484	910984
chr1	911095	911595
chr1	912997	913497
chr1	916474	916974
chr1	917010	917510
chr1	919562	920062
chr1	920438	920938
chr1	920994	921494
chr1	921595	922095
chr1	922125	922625
chr1	922982	923482
chr1	923643	924143
chr1	924620	925120
chr1	925458	925958
chr1	926318	926818
chr1	926879	927379
chr1	930445	930945
chr1	931530	932030
chr1	932111	932611
chr1	932864	933364
chr1	933512	934012
chr1	935032	935532
chr1	935793	936293
chr1	936850	937350
chr1	937494	937994
chr1	938017	938517
chr1	938645	939145
chr1	939320	939820
chr1	940065	940565
chr1	940595	941095
chr1	941609	942109
chr1	942368	942868
chr1	942975	943475
chr1	943589	944089
chr1	944166	944666
chr1	944749	945249
chr1	945954	946454
chr1	959115	959615
chr1	959636	960136
chr1	960325	960825
chr1	961030	961530
chr1	961535	962035
chr1	962518	963018
chr1	975962	976462
chr1	980564	981064
chr1	981935	982435
chr1	984098	984598
chr1	998917	999417
chr1	999943	1000443
chr1	1000602	1001102
chr1	1001193	1001693
chr1	1001752	1002252
chr1	1004457	1004957
chr1	1013177	1013677
chr1	1018255	1018755
chr1	1019269	1019769
chr1	1019797	1020297
chr1	1024905	1025405
chr1	1026999	1027499
chr1	1029944	1030444
chr1	1031052	1031552
chr1	1031627	1032127
chr1	1032349	1032849
chr1	1032885	1033385
chr1	1033596	1034096
chr1	1034375	1034875
chr1	1035032	1035532
chr1	1035708	1036208
chr1	1039153	1039653
chr1	1039815	1040315
chr1	1040689	1041189
chr1	1041341	1041841
chr1	1043318	1043818
chr1	1045674	1046174
chr1	1051318	1051818
chr1	1059394	1059894
chr1	1062485	1062985
chr1	1063726	1064226
chr1	1066426	1066926
chr1	1066959	1067459
chr1	1067689	1068189
chr1	1068559	1069059
chr1	1069126	1069626
chr1	1069648	1070148
chr1	1070246	1070746
chr1	1071494	1071994
chr1	1074053	1074553
chr1	1079493	1079993
chr1	1080300	1080800
chr1	1080958	1081458
chr1	1094850	1095350
chr1	1115141	1115641
chr1	1115957	1116457
chr1	1116463	1116963
chr1	1122034	1122534
chr1	1157235	1157735
chr1	1201273	1201773
chr1	1208312	1208812
chr1	1230970	1231470
chr1	1231832	1232332
chr1	1232452	1232952
chr1	1233253	1233753
chr1	1233776	1234276
chr1	1237849	1238349
chr1	1244150	1244650
chr1	1246405	1246905
chr1	1248121	1248621
chr1	1250119	1250619
chr1	1255528	1256028
chr1	1260719	1261219
chr1	1272423	1272923
chr1	1273652	1274152
chr1	1274660	1275160
chr1	1275564	1276064
chr1	1280642	1281142
chr1	1281250	1281750
chr1	1282568	1283068
chr1	1286419	1286919
chr1	1287382	1287882
chr1	1290106	1290606
chr1	1290640	1291140
chr1	1291157	1291657
chr1	1291745	1292245
chr1	1292456	1292956
chr1	1293034	1293534
chr1	1293566	1294066
chr1	1294189	1294689
chr1	1294957	1295457
chr1	1296246	1296746
chr1	1297848	1298348
chr1	1298805	1299305
chr1	1299401	1299901
chr1	1300074	1300574
chr1	1302278	1302778
chr1	1302999	1303499
chr1	1303757	1304257
chr1	1304581	1305081
chr1	1305458	1305958
chr1	1306390	1306890
chr1	1307204	1307704
chr1	1308191	1308691
chr1	1308759	1309259
chr1	1309297	1309797
chr1	1309950	1310450
chr1	1310466	1310966
chr1	1311034	1311534
chr1	1312636	1313136
chr1	1313705	1314205
chr1	1321362	1321862
chr1	1324468	1324968
chr1	1325049	1325549
chr1	1328879	1329379
chr1	1330059	1330559
chr1	1331087	1331587
chr1	1332483	1332983
chr1	1333411	1333911
chr1	1334528	1335028
chr1	1336452	1336952
chr1	1337850	1338350
chr1	1344749	1345249
chr1	1346310	1346810
chr1	1347893	1348393
chr1	1348441	1348941
chr1	1349267	1349767
chr1	1351184	1351684
chr1	1351950	1352450
chr1	1353176	1353676
chr1	1354156	1354656
chr1	1354730	1355230
chr1	1355319	1355819
chr1	1356560	1357060
chr1	1357699	1358199
chr1	1358377	1358877
chr1	1359216	1359716
chr1	1360141	1360641
chr1	1361154	1361654
chr1	1361857	1362357
chr1	1371973	1372473
chr1	1374417	1374917
chr1	1375153	1375653
chr1	1375715	1376215
chr1	1377205	1377705
chr1	1377737	1378237
chr1	1398665	1399165
chr1	1399183	1399683
chr1	1400728	1401228
chr1	1401351	1401851
chr1	1406237	1406737
chr1	1407064	1407564
chr1	1407616	1408116
chr1	1418671	1419171
chr1	1419394	1419894
chr1	1419926	1420426
chr1	1420914	1421414
chr1	1426248	1426748
chr1	1426805	1427305
chr1	1427410	1427910
chr1	1429817	1430317
chr1	1430346	1430846
chr1	1432902	1433402
chr1	1433857	1434357
chr1	1434726	1435226
chr1	1435410	1435910
chr1	1435984	1436484
chr1	1436659	1437159
chr1	1440872	1441372
chr1	1462184	1462684
chr1	1471444	1471944
chr1	1504910	1505410
chr1	1505414	1505914
chr1	1510289	1510789
chr1	1511301	1511801
chr1	1511852	1512352
chr1	1512491	1512991
chr1	1528189	1528689
chr1	1532987	1533487
chr1	1533812	1534312
chr1	1534335	1534835
chr1	1534979	1535479
chr1	1536571	1537071
chr1	1538726	1539226
chr1	1539540	1540040
chr1	1540372	1540872
chr1	1541041	1541541
chr1	1542455	1542955
chr1	1543585	1544085
chr1	1545147	1545647
chr1	1546671	1547171
chr1	1547503	1548003
chr1	1550166	1550666
chr1	1550997	1551497
chr1	1551577	1552077
chr1	1552285	1552785
chr1	1553443	1553943
chr1	1553947	1554447
chr1	1554805	1555305
chr1	1555352	1555852
chr1	1573712	1574212
chr1	1574637	1575137
chr1	1575241	1575741
chr1	1594494	1594994
chr1	1597584	1598084
chr1	1598279	1598779
chr1	1599214	1599714
chr1	1599912	1600412
chr1	1600464	1600964
chr1	1600970	1601470
chr1	1601524	1602024
chr1	1602342	1602842
chr1	1606150	1606650
chr1	1614054	1614554
chr1	1615154	1615654
chr1	1615975	1616475
chr1	1616476	1616976
chr1	1619066	1619566
chr1	1620843	1621343
chr1	1623409	1623909
chr1	1629286	1629786
chr1	1630209	1630709
chr1	1631468	1631968
chr1	1631983	1632483
chr1	1658899	1659399
chr1	1659538	1660038
chr1	1665607	1666107
chr1	1678078	1678578
chr1	1678833	1679333
chr1	1681870	1682370
chr1	1683524	1684024
chr1	1685087	1685587
chr1	1692565	1693065
chr1	1693147	1693647
chr1	1693758	1694258
chr1	1724193	1724693
chr1	1745552	1746052
chr1	1746161	1746661
chr1	1747022	1747522
chr1	1753056	1753556
chr1	1754072	1754572
chr1	1759046	1759546
chr1	1763407	1763907
chr1	1764163	1764663
chr1	1774376	1774876
chr1	1775286	1775786
chr1	1777461	1777961
chr1	1778214	1778714
chr1	1778811	1779311
chr1	1781233	1781733
chr1	1781788	1782288
chr1	1782425	1782925
chr1	1783502	1784002
chr1	1784296	1784796
chr1	1784948	1785448
chr1	1787957	1788457
chr1	1788632	1789132
chr1	1789157	1789657
chr1	1791474	1791974
chr1	1795626	1796126
chr1	1796420	1796920
chr1	1796983	1797483
chr1	1798714	1799214
chr1	1799703	1800203
chr1	1800281	1800781
chr1	1800953	1801453
chr1	1804706	1805206
chr1	1806011	1806511
chr1	1809450	1809950
chr1	1810254	1810754
chr1	1811087	1811587
chr1	1812488	1812988
chr1	1813066	1813566
chr1	1815040	1815540
chr1	1825608	1826108
chr1	1826359	1826859
chr1	1827052	1827552
chr1	1827823	1828323
chr1	1828531	1829031
chr1	1829300	1829800
chr1	1830179	1830679
chr1	1831038	1831538
chr1	1832092	1832592
chr1	1832810	1833310
chr1	1833367	1833867
chr1	1833884	1834384
chr1	1839518	1840018
chr1	1841676	1842176
chr1	1842274	1842774
chr1	1842776	1843276
chr1	1853815	1854315
chr1	1856352	1856852
chr1	1858573	1859073
chr1	1878146	1878646
chr1	1880570	1881070
chr1	1881848	1882348
chr1	1882594	1883094
chr1	1883344	1883844
chr1	1886711	1887211
chr1	1888348	1888848
chr1	1889308	1889808
chr1	1890231	1890731
chr1	1890881	1891381
chr1	1891461	1891961
chr1	1892130	1892630
chr1	1892653	1893153
chr1	1893537	1894037
chr1	1894709	1895209
chr1	1897483	1897983
chr1	1898192	1898692
chr1	1906137	1906637
chr1	1906985	1907485
chr1	1907532	1908032
chr1	1908315	1908815
chr1	1909014	1909514
chr1	1909808	1910308
chr1	1914495	1914995
chr1	1915048	1915548
chr1	1918489	1918989
chr1	1919149	1919649
chr1	1920271	1920771
chr1	1920923	1921423
chr1	1922255	1922755
chr1	1942937	1943437
chr1	1943920	1944420
chr1	1959971	1960471
chr1	1966312	1966812
chr1	1978051	1978551
chr1	1978552	1979052
chr1	1983126	1983626
chr1	1985151	1985651
chr1	1989056	1989556
chr1	1990229	1990729
chr1	1991055	1991555
chr1	2018273	2018773
chr1	2019093	2019593
chr1	2020135	2020635
chr1	2020679	2021179
chr1	2025069	2025569
chr1	2025578	2026078
chr1	2028086	2028586
chr1	2029830	2030330
chr1	2030375	2030875
chr1	2031363	2031863
chr1	2032090	2032590
chr1	2032677	2033177
chr1	2033939	2034439
chr1	2041263	2041763
chr1	2042934	2043434
chr1	2043871	2044371
chr1	2044707	2045207
chr1	2045609	2046109
chr1	2046380	2046880
chr1	2049398	2049898
chr1	2050065	2050565
chr1	2051488	2051988
chr1	2060542	2061042
chr1	2067129	2067629
chr1	2067825	2068325
chr1	2072852	2073352
chr1	2073392	2073892
chr1	2074398	2074898
chr1	2074975	2075475
chr1	2075813	2076313
chr1	2083366	2083866
chr1	2084304	2084804
chr1	2087728	2088228
chr1	2088456	2088956
chr1	2089497	2089997
chr1	2094667	2095167
chr1	2095373	2095873
chr1	2096255	2096755
chr1	2098284	2098784
chr1	2099094	2099594
chr1	2099778	2100278
chr1	2100411	2100911
chr1	2103974	2104474
chr1	2104654	2105154
chr1	2105171	2105671
chr1	2105837	2106337
chr1	2108008	2108508
chr1	2108535	2109035
chr1	2116045	2116545
chr1	2124004	2124504
chr1	2124706	2125206
chr1	2125725	2126225
chr1	2126758	2127258
chr1	2127564	2128064
chr1	2128229	2128729
chr1	2129216	2129716
chr1	2130113	2130613
chr1	2130647	2131147
chr1	2131320	2131820
chr1	2132329	2132829
chr1	2133037	2133537
chr1	2133696	2134196
chr1	2134218	2134718
chr1	2134804	2135304
chr1	2135322	2135822
chr1	2136601	2137101
chr1	2137136	2137636
chr1	2138064	2138564
chr1	2139045	2139545
chr1	2139874	2140374
chr1	2156675	2157175
chr1	2157778	2158278
chr1	2160089	2160589
chr1	2160829	2161329
chr1	2163143	2163643
chr1	2165433	2165933
chr1	2166205	2166705
chr1	2166974	2167474
chr1	2167888	2168388
chr1	2168481	2168981
chr1	2174199	2174699
chr1	2175488	2175988
chr1	2176422	2176922
chr1	2177561	2178061
chr1	2179301	2179801
chr1	2179816	2180316
chr1	2180494	2180994
chr1	2183396	2183896
chr1	2184700	2185200
chr1	2185224	2185724
chr1	2186672	2187172
chr1	2187342	2187842
chr1	2188857	2189357
chr1	2189438	2189938
chr1	2189983	2190483
chr1	2190501	2191001
chr1	2191072	2191572
chr1	2191801	2192301
chr1	2193255	2193755
chr1	2193796	2194296
chr1	2194529	2195029
chr1	2195126	2195626
chr1	2198387	2198887
chr1	2199219	2199719
chr1	2203180	2203680
chr1	2203775	2204275
chr1	2204377	2204877
chr1	2205039	2205539
chr1	2205790	2206290
chr1	2206595	2207095
chr1	2207508	2208008
chr1	2208355	2208855
chr1	2209215	2209715
chr1	2210164	2210664
chr1	2210733	2211233
chr1	2211750	2212250
chr1	2212358	2212858
chr1	2213282	2213782
chr1	2214024	2214524
chr1	2214719	2215219
chr1	2215890	2216390
chr1	2220933	2221433
chr1	2222857	2223357
chr1	2224392	2224892
chr1	2224910	2225410
chr1	2225647	2226147
chr1	2226347	2226847
chr1	2227059	2227559
chr1	2227603	2228103
chr1	2228226	2228726
chr1	2228755	2229255
chr1	2229979	2230479
chr1	2230692	2231192
chr1	2231242	2231742
chr1	2231833	2232333
chr1	2232888	2233388
chr1	2233582	2234082
chr1	2234277	2234777
chr1	2235617	2236117
chr1	2237086	2237586
chr1	2237651	2238151
chr1	2238167	2238667
chr1	2238769	2239269
chr1	2239525	2240025
chr1	2240560	2241060
chr1	2241789	2242289
chr1	2242325	2242825
chr1	2243238	2243738
chr1	2245306	2245806
chr1	2246343	2246843
chr1	2248741	2249241
chr1	2251725	2252225
chr1	2253414	2253914
chr1	2255951	2256451
chr1	2256582	2257082
chr1	2259713	2260213
chr1	2267067	2267567
chr1	2268163	2268663
chr1	2270247	2270747
chr1	2271321	2271821
chr1	2271901	2272401
chr1	2273466	2273966
chr1	2275139	2275639
chr1	2275827	2276327
chr1	2278020	2278520
chr1	2283259	2283759
chr1	2284598	2285098
chr1	2288470	2288970
chr1	2289146	2289646
chr1	2290542	2291042
chr1	2291290	2291790
chr1	2291941	2292441
chr1	2292662	2293162
chr1	2294008	2294508
chr1	2295352	2295852
chr1	2297738	2298238
chr1	2298428	2298928
chr1	2299174	2299674
chr1	2299698	2300198
chr1	2300300	2300800
chr1	2300883	2301383
chr1	2301892	2302392
chr1	2305193	2305693
chr1	2306550	2307050
chr1	2307973	2308473
chr1	2308793	2309293
chr1	2310342	2310842
chr1	2311375	2311875
chr1	2312183	2312683
chr1	2312863	2313363
chr1	2313660	2314160
chr1	2314197	2314697
chr1	2315032	2315532
chr1	2316137	2316637
chr1	2317232	2317732
chr1	2318891	2319391
chr1	2320085	2320585
chr1	2320639	2321139
chr1	2322099	2322599
chr1	2322835	2323335
chr1	2326220	2326720
chr1	2337415	2337915
chr1	2338127	2338627
chr1	2342925	2343425
chr1	2345206	2345706
chr1	2375603	2376103
chr1	2380882	2381382
chr1	2381665	2382165
chr1	2382527	2383027
chr1	2385234	2385734
chr1	2390290	2390790
chr1	2390936	2391436
chr1	2391463	2391963
chr1	2392128	2392628
chr1	2405061	2405561
chr1	2412427	2412927
chr1	2413044	2413544
chr1	2413572	2414072
chr1	2414313	2414813
chr1	2415025	2415525
chr1	2416171	2416671
chr1	2418386	2418886
chr1	2427296	2427796
chr1	2431000	2431500
chr1	2431868	2432368
chr1	2432443	2432943
chr1	2433137	2433637
chr1	2434692	2435192
chr1	2436784	2437284
chr1	2439115	2439615
chr1	2441464	2441964
chr1	2442634	2443134
chr1	2443196	2443696
chr1	2443759	2444259
chr1	2444349	2444849
chr1	2445492	2445992
chr1	2446278	2446778
chr1	2446875	2447375
chr1	2448097	2448597
chr1	2449702	2450202
chr1	2450892	2451392
chr1	2451756	2452256
chr1	2452896	2453396
chr1	2454635	2455135
chr1	2455725	2456225
chr1	2456831	2457331
chr1	2457533	2458033
chr1	2458608	2459108
chr1	2459615	2460115
chr1	2460437	2460937
chr1	2460943	2461443
chr1	2461777	2462277
chr1	2462793	2463293
chr1	2463321	2463821
chr1	2463880	2464380
chr1	2464824	2465324
chr1	2465525	2466025
chr1	2466360	2466860
chr1	2467198	2467698
chr1	2467736	2468236
chr1	2468427	2468927
chr1	2469196	2469696
chr1	2469826	2470326
chr1	2470375	2470875
chr1	2471101	2471601
chr1	2472053	2472553
chr1	2472774	2473274
chr1	2473291	2473791
chr1	2473925	2474425
chr1	2474915	2475415
chr1	2475490	2475990
chr1	2476010	2476510
chr1	2476598	2477098
chr1	2477199	2477699
chr1	2477760	2478260
chr1	2478809	2479309
chr1	2479591	2480091
chr1	2480202	2480702
chr1	2480919	2481419
chr1	2481498	2481998
chr1	2482564	2483064
chr1	2483293	2483793
chr1	2486446	2486946
chr1	2487331	2487831
chr1	2488064	2488564
chr1	2490022	2490522
chr1	2490666	2491166
chr1	2492482	2492982
chr1	2493007	2493507
chr1	2493629	2494129
chr1	2494212	2494712
chr1	2494764	2495264
chr1	2495343	2495843
chr1	2496015	2496515
chr1	2497542	2498042
chr1	2498108	2498608
chr1	2499161	2499661
chr1	2500451	2500951
chr1	2501450	2501950
chr1	2502739	2503239
chr1	2503415	2503915
chr1	2503947	2504447
chr1	2504532	2505032
chr1	2505812	2506312
chr1	2506642	2507142
chr1	2507236	2507736
chr1	2508005	2508505
chr1	2508760	2509260
chr1	2510043	2510543
chr1	2512991	2513491
chr1	2522494	2522994
chr1	2523070	2523570
chr1	2523626	2524126
chr1	2524637	2525137
chr1	2526059	2526559
chr1	2526686	2527186
chr1	2527210	2527710
chr1	2527983	2528483
chr1	2528645	2529145
chr1	2529264	2529764
chr1	2530083	2530583
chr1	2530932	2531432
chr1	2531796	2532296
chr1	2532440	2532940
chr1	2533004	2533504
chr1	2533768	2534268
chr1	2535031	2535531
chr1	2536592	2537092
chr1	2537642	2538142
chr1	2539266	2539766
chr1	2540061	2540561
chr1	2540761	2541261
chr1	2541513	2542013
chr1	2542432	2542932
chr1	2543357	2543857
chr1	2543985	2544485
chr1	2544760	2545260
chr1	2545867	2546367
chr1	2546417	2546917
chr1	2547343	2547843
chr1	2547938	2548438
chr1	2548598	2549098
chr1	2552202	2552702
chr1	2553660	2554160
chr1	2554743	2555243
chr1	2555385	2555885
chr1	2556159	2556659
chr1	2556707	2557207
chr1	2583747	2584247
chr1	2584752	2585252
chr1	2585311	2585811
chr1	2586425	2586925
chr1	2587087	2587587
chr1	2587657	2588157
chr1	2588584	2589084
chr1	2630970	2631470
chr1	2641307	2641807
chr1	2642409	2642909
chr1	2642987	2643487
chr1	2651978	2652478
chr1	2653077	2653577
chr1	2653894	2654394
chr1	2821925	2822425
chr1	2875876	2876376
chr1	2882862	2883362
chr1	2905910	2906410
chr1	2911220	2911720
chr1	2914616	2915116
chr1	2927816	2928316
chr1	2928653	2929153
chr1	3012407	3012907
chr1	3063734	3064234
chr1	3069549	3070049
chr1	3078310	3078810
chr1	3105333	3105833
chr1	3107133	3107633
chr1	3125028	3125528
chr1	3125687	3126187
chr1	3146068	3146568
chr1	3146743	3147243
chr1	3156883	3157383
chr1	3170409	3170909
chr1	3170984	3171484
chr1	3172495	3172995
chr1	3173173	3173673
chr1	3185326	3185826
chr1	3186391	3186891
chr1	3187173	3187673
chr1	3198205	3198705
chr1	3198880	3199380
chr1	3217138	3217638
chr1	3219136	3219636
chr1	3262120	3262620
chr1	3274953	3275453
chr1	3275782	3276282
chr1	3319881	3320381
chr1	3350735	3351235
chr1	3351273	3351773
chr1	3351908	3352408
chr1	3352570	3353070
chr1	3365536	3366036
chr1	3369699	3370199
chr1	3410077	3410577
chr1	3420232	3420732
chr1	3424623	3425123
chr1	3453048	3453548
chr1	3453708	3454208
chr1	3454269	3454769
chr1	3454841	3455341
chr1	3459586	3460086
chr1	3470297	3470797
chr1	3471657	3472157
chr1	3475669	3476169
chr1	3477071	3477571
chr1	3482234	3482734
chr1	3483800	3484300
chr1	3491179	3491679
chr1	3500477	3500977
chr1	3501810	3502310
chr1	3503604	3504104
chr1	3504134	3504634
chr1	3529230	3529730
chr1	3529884	3530384
chr1	3531282	3531782
chr1	3531792	3532292
chr1	3532341	3532841
chr1	3537031	3537531
chr1	3537857	3538357
chr1	3538462	3538962
chr1	3539972	3540472
chr1	3565162	3565662
chr1	3577264	3577764
chr1	3587321	3587821
chr1	3590282	3590782
chr1	3594927	3595427
chr1	3617929	3618429
chr1	3618913	3619413
chr1	3621051	3621551
chr1	3624136	3624636
chr1	3624665	3625165
chr1	3625485	3625985
chr1	3627688	3628188
chr1	3628286	3628786
chr1	3630361	3630861
chr1	3630950	3631450
chr1	3631452	3631952
chr1	3649864	3650364
chr1	3668716	3669216
chr1	3692186	3692686
chr1	3695563	3696063
chr1	3697792	3698292
chr1	3702930	3703430
chr1	3703848	3704348
chr1	3712642	3713142
chr1	3713185	3713685
chr1	3714123	3714623
chr1	3716137	3716637
chr1	3719160	3719660
chr1	3723138	3723638
chr1	3724333	3724833
chr1	3732320	3732820
chr1	3745426	3745926
chr1	3746365	3746865
chr1	3747122	3747622
chr1	3772294	3772794
chr1	3773112	3773612
chr1	3773678	3774178
chr1	3774508	3775008
chr1	3775197	3775697
chr1	3775840	3776340
chr1	3777041	3777541
chr1	3777611	3778111
chr1	3778145	3778645
chr1	3778866	3779366
chr1	3788682	3789182
chr1	3789509	3790009
chr1	3790387	3790887
chr1	3796341	3796841
chr1	3797159	3797659
chr1	3800121	3800621
chr1	3801349	3801849
chr1	3806293	3806793
chr1	3814995	3815495
chr1	3816420	3816920
chr1	3817648	3818148
chr1	3818288	3818788
chr1	3819170	3819670
chr1	3819771	3820271
chr1	3820284	3820784
chr1	3820987	3821487
chr1	3821885	3822385
chr1	3822468	3822968
chr1	3825313	3825813
chr1	3827689	3828189
chr1	3828300	3828800
chr1	3829988	3830488
chr1	3831097	3831597
chr1	3831689	3832189
chr1	3839669	3840169
chr1	3841488	3841988
chr1	3844526	3845026
chr1	3846423	3846923
chr1	3847156	3847656
chr1	3850964	3851464
chr1	3852068	3852568
chr1	3852675	3853175
chr1	3855819	3856319
chr1	3856478	3856978
chr1	3857019	3857519
chr1	3858135	3858635
chr1	3858709	3859209
chr1	3863080	3863580
chr1	3886895	3887395
chr1	3888278	3888778
chr1	3894850	3895350
chr1	3899601	3900101
chr1	3900421	3900921
chr1	3901126	3901626
chr1	3902085	3902585
chr1	3902989	3903489
chr1	3907555	3908055
chr1	3910707	3911207
chr1	3940324	3940824
chr1	3970777	3971277
chr1	3978883	3979383
chr1	3991960	3992460
chr1	3993595	3994095
chr1	3998606	3999106
chr1	4047920	4048420
chr1	4054676	4055176
chr1	4056796	4057296
chr1	4057313	4057813
chr1	4071586	4072086
chr1	4108947	4109447
chr1	4127417	4127917
chr1	4145228	4145728
chr1	4171624	4172124
chr1	4233471	4233971
chr1	4253858	4254358
chr1	4255012	4255512
chr1	4262831	4263331
chr1	4307849	4308349
chr1	4345113	4345613
chr1	4345672	4346172
chr1	4409182	4409682
chr1	4422666	4423166
chr1	4431535	4432035
chr1	4485261	4485761
chr1	4512502	4513002
chr1	4554394	4554894
chr1	4560781	4561281
chr1	4590726	4591226
chr1	4652499	4652999
chr1	4653637	4654137
chr1	4654314	4654814
chr1	4655071	4655571
chr1	4655707	4656207
chr1	4656222	4656722
chr1	4656729	4657229
chr1	4657387	4657887
chr1	4658170	4658670
chr1	4658973	4659473
chr1	4659843	4660343
chr1	4665039	4665539
chr1	4670321	4670821
chr1	4693370	4693870
chr1	4694097	4694597
chr1	4696268	4696768
chr1	4697744	4698244
chr1	4699864	4700364
chr1	4700752	4701252
chr1	4702768	4703268
chr1	4708785	4709285
chr1	4709949	4710449
chr1	4710555	4711055
chr1	4711066	4711566
chr1	4713644	4714144
chr1	4714751	4715251
chr1	4727171	4727671
chr1	4730155	4730655
chr1	4733559	4734059
chr1	4734679	4735179
chr1	4760386	4760886
chr1	4770188	4770688
chr1	4770695	4771195
chr1	4773264	4773764
chr1	4775684	4776184
chr1	4777919	4778419
chr1	4825987	4826487
chr1	4851663	4852163
chr1	4880542	4881042
chr1	4881240	4881740
chr1	4915890	4916390
chr1	4916431	4916931
chr1	4931339	4931839
chr1	5002698	5003198
chr1	5014740	5015240
chr1	5114237	5114737
chr1	5119812	5120312
chr1	5144114	5144614
chr1	5145851	5146351
chr1	5164110	5164610
chr1	5177248	5177748
chr1	5178718	5179218
chr1	5191368	5191868
chr1	5206612	5207112
chr1	5225902	5226402
chr1	5231832	5232332
chr1	5239309	5239809
chr1	5265327	5265827
chr1	5273596	5274096
chr1	5278882	5279382
chr1	5295991	5296491
chr1	5311526	5312026
chr1	5318620	5319120
chr1	5413136	5413636
chr1	5431401	5431901
chr1	5456037	5456537
chr1	5479669	5480169
chr1	5480297	5480797
chr1	5490607	5491107
chr1	5503172	5503672
chr1	5509809	5510309
chr1	5514471	5514971
chr1	5620948	5621448
chr1	5650281	5650781
chr1	5652454	5652954
chr1	5667785	5668285
chr1	5680673	5681173
chr1	5691958	5692458
chr1	5700971	5701471
chr1	5745051	5745551
chr1	5745719	5746219
chr1	5771130	5771630
chr1	5772040	5772540
chr1	5774087	5774587
chr1	5793485	5793985
chr1	5828161	5828661
chr1	5830669	5831169
chr1	5839893	5840393
chr1	5840568	5841068
chr1	5842631	5843131
chr1	5849293	5849793
chr1	5850474	5850974
chr1	5861981	5862481
chr1	5888107	5888607
chr1	5889003	5889503
chr1	5889709	5890209
chr1	5893594	5894094
chr1	5906155	5906655
chr1	5913386	5913886
chr1	5914932	5915432
chr1	5915919	5916419
chr1	5917623	5918123
chr1	5937716	5938216
chr1	5948184	5948684
chr1	5949049	5949549
chr1	5966574	5967074
chr1	5967520	5968020
chr1	5971880	5972380
chr1	5973719	5974219
chr1	5975093	5975593
chr1	5976095	5976595
chr1	5980400	5980900
chr1	5989405	5989905
chr1	5989957	5990457
chr1	5991174	5991674
chr1	5991775	5992275
chr1	5992278	5992778
chr1	5992892	5993392
chr1	5993726	5994226
chr1	5994838	5995338
chr1	5997427	5997927
chr1	5999584	6000084
chr1	6000476	6000976
chr1	6001017	6001517
chr1	6002243	6002743
chr1	6003168	6003668
chr1	6003746	6004246
chr1	6005575	6006075
chr1	6007259	6007759
chr1	6008062	6008562
chr1	6010975	6011475
chr1	6014306	6014806
chr1	6019451	6019951
chr1	6025042	6025542
chr1	6026037	6026537
chr1	6027003	6027503
chr1	6027581	6028081
chr1	6032949	6033449
chr1	6033912	6034412
chr1	6034737	6035237
chr1	6035714	6036214
chr1	6037129	6037629
chr1	6039830	6040330
chr1	6040751	6041251
chr1	6041391	6041891
chr1	6045456	6045956
chr1	6046709	6047209
chr1	6047356	6047856
chr1	6050230	6050730
chr1	6051194	6051694
chr1	6052856	6053356
chr1	6056427	6056927
chr1	6058501	6059001
chr1	6059793	6060293
chr1	6060719	6061219
chr1	6061286	6061786
chr1	6064777	6065277
chr1	6065448	6065948
chr1	6066160	6066660
chr1	6066723	6067223
chr1	6067401	6067901
chr1	6068048	6068548
chr1	6068934	6069434
chr1	6069444	6069944
chr1	6070398	6070898
chr1	6071449	6071949
chr1	6071974	6072474
chr1	6073082	6073582
chr1	6073590	6074090
chr1	6074158	6074658
chr1	6075103	6075603
chr1	6076972	6077472
chr1	6077552	6078052
chr1	6078499	6078999
chr1	6080531	6081031
chr1	6081435	6081935
chr1	6082384	6082884
chr1	6083139	6083639
chr1	6083841	6084341
chr1	6084783	6085283
chr1	6085547	6086047
chr1	6086166	6086666
chr1	6086828	6087328
chr1	6087329	6087829
chr1	6090927	6091427
chr1	6093280	6093780
chr1	6096853	6097353
chr1	6097382	6097882
chr1	6097934	6098434
chr1	6099556	6100056
chr1	6100260	6100760
chr1	6100834	6101334
chr1	6101681	6102181
chr1	6102644	6103144
chr1	6103426	6103926
chr1	6105712	6106212
chr1	6108825	6109325
chr1	6111643	6112143
chr1	6112434	6112934
chr1	6113268	6113768
chr1	6127636	6128136
chr1	6128987	6129487
chr1	6143831	6144331
chr1	6144555	6145055
chr1	6145064	6145564
chr1	6146242	6146742
chr1	6148566	6149066
chr1	6152930	6153430
chr1	6157120	6157620
chr1	6157668	6158168
chr1	6158266	6158766
chr1	6160727	6161227
chr1	6161292	6161792
chr1	6162234	6162734
chr1	6162740	6163240
chr1	6163498	6163998
chr1	6164144	6164644
chr1	6164990	6165490
chr1	6165671	6166171
chr1	6166566	6167066
chr1	6167097	6167597
chr1	6168932	6169432
chr1	6169553	6170053
chr1	6170736	6171236
chr1	6171392	6171892
chr1	6172391	6172891
chr1	6173643	6174143
chr1	6176801	6177301
chr1	6177571	6178071
chr1	6178330	6178830
chr1	6179380	6179880
chr1	6180031	6180531
chr1	6181253	6181753
chr1	6182006	6182506
chr1	6182556	6183056
chr1	6183491	6183991
chr1	6185724	6186224
chr1	6198930	6199430
chr1	6199443	6199943
chr1	6205094	6205594
chr1	6205745	6206245
chr1	6206339	6206839
chr1	6206979	6207479
chr1	6207921	6208421
chr1	6208600	6209100
chr1	6209104	6209604
chr1	6218648	6219148
chr1	6220091	6220591
chr1	6222157	6222657
chr1	6222849	6223349
chr1	6224789	6225289
chr1	6225660	6226160
chr1	6226162	6226662
chr1	6229571	6230071
chr1	6232563	6233063
chr1	6233093	6233593
chr1	6233956	6234456
chr1	6234490	6234990
chr1	6235165	6235665
chr1	6235754	6236254
chr1	6236448	6236948
chr1	6240994	6241494
chr1	6242088	6242588
chr1	6242882	6243382
chr1	6243540	6244040
chr1	6244426	6244926
chr1	6244984	6245484
chr1	6245858	6246358
chr1	6246619	6247119
chr1	6247191	6247691
chr1	6247789	6248289
chr1	6248618	6249118
chr1	6249187	6249687
chr1	6249770	6250270
chr1	6250271	6250771
chr1	6251314	6251814
chr1	6252461	6252961
chr1	6254075	6254575
chr1	6254711	6255211
chr1	6256518	6257018
chr1	6257624	6258124
chr1	6258552	6259052
chr1	6259115	6259615
chr1	6259848	6260348
chr1	6260875	6261375
chr1	6261661	6262161
chr1	6262382	6262882
chr1	6263303	6263803
chr1	6263839	6264339
chr1	6264342	6264842
chr1	6265257	6265757
chr1	6265778	6266278
chr1	6266315	6266815
chr1	6267601	6268101
chr1	6268361	6268861
chr1	6268883	6269383
chr1	6269599	6270099
chr1	6270580	6271080
chr1	6271854	6272354
chr1	6272514	6273014
chr1	6273293	6273793
chr1	6274064	6274564
chr1	6274617	6275117
chr1	6275509	6276009
chr1	6276354	6276854
chr1	6276917	6277417
chr1	6278240	6278740
chr1	6279156	6279656
chr1	6279990	6280490
chr1	6280720	6281220
chr1	6281361	6281861
chr1	6281936	6282436
chr1	6282562	6283062
chr1	6283365	6283865
chr1	6285296	6285796
chr1	6287722	6288222
chr1	6289844	6290344
chr1	6291101	6291601
chr1	6291906	6292406
chr1	6293393	6293893
chr1	6293962	6294462
chr1	6299010	6299510
chr1	6299918	6300418
chr1	6300848	6301348
chr1	6301646	6302146
chr1	6302542	6303042
chr1	6303278	6303778
chr1	6317344	6317844
chr1	6320431	6320931
chr1	6325629	6326129
chr1	6326188	6326688
chr1	6328618	6329118
chr1	6329339	6329839
chr1	6330314	6330814
chr1	6331130	6331630
chr1	6331781	6332281
chr1	6332852	6333352
chr1	6333730	6334230
chr1	6334284	6334784
chr1	6335074	6335574
chr1	6335638	6336138
chr1	6336242	6336742
chr1	6336975	6337475
chr1	6337982	6338482
chr1	6338627	6339127
chr1	6339329	6339829
chr1	6342153	6342653
chr1	6343371	6343871
chr1	6346450	6346950
chr1	6347554	6348054
chr1	6348118	6348618
chr1	6350367	6350867
chr1	6353518	6354018
chr1	6354192	6354692
chr1	6355180	6355680
chr1	6357933	6358433
chr1	6358801	6359301
chr1	6359485	6359985
chr1	6359992	6360492
chr1	6363029	6363529
chr1	6364673	6365173
chr1	6367291	6367791
chr1	6381462	6381962
chr1	6384942	6385442
chr1	6385602	6386102
chr1	6386168	6386668
chr1	6388148	6388648
chr1	6392105	6392605
chr1	6392612	6393112
chr1	6393215	6393715
chr1	6393770	6394270
chr1	6404594	6405094
chr1	6414233	6414733
chr1	6419399	6419899
chr1	6423384	6423884
chr1	6424509	6425009
chr1	6425244	6425744
chr1	6426266	6426766
chr1	6430116	6430616
chr1	6432108	6432608
chr1	6436938	6437438
chr1	6437962	6438462
chr1	6440242	6440742
chr1	6445039	6445539
chr1	6448553	6449053
chr1	6454886	6455386
chr1	6461508	6462008
chr1	6462310	6462810
chr1	6463248	6463748
chr1	6464420	6464920
chr1	6464946	6465446
chr1	6465562	6466062
chr1	6467262	6467762
chr1	6475442	6475942
chr1	6482968	6483468
chr1	6484067	6484567
chr1	6485132	6485632
chr1	6485818	6486318
chr1	6486412	6486912
chr1	6489784	6490284
chr1	6490367	6490867
chr1	6493891	6494391
chr1	6495715	6496215
chr1	6496682	6497182
chr1	6497495	6497995
chr1	6509987	6510487
chr1	6511526	6512026
chr1	6519878	6520378
chr1	6523510	6524010
chr1	6554310	6554810
chr1	6555044	6555544
chr1	6579032	6579532
chr1	6579687	6580187
chr1	6580273	6580773
chr1	6580917	6581417
chr1	6587086	6587586
chr1	6596632	6597132
chr1	6597754	6598254
chr1	6600376	6600876
chr1	6601043	6601543
chr1	6602170	6602670
chr1	6602702	6603202
chr1	6603417	6603917
chr1	6612042	6612542
chr1	6612547	6613047
chr1	6613311	6613811
chr1	6614036	6614536
chr1	6614552	6615052
chr1	6615077	6615577
chr1	6615789	6616289
chr1	6624335	6624835
chr1	6624897	6625397
chr1	6625754	6626254
chr1	6632774	6633274
chr1	6634119	6634619
chr1	6634793	6635293
chr1	6638009	6638509
chr1	6646415	6646915
chr1	6652954	6653454
chr1	6653548	6654048
chr1	6674627	6675127
chr1	6691361	6691861
chr1	6701646	6702146
chr1	6702150	6702650
chr1	6719937	6720437
chr1	6722739	6723239
chr1	6727376	6727876
chr1	6727993	6728493
chr1	6770691	6771191
chr1	6784050	6784550
chr1	6784925	6785425
chr1	6785623	6786123
chr1	6786177	6786677
chr1	6790081	6790581
chr1	6794129	6794629
chr1	6796514	6797014
chr1	6862094	6862594
chr1	6868348	6868848
chr1	6868944	6869444
chr1	6889840	6890340
chr1	6897127	6897627
chr1	6898989	6899489
chr1	6899940	6900440
chr1	6904705	6905205
chr1	6907624	6908124
chr1	6911652	6912152
chr1	6914763	6915263
chr1	6917854	6918354
chr1	6918453	6918953
chr1	6922451	6922951
chr1	6924043	6924543
chr1	6924658	6925158
chr1	6925612	6926112
chr1	6927973	6928473
chr1	6935628	6936128
chr1	6936183	6936683
chr1	6939715	6940215
chr1	6948146	6948646
chr1	6948831	6949331
chr1	6952792	6953292
chr1	6954584	6955084
chr1	6955902	6956402
chr1	6958410	6958910
chr1	6959164	6959664
chr1	6960167	6960667
chr1	6961009	6961509
chr1	6961875	6962375
chr1	6962426	6962926
chr1	6962977	6963477
chr1	6965302	6965802
chr1	6967398	6967898
chr1	6968080	6968580
chr1	6970959	6971459
chr1	6975717	6976217
chr1	6985055	6985555
chr1	7013811	7014311
chr1	7014392	7014892
chr1	7015186	7015686
chr1	7020159	7020659
chr1	7020832	7021332
chr1	7021369	7021869
chr1	7041901	7042401
chr1	7042449	7042949
chr1	7043412	7043912
chr1	7044331	7044831
chr1	7046345	7046845
chr1	7051084	7051584
chr1	7051626	7052126
chr1	7052718	7053218
chr1	7053655	7054155
chr1	7059890	7060390
chr1	7060843	7061343
chr1	7061439	7061939
chr1	7065770	7066270
chr1	7068264	7068764
chr1	7070315	7070815
chr1	7075868	7076368
chr1	7077556	7078056
chr1	7083308	7083808
chr1	7085414	7085914
chr1	7086029	7086529
chr1	7089002	7089502
chr1	7090195	7090695
chr1	7091431	7091931
chr1	7097505	7098005
chr1	7098096	7098596
chr1	7105203	7105703
chr1	7110226	7110726
chr1	7117428	7117928
chr1	7117966	7118466
chr1	7121019	7121519
chr1	7121838	7122338
chr1	7126068	7126568
chr1	7146692	7147192
chr1	7148637	7149137
chr1	7149469	7149969
chr1	7150072	7150572
chr1	7150859	7151359
chr1	7151384	7151884
chr1	7151948	7152448
chr1	7152467	7152967
chr1	7171383	7171883
chr1	7172232	7172732
chr1	7172788	7173288
chr1	7173320	7173820
chr1	7173891	7174391
chr1	7174529	7175029
chr1	7175486	7175986
chr1	7176073	7176573
chr1	7176872	7177372
chr1	7192282	7192782
chr1	7193822	7194322
chr1	7194530	7195030
chr1	7207840	7208340
chr1	7218184	7218684
chr1	7221720	7222220
chr1	7223523	7224023
chr1	7224054	7224554
chr1	7230190	7230690
chr1	7231424	7231924
chr1	7232063	7232563
chr1	7233096	7233596
chr1	7248188	7248688
chr1	7248793	7249293
chr1	7254435	7254935
chr1	7264919	7265419
chr1	7265954	7266454
chr1	7279256	7279756
chr1	7286911	7287411
chr1	7293722	7294222
chr1	7294270	7294770
chr1	7299282	7299782
chr1	7299902	7300402
chr1	7300847	7301347
chr1	7301753	7302253
chr1	7302857	7303357
chr1	7313203	7313703
chr1	7313816	7314316
chr1	7317847	7318347
chr1	7333706	7334206
chr1	7334498	7334998
chr1	7335412	7335912
chr1	7336227	7336727
chr1	7341417	7341917
chr1	7346851	7347351
chr1	7347609	7348109
chr1	7366378	7366878
chr1	7366917	7367417
chr1	7368256	7368756
chr1	7372322	7372822
chr1	7378048	7378548
chr1	7379670	7380170
chr1	7386148	7386648
chr1	7386675	7387175
chr1	7388817	7389317
chr1	7401703	7402203
chr1	7427440	7427940
chr1	7428061	7428561
chr1	7432636	7433136
chr1	7441159	7441659
chr1	7444115	7444615
chr1	7447017	7447517
chr1	7447825	7448325
chr1	7451041	7451541
chr1	7451553	7452053
chr1	7454036	7454536
chr1	7454783	7455283
chr1	7455464	7455964
chr1	7456396	7456896
chr1	7459778	7460278
chr1	7460838	7461338
chr1	7461692	7462192
chr1	7468821	7469321
chr1	7469618	7470118
chr1	7470767	7471267
chr1	7477299	7477799
chr1	7478168	7478668
chr1	7478843	7479343
chr1	7482317	7482817
chr1	7488957	7489457
chr1	7489962	7490462
chr1	7492038	7492538
chr1	7495710	7496210
chr1	7496282	7496782
chr1	7496883	7497383
chr1	7500232	7500732
chr1	7501007	7501507
chr1	7502129	7502629
chr1	7504836	7505336
chr1	7509033	7509533
chr1	7521851	7522351
chr1	7527272	7527772
chr1	7534277	7534777
chr1	7537238	7537738
chr1	7537976	7538476
chr1	7539632	7540132
chr1	7549259	7549759
chr1	7549869	7550369
chr1	7552296	7552796
chr1	7553609	7554109
chr1	7554266	7554766
chr1	7554993	7555493
chr1	7555677	7556177
chr1	7556285	7556785
chr1	7557153	7557653
chr1	7557982	7558482
chr1	7559297	7559797
chr1	7561325	7561825
chr1	7561905	7562405
chr1	7566334	7566834
chr1	7573555	7574055
chr1	7574364	7574864
chr1	7577166	7577666
chr1	7578345	7578845
chr1	7581158	7581658
chr1	7581696	7582196
chr1	7582506	7583006
chr1	7585892	7586392
chr1	7587724	7588224
chr1	7589285	7589785
chr1	7590423	7590923
chr1	7594270	7594770
chr1	7595681	7596181
chr1	7596638	7597138
chr1	7608263	7608763
chr1	7608983	7609483
chr1	7609895	7610395
chr1	7612543	7613043
chr1	7613410	7613910
chr1	7614106	7614606
chr1	7615619	7616119
chr1	7616203	7616703
chr1	7616920	7617420
chr1	7618548	7619048
chr1	7620664	7621164
chr1	7621665	7622165
chr1	7628465	7628965
chr1	7629204	7629704
chr1	7629725	7630225
chr1	7630385	7630885
chr1	7630988	7631488
chr1	7634618	7635118
chr1	7635137	7635637
chr1	7640959	7641459
chr1	7641613	7642113
chr1	7645506	7646006
chr1	7647159	7647659
chr1	7650769	7651269
chr1	7651660	7652160
chr1	7652436	7652936
chr1	7656186	7656686
chr1	7663353	7663853
chr1	7664655	7665155
chr1	7666378	7666878
chr1	7666945	7667445
chr1	7667508	7668008
chr1	7668394	7668894
chr1	7669398	7669898
chr1	7669921	7670421
chr1	7670845	7671345
chr1	7671614	7672114
chr1	7672862	7673362
chr1	7676834	7677334
chr1	7678756	7679256
chr1	7680198	7680698
chr1	7680835	7681335
chr1	7681798	7682298
chr1	7682342	7682842
chr1	7682877	7683377
chr1	7683815	7684315
chr1	7685158	7685658
chr1	7690110	7690610
chr1	7694024	7694524
chr1	7694828	7695328
chr1	7695668	7696168
chr1	7696170	7696670
chr1	7696672	7697172
chr1	7697360	7697860
chr1	7697868	7698368
chr1	7698600	7699100
chr1	7701729	7702229
chr1	7702293	7702793
chr1	7702982	7703482
chr1	7703584	7704084
chr1	7704388	7704888
chr1	7705257	7705757
chr1	7705993	7706493
chr1	7707194	7707694
chr1	7707705	7708205
chr1	7715567	7716067
chr1	7719626	7720126
chr1	7720709	7721209
chr1	7722604	7723104
chr1	7725293	7725793
chr1	7726036	7726536
chr1	7726749	7727249
chr1	7728037	7728537
chr1	7728712	7729212
chr1	7730044	7730544
chr1	7730572	7731072
chr1	7736234	7736734
chr1	7743197	7743697
chr1	7743977	7744477
chr1	7747862	7748362
chr1	7748637	7749137
chr1	7751164	7751664
chr1	7752349	7752849
chr1	7755053	7755553
chr1	7755704	7756204
chr1	7756388	7756888
chr1	7759524	7760024
chr1	7760535	7761035
chr1	7761097	7761597
chr1	7770460	7770960
chr1	7770994	7771494
chr1	7772075	7772575
chr1	7782107	7782607
chr1	7783016	7783516
chr1	7783767	7784267
chr1	7784460	7784960
chr1	7785056	7785556
chr1	7785927	7786427
chr1	7786781	7787281
chr1	7787427	7787927
chr1	7789059	7789559
chr1	7792637	7793137
chr1	7795254	7795754
chr1	7810295	7810795
chr1	7824636	7825136
chr1	7827114	7827614
chr1	7829351	7829851
chr1	7829872	7830372
chr1	7902684	7903184
chr1	7933025	7933525
chr1	7942198	7942698
chr1	7952803	7953303
chr1	7953390	7953890
chr1	7954017	7954517
chr1	7954610	7955110
chr1	7960609	7961109
chr1	7961304	7961804
chr1	7975233	7975733
chr1	7975844	7976344
chr1	7982251	7982751
chr1	8004056	8004556
chr1	8014442	8014942
chr1	8014996	8015496
chr1	8017387	8017887
chr1	8017896	8018396
chr1	8025291	8025791
chr1	8026143	8026643
chr1	8028199	8028699
chr1	8031130	8031630
chr1	8077972	8078472
chr1	8154684	8155184
chr1	8161542	8162042
chr1	8162044	8162544
chr1	8163964	8164464
chr1	8169660	8170160
chr1	8170367	8170867
chr1	8184264	8184764
chr1	8197622	8198122
chr1	8200089	8200589
chr1	8200728	8201228
chr1	8201289	8201789
chr1	8202108	8202608
chr1	8202807	8203307
chr1	8211262	8211762
chr1	8211869	8212369
chr1	8217177	8217677
chr1	8217738	8218238
chr1	8218719	8219219
chr1	8259193	8259693
chr1	8281776	8282276
chr1	8314247	8314747
chr1	8317846	8318346
chr1	8318425	8318925
chr1	8329534	8330034
chr1	8343641	8344141
chr1	8347629	8348129
chr1	8348140	8348640
chr1	8348887	8349387
chr1	8349689	8350189
chr1	8350553	8351053
chr1	8351601	8352101
chr1	8352153	8352653
chr1	8353475	8353975
chr1	8354027	8354527
chr1	8354966	8355466
chr1	8355691	8356191
chr1	8356295	8356795
chr1	8356992	8357492
chr1	8357682	8358182
chr1	8358396	8358896
chr1	8359516	8360016
chr1	8360503	8361003
chr1	8361063	8361563
chr1	8362149	8362649
chr1	8363090	8363590
chr1	8363693	8364193
chr1	8364258	8364758
chr1	8364767	8365267
chr1	8365486	8365986
chr1	8366339	8366839
chr1	8367386	8367886
chr1	8368152	8368652
chr1	8370315	8370815
chr1	8371299	8371799
chr1	8372455	8372955
chr1	8373441	8373941
chr1	8373964	8374464
chr1	8374709	8375209
chr1	8376602	8377102
chr1	8377520	8378020
chr1	8378216	8378716
chr1	8378744	8379244
chr1	8379424	8379924
chr1	8380607	8381107
chr1	8381112	8381612
chr1	8382172	8382672
chr1	8382866	8383366
chr1	8383908	8384408
chr1	8384605	8385105
chr1	8390104	8390604
chr1	8392438	8392938
chr1	8397007	8397507
chr1	8407062	8407562
chr1	8408964	8409464
chr1	8412069	8412569
chr1	8416125	8416625
chr1	8416753	8417253
chr1	8419022	8419522
chr1	8419778	8420278
chr1	8420509	8421009
chr1	8421628	8422128
chr1	8422727	8423227
chr1	8423525	8424025
chr1	8424367	8424867
chr1	8425372	8425872
chr1	8426483	8426983
chr1	8427107	8427607
chr1	8428024	8428524
chr1	8428692	8429192
chr1	8429426	8429926
chr1	8431015	8431515
chr1	8431569	8432069
chr1	8435689	8436189
chr1	8438873	8439373
chr1	8439411	8439911
chr1	8448764	8449264
chr1	8454843	8455343
chr1	8455628	8456128
chr1	8456265	8456765
chr1	8457592	8458092
chr1	8458552	8459052
chr1	8459395	8459895
chr1	8460035	8460535
chr1	8460767	8461267
chr1	8461348	8461848
chr1	8462233	8462733
chr1	8462755	8463255
chr1	8463285	8463785
chr1	8464311	8464811
chr1	8464989	8465489
chr1	8465628	8466128
chr1	8466912	8467412
chr1	8469723	8470223
chr1	8472498	8472998
chr1	8473172	8473672
chr1	8474195	8474695
chr1	8474867	8475367
chr1	8475931	8476431
chr1	8477021	8477521
chr1	8478453	8478953
chr1	8481653	8482153
chr1	8482769	8483269
chr1	8490920	8491420
chr1	8492694	8493194
chr1	8494470	8494970
chr1	8495034	8495534
chr1	8495754	8496254
chr1	8510049	8510549
chr1	8511548	8512048
chr1	8515909	8516409
chr1	8517040	8517540
chr1	8517585	8518085
chr1	8518420	8518920
chr1	8520600	8521100
chr1	8524605	8525105
chr1	8525157	8525657
chr1	8525839	8526339
chr1	8527325	8527825
chr1	8527873	8528373
chr1	8529904	8530404
chr1	8556230	8556730
chr1	8559950	8560450
chr1	8560990	8561490
chr1	8571082	8571582
chr1	8578066	8578566
chr1	8578871	8579371
chr1	8580524	8581024
chr1	8589368	8589868
chr1	8590627	8591127
chr1	8596046	8596546
chr1	8596780	8597280
chr1	8597982	8598482
chr1	8598784	8599284
chr1	8599365	8599865
chr1	8599905	8600405
chr1	8601606	8602106
chr1	8602769	8603269
chr1	8604021	8604521
chr1	8620100	8620600
chr1	8620752	8621252
chr1	8621954	8622454
chr1	8628763	8629263
chr1	8629403	8629903
chr1	8629995	8630495
chr1	8631120	8631620
chr1	8639189	8639689
chr1	8639846	8640346
chr1	8640911	8641411
chr1	8651677	8652177
chr1	8652618	8653118
chr1	8660327	8660827
chr1	8665785	8666285
chr1	8668108	8668608
chr1	8668904	8669404
chr1	8669505	8670005
chr1	8671187	8671687
chr1	8673724	8674224
chr1	8674879	8675379
chr1	8678641	8679141
chr1	8679352	8679852
chr1	8680138	8680638
chr1	8681816	8682316
chr1	8682556	8683056
chr1	8685393	8685893
chr1	8700919	8701419
chr1	8701422	8701922
chr1	8702046	8702546
chr1	8702633	8703133
chr1	8703186	8703686
chr1	8703771	8704271
chr1	8705122	8705622
chr1	8706905	8707405
chr1	8707576	8708076
chr1	8711100	8711600
chr1	8711833	8712333
chr1	8712358	8712858
chr1	8718867	8719367
chr1	8726400	8726900
chr1	8727803	8728303
chr1	8742034	8742534
chr1	8753639	8754139
chr1	8754318	8754818
chr1	8754904	8755404
chr1	8763871	8764371
chr1	8764408	8764908
chr1	8765074	8765574
chr1	8769112	8769612
chr1	8789340	8789840
chr1	8795392	8795892
chr1	8796042	8796542
chr1	8796831	8797331
chr1	8802252	8802752
chr1	8806679	8807179
chr1	8811426	8811926
chr1	8812489	8812989
chr1	8814040	8814540
chr1	8814889	8815389
chr1	8815619	8816119
chr1	8816720	8817220
chr1	8817484	8817984
chr1	8818336	8818836
chr1	8844518	8845018
chr1	8848760	8849260
chr1	8855451	8855951
chr1	8859364	8859864
chr1	8866901	8867401
chr1	8870048	8870548
chr1	8871035	8871535
chr1	8871952	8872452
chr1	8873552	8874052
chr1	8875159	8875659
chr1	8876799	8877299
chr1	8877868	8878368
chr1	8878542	8879042
chr1	8879758	8880258
chr1	8881134	8881634
chr1	8889902	8890402
chr1	8891330	8891830
chr1	8891837	8892337
chr1	8915120	8915620
chr1	8918036	8918536
chr1	8943523	8944023
chr1	8944813	8945313
chr1	8987966	8988466
chr1	8988608	8989108
chr1	9039051	9039551
chr1	9039661	9040161
chr1	9084816	9085316
chr1	9101490	9101990
chr1	9110704	9111204
chr1	9129021	9129521
chr1	9142174	9142674
chr1	9150626	9151126
chr1	9165367	9165867
chr1	9182149	9182649
chr1	9192506	9193006
chr1	9195743	9196243
chr1	9196353	9196853
chr1	9196866	9197366
chr1	9198631	9199131
chr1	9200394	9200894
chr1	9201044	9201544
chr1	9201603	9202103
chr1	9232596	9233096
chr1	9233163	9233663
chr1	9234457	9234957
chr1	9235012	9235512
chr1	9236001	9236501
chr1	9236826	9237326
chr1	9239630	9240130
[truncated: 211,395+ more rows]

## Sheet: Horizontal
chr1	792753	793253
chr1	794027	794527
chr1	794855	795355
chr1	806164	806664
chr1	817812	818312
chr1	818520	819020
chr1	821710	822210
chr1	822460	822960
chr1	823321	823821
chr1	826780	827280
chr1	827291	827791
chr1	857900	858400
chr1	858575	859075
chr1	867457	867957
chr1	869689	870189
chr1	895541	896041
chr1	903609	904109
chr1	904523	905023
chr1	905134	905634
chr1	909826	910326
chr1	910434	910934
chr1	911118	911618
chr1	912030	912530
chr1	912601	913101
chr1	913337	913837
chr1	913878	914378
chr1	916396	916896
chr1	917024	917524
chr1	918275	918775
chr1	919028	919528
chr1	919553	920053
chr1	920459	920959
chr1	920965	921465
chr1	921530	922030
chr1	922404	922904
chr1	922969	923469
chr1	923645	924145
chr1	924382	924882
chr1	925427	925927
chr1	926068	926568
chr1	926745	927245
chr1	927666	928166
chr1	928243	928743
chr1	929223	929723
chr1	930165	930665
chr1	930754	931254
chr1	931299	931799
chr1	932347	932847
chr1	932869	933369
chr1	933547	934047
chr1	934987	935487
chr1	935734	936234
chr1	936597	937097
chr1	937305	937805
chr1	938025	938525
chr1	938625	939125
chr1	939354	939854
chr1	940073	940573
chr1	940828	941328
chr1	941597	942097
chr1	942365	942865
chr1	943016	943516
chr1	943942	944442
chr1	944527	945027
chr1	945246	945746
chr1	946221	946721
chr1	958175	958675
chr1	959076	959576
chr1	959772	960272
chr1	960311	960811
chr1	961013	961513
chr1	961910	962410
chr1	962674	963174
chr1	963914	964414
chr1	966157	966657
chr1	966755	967255
chr1	967368	967868
chr1	967916	968416
chr1	968737	969237
chr1	975972	976472
chr1	979222	979722
chr1	981264	981764
chr1	981807	982307
chr1	984096	984596
chr1	998964	999464
chr1	1000649	1001149
chr1	1001757	1002257
chr1	1013195	1013695
chr1	1018130	1018630
chr1	1018740	1019240
chr1	1019253	1019753
chr1	1019894	1020394
chr1	1021005	1021505
chr1	1021823	1022323
chr1	1027117	1027617
chr1	1029250	1029750
chr1	1029762	1030262
chr1	1030269	1030769
chr1	1031115	1031615
chr1	1031640	1032140
chr1	1032366	1032866
chr1	1032908	1033408
chr1	1033566	1034066
chr1	1034485	1034985
chr1	1035234	1035734
chr1	1036045	1036545
chr1	1039963	1040463
chr1	1040601	1041101
chr1	1041137	1041637
chr1	1042271	1042771
chr1	1043548	1044048
chr1	1046227	1046727
chr1	1055785	1056285
chr1	1059399	1059899
chr1	1060123	1060623
chr1	1063734	1064234
chr1	1066476	1066976
chr1	1067410	1067910
chr1	1067979	1068479
chr1	1068573	1069073
chr1	1069142	1069642
chr1	1069718	1070218
chr1	1070613	1071113
chr1	1071575	1072075
chr1	1073445	1073945
chr1	1074027	1074527
chr1	1074685	1075185
chr1	1079502	1080002
chr1	1080040	1080540
chr1	1081138	1081638
chr1	1082523	1083023
chr1	1085939	1086439
chr1	1094859	1095359
chr1	1110657	1111157
chr1	1113584	1114084
chr1	1115967	1116467
chr1	1116813	1117313
chr1	1121471	1121971
chr1	1122038	1122538
chr1	1123229	1123729
chr1	1127033	1127533
chr1	1131712	1132212
chr1	1132356	1132856
chr1	1156671	1157171
chr1	1157300	1157800
chr1	1208294	1208794
chr1	1215852	1216352
chr1	1231281	1231781
chr1	1231852	1232352
chr1	1232975	1233475
chr1	1237210	1237710
chr1	1237768	1238268
chr1	1238713	1239213
chr1	1239684	1240184
chr1	1246336	1246836
chr1	1247034	1247534
chr1	1250177	1250677
chr1	1267888	1268388
chr1	1271616	1272116
chr1	1273674	1274174
chr1	1274796	1275296
chr1	1290095	1290595
chr1	1290621	1291121
chr1	1291139	1291639
chr1	1291733	1292233
chr1	1292630	1293130
chr1	1293297	1293797
chr1	1293918	1294418
chr1	1294542	1295042
chr1	1295246	1295746
chr1	1296651	1297151
chr1	1297605	1298105
chr1	1298848	1299348
chr1	1299722	1300222
chr1	1301917	1302417
chr1	1302430	1302930
chr1	1303032	1303532
chr1	1303776	1304276
chr1	1304607	1305107
chr1	1305483	1305983
chr1	1306319	1306819
chr1	1307469	1307969
chr1	1308198	1308698
chr1	1308810	1309310
chr1	1309378	1309878
chr1	1309922	1310422
chr1	1310519	1311019
chr1	1311026	1311526
chr1	1312410	1312910
chr1	1312962	1313462
chr1	1319380	1319880
chr1	1324463	1324963
chr1	1325088	1325588
chr1	1327162	1327662
chr1	1327893	1328393
chr1	1329240	1329740
chr1	1331083	1331583
chr1	1331698	1332198
chr1	1332410	1332910
chr1	1333517	1334017
chr1	1337349	1337849
chr1	1345572	1346072
chr1	1347115	1347615
chr1	1347964	1348464
chr1	1348601	1349101
chr1	1349268	1349768
chr1	1351672	1352172
chr1	1352439	1352939
chr1	1353116	1353616
chr1	1354843	1355343
chr1	1355371	1355871
chr1	1356707	1357207
chr1	1359782	1360282
chr1	1361919	1362419
chr1	1371978	1372478
chr1	1374592	1375092
chr1	1375167	1375667
chr1	1376086	1376586
chr1	1377777	1378277
chr1	1399160	1399660
chr1	1400109	1400609
chr1	1406429	1406929
chr1	1407069	1407569
chr1	1407744	1408244
chr1	1408967	1409467
chr1	1409793	1410293
chr1	1410987	1411487
chr1	1412205	1412705
chr1	1415110	1415610
chr1	1419948	1420448
chr1	1426624	1427124
chr1	1427403	1427903
chr1	1428047	1428547
chr1	1428583	1429083
chr1	1430575	1431075
chr1	1432443	1432943
chr1	1433205	1433705
chr1	1434434	1434934
chr1	1435393	1435893
chr1	1440789	1441289
chr1	1470763	1471263
chr1	1471469	1471969
chr1	1473718	1474218
chr1	1475456	1475956
chr1	1503609	1504109
chr1	1504834	1505334
chr1	1505402	1505902
chr1	1508186	1508686
chr1	1508704	1509204
chr1	1509583	1510083
chr1	1510263	1510763
chr1	1510812	1511312
chr1	1511328	1511828
chr1	1511852	1512352
chr1	1514195	1514695
chr1	1523511	1524011
chr1	1526990	1527490
chr1	1527495	1527995
chr1	1529189	1529689
chr1	1532557	1533057
chr1	1533479	1533979
chr1	1534135	1534635
chr1	1534787	1535287
chr1	1535427	1535927
chr1	1535960	1536460
chr1	1536837	1537337
chr1	1537478	1537978
chr1	1538279	1538779
chr1	1539016	1539516
chr1	1539610	1540110
chr1	1540409	1540909
chr1	1541129	1541629
chr1	1542487	1542987
chr1	1542993	1543493
chr1	1543589	1544089
chr1	1544557	1545057
chr1	1545138	1545638
chr1	1545654	1546154
chr1	1546368	1546868
chr1	1547014	1547514
chr1	1548200	1548700
chr1	1550339	1550839
chr1	1550910	1551410
chr1	1551808	1552308
chr1	1553893	1554393
chr1	1554861	1555361
chr1	1555376	1555876
chr1	1561448	1561948
chr1	1573995	1574495
chr1	1574631	1575131
chr1	1591380	1591880
chr1	1597624	1598124
chr1	1598700	1599200
chr1	1599406	1599906
chr1	1599932	1600432
chr1	1600878	1601378
chr1	1612590	1613090
chr1	1613194	1613694
chr1	1614091	1614591
chr1	1615169	1615669
chr1	1615826	1616326
chr1	1616499	1616999
chr1	1617964	1618464
chr1	1618491	1618991
chr1	1619308	1619808
chr1	1619848	1620348
chr1	1621003	1621503
chr1	1624213	1624713
chr1	1630231	1630731
chr1	1658890	1659390
chr1	1665854	1666354
chr1	1668186	1668686
chr1	1672730	1673230
chr1	1678144	1678644
chr1	1678815	1679315
chr1	1680259	1680759
chr1	1681934	1682434
chr1	1682488	1682988
chr1	1683475	1683975
chr1	1684002	1684502
chr1	1692562	1693062
chr1	1693142	1693642
chr1	1694296	1694796
chr1	1724189	1724689
chr1	1726148	1726648
chr1	1727216	1727716
chr1	1734685	1735185
chr1	1735280	1735780
chr1	1737792	1738292
chr1	1745561	1746061
chr1	1746143	1746643
chr1	1748549	1749049
chr1	1753257	1753757
chr1	1754426	1754926
chr1	1758486	1758986
chr1	1759710	1760210
chr1	1764177	1764677
chr1	1774350	1774850
chr1	1775264	1775764
chr1	1775805	1776305
chr1	1776979	1777479
chr1	1777536	1778036
chr1	1778237	1778737
chr1	1778831	1779331
chr1	1779883	1780383
chr1	1780670	1781170
chr1	1781463	1781963
chr1	1782017	1782517
chr1	1782892	1783392
chr1	1783718	1784218
chr1	1784358	1784858
chr1	1784904	1785404
chr1	1785634	1786134
chr1	1786915	1787415
chr1	1788052	1788552
chr1	1788806	1789306
chr1	1789923	1790423
chr1	1791438	1791938
chr1	1792539	1793039
chr1	1793217	1793717
chr1	1796214	1796714
chr1	1797060	1797560
chr1	1797782	1798282
chr1	1798517	1799017
chr1	1799655	1800155
chr1	1801281	1801781
chr1	1802414	1802914
chr1	1803363	1803863
chr1	1803980	1804480
chr1	1804665	1805165
chr1	1807164	1807664
chr1	1807967	1808467
chr1	1808473	1808973
chr1	1809475	1809975
chr1	1810566	1811066
chr1	1811157	1811657
chr1	1812802	1813302
chr1	1815026	1815526
chr1	1816076	1816576
chr1	1819230	1819730
chr1	1820077	1820577
chr1	1821421	1821921
chr1	1822092	1822592
chr1	1823727	1824227
chr1	1824681	1825181
chr1	1826167	1826667
chr1	1826684	1827184
chr1	1827354	1827854
chr1	1828176	1828676
chr1	1829273	1829773
chr1	1829814	1830314
chr1	1830827	1831327
chr1	1831481	1831981
chr1	1832130	1832630
chr1	1832783	1833283
chr1	1833455	1833955
chr1	1835171	1835671
chr1	1839537	1840037
chr1	1840513	1841013
chr1	1841965	1842465
chr1	1853983	1854483
chr1	1857269	1857769
chr1	1857785	1858285
chr1	1858547	1859047
chr1	1859139	1859639
chr1	1863279	1863779
chr1	1874253	1874753
chr1	1874838	1875338
chr1	1877765	1878265
chr1	1878298	1878798
chr1	1880542	1881042
chr1	1881841	1882341
chr1	1883353	1883853
chr1	1886706	1887206
chr1	1887525	1888025
chr1	1888309	1888809
chr1	1889674	1890174
chr1	1890191	1890691
chr1	1890877	1891377
chr1	1891472	1891972
chr1	1892954	1893454
chr1	1894657	1895157
chr1	1895338	1895838
chr1	1895990	1896490
chr1	1898719	1899219
chr1	1904008	1904508
chr1	1904674	1905174
chr1	1905610	1906110
chr1	1906149	1906649
chr1	1906890	1907390
chr1	1907490	1907990
chr1	1908283	1908783
chr1	1908895	1909395
chr1	1909413	1909913
chr1	1910008	1910508
chr1	1910833	1911333
chr1	1911511	1912011
chr1	1912458	1912958
chr1	1914528	1915028
chr1	1915040	1915540
chr1	1915651	1916151
chr1	1916437	1916937
chr1	1917031	1917531
chr1	1917750	1918250
chr1	1918557	1919057
chr1	1919174	1919674
chr1	1919869	1920369
chr1	1920506	1921006
chr1	1921371	1921871
chr1	1921965	1922465
chr1	1922619	1923119
chr1	1924337	1924837
chr1	1925928	1926428
chr1	1928646	1929146
chr1	1929182	1929682
chr1	1943266	1943766
chr1	1943946	1944446
chr1	1954776	1955276
chr1	1958880	1959380
chr1	1959973	1960473
chr1	1969168	1969668
chr1	1970146	1970646
chr1	1978569	1979069
chr1	1979173	1979673
chr1	1982272	1982772
chr1	1982827	1983327
chr1	1984453	1984953
chr1	1985204	1985704
chr1	1989006	1989506
chr1	2003569	2004069
chr1	2019089	2019589
chr1	2021001	2021501
chr1	2021985	2022485
chr1	2022582	2023082
chr1	2023185	2023685
chr1	2025019	2025519
chr1	2025555	2026055
chr1	2027363	2027863
chr1	2027900	2028400
chr1	2028568	2029068
chr1	2029097	2029597
chr1	2030049	2030549
chr1	2030608	2031108
chr1	2031471	2031971
chr1	2032104	2032604
chr1	2032731	2033231
chr1	2033327	2033827
chr1	2035234	2035734
chr1	2037313	2037813
chr1	2043372	2043872
chr1	2043946	2044446
chr1	2044721	2045221
chr1	2045698	2046198
chr1	2046396	2046896
chr1	2049354	2049854
chr1	2050074	2050574
chr1	2051363	2051863
chr1	2052112	2052612
chr1	2053026	2053526
chr1	2053748	2054248
chr1	2060061	2060561
chr1	2060845	2061345
chr1	2061412	2061912
chr1	2063088	2063588
chr1	2067014	2067514
chr1	2072802	2073302
chr1	2073363	2073863
chr1	2074046	2074546
chr1	2074858	2075358
chr1	2075382	2075882
chr1	2075986	2076486
chr1	2079631	2080131
chr1	2081292	2081792
chr1	2081943	2082443
chr1	2082518	2083018
chr1	2084146	2084646
chr1	2085060	2085560
chr1	2086607	2087107
chr1	2087196	2087696
chr1	2087779	2088279
chr1	2088430	2088930
chr1	2088934	2089434
chr1	2089524	2090024
chr1	2090076	2090576
chr1	2091036	2091536
chr1	2091554	2092054
chr1	2092598	2093098
chr1	2093356	2093856
chr1	2093892	2094392
chr1	2094632	2095132
chr1	2095416	2095916
chr1	2096291	2096791
chr1	2096809	2097309
chr1	2097323	2097823
chr1	2098281	2098781
chr1	2099223	2099723
chr1	2099853	2100353
chr1	2100446	2100946
chr1	2101563	2102063
chr1	2102166	2102666
chr1	2103375	2103875
chr1	2103890	2104390
chr1	2104632	2105132
chr1	2105160	2105660
chr1	2105894	2106394
chr1	2107070	2107570
chr1	2107775	2108275
chr1	2108539	2109039
chr1	2109460	2109960
chr1	2110555	2111055
chr1	2111411	2111911
chr1	2112099	2112599
chr1	2112863	2113363
chr1	2114778	2115278
chr1	2116013	2116513
chr1	2120024	2120524
chr1	2121210	2121710
chr1	2124323	2124823
chr1	2126256	2126756
chr1	2127059	2127559
chr1	2127864	2128364
chr1	2128516	2129016
chr1	2129215	2129715
chr1	2130183	2130683
chr1	2130693	2131193
chr1	2131493	2131993
chr1	2132137	2132637
chr1	2133064	2133564
chr1	2133573	2134073
chr1	2134691	2135191
chr1	2135343	2135843
chr1	2135947	2136447
chr1	2136475	2136975
chr1	2137445	2137945
chr1	2138437	2138937
chr1	2138944	2139444
chr1	2139875	2140375
chr1	2143665	2144165
chr1	2144738	2145238
chr1	2150430	2150930
chr1	2151216	2151716
chr1	2153343	2153843
chr1	2154864	2155364
chr1	2155744	2156244
chr1	2156749	2157249
chr1	2157572	2158072
chr1	2158230	2158730
chr1	2158764	2159264
chr1	2159426	2159926
chr1	2160114	2160614
chr1	2160764	2161264
chr1	2161289	2161789
chr1	2163165	2163665
chr1	2166191	2166691
chr1	2171966	2172466
chr1	2174202	2174702
chr1	2177772	2178272
chr1	2178487	2178987
chr1	2179111	2179611
chr1	2179840	2180340
chr1	2180511	2181011
chr1	2181727	2182227
chr1	2184048	2184548
chr1	2184884	2185384
chr1	2185661	2186161
chr1	2186416	2186916
chr1	2187539	2188039
chr1	2188130	2188630
chr1	2188919	2189419
chr1	2189430	2189930
chr1	2190059	2190559
chr1	2191047	2191547
chr1	2192507	2193007
chr1	2193112	2193612
chr1	2193767	2194267
chr1	2194525	2195025
chr1	2195097	2195597
chr1	2196254	2196754
chr1	2198541	2199041
chr1	2199159	2199659
chr1	2201230	2201730
chr1	2203522	2204022
chr1	2204244	2204744
chr1	2205027	2205527
chr1	2205769	2206269
chr1	2206671	2207171
chr1	2207230	2207730
chr1	2208451	2208951
chr1	2210037	2210537
chr1	2212436	2212936
chr1	2213447	2213947
chr1	2213997	2214497
chr1	2220624	2221124
chr1	2222882	2223382
chr1	2225155	2225655
chr1	2226457	2226957
chr1	2227049	2227549
chr1	2227598	2228098
chr1	2228482	2228982
chr1	2229054	2229554
chr1	2230188	2230688
chr1	2230698	2231198
chr1	2231237	2231737
chr1	2231848	2232348
chr1	2234212	2234712
chr1	2237606	2238106
chr1	2238538	2239038
chr1	2239527	2240027
chr1	2240264	2240764
chr1	2240850	2241350
chr1	2241854	2242354
chr1	2242409	2242909
chr1	2243258	2243758
chr1	2243904	2244404
chr1	2245535	2246035
chr1	2246327	2246827
chr1	2248829	2249329
chr1	2251706	2252206
chr1	2252782	2253282
chr1	2255954	2256454
chr1	2256650	2257150
chr1	2258519	2259019
chr1	2260314	2260814
chr1	2260912	2261412
chr1	2264537	2265037
chr1	2266188	2266688
chr1	2266694	2267194
chr1	2267319	2267819
chr1	2268167	2268667
chr1	2269288	2269788
chr1	2270192	2270692
chr1	2271243	2271743
chr1	2271859	2272359
chr1	2273211	2273711
chr1	2274236	2274736
chr1	2277461	2277961
chr1	2277998	2278498
chr1	2278667	2279167
chr1	2284380	2284880
chr1	2288438	2288938
chr1	2289098	2289598
chr1	2290485	2290985
chr1	2294203	2294703
chr1	2299180	2299680
chr1	2300204	2300704
chr1	2300965	2301465
chr1	2302831	2303331
chr1	2307125	2307625
chr1	2311377	2311877
chr1	2312165	2312665
chr1	2312805	2313305
chr1	2313572	2314072
chr1	2314486	2314986
chr1	2315019	2315519
chr1	2316193	2316693
chr1	2321192	2321692
chr1	2322092	2322592
chr1	2322729	2323229
chr1	2326409	2326909
chr1	2335948	2336448
chr1	2336638	2337138
chr1	2338107	2338607
chr1	2381654	2382154
chr1	2382567	2383067
chr1	2390906	2391406
chr1	2391440	2391940
chr1	2392054	2392554
chr1	2392579	2393079
chr1	2393475	2393975
chr1	2404760	2405260
chr1	2406593	2407093
chr1	2411766	2412266
chr1	2412428	2412928
chr1	2412951	2413451
chr1	2413522	2414022
chr1	2414331	2414831
chr1	2430970	2431470
chr1	2431551	2432051
chr1	2432210	2432710
chr1	2435565	2436065
chr1	2437791	2438291
chr1	2438354	2438854
chr1	2439006	2439506
chr1	2439615	2440115
chr1	2440244	2440744
chr1	2441423	2441923
chr1	2442396	2442896
chr1	2443186	2443686
chr1	2443771	2444271
chr1	2444589	2445089
chr1	2445459	2445959
chr1	2446300	2446800
chr1	2449532	2450032
chr1	2450074	2450574
chr1	2453347	2453847
chr1	2454900	2455400
chr1	2455684	2456184
chr1	2456226	2456726
chr1	2457793	2458293
chr1	2458549	2459049
chr1	2459663	2460163
chr1	2460434	2460934
chr1	2460974	2461474
chr1	2461638	2462138
chr1	2462146	2462646
chr1	2463332	2463832
chr1	2463850	2464350
chr1	2464955	2465455
chr1	2465527	2466027
chr1	2466334	2466834
chr1	2467168	2467668
chr1	2467820	2468320
chr1	2468423	2468923
chr1	2468974	2469474
chr1	2469777	2470277
chr1	2470375	2470875
chr1	2470881	2471381
chr1	2471427	2471927
chr1	2472061	2472561
chr1	2472789	2473289
chr1	2473364	2473864
chr1	2473897	2474397
chr1	2474858	2475358
chr1	2475424	2475924
chr1	2476048	2476548
chr1	2476591	2477091
chr1	2477290	2477790
chr1	2478049	2478549
chr1	2478647	2479147
chr1	2479289	2479789
chr1	2480279	2480779
chr1	2480921	2481421
chr1	2481873	2482373
chr1	2482711	2483211
chr1	2483261	2483761
chr1	2484842	2485342
chr1	2485645	2486145
chr1	2486298	2486798
chr1	2486869	2487369
chr1	2490177	2490677
chr1	2490729	2491229
chr1	2491634	2492134
chr1	2492595	2493095
chr1	2493176	2493676
chr1	2493810	2494310
chr1	2495556	2496056
chr1	2496098	2496598
chr1	2497349	2497849
chr1	2498327	2498827
chr1	2499107	2499607
chr1	2499832	2500332
chr1	2500444	2500944
chr1	2501014	2501514
chr1	2501685	2502185
chr1	2502382	2502882
chr1	2502943	2503443
chr1	2503687	2504187
chr1	2504769	2505269
chr1	2505407	2505907
chr1	2506139	2506639
chr1	2507067	2507567
chr1	2507914	2508414
chr1	2508498	2508998
chr1	2509462	2509962
chr1	2511258	2511758
chr1	2514053	2514553
chr1	2515557	2516057
chr1	2516087	2516587
chr1	2517273	2517773
chr1	2518363	2518863
chr1	2521094	2521594
chr1	2521600	2522100
chr1	2522588	2523088
chr1	2523097	2523597
chr1	2523611	2524111
chr1	2524381	2524881
chr1	2525338	2525838
chr1	2526040	2526540
chr1	2527032	2527532
chr1	2527702	2528202
chr1	2528710	2529210
chr1	2529211	2529711
chr1	2530052	2530552
chr1	2530824	2531324
chr1	2531498	2531998
chr1	2532448	2532948
chr1	2533201	2533701
chr1	2534255	2534755
chr1	2535381	2535881
chr1	2536954	2537454
chr1	2537677	2538177
chr1	2539280	2539780
chr1	2540070	2540570
chr1	2540808	2541308
chr1	2541536	2542036
chr1	2542618	2543118
chr1	2543378	2543878
chr1	2544037	2544537
chr1	2544775	2545275
chr1	2545896	2546396
chr1	2546769	2547269
chr1	2547353	2547853
chr1	2547907	2548407
chr1	2548802	2549302
chr1	2551645	2552145
chr1	2552223	2552723
chr1	2552837	2553337
chr1	2554856	2555356
chr1	2555673	2556173
chr1	2556567	2557067
chr1	2557332	2557832
chr1	2559520	2560020
chr1	2578298	2578798
chr1	2584826	2585326
chr1	2585572	2586072
chr1	2586465	2586965
chr1	2587177	2587677
chr1	2587858	2588358
chr1	2588773	2589273
chr1	2590763	2591263
chr1	2593901	2594401
chr1	2604846	2605346
chr1	2606045	2606545
chr1	2629052	2629552
chr1	2630984	2631484
chr1	2639200	2639700
chr1	2640054	2640554
chr1	2641327	2641827
chr1	2642076	2642576
chr1	2643008	2643508
chr1	2643866	2644366
chr1	2652002	2652502
chr1	2652770	2653270
chr1	2653784	2654284
chr1	2654746	2655246
chr1	2683823	2684323
chr1	2750280	2750780
chr1	2786569	2787069
chr1	2789053	2789553
chr1	2789576	2790076
chr1	2801529	2802029
chr1	2802657	2803157
chr1	2805022	2805522
chr1	2806769	2807269
chr1	2817804	2818304
chr1	2818377	2818877
chr1	2820084	2820584
chr1	2821882	2822382
chr1	2855646	2856146
chr1	2875888	2876388
chr1	2877358	2877858
chr1	2878659	2879159
chr1	2880647	2881147
chr1	2881314	2881814
chr1	2882436	2882936
chr1	2883020	2883520
chr1	2883680	2884180
chr1	2884193	2884693
chr1	2885237	2885737
chr1	2885966	2886466
chr1	2887492	2887992
chr1	2888264	2888764
chr1	2888777	2889277
chr1	2889540	2890040
chr1	2904833	2905333
chr1	2905932	2906432
chr1	2906609	2907109
chr1	2907286	2907786
chr1	2908254	2908754
chr1	2908769	2909269
chr1	2910113	2910613
chr1	2910847	2911347
chr1	2911382	2911882
chr1	2912054	2912554
chr1	2912844	2913344
chr1	2913443	2913943
chr1	2914009	2914509
chr1	2914696	2915196
chr1	2915713	2916213
chr1	2921963	2922463
chr1	2930324	2930824
chr1	2967762	2968262
chr1	2968489	2968989
chr1	2969260	2969760
chr1	2975550	2976050
chr1	2980023	2980523
chr1	3012395	3012895
chr1	3061533	3062033
chr1	3063890	3064390
chr1	3066128	3066628
chr1	3069509	3070009
chr1	3078315	3078815
chr1	3101085	3101585
chr1	3104854	3105354
chr1	3105371	3105871
chr1	3106215	3106715
chr1	3107142	3107642
chr1	3114790	3115290
chr1	3124275	3124775
chr1	3125780	3126280
chr1	3126384	3126884
chr1	3132668	3133168
chr1	3134677	3135177
chr1	3139607	3140107
chr1	3156960	3157460
chr1	3161330	3161830
chr1	3163876	3164376
chr1	3164379	3164879
chr1	3166504	3167004
chr1	3169434	3169934
chr1	3170466	3170966
chr1	3170995	3171495
chr1	3172135	3172635
chr1	3173230	3173730
chr1	3180513	3181013
chr1	3181379	3181879
chr1	3185067	3185567
chr1	3185587	3186087
chr1	3186408	3186908
chr1	3187112	3187612
chr1	3187716	3188216
chr1	3198266	3198766
chr1	3202022	3202522
chr1	3207214	3207714
chr1	3213044	3213544
chr1	3213745	3214245
chr1	3222498	3222998
chr1	3273376	3273876
chr1	3283879	3284379
chr1	3319880	3320380
chr1	3348496	3348996
chr1	3349178	3349678
chr1	3350775	3351275
chr1	3352337	3352837
chr1	3365442	3365942
chr1	3365973	3366473
chr1	3408593	3409093
chr1	3410074	3410574
chr1	3410582	3411082
chr1	3418539	3419039
chr1	3419383	3419883
chr1	3420181	3420681
chr1	3421092	3421592
chr1	3422580	3423080
chr1	3423252	3423752
chr1	3423779	3424279
chr1	3424626	3425126
chr1	3425260	3425760
chr1	3426529	3427029
chr1	3427230	3427730
chr1	3431218	3431718
chr1	3437219	3437719
chr1	3438822	3439322
chr1	3439638	3440138
chr1	3440298	3440798
chr1	3441207	3441707
chr1	3442131	3442631
chr1	3452319	3452819
chr1	3453065	3453565
chr1	3454231	3454731
chr1	3454763	3455263
chr1	3456046	3456546
chr1	3456669	3457169
chr1	3457180	3457680
chr1	3458113	3458613
chr1	3458904	3459404
chr1	3459534	3460034
chr1	3460397	3460897
chr1	3462613	3463113
chr1	3467967	3468467
chr1	3470123	3470623
chr1	3470694	3471194
chr1	3471699	3472199
chr1	3473581	3474081
chr1	3475694	3476194
chr1	3476488	3476988
chr1	3477077	3477577
chr1	3479785	3480285
chr1	3483784	3484284
chr1	3491166	3491666
chr1	3491866	3492366
chr1	3495623	3496123
chr1	3498045	3498545
chr1	3501826	3502326
chr1	3503579	3504079
chr1	3531288	3531788
chr1	3536987	3537487
chr1	3537533	3538033
chr1	3538450	3538950
chr1	3539992	3540492
chr1	3543626	3544126
chr1	3550438	3550938
chr1	3560267	3560767
chr1	3565154	3565654
chr1	3573431	3573931
chr1	3574053	3574553
chr1	3575903	3576403
chr1	3576519	3577019
chr1	3577333	3577833
chr1	3578212	3578712
chr1	3578879	3579379
chr1	3581543	3582043
chr1	3584973	3585473
chr1	3585768	3586268
chr1	3586679	3587179
chr1	3587350	3587850
chr1	3588700	3589200
chr1	3590342	3590842
chr1	3594775	3595275
chr1	3595341	3595841
chr1	3598462	3598962
chr1	3599112	3599612
chr1	3608938	3609438
chr1	3611426	3611926
chr1	3615085	3615585
chr1	3618046	3618546
chr1	3618913	3619413
chr1	3621043	3621543
chr1	3622743	3623243
chr1	3623340	3623840
chr1	3623930	3624430
chr1	3624614	3625114
chr1	3625404	3625904
chr1	3626942	3627442
chr1	3627679	3628179
chr1	3628326	3628826
chr1	3629334	3629834
chr1	3630100	3630600
chr1	3630923	3631423
chr1	3631446	3631946
chr1	3632550	3633050
chr1	3633333	3633833
chr1	3639161	3639661
chr1	3640503	3641003
chr1	3649857	3650357
chr1	3650720	3651220
chr1	3651794	3652294
chr1	3652331	3652831
chr1	3665983	3666483
chr1	3666506	3667006
chr1	3668809	3669309
chr1	3694942	3695442
chr1	3695550	3696050
chr1	3698228	3698728
chr1	3710460	3710960
chr1	3711469	3711969
chr1	3712085	3712585
chr1	3713161	3713661
chr1	3714151	3714651
chr1	3714729	3715229
chr1	3715322	3715822
chr1	3716146	3716646
chr1	3719620	3720120
chr1	3723130	3723630
chr1	3724324	3724824
chr1	3727188	3727688
chr1	3731629	3732129
chr1	3732137	3732637
chr1	3746177	3746677
chr1	3747178	3747678
chr1	3751929	3752429
chr1	3767491	3767991
chr1	3771718	3772218
chr1	3772366	3772866
chr1	3773626	3774126
chr1	3774647	3775147
chr1	3775844	3776344
chr1	3777357	3777857
chr1	3790153	3790653
chr1	3796321	3796821
chr1	3801374	3801874
chr1	3802159	3802659
chr1	3806364	3806864
chr1	3810234	3810734
chr1	3811101	3811601
chr1	3816454	3816954
chr1	3818316	3818816
chr1	3819605	3820105
chr1	3820936	3821436
chr1	3821787	3822287
chr1	3822842	3823342
chr1	3823398	3823898
chr1	3827131	3827631
chr1	3827913	3828413
chr1	3830547	3831047
chr1	3831105	3831605
chr1	3831998	3832498
chr1	3832505	3833005
chr1	3839881	3840381
chr1	3843379	3843879
chr1	3844550	3845050
chr1	3846524	3847024
chr1	3847051	3847551
chr1	3850802	3851302
chr1	3852054	3852554
chr1	3852670	3853170
chr1	3855038	3855538
chr1	3855745	3856245
chr1	3856973	3857473
chr1	3858121	3858621
chr1	3858709	3859209
chr1	3863194	3863694
chr1	3865545	3866045
chr1	3899449	3899949
chr1	3900070	3900570
chr1	3900622	3901122
chr1	3901163	3901663
chr1	3901689	3902189
chr1	3910730	3911230
chr1	3959342	3959842
chr1	3970827	3971327
chr1	3976366	3976866
chr1	3978321	3978821
chr1	3978877	3979377
chr1	3992017	3992517
chr1	3993925	3994425
chr1	4054453	4054953
chr1	4070969	4071469
chr1	4071512	4072012
chr1	4072321	4072821
chr1	4083189	4083689
chr1	4083837	4084337
chr1	4086352	4086852
chr1	4108982	4109482
chr1	4179771	4180271
chr1	4233412	4233912
chr1	4254232	4254732
chr1	4287280	4287780
chr1	4298282	4298782
chr1	4298829	4299329
chr1	4330993	4331493
chr1	4341404	4341904
chr1	4360808	4361308
chr1	4362235	4362735
chr1	4371402	4371902
chr1	4371944	4372444
chr1	4396476	4396976
chr1	4397197	4397697
chr1	4398121	4398621
chr1	4422755	4423255
chr1	4465908	4466408
chr1	4560896	4561396
chr1	4625103	4625603
chr1	4652507	4653007
chr1	4654486	4654986
chr1	4654999	4655499
chr1	4655694	4656194
chr1	4656240	4656740
chr1	4657731	4658231
chr1	4658263	4658763
chr1	4659280	4659780
chr1	4659851	4660351
chr1	4662410	4662910
chr1	4670342	4670842
chr1	4714337	4714837
chr1	4714840	4715340
chr1	4725598	4726098
chr1	4733539	4734039
chr1	4770201	4770701
chr1	4777877	4778377
chr1	4825997	4826497
chr1	5225919	5226419
chr1	5238654	5239154
chr1	5239327	5239827
chr1	5239932	5240432
chr1	5240725	5241225
chr1	5287659	5288159
chr1	5296091	5296591
chr1	5304601	5305101
chr1	5311497	5311997
chr1	5314681	5315181
chr1	5318134	5318634
chr1	5345558	5346058
chr1	5379281	5379781
chr1	5415120	5415620
chr1	5423093	5423593
chr1	5433996	5434496
chr1	5434927	5435427
chr1	5435698	5436198
chr1	5444662	5445162
chr1	5447444	5447944
chr1	5451527	5452027
chr1	5453380	5453880
chr1	5456004	5456504
chr1	5465241	5465741
chr1	5509825	5510325
chr1	5514485	5514985
chr1	5620917	5621417
chr1	5630146	5630646
chr1	5650244	5650744
chr1	5661658	5662158
chr1	5667797	5668297
chr1	5700975	5701475
chr1	5707797	5708297
chr1	5744717	5745217
chr1	5745723	5746223
chr1	5771210	5771710
chr1	5778424	5778924
chr1	5793558	5794058
chr1	5798053	5798553
chr1	5840573	5841073
chr1	5842702	5843202
chr1	5843371	5843871
chr1	5849571	5850071
chr1	5855479	5855979
chr1	5876113	5876613
chr1	5887880	5888380
chr1	5888812	5889312
chr1	5892396	5892896
chr1	5893602	5894102
chr1	5895569	5896069
chr1	5896572	5897072
chr1	5906176	5906676
chr1	5906757	5907257
chr1	5907909	5908409
chr1	5908460	5908960
chr1	5914070	5914570
chr1	5914958	5915458
chr1	5915885	5916385
chr1	5916403	5916903
chr1	5933983	5934483
chr1	5945233	5945733
chr1	5951389	5951889
chr1	5971332	5971832
chr1	5971869	5972369
chr1	5973688	5974188
chr1	5975083	5975583
chr1	5978010	5978510
chr1	5980424	5980924
chr1	5988729	5989229
chr1	5989615	5990115
chr1	5991196	5991696
chr1	5991753	5992253
chr1	5992254	5992754
chr1	5992906	5993406
chr1	5994039	5994539
chr1	5997929	5998429
chr1	6001069	6001569
chr1	6002184	6002684
chr1	6002829	6003329
chr1	6003722	6004222
chr1	6004273	6004773
chr1	6006755	6007255
chr1	6026003	6026503
chr1	6026783	6027283
chr1	6027541	6028041
chr1	6033027	6033527
chr1	6034344	6034844
chr1	6034902	6035402
chr1	6036413	6036913
chr1	6041404	6041904
chr1	6047001	6047501
chr1	6048342	6048842
chr1	6050181	6050681
chr1	6051242	6051742
chr1	6052879	6053379
chr1	6056960	6057460
chr1	6060119	6060619
chr1	6065031	6065531
chr1	6067929	6068429
chr1	6068961	6069461
chr1	6069533	6070033
chr1	6071589	6072089
chr1	6072115	6072615
chr1	6072990	6073490
chr1	6073630	6074130
chr1	6074186	6074686
chr1	6075012	6075512
chr1	6076045	6076545
chr1	6078447	6078947
chr1	6080472	6080972
chr1	6082235	6082735
chr1	6083172	6083672
chr1	6083842	6084342
chr1	6084839	6085339
chr1	6085396	6085896
chr1	6086259	6086759
chr1	6086924	6087424
chr1	6098145	6098645
chr1	6099202	6099702
chr1	6099708	6100208
chr1	6100603	6101103
chr1	6101329	6101829
chr1	6103340	6103840
chr1	6105616	6106116
chr1	6108809	6109309
chr1	6109489	6109989
chr1	6111484	6111984
chr1	6112690	6113190
chr1	6126006	6126506
chr1	6127631	6128131
chr1	6128157	6128657
chr1	6142231	6142731
chr1	6144147	6144647
chr1	6145005	6145505
chr1	6146188	6146688
chr1	6147194	6147694
chr1	6147771	6148271
chr1	6148544	6149044
chr1	6149092	6149592
chr1	6150973	6151473
chr1	6151479	6151979
chr1	6152307	6152807
chr1	6152956	6153456
chr1	6153517	6154017
chr1	6154172	6154672
chr1	6155765	6156265
chr1	6156438	6156938
chr1	6157592	6158092
chr1	6160312	6160812
chr1	6161089	6161589
chr1	6162775	6163275
chr1	6163499	6163999
chr1	6164236	6164736
chr1	6165537	6166037
chr1	6166081	6166581
chr1	6167428	6167928
chr1	6168273	6168773
chr1	6169538	6170038
chr1	6170198	6170698
chr1	6170719	6171219
chr1	6171462	6171962
chr1	6172400	6172900
chr1	6176543	6177043
chr1	6177050	6177550
chr1	6177555	6178055
chr1	6179463	6179963
chr1	6180342	6180842
chr1	6180952	6181452
chr1	6181966	6182466
chr1	6183109	6183609
chr1	6185709	6186209
chr1	6197997	6198497
chr1	6198874	6199374
chr1	6199380	6199880
chr1	6200261	6200761
chr1	6201249	6201749
chr1	6204276	6204776
chr1	6205098	6205598
chr1	6205916	6206416
chr1	6207026	6207526
chr1	6207852	6208352
chr1	6208394	6208894
chr1	6209095	6209595
chr1	6209666	6210166
chr1	6210534	6211034
chr1	6211593	6212093
chr1	6212182	6212682
chr1	6216928	6217428
chr1	6218660	6219160
chr1	6220292	6220792
chr1	6222435	6222935
chr1	6223459	6223959
chr1	6224725	6225225
chr1	6225232	6225732
chr1	6226153	6226653
chr1	6231059	6231559
chr1	6231715	6232215
chr1	6233156	6233656
chr1	6234361	6234861
chr1	6235170	6235670
chr1	6235763	6236263
chr1	6236342	6236842
chr1	6238229	6238729
chr1	6239005	6239505
chr1	6240150	6240650
chr1	6241164	6241664
chr1	6241685	6242185
chr1	6242192	6242692
chr1	6242918	6243418
chr1	6243889	6244389
chr1	6244996	6245496
chr1	6245855	6246355
chr1	6246610	6247110
chr1	6247757	6248257
chr1	6248430	6248930
chr1	6249081	6249581
chr1	6249766	6250266
chr1	6251226	6251726
chr1	6252247	6252747
chr1	6254125	6254625
chr1	6256646	6257146
chr1	6257533	6258033
chr1	6258583	6259083
chr1	6259190	6259690
chr1	6259884	6260384
chr1	6260855	6261355
chr1	6261608	6262108
chr1	6262158	6262658
chr1	6263067	6263567
chr1	6265080	6265580
chr1	6266470	6266970
chr1	6267215	6267715
chr1	6267751	6268251
chr1	6268361	6268861
chr1	6269140	6269640
chr1	6269919	6270419
chr1	6270945	6271445
chr1	6271627	6272127
chr1	6272603	6273103
chr1	6273261	6273761
chr1	6273837	6274337
chr1	6274416	6274916
chr1	6274952	6275452
chr1	6275467	6275967
chr1	6276350	6276850
chr1	6277211	6277711
chr1	6278000	6278500
chr1	6278790	6279290
chr1	6279488	6279988
chr1	6280187	6280687
chr1	6280689	6281189
chr1	6281358	6281858
chr1	6281949	6282449
chr1	6282555	6283055
chr1	6284760	6285260
chr1	6286894	6287394
chr1	6290017	6290517
chr1	6291799	6292299
chr1	6292972	6293472
chr1	6293963	6294463
chr1	6297314	6297814
chr1	6298380	6298880
chr1	6298960	6299460
chr1	6302482	6302982
chr1	6308920	6309420
chr1	6325631	6326131
chr1	6326283	6326783
chr1	6326883	6327383
chr1	6328545	6329045
chr1	6329422	6329922
chr1	6329975	6330475
chr1	6330605	6331105
chr1	6331155	6331655
chr1	6331762	6332262
chr1	6332806	6333306
chr1	6333721	6334221
chr1	6334268	6334768
chr1	6335144	6335644
chr1	6335658	6336158
chr1	6336284	6336784
chr1	6337007	6337507
chr1	6338589	6339089
chr1	6339471	6339971
chr1	6342052	6342552
chr1	6343355	6343855
chr1	6345088	6345588
chr1	6346451	6346951
chr1	6347311	6347811
chr1	6347862	6348362
chr1	6353838	6354338
chr1	6355038	6355538
chr1	6358646	6359146
chr1	6359549	6360049
chr1	6361001	6361501
chr1	6363013	6363513
chr1	6378033	6378533
chr1	6384893	6385393
chr1	6385533	6386033
chr1	6386518	6387018
chr1	6387690	6388190
chr1	6391662	6392162
chr1	6392589	6393089
chr1	6393257	6393757
chr1	6393835	6394335
chr1	6394431	6394931
chr1	6395099	6395599
chr1	6396405	6396905
chr1	6397745	6398245
chr1	6404572	6405072
chr1	6414228	6414728
chr1	6418900	6419400
chr1	6419430	6419930
chr1	6420272	6420772
chr1	6420933	6421433
chr1	6423370	6423870
chr1	6423958	6424458
chr1	6424517	6425017
chr1	6425284	6425784
chr1	6426270	6426770
chr1	6426942	6427442
chr1	6427498	6427998
chr1	6433976	6434476
chr1	6435006	6435506
chr1	6436346	6436846
chr1	6436933	6437433
chr1	6437962	6438462
chr1	6440201	6440701
chr1	6442197	6442697
chr1	6445037	6445537
chr1	6448573	6449073
chr1	6455117	6455617
chr1	6459722	6460222
chr1	6460313	6460813
chr1	6461173	6461673
chr1	6462361	6462861
chr1	6463190	6463690
chr1	6464280	6464780
chr1	6464796	6465296
chr1	6465427	6465927
chr1	6465939	6466439
chr1	6467183	6467683
chr1	6468266	6468766
chr1	6469111	6469611
chr1	6473877	6474377
chr1	6475419	6475919
chr1	6483027	6483527
chr1	6485197	6485697
chr1	6486396	6486896
chr1	6489818	6490318
chr1	6490360	6490860
chr1	6491272	6491772
chr1	6491897	6492397
chr1	6492647	6493147
chr1	6495119	6495619
chr1	6495818	6496318
chr1	6496353	6496853
chr1	6497229	6497729
chr1	6497778	6498278
chr1	6498463	6498963
chr1	6501302	6501802
chr1	6509959	6510459
chr1	6511484	6511984
chr1	6512961	6513461
chr1	6519846	6520346
chr1	6523500	6524000
chr1	6553568	6554068
chr1	6554300	6554800
chr1	6555170	6555670
chr1	6578955	6579455
chr1	6579672	6580172
chr1	6580323	6580823
chr1	6587711	6588211
chr1	6596861	6597361
chr1	6597705	6598205
chr1	6600402	6600902
chr1	6601025	6601525
chr1	6602068	6602568
chr1	6602689	6603189
chr1	6603456	6603956
chr1	6604099	6604599
chr1	6604887	6605387
chr1	6611278	6611778
chr1	6612542	6613042
chr1	6613301	6613801
chr1	6614108	6614608
chr1	6614847	6615347
chr1	6615659	6616159
chr1	6618026	6618526
chr1	6624889	6625389
chr1	6625510	6626010
chr1	6634510	6635010
chr1	6635072	6635572
chr1	6646434	6646934
chr1	6647932	6648432
chr1	6651201	6651701
chr1	6651895	6652395
chr1	6653325	6653825
chr1	6653917	6654417
chr1	6664902	6665402
chr1	6665464	6665964
chr1	6667453	6667953
chr1	6672512	6673012
chr1	6681074	6681574
chr1	6701658	6702158
chr1	6716104	6716604
chr1	6719924	6720424
chr1	6727378	6727878
chr1	6729104	6729604
chr1	6729653	6730153
chr1	6738579	6739079
chr1	6746959	6747459
chr1	6783205	6783705
chr1	6784460	6784960
chr1	6785056	6785556
chr1	6785633	6786133
chr1	6786624	6787124
chr1	6787447	6787947
chr1	6794117	6794617
chr1	6795930	6796430
chr1	6803324	6803824
chr1	6811819	6812319
chr1	6822425	6822925
chr1	6831346	6831846
chr1	6858356	6858856
chr1	6863441	6863941
chr1	6864119	6864619
chr1	6867652	6868152
chr1	6868610	6869110
chr1	6869408	6869908
chr1	6878583	6879083
chr1	6889788	6890288
chr1	6897095	6897595
chr1	6898914	6899414
chr1	6899624	6900124
chr1	6912490	6912990
chr1	6915434	6915934
chr1	6918349	6918849
chr1	6922533	6923033
chr1	6923623	6924123
chr1	6924714	6925214
chr1	6927397	6927897
chr1	6933792	6934292
chr1	6939650	6940150
chr1	6948366	6948866
chr1	6949294	6949794
chr1	6950161	6950661
chr1	6951470	6951970
chr1	6952692	6953192
chr1	6953277	6953777
chr1	6954323	6954823
chr1	6954844	6955344
chr1	6955561	6956061
chr1	6956125	6956625
chr1	6959195	6959695
chr1	6960237	6960737
chr1	6961218	6961718
chr1	6962203	6962703
chr1	6963084	6963584
chr1	6963930	6964430
chr1	6964477	6964977
chr1	6965142	6965642
chr1	6966390	6966890
chr1	6967374	6967874
chr1	6973886	6974386
chr1	6975049	6975549
chr1	6975732	6976232
chr1	6976251	6976751
chr1	7013920	7014420
chr1	7019396	7019896
chr1	7021191	7021691
chr1	7025011	7025511
chr1	7041729	7042229
chr1	7042466	7042966
chr1	7042988	7043488
chr1	7043736	7044236
chr1	7044376	7044876
chr1	7046155	7046655
chr1	7049882	7050382
chr1	7050535	7051035
chr1	7051092	7051592
chr1	7051943	7052443
chr1	7052706	7053206
chr1	7053922	7054422
chr1	7065723	7066223
chr1	7068274	7068774
chr1	7070344	7070844
chr1	7075328	7075828
chr1	7075859	7076359
chr1	7085540	7086040
chr1	7088507	7089007
chr1	7089481	7089981
chr1	7091377	7091877
chr1	7091895	7092395
chr1	7094743	7095243
chr1	7095472	7095972
chr1	7096041	7096541
chr1	7097041	7097541
chr1	7098021	7098521
chr1	7098528	7099028
chr1	7099211	7099711
chr1	7099822	7100322
chr1	7100867	7101367
chr1	7101595	7102095
chr1	7102438	7102938
chr1	7103278	7103778
chr1	7104276	7104776
chr1	7105253	7105753
chr1	7106733	7107233
chr1	7107438	7107938
chr1	7108134	7108634
chr1	7109190	7109690
chr1	7110271	7110771
chr1	7112439	7112939
chr1	7117448	7117948
chr1	7121555	7122055
chr1	7124479	7124979
chr1	7125285	7125785
chr1	7126063	7126563
chr1	7126999	7127499
chr1	7127819	7128319
chr1	7145389	7145889
chr1	7146302	7146802
chr1	7147122	7147622
chr1	7148800	7149300
chr1	7149486	7149986
chr1	7150169	7150669
chr1	7150694	7151194
chr1	7151407	7151907
chr1	7152455	7152955
chr1	7171571	7172071
chr1	7172750	7173250
chr1	7174479	7174979
chr1	7175509	7176009
chr1	7177763	7178263
chr1	7198598	7199098
chr1	7199227	7199727
chr1	7207830	7208330
chr1	7209812	7210312
chr1	7218188	7218688
chr1	7223529	7224029
chr1	7224102	7224602
chr1	7225940	7226440
chr1	7230146	7230646
chr1	7230950	7231450
chr1	7245862	7246362
chr1	7253962	7254462
chr1	7254512	7255012
chr1	7265975	7266475
chr1	7266664	7267164
chr1	7267271	7267771
chr1	7297652	7298152
chr1	7299247	7299747
chr1	7301723	7302223
chr1	7302837	7303337
chr1	7303385	7303885
chr1	7313185	7313685
chr1	7314039	7314539
chr1	7317852	7318352
chr1	7333051	7333551
chr1	7334504	7335004
chr1	7335069	7335569
chr1	7336316	7336816
chr1	7346686	7347186
chr1	7358276	7358776
chr1	7378055	7378555
chr1	7388091	7388591
chr1	7388818	7389318
chr1	7389329	7389829
chr1	7391297	7391797
chr1	7427005	7427505
chr1	7427514	7428014
chr1	7432385	7432885
chr1	7433216	7433716
chr1	7433742	7434242
chr1	7435349	7435849
chr1	7435936	7436436
chr1	7441360	7441860
chr1	7447037	7447537
chr1	7451045	7451545
chr1	7454043	7454543
chr1	7455082	7455582
chr1	7456330	7456830
chr1	7457175	7457675
chr1	7457777	7458277
chr1	7459206	7459706
chr1	7459852	7460352
chr1	7460724	7461224
chr1	7464311	7464811
chr1	7469483	7469983
chr1	7470611	7471111
chr1	7471199	7471699
chr1	7471812	7472312
chr1	7478132	7478632
chr1	7478822	7479322
chr1	7486220	7486720
chr1	7487554	7488054
chr1	7488217	7488717
chr1	7488846	7489346
chr1	7489746	7490246
chr1	7496038	7496538
chr1	7496556	7497056
chr1	7525152	7525652
chr1	7533848	7534348
chr1	7536426	7536926
chr1	7537387	7537887
chr1	7537923	7538423
chr1	7539901	7540401
chr1	7540900	7541400
chr1	7541535	7542035
chr1	7549267	7549767
chr1	7550870	7551370
chr1	7552325	7552825
chr1	7553588	7554088
chr1	7554221	7554721
chr1	7554940	7555440
chr1	7556327	7556827
chr1	7557166	7557666
chr1	7557958	7558458
chr1	7558492	7558992
chr1	7559004	7559504
chr1	7559566	7560066
chr1	7560655	7561155
chr1	7561330	7561830
chr1	7565208	7565708
chr1	7566358	7566858
chr1	7572694	7573194
chr1	7573365	7573865
chr1	7574228	7574728
chr1	7574912	7575412
chr1	7575761	7576261
chr1	7576576	7577076
chr1	7577216	7577716
chr1	7578281	7578781
chr1	7579052	7579552
chr1	7582069	7582569
chr1	7594178	7594678
chr1	7596001	7596501
chr1	7614962	7615462
chr1	7616915	7617415
chr1	7628390	7628890
chr1	7628947	7629447
chr1	7629514	7630014
chr1	7630188	7630688
chr1	7631005	7631505
chr1	7632053	7632553
chr1	7632681	7633181
chr1	7641645	7642145
chr1	7645354	7645854
chr1	7647181	7647681
chr1	7656020	7656520
chr1	7656723	7657223
chr1	7657697	7658197
chr1	7664849	7665349
chr1	7666341	7666841
chr1	7666857	7667357
chr1	7667488	7667988
chr1	7668436	7668936
chr1	7669424	7669924
chr1	7669968	7670468
chr1	7671052	7671552
chr1	7671871	7672371
chr1	7672890	7673390
chr1	7675758	7676258
chr1	7678509	7679009
chr1	7679605	7680105
chr1	7680234	7680734
chr1	7680843	7681343
chr1	7681836	7682336
chr1	7682401	7682901
chr1	7683550	7684050
chr1	7686039	7686539
chr1	7687190	7687690
chr1	7693516	7694016
chr1	7694503	7695003
chr1	7695366	7695866
chr1	7696413	7696913
chr1	7697880	7698380
chr1	7698548	7699048
chr1	7699208	7699708
chr1	7701705	7702205
chr1	7702301	7702801
chr1	7702855	7703355
chr1	7703801	7704301
chr1	7704388	7704888
chr1	7705255	7705755
chr1	7705985	7706485
chr1	7707059	7707559
chr1	7708844	7709344
chr1	7719637	7720137
chr1	7720808	7721308
chr1	7722137	7722637
chr1	7723427	7723927
chr1	7724753	7725253
chr1	7725690	7726190
chr1	7726888	7727388
chr1	7727965	7728465
chr1	7728571	7729071
chr1	7730075	7730575
chr1	7732386	7732886
chr1	7743182	7743682
chr1	7744021	7744521
chr1	7744654	7745154
chr1	7750308	7750808
chr1	7752127	7752627
chr1	7752775	7753275
chr1	7753522	7754022
chr1	7755105	7755605
chr1	7755638	7756138
chr1	7756558	7757058
chr1	7769834	7770334
chr1	7771000	7771500
chr1	7782157	7782657
chr1	7783071	7783571
chr1	7783759	7784259
chr1	7784506	7785006
chr1	7785073	7785573
chr1	7785927	7786427
chr1	7786536	7787036
chr1	7795092	7795592
chr1	7806982	7807482
chr1	7808204	7808704
chr1	7809690	7810190
chr1	7810255	7810755
chr1	7821074	7821574
chr1	7824636	7825136
chr1	7825189	7825689
chr1	7829731	7830231
chr1	7830381	7830881
chr1	7851396	7851896
chr1	7900995	7901495
chr1	7902683	7903183
chr1	7942189	7942689
chr1	7954006	7954506
chr1	7960629	7961129
chr1	7961287	7961787
chr1	7962298	7962798
chr1	7975219	7975719
chr1	7982228	7982728
chr1	8004082	8004582
chr1	8014959	8015459
chr1	8016584	8017084
chr1	8017533	8018033
chr1	8019415	8019915
chr1	8025299	8025799
chr1	8026137	8026637
chr1	8027074	8027574
chr1	8031147	8031647
chr1	8169691	8170191
chr1	8170386	8170886
chr1	8184242	8184742
chr1	8200210	8200710
chr1	8201433	8201933
chr1	8202081	8202581
chr1	8202857	8203357
chr1	8205518	8206018
chr1	8206699	8207199
chr1	8207954	8208454
chr1	8216570	8217070
chr1	8217085	8217585
chr1	8218079	8218579
chr1	8238208	8238708
chr1	8239550	8240050
chr1	8247087	8247587
chr1	8276221	8276721
chr1	8302542	8303042
chr1	8303077	8303577
chr1	8314253	8314753
chr1	8316696	8317196
chr1	8317827	8318327
chr1	8318407	8318907
chr1	8329357	8329857
chr1	8329966	8330466
chr1	8337749	8338249
chr1	8345889	8346389
chr1	8348907	8349407
chr1	8350308	8350808
chr1	8351048	8351548
chr1	8351704	8352204
chr1	8353162	8353662
chr1	8354884	8355384
chr1	8356426	8356926
chr1	8357091	8357591
chr1	8357683	8358183
chr1	8358565	8359065
chr1	8359335	8359835
chr1	8360655	8361155
chr1	8361326	8361826
chr1	8362132	8362632
chr1	8363109	8363609
chr1	8363855	8364355
chr1	8364501	8365001
chr1	8365441	8365941
chr1	8366271	8366771
chr1	8366978	8367478
chr1	8369725	8370225
chr1	8370325	8370825
chr1	8371305	8371805
chr1	8372021	8372521
chr1	8372547	8373047
[truncated: 185,615 more rows]

[truncated: 5 more sheets: Gly.amacrine, Retinal.ganglion.cell, AII.amacrine, Astrocyte, Microglia]
