# Supplementary material for: Single-cell multiome of the human retina and deep learning nominate causal variants in complex eye diseases
Source: Cell Genom. 2022 Jul 27;2(8):100164. doi: 10.1016/j.xgen.2022.100164 (PMC9584034; doi:10.1016/j.xgen.2022.100164)
Supplement: Data S3. Bed format of scATAC marker peaks and nearest genes by cell type, related to Figure 2 [file mmc4.xlsx]

## Sheet: Overview
Data S3. Bed format of scATAC marker peaks and nearest genes by cell type, Related to Figure 2
1. Rod
2. OFF-cone bipolar
3. Müller glia
4. ON-cone bipolar
5. Rod bipolar
6. Cone
7. GABA-amacrine
8. Horizontal
9. Gly-amacrine
10. Retinal ganglion cell
11. AII-amacrine
12. Astrocyte
13. Microglia

## Sheet: Rod
chr1	922984	923484	SAMD11
chr1	924779	925279	SAMD11
chr1	925427	925927	SAMD11
chr1	926068	926568	SAMD11
chr1	933384	933884	SAMD11
chr1	935734	936234	SAMD11
chr1	938018	938518	SAMD11
chr1	939026	939526	SAMD11
chr1	939531	940031	SAMD11
chr1	941668	942168	SAMD11
chr1	942368	942868	SAMD11
chr1	945255	945755	NOC2L
chr1	1019818	1020318	AGRN
chr1	1302987	1303487	ACAP3
chr1	1614082	1614582	MIB2
chr1	1680779	1681279	MMP23B
chr1	1680779	1681279	SLC35E2B
chr1	1683503	1684003	MMP23B
chr1	1683503	1684003	SLC35E2B
chr1	1684010	1684510	MMP23B
chr1	1684010	1684510	SLC35E2B
chr1	1775296	1775796	NADK
chr1	1775808	1776308	NADK
chr1	1778854	1779354	NADK
chr1	1781233	1781733	NADK
chr1	1781903	1782403	NADK
chr1	1782404	1782904	NADK
chr1	1783279	1783779	GNB1
chr1	1786915	1787415	GNB1
chr1	1791438	1791938	GNB1
chr1	1793011	1793511	GNB1
chr1	1793679	1794179	GNB1
chr1	1798762	1799262	GNB1
chr1	1799566	1800066	GNB1
chr1	1800703	1801203	GNB1
chr1	1801263	1801763	GNB1
chr1	1802459	1802959	GNB1
chr1	1803101	1803601	GNB1
chr1	1803709	1804209	GNB1
chr1	1804671	1805171	GNB1
chr1	1805373	1805873	GNB1
chr1	1806051	1806551	GNB1
chr1	1807448	1807948	GNB1
chr1	1808256	1808756	GNB1
chr1	1809460	1809960	GNB1
chr1	1810185	1810685	GNB1
chr1	1811143	1811643	GNB1
chr1	1812689	1813189	GNB1
chr1	1814523	1815023	GNB1
chr1	1815051	1815551	GNB1
chr1	1816061	1816561	GNB1
chr1	1819202	1819702	GNB1
chr1	1821433	1821933	GNB1
chr1	1822108	1822608	GNB1
chr1	1822933	1823433	GNB1
chr1	1825181	1825681	GNB1
chr1	1825917	1826417	GNB1
chr1	1826693	1827193	GNB1
chr1	1827283	1827783	GNB1
chr1	1827833	1828333	GNB1
chr1	1828573	1829073	GNB1
chr1	1829253	1829753	GNB1
chr1	1829762	1830262	GNB1
chr1	1830649	1831149	GNB1
chr1	1831531	1832031	GNB1
chr1	1832102	1832602	GNB1
chr1	1832778	1833278	GNB1
chr1	1833291	1833791	GNB1
chr1	1833932	1834432	GNB1
chr1	1834701	1835201	GNB1
chr1	1839505	1840005	GNB1
chr1	1847373	1847873	GNB1
chr1	1852909	1853409	GNB1
chr1	1880542	1881042	GNB1
chr1	1881599	1882099	GNB1
chr1	1883349	1883849	GNB1
chr1	1884001	1884501	GNB1
chr1	1884544	1885044	GNB1
chr1	1886918	1887418	GNB1
chr1	1888325	1888825	GNB1
chr1	1890228	1890728	GNB1
chr1	1906149	1906649	CALML6
chr1	1906796	1907296	CALML6
chr1	1918655	1919155	TMEM52
chr1	1977658	1978158	CFAP74
chr1	1978481	1978981	CFAP74
chr1	2050650	2051150	PRKCZ
chr1	2153984	2154484	PRKCZ
chr1	2222889	2223389	SKI
chr1	2465516	2466016	PLCH2
chr1	2466336	2466836	PLCH2
chr1	2467162	2467662	PLCH2
chr1	2467741	2468241	PLCH2
chr1	2472038	2472538	PLCH2
chr1	2473546	2474046	PLCH2
chr1	2474376	2474876	PLCH2
chr1	2477221	2477721	PLCH2
chr1	2522500	2523000	PANK4
chr1	2544266	2544766	TNFRSF14-AS1
chr1	2544807	2545307	TNFRSF14-AS1
chr1	3365464	3365964	PRDM16
chr1	3590291	3590791	MEGF6
chr1	3695570	3696070	TP73
chr1	3711117	3711617	TP73
chr1	3712101	3712601	TP73
chr1	3712642	3713142	TP73
chr1	3713174	3713674	TP73
chr1	3714159	3714659	TP73
chr1	3714717	3715217	TP73
chr1	3844601	3845101	CEP104
chr1	3852075	3852575	CEP104
chr1	3856540	3857040	CEP104
chr1	3993921	3994421	LINC01346
chr1	4345651	4346151	LINC01777
chr1	4358751	4359251	LINC01777
chr1	5304610	5305110	NA
chr1	5517859	5518359	NA
chr1	6207795	6208295	RPL22
chr1	6207795	6208295	RNF207
chr1	6209108	6209608	RPL22
chr1	6209108	6209608	RNF207
chr1	6224524	6225024	ICMT
chr1	6225079	6225579	ICMT
chr1	6233109	6233609	ICMT
chr1	6233832	6234332	ICMT
chr1	6234538	6235038	ICMT
chr1	6244985	6245485	HES3
chr1	6245858	6246358	HES3
chr1	6280710	6281210	ACOT7
chr1	6281977	6282477	ACOT7
chr1	6419418	6419918	HES2
chr1	6423388	6423888	HES2
chr1	6424520	6425020	HES2
chr1	6424520	6425020	ESPN
chr1	6425237	6425737	ESPN
chr1	6426182	6426682	ESPN
chr1	6426914	6427414	ESPN
chr1	6440229	6440729	ESPN
chr1	6465313	6465813	TNFRSF25
chr1	7670329	7670829	CAMTA1
chr1	7681831	7682331	CAMTA1
chr1	7682407	7682907	CAMTA1
chr1	7703253	7703753	CAMTA1
chr1	7752366	7752866	CAMTA1
chr1	7782133	7782633	VAMP3
chr1	7824620	7825120	PER3
chr1	8492760	8493260	RERE
chr1	8503179	8503679	RERE
chr1	9504590	9505090	SLC25A33
chr1	9505240	9505740	SLC25A33
chr1	9505870	9506370	SLC25A33
chr1	9538047	9538547	SLC25A33
chr1	9545444	9545944	SLC25A33
chr1	9579469	9579969	SLC25A33
chr1	9749226	9749726	CLSTN1
chr1	9749828	9750328	CLSTN1
chr1	9792136	9792636	CLSTN1
chr1	9807384	9807884	CLSTN1
chr1	9811797	9812297	CLSTN1
chr1	9990290	9990790	NMNAT1
chr1	9997598	9998098	RBP7
chr1	10083447	10083947	UBE4B
chr1	10083975	10084475	UBE4B
chr1	10098415	10098915	UBE4B
chr1	10152877	10153377	UBE4B
chr1	10155180	10155680	UBE4B
chr1	10192221	10192721	UBE4B
chr1	10507344	10507844	PEX14
chr1	10530234	10530734	PEX14
chr1	10533890	10534390	PEX14
chr1	10534472	10534972	PEX14
chr1	10535033	10535533	PEX14
chr1	10535680	10536180	PEX14
chr1	10536313	10536813	PEX14
chr1	10537602	10538102	PEX14
chr1	10538200	10538700	PEX14
chr1	10538809	10539309	PEX14
chr1	10539358	10539858	PEX14
chr1	10588085	10588585	PEX14
chr1	10635935	10636435	CASZ1
chr1	10638663	10639163	CASZ1
chr1	10640794	10641294	CASZ1
chr1	10642300	10642800	CASZ1
chr1	10642835	10643335	CASZ1
chr1	10643519	10644019	CASZ1
chr1	10648536	10649036	CASZ1
chr1	10649441	10649941	CASZ1
chr1	10651753	10652253	CASZ1
chr1	10652693	10653193	CASZ1
chr1	10653661	10654161	CASZ1
chr1	10654717	10655217	CASZ1
chr1	10655570	10656070	CASZ1
chr1	10656368	10656868	CASZ1
chr1	10657157	10657657	CASZ1
chr1	10660170	10660670	CASZ1
chr1	10660717	10661217	CASZ1
chr1	10662219	10662719	CASZ1
chr1	10665191	10665691	CASZ1
chr1	10666399	10666899	CASZ1
chr1	10666980	10667480	CASZ1
chr1	10668442	10668942	CASZ1
chr1	10669942	10670442	CASZ1
chr1	10670498	10670998	CASZ1
chr1	10671498	10671998	CASZ1
chr1	10672562	10673062	CASZ1
chr1	10673314	10673814	CASZ1
chr1	10673911	10674411	CASZ1
chr1	10674673	10675173	CASZ1
chr1	10675282	10675782	CASZ1
chr1	10675824	10676324	CASZ1
chr1	10676672	10677172	CASZ1
chr1	10677273	10677773	CASZ1
chr1	10678210	10678710	CASZ1
chr1	10679555	10680055	CASZ1
chr1	10680369	10680869	CASZ1
chr1	10681224	10681724	CASZ1
chr1	10681966	10682466	CASZ1
chr1	10682615	10683115	CASZ1
chr1	10683405	10683905	CASZ1
chr1	10684106	10684606	CASZ1
chr1	10684678	10685178	CASZ1
chr1	10685394	10685894	CASZ1
chr1	10685938	10686438	CASZ1
chr1	10688516	10689016	CASZ1
chr1	10689020	10689520	CASZ1
chr1	10690037	10690537	CASZ1
chr1	10691180	10691680	CASZ1
chr1	10691687	10692187	CASZ1
chr1	10692300	10692800	CASZ1
chr1	10692953	10693453	CASZ1
chr1	10695242	10695742	CASZ1
chr1	10696044	10696544	CASZ1
chr1	10696958	10697458	CASZ1
chr1	10697895	10698395	CASZ1
chr1	10698699	10699199	CASZ1
chr1	10699291	10699791	CASZ1
chr1	10699863	10700363	CASZ1
chr1	10700815	10701315	CASZ1
chr1	10701555	10702055	CASZ1
chr1	10703082	10703582	CASZ1
chr1	10703954	10704454	CASZ1
chr1	10704503	10705003	CASZ1
chr1	10705112	10705612	CASZ1
chr1	10705640	10706140	CASZ1
chr1	10706423	10706923	CASZ1
chr1	10707582	10708082	CASZ1
chr1	10708724	10709224	CASZ1
chr1	10709489	10709989	CASZ1
chr1	10710416	10710916	CASZ1
chr1	10711857	10712357	CASZ1
chr1	10712767	10713267	CASZ1
chr1	10713972	10714472	CASZ1
chr1	10715094	10715594	CASZ1
chr1	10717679	10718179	CASZ1
chr1	10719290	10719790	CASZ1
chr1	10719867	10720367	CASZ1
chr1	10722825	10723325	CASZ1
chr1	10723946	10724446	CASZ1
chr1	10725090	10725590	CASZ1
chr1	10725842	10726342	CASZ1
chr1	10726344	10726844	CASZ1
chr1	10728458	10728958	CASZ1
chr1	10729000	10729500	CASZ1
chr1	10736041	10736541	CASZ1
chr1	10736547	10737047	CASZ1
chr1	10738217	10738717	CASZ1
chr1	10739163	10739663	CASZ1
chr1	10741225	10741725	CASZ1
chr1	10745362	10745862	CASZ1
chr1	10746915	10747415	CASZ1
chr1	10750745	10751245	CASZ1
chr1	10751413	10751913	CASZ1
chr1	10752333	10752833	CASZ1
chr1	10753189	10753689	CASZ1
chr1	10753719	10754219	CASZ1
chr1	10754237	10754737	CASZ1
chr1	10755111	10755611	CASZ1
chr1	10755828	10756328	CASZ1
chr1	10756532	10757032	CASZ1
chr1	10757036	10757536	CASZ1
chr1	10758413	10758913	CASZ1
chr1	10758925	10759425	CASZ1
chr1	10759426	10759926	CASZ1
chr1	10760752	10761252	CASZ1
chr1	10761983	10762483	CASZ1
chr1	10763956	10764456	CASZ1
chr1	10764569	10765069	CASZ1
chr1	10765644	10766144	CASZ1
chr1	10768557	10769057	CASZ1
chr1	10773179	10773679	CASZ1
chr1	10773976	10774476	CASZ1
chr1	10774578	10775078	CASZ1
chr1	10775501	10776001	CASZ1
chr1	10776691	10777191	CASZ1
chr1	10777211	10777711	CASZ1
chr1	10778660	10779160	CASZ1
chr1	10779189	10779689	CASZ1
chr1	10781216	10781716	CASZ1
chr1	10785383	10785883	CASZ1
chr1	10786244	10786744	CASZ1
chr1	10787314	10787814	CASZ1
chr1	10788067	10788567	CASZ1
chr1	10788710	10789210	CASZ1
chr1	10789274	10789774	CASZ1
chr1	10789777	10790277	CASZ1
chr1	10791298	10791798	CASZ1
chr1	10792097	10792597	CASZ1
chr1	10793094	10793594	CASZ1
chr1	10793819	10794319	CASZ1
chr1	10794394	10794894	CASZ1
chr1	10794948	10795448	CASZ1
chr1	10795819	10796319	CASZ1
chr1	10803062	10803562	CASZ1
chr1	10813663	10814163	CASZ1
chr1	10814281	10814781	CASZ1
chr1	10851213	10851713	CASZ1
chr1	10860833	10861333	CASZ1
chr1	10861745	10862245	CASZ1
chr1	10866226	10866726	CASZ1
chr1	10867016	10867516	CASZ1
chr1	11080566	11081066	EXOSC10
chr1	11102004	11102504	EXOSC10-AS1
chr1	11104580	11105080	MTOR
chr1	11147537	11148037	MTOR
chr1	11147537	11148037	MTOR-AS1
chr1	11187839	11188339	MTOR
chr1	11375807	11376307	UBIAD1
chr1	11487295	11487795	DISP3
chr1	11518628	11519128	DISP3
chr1	11576035	11576535	LINC01647
chr1	11580096	11580596	LINC01647
chr1	11839887	11840387	CLCN6
chr1	11840648	11841148	CLCN6
chr1	11840648	11841148	NPPA-AS1
chr1	12003837	12004337	MFN2
chr1	12258174	12258674	VPS13D
chr1	12510765	12511265	VPS13D
chr1	15416923	15417423	EFHD2
chr1	15417514	15418014	EFHD2
chr1	15464217	15464717	CELA2A
chr1	15623006	15623506	DDI2
chr1	16620942	16621442	NBPF1
chr1	16900267	16900767	CROCC
chr1	16900905	16901405	CROCC
chr1	16916196	16916696	CROCC
chr1	16917043	16917543	CROCC
chr1	16918313	16918813	CROCC
chr1	16918961	16919461	CROCC
chr1	16920948	16921448	CROCC
chr1	16921638	16922138	CROCC
chr1	16922191	16922691	CROCC
chr1	16922971	16923471	CROCC
chr1	16923667	16924167	CROCC
chr1	17012318	17012818	ATP13A2
chr1	17045571	17046071	SDHB
chr1	17061805	17062305	PADI2
chr1	17106880	17107380	PADI2
chr1	17107411	17107911	PADI2
chr1	17119259	17119759	PADI2
chr1	17120058	17120558	PADI2
chr1	17122405	17122905	PADI2
chr1	17174451	17174951	PADI1
chr1	17239326	17239826	PADI1
chr1	18256766	18257266	IGSF21
chr1	18257347	18257847	IGSF21
chr1	19239786	19240286	EMC1-AS1
chr1	19239786	19240286	EMC1
chr1	19450309	19450809	CAPZB
chr1	19484221	19484721	CAPZB
chr1	19486891	19487391	CAPZB
chr1	19487782	19488282	CAPZB
chr1	19579647	19580147	MINOS1
chr1	20848177	20848677	EIF4G3
chr1	21010641	21011141	EIF4G3
chr1	21508995	21509495	ALPL
chr1	21547068	21547568	ALPL
chr1	21547830	21548330	ALPL
chr1	21586231	21586731	ALPL
chr1	22053572	22054072	CDC42
chr1	22102793	22103293	CDC42
chr1	22264969	22265469	MIR4418
chr1	22487679	22488179	ZBTB40
chr1	22612550	22613050	EPHA8
chr1	23638021	23638521	MDS2
chr1	24009600	24010100	SRSF10
chr1	24010173	24010673	SRSF10
chr1	24010743	24011243	SRSF10
chr1	24011244	24011744	SRSF10
chr1	24011985	24012485	SRSF10
chr1	24363777	24364277	GRHL3
chr1	24363777	24364277	STPG1
chr1	24744997	24745497	CLIC4
chr1	24800564	24801064	CLIC4
chr1	24821649	24822149	CLIC4
chr1	24822151	24822651	CLIC4
chr1	24991604	24992104	RUNX3
chr1	25552681	25553181	LDLRAP1
chr1	25553207	25553707	LDLRAP1
chr1	25558486	25558986	LDLRAP1
chr1	25587817	25588317	LDLRAP1
chr1	26274293	26274793	CEP85
chr1	26358843	26359343	ZNF683
chr1	26393300	26393800	LIN28A
chr1	26469937	26470437	DHDDS
chr1	26743938	26744438	ARID1A
chr1	26959725	26960225	KDF1
chr1	26960231	26960731	KDF1
chr1	26960794	26961294	KDF1
chr1	27240416	27240916	WDTC1
chr1	27240977	27241477	WDTC1
chr1	27242809	27243309	WDTC1
chr1	27243551	27244051	WDTC1
chr1	27257867	27258367	WDTC1
chr1	27438092	27438592	WASF2
chr1	27857996	27858496	PPP1R8
chr1	28206145	28206645	DNAJC8
chr1	28220340	28220840	DNAJC8
chr1	28358661	28359161	PHACTR4
chr1	28647566	28648066	RNU11
chr1	28890433	28890933	EPB41
chr1	28899574	28900074	EPB41
chr1	29097459	29097959	EPB41
chr1	29156765	29157265	SRSF4
chr1	29210394	29210894	MECR
chr1	29216384	29216884	MECR
chr1	29218075	29218575	MECR
chr1	29218771	29219271	MECR
chr1	29223631	29224131	MECR
chr1	29224918	29225418	MECR
chr1	29225609	29226109	MECR
chr1	29282129	29282629	PTPRU
chr1	29311831	29312331	PTPRU
chr1	29352946	29353446	LINC01756
chr1	29513260	29513760	LINC01756
chr1	30685293	30685793	MATN1
chr1	30717262	30717762	MATN1
chr1	30822646	30823146	SDC3
chr1	30852988	30853488	SDC3
chr1	30853495	30853995	SDC3
chr1	30879925	30880425	SDC3
chr1	30880665	30881165	SDC3
chr1	30881351	30881851	SDC3
chr1	31154160	31154660	NKAIN1
chr1	31154784	31155284	NKAIN1
chr1	31173559	31174059	NKAIN1
chr1	31267376	31267876	SNRNP40
chr1	31272345	31272845	SNRNP40
chr1	31307743	31308243	ZCCHC17
chr1	31308474	31308974	ZCCHC17
chr1	31916975	31917475	PTP4A2
chr1	32032185	32032685	KHDRBS1
chr1	32099381	32099881	TMEM39B
chr1	32240254	32240754	FAM167B
chr1	32924757	32925257	RNF19B
chr1	32944354	32944854	RNF19B
chr1	32958451	32958951	RNF19B
chr1	33034907	33035407	AK2
chr1	33218651	33219151	TRIM62
chr1	33358365	33358865	PHC2
chr1	33358365	33358865	LOC101929464
chr1	33397252	33397752	PHC2
chr1	33399298	33399798	PHC2
chr1	34993283	34993783	ZMYM6
chr1	35173842	35174342	SFPQ
chr1	35321090	35321590	ZMYM4
chr1	35568868	35569368	NCDN
chr1	35707081	35707581	C1orf216
chr1	35707600	35708100	C1orf216
chr1	35708160	35708660	C1orf216
chr1	35726785	35727285	CLSPN
chr1	35727540	35728040	CLSPN
chr1	35731075	35731575	CLSPN
chr1	35737627	35738127	CLSPN
chr1	35852034	35852534	AGO4
chr1	36161008	36161508	MAP7D1
chr1	36209177	36209677	THRAP3
chr1	36236320	36236820	THRAP3
chr1	36284550	36285050	THRAP3
chr1	36773063	36773563	GRIK3
chr1	36851038	36851538	GRIK3
chr1	37472195	37472695	LINC01137
chr1	37472957	37473457	LINC01137
chr1	37473482	37473982	LINC01137
chr1	37474235	37474735	LINC01137
chr1	37474235	37474735	ZC3H12A
chr1	37546134	37546634	SNIP1
chr1	37556669	37557169	DNALI1
chr1	37946048	37946548	INPP5B
chr1	38046115	38046615	POU3F1
chr1	38047252	38047752	POU3F1
chr1	38053507	38054007	POU3F1
chr1	38738148	38738648	RRAGC
chr1	38775421	38775921	RRAGC
chr1	38776077	38776577	RRAGC
chr1	38856133	38856633	RRAGC
chr1	39102465	39102965	MACF1
chr1	39213370	39213870	MACF1
chr1	39213917	39214417	MACF1
chr1	39214472	39214972	MACF1
chr1	39562822	39563322	PABPC4
chr1	39563427	39563927	PABPC4
chr1	39574890	39575390	PABPC4
chr1	39639462	39639962	HEYL
chr1	40065983	40066483	CAP1
chr1	40067438	40067938	CAP1
chr1	40289022	40289522	ZMPSTE24
chr1	40374330	40374830	SMAP2
chr1	40701307	40701807	NFYC
chr1	41052066	41052566	SCMH1
chr1	41789685	41790185	HIVEP3
chr1	41953132	41953632	HIVEP3
chr1	42226553	42227053	FOXJ3
chr1	42381182	42381682	RIMKLA
chr1	42638918	42639418	CCDC30
chr1	42755033	42755533	P3H1
chr1	42953537	42954037	SLC2A1
chr1	43348868	43349368	MPL
chr1	43716242	43716742	ST3GAL3
chr1	43716242	43716742	LOC101929592
chr1	43716836	43717336	ST3GAL3
chr1	43716836	43717336	LOC101929592
chr1	43719798	43720298	ST3GAL3
chr1	43719798	43720298	LOC101929592
chr1	43720359	43720859	ST3GAL3
chr1	43720359	43720859	LOC101929592
chr1	43799626	43800126	ST3GAL3
chr1	43800232	43800732	ST3GAL3
chr1	43803639	43804139	ST3GAL3
chr1	43830900	43831400	ST3GAL3
chr1	43934695	43935195	ARTN
chr1	43991861	43992361	CCDC24
chr1	43991861	43992361	SLC6A9
chr1	44042882	44043382	SLC6A9
chr1	44044460	44044960	SLC6A9
chr1	44044982	44045482	SLC6A9
chr1	44235661	44236161	ERI3
chr1	44256734	44257234	ERI3
chr1	44261074	44261574	ERI3
chr1	44294648	44295148	ERI3
chr1	44543024	44543524	RNF220
chr1	44683093	44683593	ARMH1
chr1	44729774	44730274	RNU5D-1
chr1	44936954	44937454	EIF2B3
chr1	45512609	45513109	MMACHC
chr1	45512609	45513109	PRDX1
chr1	45581985	45582485	NASP
chr1	45582679	45583179	NASP
chr1	45827210	45827710	MAST2
chr1	45881497	45881997	MAST2
chr1	46458794	46459294	LINC01398
chr1	46768039	46768539	CYP4B1
chr1	48619593	48620093	AGBL4
chr1	48692915	48693415	AGBL4
chr1	48738126	48738626	AGBL4
chr1	48738126	48738626	BEND5
chr1	48738946	48739446	AGBL4
chr1	48738946	48739446	BEND5
chr1	48740546	48741046	AGBL4
chr1	48740546	48741046	BEND5
chr1	51235008	51235508	RNF11
chr1	51237919	51238419	RNF11
chr1	51786974	51787474	OSBPL9
chr1	52905222	52905722	ECHDC2
chr1	52913534	52914034	ECHDC2
chr1	52914533	52915033	ECHDC2
chr1	52920904	52921404	ECHDC2
chr1	52921512	52922012	ECHDC2
chr1	53146075	53146575	SLC1A7
chr1	53208882	53209382	CPT2
chr1	54108189	54108689	TCEANC2
chr1	54153843	54154343	CDCP2
chr1	54153843	54154343	CYB5RL
chr1	54233927	54234427	SSBP3
chr1	54289364	54289864	SSBP3
chr1	54771167	54771667	PARS2
chr1	55077790	55078290	USP24
chr1	55209227	55209727	USP24
chr1	56541335	56541835	PLPP3
chr1	56660334	56660834	PRKAA2
chr1	56668824	56669324	PRKAA2
chr1	56688319	56688819	PRKAA2
chr1	59292571	59293071	FGGY
chr1	59293914	59294414	FGGY
chr1	59849405	59849905	HOOK1
chr1	62450440	62450940	USP1
chr1	63073949	63074449	LINC00466
chr1	65045656	65046156	MIR3671
chr1	65309249	65309749	DNAJC6
chr1	65309971	65310471	DNAJC6
chr1	65419562	65420062	LEPROT
chr1	66508379	66508879	SGIP1
chr1	66525960	66526460	SGIP1
chr1	66527158	66527658	SGIP1
chr1	66528882	66529382	SGIP1
chr1	66576657	66577157	SGIP1
chr1	66701365	66701865	SGIP1
chr1	66704999	66705499	SGIP1
chr1	66708592	66709092	SGIP1
chr1	66973509	66974009	MIER1
chr1	67500326	67500826	SERBP1
chr1	67501741	67502241	SERBP1
chr1	67821958	67822458	GNG12
chr1	67832584	67833084	GNG12
chr1	67832584	67833084	GNG12-AS1
chr1	67833213	67833713	GNG12
chr1	67833213	67833713	GNG12-AS1
chr1	67835201	67835701	GNG12-AS1
chr1	68147424	68147924	GNG12-AS1
chr1	68147424	68147924	WLS
chr1	68156622	68157122	GNG12-AS1
chr1	68156622	68157122	WLS
chr1	68230244	68230744	WLS
chr1	68230867	68231367	WLS
chr1	68231531	68232031	WLS
chr1	68232297	68232797	WLS
chr1	68232877	68233377	WLS
chr1	68238567	68239067	WLS
chr1	68801715	68802215	DEPDC1-AS1
chr1	69312280	69312780	LRRC7
chr1	70132876	70133376	LRRC7
chr1	70215873	70216373	SRSF11
chr1	70293352	70293852	ANKRD13C
chr1	70412050	70412550	CTH
chr1	72281242	72281742	NEGR1
chr1	72281850	72282350	NEGR1
chr1	72286301	72286801	NEGR1
chr1	72369034	72369534	NEGR1
chr1	73805629	73806129	LRRIQ3
chr1	75213208	75213708	SLC44A5
chr1	76247129	76247629	ST6GALNAC3
chr1	77983387	77983887	DNAJB4
chr1	77983387	77983887	GIPC2
chr1	78655783	78656283	IFI44
chr1	79161093	79161593	ADGRL4
chr1	79196680	79197180	ADGRL4
chr1	79340504	79341004	ADGRL4
chr1	82248219	82248719	ADGRL2
chr1	82260237	82260737	ADGRL2
chr1	82261017	82261517	ADGRL2
chr1	82262231	82262731	ADGRL2
chr1	84571462	84571962	CTBS
chr1	84583153	84583653	CTBS
chr1	84586549	84587049	CTBS
chr1	84673382	84673882	SSX2IP
chr1	84673987	84674487	SSX2IP
chr1	84677637	84678137	SSX2IP
chr1	84690964	84691464	SSX2IP
chr1	84714568	84715068	SSX2IP
chr1	85191180	85191680	SYDE2
chr1	85195647	85196147	SYDE2
chr1	85196235	85196735	SYDE2
chr1	85200198	85200698	SYDE2
chr1	85200797	85201297	SYDE2
chr1	85201492	85201992	SYDE2
chr1	86417339	86417839	CLCA2
chr1	86718755	86719255	SH3GLB1
chr1	86721250	86721750	SH3GLB1
chr1	88783113	88783613	PKN2
chr1	89719624	89720124	LRRC8C
chr1	89719624	89720124	LRRC8D
chr1	89996634	89997134	ZNF326
chr1	89998232	89998732	ZNF326
chr1	91381944	91382444	HFM1
chr1	91686873	91687373	TGFBR3
chr1	92192127	92192627	KIAA1107
chr1	92296368	92296868	GLMN
chr1	92711776	92712276	EVI5
chr1	94039457	94039957	ABCA4
chr1	94086844	94087344	ABCA4
chr1	94097629	94098129	ABCA4
chr1	94098848	94099348	ABCA4
chr1	94099603	94100103	ABCA4
chr1	94117862	94118362	ABCA4
chr1	94119736	94120236	ABCA4
chr1	94120424	94120924	ABCA4
chr1	94121804	94122304	ABCA4
chr1	94142578	94143078	ARHGAP29
chr1	94144837	94145337	ARHGAP29
chr1	94145972	94146472	ARHGAP29
chr1	94147061	94147561	ARHGAP29
chr1	94204002	94204502	ARHGAP29
chr1	94451792	94452292	ABCD3
chr1	97103816	97104316	DPYD
chr1	97103816	97104316	DPYD-AS1
chr1	99217460	99217960	PLPPR4
chr1	99218056	99218556	PLPPR4
chr1	99495738	99496238	LINC01708
chr1	100938518	100939018	SLC30A7
chr1	103480137	103480637	LOC101928436
chr1	107563318	107563818	VAV3
chr1	107794604	107795104	VAV3
chr1	107964236	107964736	VAV3
chr1	107964236	107964736	VAV3-AS1
chr1	108126476	108126976	SLC25A24
chr1	109017653	109018153	WDR47
chr1	109023838	109024338	WDR47
chr1	109024359	109024859	WDR47
chr1	109277361	109277861	CELSR2
chr1	109279702	109280202	PSRC1
chr1	109280660	109281160	PSRC1
chr1	109282072	109282572	PSRC1
chr1	109306870	109307370	MYBPHL
chr1	109307473	109307973	MYBPHL
chr1	109311836	109312336	SORT1
chr1	109396959	109397459	SORT1
chr1	109398319	109398819	PSMA5
chr1	109639136	109639636	AMPD2
chr1	109787809	109788309	GSTM5
chr1	109792901	109793401	GSTM5
chr1	109991163	109991663	AHCYL1
chr1	110003954	110004454	AHCYL1
chr1	110209243	110209743	LINC02586
chr1	110211186	110211686	KCNC4
chr1	110212129	110212629	KCNC4
chr1	110254546	110255046	KCNC4
chr1	110255221	110255721	KCNC4
chr1	110300341	110300841	RBM15-AS1
chr1	110460819	110461319	PROK1
chr1	112501782	112502282	WNT2B
chr1	112502776	112503276	WNT2B
chr1	112503399	112503899	WNT2B
chr1	112809155	112809655	LINC01356
chr1	112840884	112841384	LINC01356
chr1	112849684	112850184	LINC01356
chr1	112850325	112850825	LINC01356
chr1	112852175	112852675	LINC01356
chr1	112854293	112854793	LINC01356
chr1	112857255	112857755	LINC01356
chr1	112879495	112879995	LINC01356
chr1	112881701	112882201	SLC16A1
chr1	112937499	112937999	SLC16A1
chr1	112942540	112943040	SLC16A1
chr1	112945004	112945504	SLC16A1
chr1	112953512	112954012	SLC16A1
chr1	112955161	112955661	SLC16A1
chr1	113878188	113878688	AP4B1-AS1
chr1	113878188	113878688	BCL2L15
chr1	113938983	113939483	HIPK1
chr1	115680594	115681094	VANGL1
chr1	116139025	116139525	MAB21L3
chr1	116139655	116140155	MAB21L3
chr1	116255461	116255961	ATP1A1
chr1	116391014	116391514	ATP1A1
chr1	116506084	116506584	CD58
chr1	119061634	119062134	WARS2
chr1	119061634	119062134	WARS2-IT1
chr1	119125493	119125993	WARS2
chr1	120066951	120067451	NOTCH2
chr1	120159439	120159939	SEC22B
chr1	120160398	120160898	SEC22B
chr1	120163760	120164260	SEC22B
chr1	120167515	120168015	SEC22B
chr1	120168882	120169382	SEC22B
chr1	120556762	120557262	RNVU1-19
chr1	120558091	120558591	RNVU1-19
chr1	144567403	144567903	NBPF15
chr1	145858201	145858701	PIAS3
chr1	146324273	146324773	NOTCH2NLA
chr1	146548509	146549009	NA
chr1	146629473	146629973	NA
chr1	146673227	146673727	NA
chr1	147171807	147172307	PRKAB2
chr1	148353104	148353604	RNVU1-1
chr1	148918388	148918888	PDE4DIP
chr1	148951289	148951789	PDE4DIP
chr1	149390204	149390704	PPIAL4C
chr1	150024111	150024611	OTUD7B
chr1	150574990	150575490	MCL1
chr1	150578314	150578814	MCL1
chr1	150634919	150635419	ENSA
chr1	150711106	150711606	HORMAD1
chr1	150712282	150712782	HORMAD1
chr1	150713176	150713676	HORMAD1
chr1	150834244	150834744	ARNT
chr1	150974091	150974591	CERS2
chr1	151251616	151252116	PIP5K1A
chr1	151309766	151310266	PI4KB
chr1	151894405	151894905	THEM4
chr1	151905647	151906147	THEM4
chr1	151906185	151906685	THEM4
chr1	151933995	151934495	THEM4
chr1	153447415	153447915	S100A7L2
chr1	155010355	155010855	ZBTB7B
chr1	155033638	155034138	DCST2
chr1	155033638	155034138	DCST1
chr1	155034170	155034670	DCST1
chr1	155692301	155692801	DAP3
chr1	155697388	155697888	DAP3
chr1	155698304	155698804	DAP3
chr1	155897881	155898381	RIT1
chr1	156082954	156083454	LMNA
chr1	156489634	156490134	MEF2D
chr1	156490759	156491259	MEF2D
chr1	156493730	156494230	MEF2D
chr1	156494353	156494853	MEF2D
chr1	156494970	156495470	MEF2D
chr1	157104891	157105391	ETV3L
chr1	157356929	157357429	FCRL5
chr1	157363514	157364014	FCRL5
chr1	157450132	157450632	FCRL5
chr1	157451036	157451536	FCRL5
chr1	158053204	158053704	KIRREL1
chr1	158058885	158059385	KIRREL1
chr1	159936399	159936899	IGSF9
chr1	159938115	159938615	IGSF9
chr1	159938678	159939178	IGSF9
chr1	159940205	159940705	IGSF9
chr1	159941022	159941522	IGSF9
chr1	159941923	159942423	IGSF9
chr1	159942582	159943082	IGSF9
chr1	159944149	159944649	IGSF9
chr1	159945423	159945923	IGSF9
chr1	160176618	160177118	ATP1A4
chr1	160177298	160177798	ATP1A4
chr1	160193709	160194209	CASQ1
chr1	160197362	160197862	CASQ1
chr1	160197904	160198404	CASQ1
chr1	161128772	161129272	DEDD
chr1	161137285	161137785	DEDD
chr1	161138902	161139402	DEDD
chr1	161139739	161140239	DEDD
chr1	161874025	161874525	ATF6
chr1	162613050	162613550	UAP1
chr1	162649567	162650067	DDR2
chr1	165697723	165698223	ALDH9A1
chr1	166110552	166111052	FAM78B
chr1	166701598	166702098	POGK
chr1	166702486	166702986	POGK
chr1	167005779	167006279	MAEL
chr1	167280798	167281298	POU2F1
chr1	167329168	167329668	POU2F1
chr1	167342753	167343253	POU2F1
chr1	168225716	168226216	SFT2D2
chr1	168656861	168657361	DPT
chr1	170003288	170003788	KIFAP3
chr1	170048538	170049038	KIFAP3
chr1	170049064	170049564	KIFAP3
chr1	171033026	171033526	MROH9
chr1	171289329	171289829	FMO1
chr1	171289991	171290491	FMO1
chr1	171954353	171954853	DNM3
chr1	172535983	172536483	SUCO
chr1	172559291	172559791	SUCO
chr1	173123208	173123708	TNFSF4
chr1	175158992	175159492	KIAA0040
chr1	176364154	176364654	PAPPA2
chr1	177087755	177088255	ASTN1
chr1	177110497	177110997	ASTN1
chr1	177164470	177164970	ASTN1
chr1	177181587	177182087	BRINP2
chr1	177182242	177182742	BRINP2
chr1	177305569	177306069	BRINP2
chr1	177411304	177411804	LINC01645
chr1	177900444	177900944	SEC16B
chr1	177901616	177902116	SEC16B
chr1	177902213	177902713	SEC16B
chr1	177941712	177942212	SEC16B
chr1	177972947	177973447	SEC16B
chr1	177998920	177999420	SEC16B
chr1	178142733	178143233	RASAL2
chr1	178145545	178146045	RASAL2
chr1	178436840	178437340	RASAL2
chr1	178443422	178443922	RASAL2
chr1	178459953	178460453	RASAL2
chr1	178560079	178560579	C1orf220
chr1	178705808	178706308	RALGPS2
chr1	178706463	178706963	RALGPS2
chr1	179017818	179018318	FAM20B
chr1	179022473	179022973	FAM20B
chr1	179024031	179024531	FAM20B
chr1	179120669	179121169	ABL2
chr1	179313660	179314160	SOAT1
chr1	180912025	180912525	KIAA1614
chr1	182028974	182029474	ZNF648
chr1	182230057	182230557	LINC01344
chr1	184242386	184242886	C1orf21
chr1	184756515	184757015	EDEM3
chr1	185314367	185314867	IVNS1ABP
chr1	186456821	186457321	LOC102724919
chr1	186456821	186457321	PDC
chr1	186458635	186459135	LOC102724919
chr1	186458635	186459135	PDC
chr1	186460878	186461378	LOC102724919
chr1	186460878	186461378	PDC
chr1	186470298	186470798	LOC102724919
chr1	186479062	186479562	LOC102724919
chr1	187045339	187045839	LINC01036
chr1	188510034	188510534	LINC01037
chr1	192977200	192977700	LINC01032
chr1	193043417	193043917	UCHL5
chr1	193070945	193071445	TROVE2
chr1	195681242	195681742	KCNT2
chr1	197295601	197296101	CRB1
chr1	197413543	197414043	CRB1
chr1	197414482	197414982	CRB1
chr1	197415455	197415955	CRB1
chr1	198287948	198288448	NEK7
chr1	200225146	200225646	NR5A2
chr1	200257061	200257561	NR5A2
chr1	200272558	200273058	LINC00862
chr1	201020197	201020697	KIF21B
chr1	201085849	201086349	CACNA1S
chr1	201112261	201112761	CACNA1S
chr1	201267696	201268196	PKP1
chr1	201269844	201270344	PKP1
chr1	201272282	201272782	PKP1
chr1	201273996	201274496	PKP1
chr1	201282674	201283174	PKP1
chr1	201283197	201283697	PKP1
chr1	201284220	201284720	PKP1
chr1	201940255	201940755	LMOD1
chr1	201940989	201941489	LMOD1
chr1	201941586	201942086	LMOD1
chr1	201942113	201942613	LMOD1
chr1	201943279	201943779	LMOD1
chr1	201943829	201944329	LMOD1
chr1	201944480	201944980	LMOD1
chr1	201945780	201946280	LMOD1
chr1	201946302	201946802	LMOD1
chr1	201947174	201947674	LMOD1
chr1	202010298	202010798	ELF3
chr1	202798310	202798810	KDM5B
chr1	202798901	202799401	KDM5B
chr1	202810121	202810621	PCAT6
chr1	202811264	202811764	PCAT6
chr1	202834760	202835260	PCAT6
chr1	203450410	203450910	PRELP
chr1	204099001	204099501	SOX13
chr1	204145049	204145549	ETNK2
chr1	204732118	204732618	LRRN2
chr1	204848585	204849085	NFASC
chr1	204854225	204854725	NFASC
chr1	205003301	205003801	NFASC
chr1	205210840	205211340	DSTYK
chr1	205256893	205257393	TMCC2
chr1	205257558	205258058	TMCC2
chr1	205259530	205260030	TMCC2
chr1	205863804	205864304	PM20D1
chr1	206636601	206637101	DYRK3
chr1	206735497	206735997	MAPKAPK2
chr1	207053464	207053964	PFKFB2
chr1	207055001	207055501	PFKFB2
chr1	207055535	207056035	PFKFB2
chr1	207056637	207057137	PFKFB2
chr1	207059212	207059712	PFKFB2
chr1	207059770	207060270	PFKFB2
chr1	207066505	207067005	PFKFB2
chr1	207067515	207068015	PFKFB2
chr1	207582879	207583379	CR1
chr1	207712661	207713161	CR1L
chr1	207838412	207838912	MIR29B2CHG
chr1	208812473	208812973	LINC01696
chr1	211484146	211484646	RD3
chr1	211487561	211488061	RD3
chr1	211491357	211491857	RD3
chr1	211810620	211811120	LPGAT1
chr1	212002139	212002639	INTS7
chr1	212408761	212409261	TMEM206
chr1	214648723	214649223	CENPF
chr1	215191319	215191819	KCNK2
chr1	215594914	215595414	KCTD3
chr1	216234798	216235298	USH2A
chr1	216423239	216423739	USH2A
chr1	216602298	216602798	ESRRG
chr1	216604474	216604974	ESRRG
chr1	216723316	216723816	ESRRG
chr1	216749125	216749625	ESRRG
chr1	220219131	220219631	RAB3GAP2
chr1	221632096	221632596	DUSP10
chr1	221656430	221656930	DUSP10
chr1	221703175	221703675	DUSP10
chr1	221713552	221714052	DUSP10
chr1	221714313	221714813	DUSP10
chr1	221717475	221717975	DUSP10
chr1	221723092	221723592	DUSP10
chr1	221728243	221728743	DUSP10
chr1	221737967	221738467	DUSP10
chr1	221853026	221853526	LINC01655
chr1	221873808	221874308	LINC01655
chr1	221875229	221875729	LINC01655
chr1	221967416	221967916	LINC01655
chr1	222059043	222059543	LINC01655
chr1	222104966	222105466	LINC01655
chr1	223756920	223757420	CAPN2
chr1	223826961	223827461	TP53BP2
chr1	223870541	223871041	TP53BP2
chr1	223872177	223872677	TP53BP2
chr1	225868922	225869422	TMEM63A
chr1	225931219	225931719	LEFTY2
chr1	226073140	226073640	H3F3AP4
chr1	226537561	226538061	STUM
chr1	228144386	228144886	GUK1
chr1	228209958	228210458	OBSCN-AS1
chr1	228209958	228210458	OBSCN
chr1	228465495	228465995	MIR4666A
chr1	229285392	229285892	RAB4A
chr1	229630191	229630691	URB2
chr1	230082175	230082675	GALNT2
chr1	230093709	230094209	GALNT2
chr1	230094626	230095126	GALNT2
chr1	230095656	230096156	GALNT2
chr1	230106483	230106983	GALNT2
chr1	230108499	230108999	GALNT2
chr1	230110277	230110777	GALNT2
chr1	230117014	230117514	GALNT2
chr1	230120785	230121285	GALNT2
chr1	230122573	230123073	GALNT2
chr1	230127036	230127536	GALNT2
chr1	230127545	230128045	GALNT2
chr1	230128646	230129146	GALNT2
chr1	230134509	230135009	GALNT2
chr1	230144626	230145126	GALNT2
chr1	230155090	230155590	GALNT2
chr1	230623378	230623878	COG2
chr1	230792299	230792799	AGT
chr1	230792299	230792799	CAPN9
chr1	230794346	230794846	AGT
chr1	230794346	230794846	CAPN9
chr1	230794899	230795399	AGT
chr1	230794899	230795399	CAPN9
chr1	230795435	230795935	AGT
chr1	230795435	230795935	CAPN9
chr1	230796005	230796505	CAPN9
chr1	231039157	231039657	FAM89A
chr1	231354969	231355469	SPRTN
chr1	231521630	231522130	TSNAX
chr1	231521630	231522130	TSNAX-DISC1
chr1	231583333	231583833	TSNAX-DISC1
chr1	231611085	231611585	TSNAX-DISC1
chr1	231611085	231611585	LINC00582
chr1	231611686	231612186	TSNAX-DISC1
chr1	231611686	231612186	LINC00582
chr1	231626415	231626915	TSNAX-DISC1
chr1	231626415	231626915	DISC1
chr1	231627073	231627573	TSNAX-DISC1
chr1	231627073	231627573	DISC1
chr1	231627693	231628193	TSNAX-DISC1
chr1	231627693	231628193	DISC1
chr1	231628371	231628871	TSNAX-DISC1
chr1	231628371	231628871	DISC1
chr1	231636110	231636610	TSNAX-DISC1
chr1	231636110	231636610	DISC1
chr1	231643551	231644051	TSNAX-DISC1
chr1	231643551	231644051	DISC1
chr1	231651591	231652091	TSNAX-DISC1
chr1	231651591	231652091	DISC1
chr1	231741941	231742441	TSNAX-DISC1
chr1	231741941	231742441	DISC1
chr1	231742541	231743041	TSNAX-DISC1
chr1	231742541	231743041	DISC1
chr1	231743070	231743570	TSNAX-DISC1
chr1	231743070	231743570	DISC1
chr1	231750236	231750736	TSNAX-DISC1
chr1	231750236	231750736	DISC1
chr1	231832657	231833157	DISC1
chr1	231906412	231906912	DISC1
chr1	232328368	232328868	SIPA1L2
chr1	232369794	232370294	SIPA1L2
chr1	232447147	232447647	SIPA1L2
chr1	232447863	232448363	SIPA1L2
chr1	232890419	232890919	NTPCR
chr1	234221593	234222093	SLC35F3
chr1	234589352	234589852	IRF2BP2
chr1	234668375	234668875	LOC101927787
chr1	234674202	234674702	LOC101927787
chr1	234674865	234675365	LOC101927787
chr1	234675518	234676018	LOC101927787
chr1	234947015	234947515	LOC101927851
chr1	235004192	235004692	LOC101927851
chr1	235265548	235266048	ARID4B
chr1	235304910	235305410	ARID4B
chr1	235835171	235835671	LYST
chr1	235853947	235854447	LYST
chr1	235995526	235996026	NID1
chr1	236149676	236150176	GPR137B
chr1	236150257	236150757	GPR137B
chr1	236185420	236185920	GPR137B
chr1	236472575	236473075	EDARADD
chr1	236837858	236838358	MTR
chr1	239786333	239786833	CHRM3
chr1	244049030	244049530	ZBTB18
chr1	244837592	244838092	COX20
chr1	244860856	244861356	HNRNPU
chr1	246319007	246319507	SMYD3
chr1	248782501	248783001	LYPD8
chr2	932749	933249	SNTG2
chr2	950580	951080	SNTG2
chr2	991279	991779	SNTG2
chr2	1053781	1054281	SNTG2
chr2	1070617	1071117	SNTG2
chr2	1305589	1306089	SNTG2
chr2	1306576	1307076	SNTG2
chr2	1637288	1637788	PXDN
chr2	1638269	1638769	PXDN
chr2	3251757	3252257	EIPR1
chr2	3266567	3267067	EIPR1
chr2	3431033	3431533	TRAPPC12
chr2	3432045	3432545	TRAPPC12
chr2	3523502	3524002	ADI1
chr2	3940597	3941097	LINC01304
chr2	6333175	6333675	LINC01247
chr2	6918960	6919460	RNF144A
chr2	6919761	6920261	RNF144A
chr2	6922303	6922803	RNF144A
chr2	6927144	6927644	RNF144A
chr2	6965306	6965806	RNF144A
chr2	6966515	6967015	RNF144A
chr2	6968917	6969417	RNF144A
chr2	6973273	6973773	RNF144A
chr2	6974140	6974640	RNF144A
chr2	6974958	6975458	RNF144A
chr2	6992795	6993295	RNF144A
chr2	7007158	7007658	RNF144A
chr2	7009145	7009645	RNF144A
chr2	7009734	7010234	RNF144A
chr2	8682255	8682755	ID2
chr2	10191154	10191654	C2orf48
chr2	10264968	10265468	HPCAL1
chr2	10337696	10338196	HPCAL1
chr2	10340339	10340839	HPCAL1
chr2	11343393	11343893	ROCK2
chr2	11496166	11496666	GREB1
chr2	11691175	11691675	LPIN1
chr2	11745047	11745547	LPIN1
chr2	12721861	12722361	TRIB2
chr2	12737225	12737725	TRIB2
chr2	12737225	12737725	MIR3125
chr2	12944232	12944732	LOC100506474
chr2	12948137	12948637	LOC100506474
chr2	13596016	13596516	LINC00276
chr2	16890133	16890633	FAM49A
chr2	19335284	19335784	MIR4757
chr2	19887379	19887879	LINC00954
chr2	19889994	19890494	LINC00954
chr2	20352046	20352546	PUM2
chr2	21688710	21689210	LINC01822
chr2	23386349	23386849	KLHL29
chr2	23386861	23387361	KLHL29
chr2	23415003	23415503	KLHL29
chr2	23420987	23421487	KLHL29
chr2	23422625	23423125	KLHL29
chr2	23423215	23423715	KLHL29
chr2	23423768	23424268	KLHL29
chr2	23425420	23425920	KLHL29
chr2	23425966	23426466	KLHL29
chr2	23509507	23510007	KLHL29
chr2	23510419	23510919	KLHL29
chr2	23513407	23513907	KLHL29
chr2	23822367	23822867	ATAD2B
chr2	23850647	23851147	ATAD2B
chr2	24380908	24381408	ITSN2
chr2	25015895	25016395	DNAJC27-AS1
chr2	25111414	25111914	EFR3B
chr2	25115945	25116445	EFR3B
chr2	25323539	25324039	DNMT3A
chr2	25335234	25335734	DNMT3A
chr2	25356016	25356516	DNMT3A
chr2	25357489	25357989	DNMT3A
chr2	26011873	26012373	RAB10
chr2	26029534	26030034	RAB10
chr2	26088019	26088519	RAB10
chr2	26099325	26099825	RAB10
chr2	26099861	26100361	RAB10
chr2	26203017	26203517	HADHA
chr2	27354280	27354780	GTF3C2
chr2	27815473	27815973	BABAM2
chr2	27815473	27815973	RBKS
chr2	28181925	28182425	BABAM2
chr2	28573314	28573814	PLB1
chr2	28868485	28868985	TRMT61B
chr2	28893809	28894309	WDR43
chr2	28909922	28910422	WDR43
chr2	29068458	29068958	PCARE
chr2	29074337	29074837	PCARE
chr2	29216276	29216776	ALK
chr2	30151558	30152058	YPEL5
chr2	30312363	30312863	LBH
chr2	30330062	30330562	LBH
chr2	32760892	32761392	TTC27
chr2	33400981	33401481	LTBP1
chr2	36355466	36355966	CRIM1
chr2	36356729	36357229	CRIM1
chr2	36357468	36357968	CRIM1
chr2	36358073	36358573	CRIM1
chr2	36373771	36374271	CRIM1
chr2	36380180	36380680	CRIM1
chr2	36404132	36404632	CRIM1
chr2	36423562	36424062	CRIM1
chr2	36449886	36450386	CRIM1
chr2	36459732	36460232	CRIM1
chr2	36464493	36464993	CRIM1
chr2	36466642	36467142	CRIM1
chr2	36470256	36470756	CRIM1
chr2	36507274	36507774	CRIM1
chr2	36559196	36559696	FEZ2
chr2	37226079	37226579	CEBPZ
chr2	37319379	37319879	PRKD3
chr2	37320255	37320755	PRKD3
chr2	37321157	37321657	PRKD3
chr2	37323124	37323624	PRKD3
chr2	39338437	39338937	MAP4K3
chr2	40048461	40048961	SLC8A1-AS1
chr2	40101229	40101729	SLC8A1-AS1
chr2	40101229	40101729	SLC8A1
chr2	41841209	41841709	LINC01913
chr2	42046720	42047220	PKDCC
chr2	42047569	42048069	PKDCC
chr2	42048710	42049210	PKDCC
chr2	42049551	42050051	PKDCC
chr2	42050193	42050693	PKDCC
chr2	42050994	42051494	PKDCC
chr2	42051623	42052123	PKDCC
chr2	42052387	42052887	PKDCC
chr2	42053002	42053502	PKDCC
chr2	42054760	42055260	PKDCC
chr2	42059578	42060078	PKDCC
chr2	42060922	42061422	PKDCC
chr2	42063818	42064318	PKDCC
chr2	43225750	43226250	ZFP36L2
chr2	43226429	43226929	ZFP36L2
chr2	43227051	43227551	LINC01126
chr2	43435756	43436256	THADA
chr2	43475873	43476373	THADA
chr2	44130442	44130942	PPM1B
chr2	44141890	44142390	PPM1B
chr2	44148534	44149034	PPM1B
chr2	44149119	44149619	PPM1B
chr2	44183860	44184360	PPM1B
chr2	44333943	44334443	PREPL
chr2	45065505	45066005	SIX2
chr2	45068339	45068839	SIX2
chr2	45168548	45169048	LINC01121
chr2	45169723	45170223	LINC01121
chr2	46023577	46024077	PRKCE
chr2	46024298	46024798	PRKCE
chr2	46296986	46297486	EPAS1
chr2	46297496	46297996	EPAS1
chr2	46299052	46299552	EPAS1
chr2	46300550	46301050	EPAS1
chr2	46317735	46318235	EPAS1
chr2	46330977	46331477	EPAS1
chr2	46331559	46332059	EPAS1
chr2	46332268	46332768	EPAS1
chr2	46333944	46334444	EPAS1
chr2	46335827	46336327	EPAS1
chr2	46346756	46347256	EPAS1
chr2	46363630	46364130	EPAS1
chr2	46364838	46365338	EPAS1
chr2	46365836	46366336	EPAS1
chr2	46367458	46367958	EPAS1
chr2	47853374	47853874	FBXO11
chr2	48295733	48296233	FOXN2
chr2	52017601	52018101	LOC730100
chr2	53576230	53576730	GPR75-ASB3
chr2	53768786	53769286	GPR75-ASB3
chr2	53768786	53769286	ASB3
chr2	53768786	53769286	CHAC2
chr2	54110911	54111411	ACYP2
chr2	54528364	54528864	SPTBN1
chr2	54553658	54554158	SPTBN1
chr2	54558129	54558629	SPTBN1
chr2	54558766	54559266	SPTBN1
chr2	54579299	54579799	SPTBN1
chr2	54582973	54583473	SPTBN1
chr2	54637746	54638246	SPTBN1
chr2	54638264	54638764	SPTBN1
chr2	54638811	54639311	SPTBN1
chr2	54639734	54640234	SPTBN1
chr2	54640452	54640952	SPTBN1
chr2	54641005	54641505	SPTBN1
chr2	54817416	54817916	EML6
chr2	55252829	55253329	MTIF2
chr2	55515979	55516479	CFAP36
chr2	56713264	56713764	CCDC85A
chr2	59447762	59448262	LINC01793
chr2	61411045	61411545	USP34
chr2	61816979	61817479	FAM161A
chr2	61817598	61818098	FAM161A
chr2	61841169	61841669	FAM161A
chr2	61847428	61847928	FAM161A
chr2	61848262	61848762	FAM161A
chr2	61850376	61850876	FAM161A
chr2	61851183	61851683	FAM161A
chr2	61852091	61852591	FAM161A
chr2	61854327	61854827	FAM161A
chr2	61855143	61855643	FAM161A
chr2	63408552	63409052	WDPCP
chr2	64119940	64120440	PELI1
chr2	64324940	64325440	MIR4433B
chr2	64349050	64349550	MIR4433B
chr2	64396497	64396997	MIR4433B
chr2	64439148	64439648	LGALSL
chr2	64440822	64441322	LGALSL
chr2	64441633	64442133	LGALSL
chr2	64457532	64458032	LGALSL
chr2	64459447	64459947	LGALSL
chr2	64460304	64460804	LGALSL
chr2	64637061	64637561	SERTAD2
chr2	64640197	64640697	SERTAD2
chr2	64991887	64992387	SLC1A4
chr2	65372538	65373038	SPRED2
chr2	65671792	65672292	SPRED2
chr2	66432139	66432639	MEIS1-AS3
chr2	66437627	66438127	MEIS1
chr2	66439123	66439623	MEIS1
chr2	66439123	66439623	MEIS1-AS2
chr2	66439850	66440350	MEIS1
chr2	66439850	66440350	MEIS1-AS2
chr2	66440649	66441149	MEIS1
chr2	66440649	66441149	MEIS1-AS2
chr2	66444061	66444561	MEIS1
chr2	66445101	66445601	MEIS1
chr2	66445723	66446223	MEIS1
chr2	66446540	66447040	MEIS1
chr2	66447117	66447617	MEIS1
chr2	66450134	66450634	MEIS1
chr2	66452191	66452691	MEIS1
chr2	66481185	66481685	MEIS1
chr2	66488669	66489169	MEIS1
chr2	66497417	66497917	MEIS1
chr2	66498158	66498658	MEIS1
chr2	66500051	66500551	MEIS1
chr2	66506238	66506738	MEIS1
chr2	66546205	66546705	MEIS1
chr2	66553634	66554134	MEIS1
chr2	67248350	67248850	LINC01828
chr2	67248350	67248850	LOC101927661
chr2	67489314	67489814	ETAA1
chr2	68063385	68063885	C1D
chr2	68091522	68092022	C1D
chr2	68161037	68161537	WDR92
chr2	68161037	68161537	PNO1
chr2	68161657	68162157	WDR92
chr2	68161657	68162157	PNO1
chr2	68163618	68164118	WDR92
chr2	68163618	68164118	PNO1
chr2	68188757	68189257	WDR92
chr2	68188757	68189257	PPP3R1
chr2	68189547	68190047	WDR92
chr2	68189547	68190047	PPP3R1
chr2	68191009	68191509	WDR92
chr2	68191009	68191509	PPP3R1
chr2	68204575	68205075	WDR92
chr2	68204575	68205075	PPP3R1
chr2	68206155	68206655	WDR92
chr2	68206155	68206655	PPP3R1
chr2	68206700	68207200	WDR92
chr2	68206700	68207200	PPP3R1
chr2	68207266	68207766	WDR92
chr2	68207266	68207766	PPP3R1
chr2	68229825	68230325	WDR92
chr2	68229825	68230325	PPP3R1
chr2	68250449	68250949	WDR92
chr2	68250449	68250949	PPP3R1
chr2	69514810	69515310	AAK1
chr2	69559660	69560160	AAK1
chr2	69560227	69560727	AAK1
chr2	69602459	69602959	AAK1
chr2	69741122	69741622	ANXA4
chr2	69741851	69742351	ANXA4
chr2	69742628	69743128	ANXA4
chr2	69743228	69743728	ANXA4
chr2	69743762	69744262	ANXA4
chr2	69744930	69745430	ANXA4
chr2	69785560	69786060	ANXA4
chr2	69790752	69791252	ANXA4
chr2	69871999	69872499	GMCL1
chr2	69872775	69873275	GMCL1
chr2	70887579	70888079	LINC01143
chr2	70888354	70888854	LINC01143
chr2	70888956	70889456	LINC01143
chr2	70889656	70890156	LINC01143
chr2	70890306	70890806	LINC01143
chr2	70890870	70891370	LINC01143
chr2	70891378	70891878	LINC01143
chr2	70891953	70892453	LINC01143
chr2	70898371	70898871	VAX2
chr2	70899014	70899514	VAX2
chr2	70978668	70979168	TEX261
chr2	70978668	70979168	ATP6V1B1-AS1
chr2	70978668	70979168	ANKRD53
chr2	70979450	70979950	TEX261
chr2	70979450	70979950	ATP6V1B1-AS1
chr2	70979450	70979950	ANKRD53
chr2	70982959	70983459	TEX261
chr2	70982959	70983459	ATP6V1B1-AS1
chr2	70982959	70983459	ANKRD53
chr2	70983609	70984109	TEX261
chr2	70983609	70984109	ATP6V1B1-AS1
chr2	70983609	70984109	ANKRD53
chr2	70984208	70984708	TEX261
chr2	70984208	70984708	ATP6V1B1-AS1
chr2	70984208	70984708	ANKRD53
chr2	70984771	70985271	TEX261
chr2	70984771	70985271	ATP6V1B1-AS1
chr2	70984771	70985271	ANKRD53
chr2	70993009	70993509	TEX261
chr2	70993009	70993509	ATP6V1B1-AS1
chr2	71001036	71001536	TEX261
chr2	71001981	71002481	TEX261
chr2	71002488	71002988	TEX261
chr2	71168192	71168692	PAIP2B
chr2	71169046	71169546	PAIP2B
chr2	71181809	71182309	PAIP2B
chr2	71216093	71216593	PAIP2B
chr2	71235886	71236386	PAIP2B
chr2	71487151	71487651	DYSF
chr2	73071892	73072392	SFXN5
chr2	73114243	73114743	RAB11FIP5
chr2	73407030	73407530	ALMS1
chr2	73474347	73474847	ALMS1
chr2	73602283	73602783	ALMS1
chr2	74292172	74292672	SLC4A5
chr2	74389190	74389690	DCTN1
chr2	74389190	74389690	DCTN1-AS1
chr2	74513075	74513575	TLX2
chr2	74513620	74514120	TLX2
chr2	74514127	74514627	TLX2
chr2	74777684	74778184	HK2
chr2	74900752	74901252	HK2
chr2	74901905	74902405	HK2
chr2	74939807	74940307	LINC01291
chr2	74960491	74960991	POLE4
chr2	74974789	74975289	POLE4
chr2	85420572	85421072	SH2D6
chr2	85472507	85473007	SH2D6
chr2	85717189	85717689	GNLY
chr2	86041212	86041712	POLR1A
chr2	86550884	86551384	CHMP3
chr2	86550884	86551384	RNF103-CHMP3
chr2	86550884	86551384	RNF103
chr2	88954271	88954771	MIR4436A
chr2	95158303	95158803	ZNF514
chr2	96201438	96201938	STARD7
chr2	96202061	96202561	STARD7
chr2	96207459	96207959	STARD7
chr2	96344442	96344942	NCAPH
chr2	96345350	96345850	NCAPH
chr2	96549744	96550244	ARID5A
chr2	96595664	96596164	KANSL3
chr2	96596523	96597023	KANSL3
chr2	96597202	96597702	KANSL3
chr2	96757597	96758097	CNNM4
chr2	96788883	96789383	CNNM4
chr2	96858887	96859387	SEMA4C
chr2	96860618	96861118	SEMA4C
chr2	96861229	96861729	SEMA4C
chr2	96861860	96862360	SEMA4C
chr2	96875322	96875822	FAM178B
chr2	99179699	99180199	C2orf15
chr2	99179699	99180199	MRPL30
chr2	99179699	99180199	MITD1
chr2	99186740	99187240	C2orf15
chr2	99186740	99187240	MRPL30
chr2	100578207	100578707	PDCL3
chr2	105398245	105398745	FHL2
chr2	108623049	108623549	LIMS1
chr2	108915967	108916467	EDAR
chr2	109057663	109058163	EDAR
chr2	109058230	109058730	SH3RF3-AS1
chr2	111159793	111160293	BCL2L11
chr2	111160740	111161240	BCL2L11
chr2	111161281	111161781	BCL2L11
chr2	111884612	111885112	ANAPC1
chr2	111897795	111898295	MERTK
chr2	111939075	111939575	MERTK
chr2	111946654	111947154	MERTK
chr2	111963396	111963896	MERTK
chr2	112046954	112047454	TMEM87B
chr2	112047820	112048320	TMEM87B
chr2	112049202	112049702	TMEM87B
chr2	112138663	112139163	FBLN7
chr2	112629748	112630248	FLJ42351
chr2	112630672	112631172	FLJ42351
chr2	112708861	112709361	CKAP2L
chr2	119378192	119378692	DBI
chr2	119431517	119432017	TMEM37
chr2	119432431	119432931	TMEM37
chr2	119873385	119873885	PTPN4
chr2	120110082	120110582	EPB41L5
chr2	120223189	120223689	TMEM185B
chr2	121351488	121351988	CLASP1
chr2	121351994	121352494	CLASP1
chr2	121471452	121471952	CLASP1
chr2	121472678	121473178	CLASP1
chr2	121473451	121473951	CLASP1
chr2	121473997	121474497	CLASP1
chr2	121474617	121475117	CLASP1
chr2	121477651	121478151	CLASP1
chr2	121517519	121518019	CLASP1
chr2	121527729	121528229	CLASP1
chr2	121595145	121595645	CLASP1
chr2	121718642	121719142	NIFK-AS1
chr2	121722402	121722902	NIFK-AS1
chr2	122321656	122322156	TSN
chr2	123882079	123882579	CNTNAP5
chr2	126038570	126039070	GYPC
chr2	127011167	127011667	BIN1
chr2	127067977	127068477	BIN1
chr2	127081085	127081585	BIN1
chr2	127097799	127098299	BIN1
chr2	127100992	127101492	BIN1
chr2	127101597	127102097	BIN1
chr2	127102323	127102823	BIN1
chr2	127104013	127104513	BIN1
chr2	127104548	127105048	BIN1
chr2	128303985	128304485	HS6ST1
chr2	128305436	128305936	HS6ST1
chr2	128306277	128306777	HS6ST1
chr2	128316075	128316575	HS6ST1
chr2	128316642	128317142	HS6ST1
chr2	128317715	128318215	HS6ST1
chr2	129354429	129354929	LINC01854
chr2	129425271	129425771	LINC01854
chr2	129653225	129653725	LINC01856
chr2	129724640	129725140	LINC01856
chr2	129731357	129731857	LINC01856
chr2	129731888	129732388	LINC01856
chr2	129732398	129732898	LINC01856
chr2	129741470	129741970	LINC01856
chr2	129742168	129742668	LINC01856
chr2	129742716	129743216	LINC01856
chr2	129744619	129745119	LINC01856
chr2	129748636	129749136	LINC01856
chr2	129827520	129828020	LINC01856
chr2	130229038	130229538	TUBA3E
chr2	130755241	130755741	AMER3
chr2	130963432	130963932	ARHGEF4
chr2	130964442	130964942	ARHGEF4
chr2	131025680	131026180	ARHGEF4
chr2	131104464	131104964	PLEKHB2
chr2	135101876	135102376	RAB3GAP1
chr2	135162261	135162761	RAB3GAP1
chr2	135162261	135162761	ZRANB3
chr2	135743792	135744292	UBXN4
chr2	136348936	136349436	CXCR4
chr2	136353454	136353954	CXCR4
chr2	136354491	136354991	CXCR4
chr2	136355120	136355620	CXCR4
chr2	136356348	136356848	CXCR4
chr2	136357094	136357594	CXCR4
chr2	136482908	136483408	THSD7B
chr2	136492370	136492870	THSD7B
chr2	136795159	136795659	THSD7B
chr2	137343823	137344323	THSD7B
chr2	137813056	137813556	THSD7B
chr2	138554360	138554860	SPOPL
chr2	138554926	138555426	SPOPL
chr2	138564954	138565454	SPOPL
chr2	138572269	138572769	SPOPL
chr2	138573615	138574115	SPOPL
chr2	138574588	138575088	SPOPL
chr2	138575093	138575593	SPOPL
chr2	138575741	138576241	SPOPL
chr2	138840841	138841341	NXPH2
chr2	138959009	138959509	NXPH2
chr2	148201286	148201786	MBD5
chr2	148829445	148829945	EPC2
chr2	149393469	149393969	LYPD6
chr2	152718878	152719378	ARL6IP6
chr2	154837445	154837945	KCNJ3
chr2	156333643	156334143	NR4A2
chr2	156335476	156335976	NR4A2
chr2	156436078	156436578	GPD2
chr2	156457150	156457650	GPD2
chr2	156659166	156659666	GPD2
chr2	156800751	156801251	GPD2
chr2	156802567	156803067	GPD2
chr2	156803071	156803571	GPD2
chr2	156803904	156804404	GPD2
chr2	156804840	156805340	GPD2
chr2	157845817	157846317	ACVR1
chr2	158132167	158132667	UPP2
chr2	158761828	158762328	PKP4-AS1
chr2	159122761	159123261	TANC1
chr2	159514171	159514671	BAZ2B
chr2	159600693	159601193	BAZ2B
chr2	161230803	161231303	TANK
chr2	161230803	161231303	LOC101929512
chr2	161236735	161237235	LOC101929512
chr2	161237257	161237757	LOC101929512
chr2	161239113	161239613	LOC101929512
chr2	161269086	161269586	LOC101929512
chr2	161352666	161353166	PSMD14
chr2	162929498	162929998	KCNH7
chr2	164620807	164621307	GRB14
chr2	164737582	164738082	COBLL1
chr2	164770520	164771020	COBLL1
chr2	164771185	164771685	COBLL1
chr2	164771822	164772322	COBLL1
chr2	164784369	164784869	COBLL1
chr2	164841940	164842440	COBLL1
chr2	164841940	164842440	LOC101929633
chr2	165474083	165474583	CSRNP3
chr2	165917872	165918372	TTC21B
chr2	167707521	167708021	LOC105616981
chr2	167708073	167708573	LOC105616981
chr2	167843146	167843646	LOC105616981
chr2	167844725	167845225	LOC105616981
chr2	167987019	167987519	STK39
chr2	168164701	168165201	STK39
chr2	168183504	168184004	STK39
chr2	168185887	168186387	STK39
chr2	168239237	168239737	STK39
chr2	168244999	168245499	STK39
chr2	169218291	169218791	LRP2
chr2	169219729	169220229	LRP2
chr2	169220388	169220888	LRP2
chr2	169221180	169221680	LRP2
chr2	169360672	169361172	LRP2
chr2	169361677	169362177	LRP2
chr2	169362377	169362877	LRP2
chr2	169833168	169833668	UBR3
chr2	170180141	170180641	MYO3B
chr2	170973361	170973861	GORASP2
chr2	171014279	171014779	TLK1
chr2	171404082	171404582	METTL8
chr2	172102705	172103205	DLX2
chr2	172102705	172103205	DLX2-DT
chr2	172103757	172104257	DLX2-DT
chr2	172870251	172870751	RAPGEF4
chr2	172981045	172981545	RAPGEF4
chr2	173037768	173038268	RAPGEF4
chr2	173570272	173570772	CDCA7
chr2	173570977	173571477	CDCA7
chr2	177257499	177257999	NFE2L2
chr2	178423558	178424058	PRKRA-AS1
chr2	178480844	178481344	PLEKHA3
chr2	179181611	179182111	SESTD1
chr2	179443986	179444486	ZNF385B
chr2	179789857	179790357	ZNF385B
chr2	179833878	179834378	ZNF385B
chr2	179835245	179835745	ZNF385B
chr2	179861122	179861622	ZNF385B
chr2	181457046	181457546	ITGA4
chr2	181525343	181525843	ITGA4
chr2	181615210	181615710	CERKL
chr2	181621534	181622034	CERKL
chr2	181622044	181622544	CERKL
chr2	181640322	181640822	CERKL
chr2	181642068	181642568	CERKL
chr2	181643135	181643635	CERKL
chr2	181649543	181650043	CERKL
chr2	181650094	181650594	CERKL
chr2	181655887	181656387	CERKL
chr2	181656425	181656925	CERKL
chr2	181657494	181657994	CERKL
chr2	181658205	181658705	CERKL
chr2	181658732	181659232	CERKL
chr2	181659970	181660470	CERKL
chr2	181677936	181678436	CERKL
chr2	181677936	181678436	NEUROD1
chr2	181678511	181679011	CERKL
chr2	181678511	181679011	NEUROD1
chr2	181681465	181681965	NEUROD1
chr2	181682388	181682888	NEUROD1
chr2	181684059	181684559	NEUROD1
chr2	181684875	181685375	NEUROD1
chr2	183013015	183013515	NCKAP1
chr2	189480045	189480545	WDR75
chr2	189580605	189581105	SLC40A1
chr2	190304899	190305399	HIBCH
chr2	190637665	190638165	NAB1
chr2	190648068	190648568	NAB1
chr2	190883140	190883640	GLS
chr2	195849071	195849571	DNAH7
chr2	196932282	196932782	PGAP1
chr2	197224803	197225303	ANKRD44
chr2	200307178	200307678	SPATS2L
chr2	200328248	200328748	SPATS2L
chr2	200330639	200331139	SPATS2L
chr2	200331325	200331825	SPATS2L
chr2	201120960	201121460	CFLAR
chr2	201628391	201628891	TMEM237
chr2	201630947	201631447	TMEM237
chr2	201639272	201639772	TMEM237
chr2	201640280	201640780	TMEM237
chr2	201640827	201641327	TMEM237
chr2	201678058	201678558	MPP4
chr2	201682059	201682559	MPP4
chr2	201697423	201697923	MPP4
chr2	201698414	201698914	MPP4
chr2	201700833	201701333	ALS2
chr2	201701569	201702069	ALS2
chr2	205911249	205911749	INO80D
chr2	207189620	207190120	MYOSLID-AS1
chr2	207497703	207498203	MYOSLID-AS1
chr2	207503736	207504236	MYOSLID-AS1
chr2	207504357	207504857	MYOSLID-AS1
chr2	207894696	207895196	PLEKHM3
chr2	208022196	208022696	PLEKHM3
chr2	208023259	208023759	PLEKHM3
chr2	208276553	208277053	PIKFYVE
chr2	208386000	208386500	PTH2R
chr2	208386518	208387018	PTH2R
chr2	208387996	208388496	PTH2R
chr2	208388662	208389162	PTH2R
chr2	209600732	209601232	MAP2
chr2	209602762	209603262	MAP2
chr2	209604080	209604580	MAP2
chr2	209614989	209615489	MAP2
chr2	209617436	209617936	MAP2
chr2	209619795	209620295	MAP2
chr2	209654429	209654929	MAP2
chr2	209667687	209668187	MAP2
chr2	209682626	209683126	MAP2
chr2	210752531	210753031	CPS1
chr2	211033742	211034242	ERBB4
chr2	213169730	213170230	IKZF2
chr2	214803089	214803589	BARD1
chr2	215983543	215984043	MREG
chr2	216011966	216012466	MREG
chr2	216011966	216012466	PECR
chr2	216012753	216013253	MREG
chr2	216012753	216013253	PECR
chr2	216107730	216108230	XRCC5
chr2	217908706	217909206	TNS1
chr2	218397557	218398057	CTDSP1
chr2	218781938	218782438	CYP27A1
chr2	218961436	218961936	CDK5R2
chr2	218962155	218962655	CDK5R2
chr2	218979945	218980445	LINC00608
chr2	219264393	219264893	TUBA4A
chr2	219264393	219264893	TUBA4B
chr2	219359596	219360096	DNPEP
chr2	219989792	219990292	MIR4268
chr2	220123700	220124200	MIR4268
chr2	220626581	220627081	MIR4268
chr2	222654322	222654822	FARSB
chr2	222655275	222655775	FARSB
chr2	224287472	224287972	FAM124B
chr2	226895476	226895976	RHBDD1
chr2	226898917	226899417	RHBDD1
chr2	227095271	227095771	COL4A4
chr2	227252795	227253295	COL4A3
chr2	227252795	227253295	LOC654841
chr2	227258377	227258877	COL4A3
chr2	227258377	227258877	LOC654841
chr2	227932927	227933427	DAW1
chr2	227970080	227970580	SPHKAP
chr2	228059043	228059543	SPHKAP
chr2	228059635	228060135	SPHKAP
chr2	228160904	228161404	SPHKAP
chr2	229607090	229607590	DNER
chr2	229669776	229670276	DNER
chr2	230713555	230714055	CAB39
chr2	230750005	230750505	CAB39
chr2	230830384	230830884	CAB39
chr2	231092968	231093468	PSMD1
chr2	231200722	231201222	ARMC9
chr2	231205003	231205503	ARMC9
chr2	231205667	231206167	ARMC9
chr2	231526564	231527064	NMUR1
chr2	231530242	231530742	NMUR1
chr2	231533379	231533879	NMUR1
chr2	231533941	231534441	NMUR1
chr2	231538208	231538708	NMUR1
chr2	231602769	231603269	TEX44
chr2	231603317	231603817	TEX44
chr2	231745214	231745714	PDE6D
chr2	231926163	231926663	NPPC
chr2	232077434	232077934	DIS3L2
chr2	232127139	232127639	DIS3L2
chr2	232273212	232273712	DIS3L2
chr2	232294563	232295063	DIS3L2
chr2	232297074	232297574	DIS3L2
chr2	232322006	232322506	DIS3L2
chr2	232322574	232323074	DIS3L2
chr2	232325304	232325804	DIS3L2
chr2	232325925	232326425	DIS3L2
chr2	232326476	232326976	DIS3L2
chr2	232327018	232327518	DIS3L2
chr2	233299156	233299656	ATG16L1
chr2	233299788	233300288	ATG16L1
chr2	233300425	233300925	ATG16L1
chr2	233301041	233301541	ATG16L1
chr2	233301795	233302295	SAG
chr2	233306591	233307091	SAG
chr2	233307192	233307692	SAG
chr2	233307919	233308419	SAG
chr2	233310501	233311001	SAG
chr2	233311203	233311703	SAG
chr2	233311738	233312238	SAG
chr2	233314105	233314605	SAG
chr2	233314761	233315261	SAG
chr2	233315310	233315810	SAG
chr2	233315821	233316321	SAG
chr2	233316349	233316849	SAG
chr2	233317929	233318429	SAG
chr2	233319513	233320013	SAG
chr2	233320309	233320809	SAG
chr2	233320813	233321313	SAG
chr2	233322303	233322803	SAG
chr2	233324041	233324541	SAG
chr2	233330103	233330603	SAG
chr2	233330700	233331200	SAG
chr2	233331378	233331878	SAG
chr2	233333031	233333531	SAG
chr2	233333813	233334313	SAG
chr2	233334945	233335445	SAG
chr2	233336001	233336501	SAG
chr2	233336550	233337050	SAG
chr2	233337379	233337879	SAG
chr2	233337997	233338497	SAG
chr2	233338627	233339127	SAG
chr2	233341037	233341537	SAG
chr2	233341711	233342211	SAG
chr2	233342246	233342746	SAG
chr2	233343051	233343551	SAG
chr2	233344539	233345039	SAG
chr2	233346766	233347266	SAG
chr2	233347365	233347865	SAG
chr2	233347868	233348368	SAG
chr2	233348548	233349048	SAG
chr2	233349101	233349601	SAG
chr2	233352876	233353376	DGKD
chr2	233353480	233353980	DGKD
chr2	233361074	233361574	DGKD
chr2	233405958	233406458	DGKD
chr2	233527572	233528072	USP40
chr2	235669962	235670462	AGAP1
chr2	235670562	235671062	AGAP1
chr2	235672632	235673132	AGAP1
chr2	235673733	235674233	AGAP1
chr2	235676057	235676557	AGAP1
chr2	235677286	235677786	AGAP1
chr2	235677828	235678328	AGAP1
chr2	235690978	235691478	AGAP1
chr2	235958083	235958583	AGAP1
chr2	236022042	236022542	AGAP1
chr2	236025399	236025899	AGAP1
chr2	236115189	236115689	AGAP1
chr2	236896675	236897175	LOC93463
chr2	237064520	237065020	LOC93463
chr2	237851502	237852002	RAMP1
chr2	240053185	240053685	OR6B3
chr2	240054075	240054575	OR6B3
chr2	241145975	241146475	PASK
chr2	241146536	241147036	PASK
chr2	241148766	241149266	PASK
chr2	241218159	241218659	ANO7
chr2	241222558	241223058	ANO7
chr2	241373406	241373906	FARP2
chr2	241892599	241893099	LINC01237
chr3	994181	994681	CNTN6
chr3	9375354	9375854	THUMPD3-AS1
chr3	9375354	9375854	THUMPD3
chr3	9376518	9377018	THUMPD3-AS1
chr3	9376518	9377018	THUMPD3
chr3	9395615	9396115	THUMPD3-AS1
chr3	9854154	9854654	TTLL3
chr3	11640260	11640760	VGLL4
chr3	12643039	12643539	RAF1
chr3	12992443	12992943	IQSEC1
chr3	12993213	12993713	IQSEC1
chr3	13004308	13004808	IQSEC1
chr3	13074077	13074577	IQSEC1
chr3	13087907	13088407	IQSEC1
chr3	13110606	13111106	IQSEC1
chr3	13111227	13111727	IQSEC1
chr3	13112116	13112616	IQSEC1
chr3	13113801	13114301	IQSEC1
chr3	13281869	13282369	NUP210
chr3	13282507	13283007	NUP210
chr3	13283029	13283529	NUP210
chr3	13283538	13284038	NUP210
chr3	13374671	13375171	NUP210
chr3	13428170	13428670	NUP210
chr3	14093733	14094233	TPRXL
chr3	14170840	14171340	XPC
chr3	14171632	14172132	XPC
chr3	14282130	14282630	LINC01267
chr3	14284040	14284540	LINC01267
chr3	14368257	14368757	LINC01267
chr3	14369617	14370117	LINC01267
chr3	14370154	14370654	LINC01267
chr3	14370687	14371187	LINC01267
chr3	14373096	14373596	LINC01267
chr3	14374257	14374757	LINC01267
chr3	14376652	14377152	LINC01267
chr3	14384208	14384708	SLC6A6
chr3	14384765	14385265	SLC6A6
chr3	14401509	14402009	SLC6A6
chr3	14404528	14405028	SLC6A6
chr3	14406411	14406911	SLC6A6
chr3	14406913	14407413	SLC6A6
chr3	14407506	14408006	SLC6A6
chr3	14410627	14411127	SLC6A6
chr3	14411193	14411693	SLC6A6
chr3	14414788	14415288	SLC6A6
chr3	14415401	14415901	SLC6A6
chr3	14419137	14419637	SLC6A6
chr3	14421083	14421583	SLC6A6
chr3	14421617	14422117	SLC6A6
chr3	14423020	14423520	SLC6A6
chr3	14424776	14425276	SLC6A6
chr3	14425376	14425876	SLC6A6
chr3	14429180	14429680	SLC6A6
chr3	14430271	14430771	SLC6A6
chr3	14435092	14435592	SLC6A6
chr3	14441848	14442348	SLC6A6
chr3	14445737	14446237	SLC6A6
chr3	14458344	14458844	SLC6A6
chr3	15220600	15221100	CAPN7
chr3	15345054	15345554	SH3BP5
chr3	15528861	15529361	COLQ
chr3	15612821	15613321	BTD
chr3	16723936	16724436	DAZL
chr3	16833829	16834329	PLCL2
chr3	17571888	17572388	TBC1D5
chr3	18370599	18371099	TBC1D5
chr3	18370599	18371099	SATB1
chr3	18425514	18426014	TBC1D5
chr3	18425514	18426014	SATB1
chr3	18426221	18426721	TBC1D5
chr3	18426221	18426721	SATB1
chr3	18429303	18429803	TBC1D5
chr3	18429303	18429803	SATB1
chr3	19808040	19808540	EFHB
chr3	19990936	19991436	PP2D1
chr3	20075781	20076281	KAT2B
chr3	21901336	21901836	ZNF385D
chr3	22012502	22013002	ZNF385D
chr3	22015536	22016036	ZNF385D
chr3	22016086	22016586	ZNF385D
chr3	22016683	22017183	ZNF385D
chr3	23904267	23904767	NKIRAS1
chr3	24495237	24495737	THRB
chr3	24495237	24495737	THRB-AS1
chr3	24495887	24496387	THRB-AS1
chr3	24687780	24688280	RARB
chr3	24689356	24689856	RARB
chr3	25662737	25663237	TOP2B
chr3	25663349	25663849	TOP2B
chr3	25726484	25726984	NGLY1
chr3	26198579	26199079	LINC00692
chr3	27404271	27404771	SLC4A7
chr3	27464465	27464965	SLC4A7
chr3	27680145	27680645	EOMES
chr3	30129594	30130094	RBMS3
chr3	30766503	30767003	GADL1
chr3	32547972	32548472	DYNC1LI1
chr3	32603034	32603534	DYNC1LI1
chr3	33061456	33061956	GLB1
chr3	33083891	33084391	GLB1
chr3	33484700	33485200	CLASP2
chr3	33664531	33665031	CLASP2
chr3	33717465	33717965	CLASP2
chr3	33773581	33774081	PDCD6IP
chr3	33789086	33789586	PDCD6IP
chr3	33917041	33917541	PDCD6IP
chr3	36733250	36733750	DCLK3
chr3	37038200	37038700	MLH1
chr3	37224768	37225268	GOLGA4
chr3	37243996	37244496	GOLGA4
chr3	37297390	37297890	GOLGA4
chr3	37348691	37349191	GOLGA4
chr3	38382585	38383085	XYLB
chr3	39848318	39848818	MYRIP
chr3	40187108	40187608	MYRIP
chr3	40187108	40187608	EIF1B-AS1
chr3	40267523	40268023	EIF1B-AS1
chr3	40308727	40309227	EIF1B-AS1
chr3	41288165	41288665	ULK4
chr3	42159129	42159629	TRAK1
chr3	42159940	42160440	TRAK1
chr3	42161616	42162116	TRAK1
chr3	42163428	42163928	TRAK1
chr3	42164370	42164870	TRAK1
chr3	42185260	42185760	TRAK1
chr3	42502311	42502811	VIPR1
chr3	42545469	42545969	SEC22C
chr3	42569692	42570192	SEC22C
chr3	44648384	44648884	ZNF197
chr3	44648384	44648884	ZNF35
chr3	45942056	45942556	FYCO1
chr3	45942056	45942556	CXCR6
chr3	47263154	47263654	KIF9
chr3	47323653	47324153	KLHL18
chr3	47383118	47383618	PTPN23
chr3	47443637	47444137	SCAP
chr3	47623028	47623528	SMARCC1
chr3	47633651	47634151	SMARCC1
chr3	48085849	48086349	MAP4
chr3	48268509	48269009	ZNF589
chr3	48441907	48442407	TMA7
chr3	48559218	48559718	PFKFB4
chr3	48927535	48928035	ARIH2
chr3	49475304	49475804	DAG1
chr3	49914881	49915381	MON1A
chr3	50100241	50100741	RBM5
chr3	50100241	50100741	RBM5-AS1
chr3	50100880	50101380	RBM5
chr3	50100880	50101380	RBM5-AS1
chr3	50133648	50134148	SEMA3F-AS1
chr3	50136868	50137368	SEMA3F-AS1
chr3	50137547	50138047	SEMA3F-AS1
chr3	50144011	50144511	SEMA3F-AS1
chr3	50145404	50145904	SEMA3F-AS1
chr3	50146224	50146724	SEMA3F-AS1
[truncated: 8,376 more rows]

## Sheet: OFF.cone.bipolar
chr1	895531	896031	FAM41C
chr1	1208312	1208812	TNFRSF18
chr1	1298829	1299329	ACAP3
chr1	1426819	1427319	TMEM88B
chr1	1430367	1430867	LINC01770
chr1	1630134	1630634	MIB2
chr1	2019089	2019589	GABRD
chr1	2025604	2026104	GABRD
chr1	2032109	2032609	GABRD
chr1	2032677	2033177	GABRD
chr1	2045870	2046370	PRKCZ
chr1	2071433	2071933	PRKCZ
chr1	2073392	2073892	PRKCZ
chr1	2074039	2074539	PRKCZ
chr1	2074975	2075475	PRKCZ
chr1	2212358	2212858	FAAP20
chr1	2243285	2243785	SKI
chr1	2248821	2249321	SKI
chr1	2251684	2252184	SKI
chr1	2257107	2257607	SKI
chr1	2270233	2270733	SKI
chr1	2312779	2313279	SKI
chr1	2446260	2446760	PLCH2
chr1	2458608	2459108	PLCH2
chr1	2469211	2469711	PLCH2
chr1	2470375	2470875	PLCH2
chr1	2480338	2480838	PLCH2
chr1	2480919	2481419	PLCH2
chr1	2526708	2527208	PANK4
chr1	2530672	2531172	HES5
chr1	3101070	3101570	PRDM16
chr1	3104816	3105316	PRDM16
chr1	3105396	3105896	PRDM16
chr1	3142484	3142984	PRDM16
chr1	3170461	3170961	PRDM16
chr1	3170975	3171475	PRDM16
chr1	3972066	3972566	LINC01346
chr1	3978859	3979359	LINC01346
chr1	4118894	4119394	LINC01346
chr1	4233471	4233971	LINC01777
chr1	4234135	4234635	LINC01777
chr1	4512570	4513070	LINC01777
chr1	4553546	4554046	AJAP1
chr1	4608006	4608506	AJAP1
chr1	4637912	4638412	AJAP1
chr1	4652511	4653011	AJAP1
chr1	4653811	4654311	AJAP1
chr1	4654321	4654821	AJAP1
chr1	4654977	4655477	AJAP1
chr1	4655530	4656030	AJAP1
chr1	4656211	4656711	AJAP1
chr1	4656785	4657285	AJAP1
chr1	4658167	4658667	AJAP1
chr1	4659273	4659773	AJAP1
chr1	4659776	4660276	AJAP1
chr1	4669949	4670449	AJAP1
chr1	4677158	4677658	AJAP1
chr1	4685123	4685623	AJAP1
chr1	4696248	4696748	AJAP1
chr1	4697040	4697540	AJAP1
chr1	4697738	4698238	AJAP1
chr1	4700705	4701205	AJAP1
chr1	4709136	4709636	AJAP1
chr1	4713628	4714128	AJAP1
chr1	4733662	4734162	AJAP1
chr1	4734696	4735196	AJAP1
chr1	4735429	4735929	AJAP1
chr1	4736187	4736687	AJAP1
chr1	4738466	4738966	AJAP1
chr1	4755258	4755758	AJAP1
chr1	4759367	4759867	AJAP1
chr1	4760351	4760851	AJAP1
chr1	4826004	4826504	AJAP1
chr1	5238668	5239168	NA
chr1	5287697	5288197	NA
chr1	5430828	5431328	NA
chr1	5453380	5453880	NA
chr1	5456004	5456504	NA
chr1	5465392	5465892	NA
chr1	5623225	5623725	NA
chr1	5811270	5811770	MIR4689
chr1	5980342	5980842	NPHP4
chr1	6033912	6034412	KCNAB2
chr1	6145037	6145537	CHD5
chr1	6161273	6161773	CHD5
chr1	6162740	6163240	CHD5
chr1	6170736	6171236	CHD5
chr1	6171445	6171945	CHD5
chr1	6276352	6276852	ACOT7
chr1	6299023	6299523	ACOT7
chr1	6299533	6300033	ACOT7
chr1	6384896	6385396	ACOT7
chr1	6385602	6386102	ACOT7
chr1	6397747	6398247	ACOT7
chr1	7051055	7051555	CAMTA1
chr1	7083691	7084191	CAMTA1
chr1	7084471	7084971	CAMTA1
chr1	7098528	7099028	CAMTA1
chr1	7100393	7100893	CAMTA1
chr1	7110236	7110736	CAMTA1
chr1	7126103	7126603	CAMTA1
chr1	7127692	7128192	CAMTA1
chr1	7194497	7194997	CAMTA1
chr1	7426332	7426832	CAMTA1
chr1	7427040	7427540	CAMTA1
chr1	7427719	7428219	CAMTA1
chr1	7432560	7433060	CAMTA1
chr1	7447028	7447528	CAMTA1
chr1	7451086	7451586	CAMTA1
chr1	7463466	7463966	CAMTA1
chr1	7464220	7464720	CAMTA1
chr1	7557958	7558458	CAMTA1
chr1	7558885	7559385	CAMTA1
chr1	7559448	7559948	CAMTA1
chr1	7564058	7564558	CAMTA1
chr1	7787463	7787963	PER3
chr1	8202108	8202608	LINC01714
chr1	8599509	8600009	RERE
chr1	8619939	8620439	RERE
chr1	8635197	8635697	RERE
chr1	8660275	8660775	RERE
chr1	8669530	8670030	RERE
chr1	8680536	8681036	RERE
chr1	8681822	8682322	RERE
chr1	8765048	8765548	RERE
chr1	8781907	8782407	RERE
chr1	8848740	8849240	ENO1
chr1	9852339	9852839	CTNNBIP1
chr1	9852895	9853395	CTNNBIP1
chr1	10113476	10113976	UBE4B
chr1	10179296	10179796	UBE4B
chr1	10179833	10180333	UBE4B
chr1	10625406	10625906	PEX14
chr1	10625993	10626493	PEX14
chr1	11238168	11238668	MTOR
chr1	11341963	11342463	UBIAD1
chr1	11454026	11454526	DISP3
chr1	11881007	11881507	NPPB
chr1	11929147	11929647	KIAA2013
chr1	11929751	11930251	KIAA2013
chr1	11934354	11934854	PLOD1
chr1	12344643	12345143	VPS13D
chr1	12370589	12371089	VPS13D
chr1	12380549	12381049	VPS13D
chr1	12393271	12393771	VPS13D
chr1	13451559	13452059	LRRC38
chr1	13456161	13456661	LRRC38
chr1	13456832	13457332	LRRC38
chr1	13464396	13464896	LRRC38
chr1	13487476	13487976	LRRC38
chr1	13489799	13490299	LRRC38
chr1	13492776	13493276	LRRC38
chr1	13493411	13493911	LRRC38
chr1	13500151	13500651	LRRC38
chr1	13512301	13512801	LRRC38
chr1	13513655	13514155	LRRC38
chr1	13514192	13514692	LRRC38
chr1	13514700	13515200	LRRC38
chr1	13786469	13786969	PRDM2
chr1	13905766	13906266	PRDM2
chr1	13931207	13931707	PRDM2
chr1	14222036	14222536	KAZN
chr1	14667782	14668282	KAZN
chr1	15489069	15489569	CELA2B
chr1	15598419	15598919	DNAJC16
chr1	15667263	15667763	DDI2
chr1	15713622	15714122	PLEKHM2
chr1	15714132	15714632	PLEKHM2
chr1	17527073	17527573	ARHGEF10L
chr1	17551861	17552361	ARHGEF10L
chr1	17585536	17586036	ARHGEF10L
chr1	17595497	17595997	ARHGEF10L
chr1	17603174	17603674	ARHGEF10L
chr1	17683522	17684022	ARHGEF10L
chr1	17688077	17688577	ARHGEF10L
chr1	17688667	17689167	ARHGEF10L
chr1	17712976	17713476	ARHGEF10L
chr1	17773002	17773502	ACTL8
chr1	17773602	17774102	ACTL8
chr1	17994377	17994877	LINC01654
chr1	18002863	18003363	LINC01654
chr1	18078267	18078767	LINC01654
chr1	18107341	18107841	IGSF21
chr1	18108956	18109456	IGSF21
chr1	18109865	18110365	IGSF21
chr1	18110963	18111463	IGSF21
chr1	18111587	18112087	IGSF21
chr1	18119836	18120336	IGSF21
chr1	18121415	18121915	IGSF21
chr1	18126564	18127064	IGSF21
chr1	18134609	18135109	IGSF21
chr1	18137897	18138397	IGSF21
chr1	18138824	18139324	IGSF21
chr1	18139547	18140047	IGSF21
chr1	18140304	18140804	IGSF21
chr1	18142946	18143446	IGSF21
chr1	18151269	18151769	IGSF21
chr1	18161189	18161689	IGSF21
chr1	18175757	18176257	IGSF21
chr1	18182736	18183236	IGSF21
chr1	18184291	18184791	IGSF21
chr1	18190542	18191042	IGSF21
chr1	18191334	18191834	IGSF21
chr1	18193507	18194007	IGSF21
chr1	18198160	18198660	IGSF21
chr1	18211725	18212225	IGSF21
chr1	18225209	18225709	IGSF21
chr1	18241850	18242350	IGSF21
chr1	18281543	18282043	IGSF21
chr1	18288562	18289062	IGSF21
chr1	18320093	18320593	IGSF21
chr1	18584683	18585183	PAX7
chr1	18861958	18862458	ALDH4A1
chr1	18919152	18919652	ALDH4A1
chr1	18919152	18919652	IFFO2
chr1	18922774	18923274	IFFO2
chr1	18938663	18939163	IFFO2
chr1	19027988	19028488	UBR4
chr1	19049413	19049913	UBR4
chr1	19123700	19124200	UBR4
chr1	19178525	19179025	UBR4
chr1	19361796	19362296	CAPZB
chr1	19405794	19406294	CAPZB
chr1	19406324	19406824	CAPZB
chr1	19414534	19415034	CAPZB
chr1	19415037	19415537	CAPZB
chr1	19438039	19438539	CAPZB
chr1	19682185	19682685	TMCO4
chr1	19754358	19754858	TMCO4
chr1	20223405	20223905	UBXN10
chr1	20271686	20272186	VWA5B1
chr1	20308490	20308990	VWA5B1
chr1	20325757	20326257	VWA5B1
chr1	20348451	20348951	VWA5B1
chr1	20365925	20366425	LINC01141
chr1	20386684	20387184	LINC01141
chr1	20411021	20411521	LINC01141
chr1	20442854	20443354	LINC01141
chr1	20443401	20443901	LINC01141
chr1	20483738	20484238	CAMK2N1
chr1	20590366	20590866	CDA
chr1	20921222	20921722	EIF4G3
chr1	22071369	22071869	CDC42
chr1	22207877	22208377	MIR4418
chr1	22567160	22567660	EPHA8
chr1	22710553	22711053	EPHB2
chr1	22788181	22788681	EPHB2
chr1	22801774	22802274	EPHB2
chr1	22850263	22850763	EPHB2
chr1	22915722	22916222	EPHB2
chr1	22916358	22916858	EPHB2
chr1	22953596	22954096	LACTBL1
chr1	22971089	22971589	LACTBL1
chr1	22972689	22973189	LACTBL1
chr1	23100130	23100630	LUZP1
chr1	23403774	23404274	TCEA3
chr1	23421172	23421672	TCEA3
chr1	23421680	23422180	TCEA3
chr1	23452018	23452518	ASAP3
chr1	23919991	23920491	CNR2
chr1	24136146	24136646	IL22RA1
chr1	24157847	24158347	IFNLR1
chr1	24551576	24552076	LOC100506985
chr1	24552143	24552643	LOC100506985
chr1	25423153	25423653	RHCE
chr1	25566790	25567290	LDLRAP1
chr1	25567941	25568441	LDLRAP1
chr1	25569540	25570040	LDLRAP1
chr1	25793488	25793988	SELENON
chr1	25794082	25794582	SELENON
chr1	25834063	25834563	AUNIP
chr1	25916873	25917373	STMN1
chr1	25923502	25924002	STMN1
chr1	25926643	25927143	STMN1
chr1	25927455	25927955	STMN1
chr1	25953076	25953576	PAFAH2
chr1	25953599	25954099	PAFAH2
chr1	26018545	26019045	EXTL1
chr1	26020957	26021457	EXTL1
chr1	26021834	26022334	EXTL1
chr1	26022862	26023362	EXTL1
chr1	26024145	26024645	EXTL1
chr1	26165391	26165891	FAM110D
chr1	26723305	26723805	ARID1A
chr1	26768623	26769123	ARID1A
chr1	26981123	26981623	TRNP1
chr1	27057867	27058367	SLC9A1
chr1	27070982	27071482	SLC9A1
chr1	27300686	27301186	WDTC1
chr1	27326742	27327242	TMEM222
chr1	27403598	27404098	WASF2
chr1	27522233	27522733	AHDC1
chr1	27525339	27525839	AHDC1
chr1	27525872	27526372	AHDC1
chr1	27526398	27526898	AHDC1
chr1	27527037	27527537	AHDC1
chr1	27527942	27528442	AHDC1
chr1	27528596	27529096	AHDC1
chr1	27529120	27529620	AHDC1
chr1	27536641	27537141	AHDC1
chr1	27560131	27560631	AHDC1
chr1	27560733	27561233	AHDC1
chr1	27561348	27561848	AHDC1
chr1	27562050	27562550	AHDC1
chr1	27562638	27563138	AHDC1
chr1	27563440	27563940	AHDC1
chr1	27564873	27565373	AHDC1
chr1	27567036	27567536	AHDC1
chr1	27572705	27573205	AHDC1
chr1	27592522	27593022	AHDC1
chr1	27593176	27593676	AHDC1
chr1	27593858	27594358	AHDC1
chr1	27594471	27594971	AHDC1
chr1	27598241	27598741	AHDC1
chr1	27599055	27599555	AHDC1
chr1	27602009	27602509	AHDC1
chr1	27638217	27638717	FGR
chr1	27672040	27672540	IFI6
chr1	28173727	28174227	PTAFR
chr1	28280412	28280912	SESN2
chr1	28281225	28281725	SESN2
chr1	28590140	28590640	TAF12
chr1	28664064	28664564	GMEB1
chr1	28830777	28831277	OPRD1
chr1	28833356	28833856	OPRD1
chr1	28869018	28869518	OPRD1
chr1	28910332	28910832	EPB41
chr1	28950370	28950870	EPB41
chr1	29024856	29025356	EPB41
chr1	29029647	29030147	EPB41
chr1	30191105	30191605	LINC01648
chr1	30303024	30303524	LINC01648
chr1	30351344	30351844	LINC01648
chr1	30379029	30379529	MATN1
chr1	30381263	30381763	MATN1
chr1	30663523	30664023	MATN1
chr1	30681766	30682266	MATN1
chr1	30824340	30824840	SDC3
chr1	31370864	31371364	FABP3
chr1	31372128	31372628	FABP3
chr1	31372942	31373442	FABP3
chr1	31373471	31373971	FABP3
chr1	31375911	31376411	FABP3
chr1	31376697	31377197	FABP3
chr1	31669618	31670118	COL16A1
chr1	31672931	31673431	COL16A1
chr1	31753841	31754341	ADGRB2
chr1	32404842	32405342	BSDC1
chr1	32869844	32870344	FNDC5
chr1	32876567	32877067	FNDC5
chr1	32877740	32878240	FNDC5
chr1	32881072	32881572	HPCA
chr1	32881843	32882343	HPCA
chr1	32882375	32882875	HPCA
chr1	32884801	32885301	HPCA
chr1	32885594	32886094	HPCA
chr1	32886187	32886687	HPCA
chr1	32886921	32887421	HPCA
chr1	32888606	32889106	HPCA
chr1	32889327	32889827	HPCA
chr1	32889851	32890351	HPCA
chr1	32890378	32890878	HPCA
chr1	32891058	32891558	HPCA
chr1	32892731	32893231	HPCA
chr1	32893450	32893950	HPCA
chr1	32894239	32894739	HPCA
chr1	32894239	32894739	TMEM54
chr1	32984339	32984839	RNF19B
chr1	33181845	33182345	TRIM62
chr1	33229047	33229547	ZNF362
chr1	33247496	33247996	ZNF362
chr1	33363964	33364464	PHC2
chr1	33367694	33368194	PHC2
chr1	33436735	33437235	PHC2
chr1	33437245	33437745	PHC2
chr1	33468934	33469434	ZSCAN20
chr1	33470452	33470952	ZSCAN20
chr1	33515853	33516353	CSMD2
chr1	33517806	33518306	CSMD2
chr1	33710345	33710845	CSMD2
chr1	33712470	33712970	CSMD2
chr1	33906105	33906605	CSMD2
chr1	33908547	33909047	CSMD2
chr1	34038366	34038866	CSMD2
chr1	34163086	34163586	CSMD2
chr1	34164402	34164902	CSMD2
chr1	34165012	34165512	CSMD2
chr1	34441421	34441921	C1orf94
chr1	34587026	34587526	MIR552
chr1	34906686	34907186	DLGAP3
chr1	34917701	34918201	DLGAP3
chr1	34918275	34918775	DLGAP3
chr1	34918781	34919281	DLGAP3
chr1	35448381	35448881	KIAA0319L
chr1	35449557	35450057	KIAA0319L
chr1	35469185	35469685	KIAA0319L
chr1	35499659	35500159	KIAA0319L
chr1	35539385	35539885	KIAA0319L
chr1	35558816	35559316	NCDN
chr1	35560754	35561254	NCDN
chr1	36321091	36321591	SH3D21
chr1	36365187	36365687	STK40
chr1	36365998	36366498	STK40
chr1	36871465	36871965	GRIK3
chr1	36924014	36924514	GRIK3
chr1	37999264	37999764	FHL3
chr1	37999898	38000398	FHL3
chr1	38175024	38175524	LINC01343
chr1	38283981	38284481	LINC01343
chr1	38285721	38286221	LINC01343
chr1	38455993	38456493	LINC01343
chr1	38655012	38655512	RRAGC
chr1	38656685	38657185	RRAGC
chr1	38815991	38816491	RRAGC
chr1	39081141	39081641	MACF1
chr1	39090152	39090652	MACF1
chr1	39417039	39417539	MACF1
chr1	39458902	39459402	MACF1
chr1	39646164	39646664	HEYL
chr1	39646672	39647172	HEYL
chr1	39689550	39690050	HPCAL4
chr1	40086740	40087240	PPT1
chr1	40182704	40183204	RLF
chr1	40554810	40555310	ZNF684
chr1	40649484	40649984	RIMS3
chr1	40658797	40659297	RIMS3
chr1	40709035	40709535	NFYC
chr1	40930521	40931021	CTPS1
chr1	40985435	40985935	CTPS1
chr1	41315086	41315586	FOXO6
chr1	41372214	41372714	FOXO6
chr1	41404177	41404677	FOXO6
chr1	41696384	41696884	HIVEP3
chr1	42046591	42047091	HIVEP3
chr1	42047129	42047629	HIVEP3
chr1	42420801	42421301	RIMKLA
chr1	42421403	42421903	RIMKLA
chr1	42422716	42423216	RIMKLA
chr1	42423732	42424232	RIMKLA
chr1	42745772	42746272	P3H1
chr1	43058411	43058911	SLC2A1-AS1
chr1	43061244	43061744	SLC2A1-AS1
chr1	43066502	43067002	FAM183A
chr1	43068890	43069390	FAM183A
chr1	43082707	43083207	FAM183A
chr1	43520216	43520716	PTPRF
chr1	43913175	43913675	ST3GAL3
chr1	44114077	44114577	KLF17
chr1	45104482	45104982	ZSWIM5
chr1	45334757	45335257	MUTYH
chr1	45863105	45863605	MAST2
chr1	46005406	46005906	MAST2
chr1	46049286	46049786	PIK3R3
chr1	46135533	46136033	PIK3R3
chr1	46135533	46136033	LOC101929626
chr1	46173461	46173961	PIK3R3
chr1	46466438	46466938	LINC01398
chr1	46532782	46533282	MKNK1-AS1
chr1	46584090	46584590	MKNK1
chr1	47407407	47407907	LINC01389
chr1	47806031	47806531	TRABD2B
chr1	47881767	47882267	TRABD2B
chr1	48035384	48035884	TRABD2B
chr1	48207811	48208311	SLC5A9
chr1	48484794	48485294	SPATA6
chr1	50178070	50178570	ELAVL4
chr1	51421926	51422426	EPS15
chr1	51422672	51423172	EPS15
chr1	51600389	51600889	OSBPL9
chr1	51803623	51804123	NRDC
chr1	51906288	51906788	RAB3B
chr1	52348643	52349143	CC2D1B
chr1	53073938	53074438	PODN
chr1	53087251	53087751	SLC1A7
chr1	53088857	53089357	SLC1A7
chr1	53109136	53109636	SLC1A7
chr1	53115909	53116409	SLC1A7
chr1	53140179	53140679	SLC1A7
chr1	53279726	53280226	LRP8
chr1	53295673	53296173	LRP8
chr1	53297684	53298184	LRP8
chr1	53300393	53300893	LRP8
chr1	53303026	53303526	LRP8
chr1	53303571	53304071	LRP8
chr1	53305116	53305616	LRP8
chr1	53305640	53306140	LRP8
chr1	53308006	53308506	LRP8
chr1	53308507	53309007	LRP8
chr1	53311248	53311748	LRP8
chr1	53315075	53315575	LRP8
chr1	53317253	53317753	LRP8
chr1	53318936	53319436	LRP8
chr1	53319461	53319961	LRP8
chr1	53319971	53320471	LRP8
chr1	53326096	53326596	LRP8
chr1	53327049	53327549	LRP8
chr1	53327871	53328371	LRP8
chr1	53327871	53328371	LINC01771
chr1	53328617	53329117	LINC01771
chr1	53375575	53376075	LINC01771
chr1	53376089	53376589	LINC01771
chr1	53384701	53385201	LINC01771
chr1	53386319	53386819	LINC01771
chr1	53517118	53517618	GLIS1
chr1	53517796	53518296	GLIS1
chr1	53521851	53522351	GLIS1
chr1	53576300	53576800	GLIS1
chr1	53703756	53704256	GLIS1
chr1	54239457	54239957	SSBP3
chr1	54256674	54257174	SSBP3
chr1	54269793	54270293	SSBP3
chr1	54301466	54301966	SSBP3
chr1	54356289	54356789	SSBP3
chr1	54358491	54358991	SSBP3
chr1	54547819	54548319	ACOT11
chr1	54548657	54549157	ACOT11
chr1	54559683	54560183	ACOT11
chr1	54583804	54584304	ACOT11
chr1	54759769	54760269	PARS2
chr1	54760349	54760849	PARS2
chr1	54887034	54887534	DHCR24
chr1	55229228	55229728	MIR4422
chr1	55413289	55413789	MIR4422
chr1	55443510	55444010	MIR4422
chr1	57218628	57219128	DAB1
chr1	57251321	57251821	DAB1
chr1	57252921	57253421	DAB1
chr1	57253914	57254414	DAB1
chr1	57269564	57270064	DAB1
chr1	57296830	57297330	DAB1
chr1	57423822	57424322	DAB1
chr1	57492510	57493010	DAB1
chr1	57521024	57521524	DAB1
chr1	58441341	58441841	DAB1
chr1	58441341	58441841	OMA1
chr1	59318137	59318637	FGGY
chr1	59323140	59323640	FGGY
chr1	59412840	59413340	FGGY
chr1	59509165	59509665	FGGY
chr1	59679914	59680414	FGGY
chr1	59691214	59691714	FGGY
chr1	59967028	59967528	C1orf87
chr1	59972526	59973026	C1orf87
chr1	59985376	59985876	C1orf87
chr1	59985975	59986475	C1orf87
chr1	59990487	59990987	C1orf87
chr1	60004529	60005029	C1orf87
chr1	60014797	60015297	C1orf87
chr1	60017300	60017800	C1orf87
chr1	60017806	60018306	C1orf87
chr1	60071325	60071825	C1orf87
chr1	60222644	60223144	C1orf87
chr1	60229341	60229841	C1orf87
chr1	60230262	60230762	C1orf87
chr1	60281286	60281786	C1orf87
chr1	60589983	60590483	LOC101926964
chr1	60597276	60597776	LOC101926964
chr1	60697274	60697774	LOC101926964
chr1	60858312	60858812	LOC101926964
chr1	60865149	60865649	LOC101926964
chr1	60865149	60865649	NFIA
chr1	60903527	60904027	NFIA
chr1	60923194	60923694	NFIA
chr1	60928799	60929299	NFIA
chr1	60974776	60975276	NFIA
chr1	60988794	60989294	NFIA
chr1	60994758	60995258	NFIA
chr1	61000189	61000689	NFIA
chr1	61003177	61003677	NFIA
chr1	61004466	61004966	NFIA
chr1	61005678	61006178	NFIA
chr1	61009054	61009554	NFIA
chr1	61010053	61010553	NFIA
chr1	61010607	61011107	NFIA
chr1	61013193	61013693	NFIA
chr1	61017214	61017714	NFIA
chr1	61050033	61050533	NFIA
chr1	61056802	61057302	NFIA
chr1	61076840	61077340	NFIA
chr1	61077848	61078348	NFIA
chr1	61082208	61082708	NFIA
chr1	61253303	61253803	NFIA
chr1	61253303	61253803	NFIA-AS1
chr1	61370763	61371263	NFIA
chr1	61568874	61569374	NFIA
chr1	61829559	61830059	PATJ
chr1	61995572	61996072	PATJ
chr1	62022207	62022707	PATJ
chr1	62025109	62025609	PATJ
chr1	62057571	62058071	PATJ
chr1	62428306	62428806	USP1
chr1	62434179	62434679	USP1
chr1	62734006	62734506	DOCK7
chr1	63005516	63006016	ATG4C
chr1	63675502	63676002	PGM1
chr1	63806938	63807438	ROR1
chr1	64469979	64470479	CACHD1
chr1	64471240	64471740	CACHD1
chr1	64505256	64505756	CACHD1
chr1	64661775	64662275	CACHD1
chr1	64874914	64875414	JAK1
chr1	65027695	65028195	LINC01359
chr1	65170368	65170868	AK4
chr1	65175659	65176159	AK4
chr1	65222091	65222591	AK4
chr1	65380343	65380843	DNAJC6
chr1	65791162	65791662	PDE4B
chr1	65792202	65792702	PDE4B
chr1	65792875	65793375	PDE4B
chr1	65793753	65794253	PDE4B
chr1	65795366	65795866	PDE4B
chr1	65813930	65814430	PDE4B
chr1	65919809	65920309	PDE4B
chr1	66169156	66169656	PDE4B
chr1	66231809	66232309	PDE4B
chr1	66278092	66278592	PDE4B
chr1	66402931	66403431	PDE4B
chr1	66758050	66758550	TCTEX1D1
chr1	67646194	67646694	GADD45A
chr1	67956911	67957411	GNG12-AS1
chr1	69128707	69129207	LRRC7
chr1	69129516	69130016	LRRC7
chr1	69567007	69567507	LRRC7
chr1	69568087	69568587	LRRC7
chr1	69568597	69569097	LRRC7
chr1	69569948	69570448	LRRC7
chr1	69585859	69586359	LRRC7
chr1	69602488	69602988	LRRC7
chr1	69649639	69650139	LRRC7
chr1	69901613	69902113	LRRC7
chr1	69942400	69942900	LRRC7
chr1	70116942	70117442	LRRC7
chr1	70142029	70142529	LRRC7
chr1	70467055	70467555	CTH
chr1	71619382	71619882	NEGR1
chr1	71820712	71821212	NEGR1
chr1	71820712	71821212	NEGR1-IT1
chr1	71828547	71829047	NEGR1
chr1	71828547	71829047	NEGR1-IT1
chr1	71957579	71958079	NEGR1
chr1	73886762	73887262	LRRIQ3
chr1	74343147	74343647	FPGT-TNNI3K
chr1	74343147	74343647	TNNI3K
chr1	76080672	76081172	ST6GALNAC3
chr1	76154583	76155083	ST6GALNAC3
chr1	76583205	76583705	ST6GALNAC3
chr1	76764876	76765376	ST6GALNAC5
chr1	76867207	76867707	ST6GALNAC5
chr1	76868036	76868536	ST6GALNAC5
chr1	76874420	76874920	ST6GALNAC5
chr1	76939120	76939620	ST6GALNAC5
chr1	77067564	77068064	ST6GALNAC5
chr1	77539495	77539995	AK5
chr1	79760514	79761014	ADGRL4
chr1	79768382	79768882	ADGRL4
chr1	79807811	79808311	LINC01781
chr1	81305876	81306376	ADGRL2
chr1	81406596	81407096	ADGRL2
chr1	81494853	81495353	ADGRL2
chr1	82813320	82813820	LINC01361
chr1	82829524	82830024	LINC01361
chr1	82893631	82894131	LINC01361
chr1	83059671	83060171	LINC01361
chr1	83094602	83095102	LINC01361
chr1	84103301	84103801	PRKACB
chr1	84301378	84301878	SAMD13
chr1	85495573	85496073	DDAH1
chr1	86075946	86076446	COL24A1
chr1	87212749	87213249	LINC01140
chr1	87219549	87220049	LINC01140
chr1	87333850	87334350	LMO4
chr1	87336648	87337148	LMO4
chr1	87337172	87337672	LMO4
chr1	87337682	87338182	LMO4
chr1	87338466	87338966	LMO4
chr1	87339128	87339628	LMO4
chr1	87339993	87340493	LMO4
chr1	87391851	87392351	LINC01364
chr1	87637008	87637508	LINC01364
chr1	87831913	87832413	LINC01364
chr1	87905596	87906096	LINC01364
chr1	88184092	88184592	PKN2-AS1
chr1	88230213	88230713	PKN2-AS1
chr1	88462455	88462955	PKN2-AS1
chr1	88472629	88473129	PKN2-AS1
chr1	88850222	88850722	GTF2B
chr1	91171923	91172423	HFM1
chr1	91197232	91197732	HFM1
chr1	91574827	91575327	CDC7
chr1	91680721	91681221	TGFBR3
chr1	92167065	92167565	KIAA1107
chr1	92168620	92169120	KIAA1107
chr1	92174518	92175018	KIAA1107
chr1	93979841	93980341	ABCA4
chr1	94821824	94822324	SLC44A3
chr1	94873785	94874285	SLC44A3
chr1	94926197	94926697	CNN3
chr1	94926950	94927450	CNN3
chr1	94981001	94981501	ALG14
chr1	95006555	95007055	ALG14
chr1	95007777	95008277	ALG14
chr1	97119531	97120031	DPYD
chr1	97119531	97120031	DPYD-AS1
chr1	98945776	98946276	PLPPR5
chr1	98949749	98950249	PLPPR5
chr1	99002162	99002662	PLPPR5
chr1	99003917	99004417	PLPPR5
chr1	99003917	99004417	LOC100129620
chr1	99004482	99004982	PLPPR5
chr1	99004482	99004982	LOC100129620
chr1	99029391	99029891	LOC100129620
chr1	99133725	99134225	LOC100129620
chr1	99469662	99470162	LINC01708
chr1	99473561	99474061	LINC01708
chr1	101205423	101205923	LOC101928370
chr1	101217722	101218222	LOC101928370
chr1	101550555	101551055	LINC01307
chr1	104784493	104784993	LINC01676
chr1	105844664	105845164	LINC01676
chr1	106291092	106291592	LINC01676
chr1	106329433	106329933	LINC01676
chr1	108531335	108531835	FAM102B
chr1	108704213	108704713	PRPF38B
chr1	108758705	108759205	STXBP3
chr1	108830125	108830625	AKNAD1
chr1	108846150	108846650	AKNAD1
chr1	108858483	108858983	AKNAD1
chr1	108858483	108858983	SPATA42
chr1	108862124	108862624	AKNAD1
chr1	109113724	109114224	C1orf194
chr1	109113724	109114224	KIAA1324
chr1	109114227	109114727	KIAA1324
chr1	109148978	109149478	KIAA1324
chr1	109295892	109296392	MYBPHL
chr1	109498274	109498774	CYB561D1
chr1	109523626	109524126	AMIGO1
chr1	109529601	109530101	GPR61
chr1	109530184	109530684	GPR61
chr1	109535894	109536394	GPR61
chr1	109539613	109540113	GPR61
chr1	109620826	109621326	AMPD2
chr1	109632568	109633068	AMPD2
chr1	109659979	109660479	GSTM4
chr1	110150257	110150757	SLC6A17
chr1	110170664	110171164	SLC6A17
chr1	110171400	110171900	SLC6A17
chr1	110188142	110188642	SLC6A17
chr1	110638000	110638500	KCNA2
chr1	110671912	110672412	KCNA3
chr1	110672602	110673102	KCNA3
chr1	110673252	110673752	KCNA3
chr1	110674138	110674638	KCNA3
chr1	110674768	110675268	KCNA3
chr1	110714630	110715130	KCNA3
chr1	110716921	110717421	KCNA3
chr1	110798620	110799120	CD53
chr1	111194943	111195443	DENND2D
chr1	111748472	111748972	INKA2
chr1	111748472	111748972	LOC101928718
chr1	111786396	111786896	KCND3
chr1	111814300	111814800	KCND3
chr1	111852372	111852872	KCND3
chr1	111878410	111878910	KCND3
chr1	111880928	111881428	KCND3
chr1	111904354	111904854	KCND3
chr1	111911330	111911830	KCND3
chr1	111911928	111912428	KCND3
chr1	111920193	111920693	KCND3
chr1	111926589	111927089	KCND3
chr1	111933694	111934194	KCND3
chr1	111948524	111949024	KCND3
chr1	111967841	111968341	KCND3
chr1	111968508	111969008	KCND3
chr1	111977304	111977804	KCND3
chr1	111988097	111988597	KCND3
chr1	111989080	111989580	KCND3
chr1	111989650	111990150	LINC01750
chr1	111990296	111990796	LINC01750
chr1	111990799	111991299	LINC01750
chr1	111991331	111991831	LINC01750
chr1	112124487	112124987	LINC01750
chr1	112247634	112248134	CTTNBP2NL
chr1	112312355	112312855	CTTNBP2NL
chr1	112316586	112317086	CTTNBP2NL
chr1	112779825	112780325	LINC01356
chr1	112780393	112780893	LINC01356
chr1	113128312	113128812	LRIG2
chr1	113219913	113220413	LRIG2
chr1	113413488	113413988	MAGI3
chr1	113433127	113433627	MAGI3
chr1	113442046	113442546	MAGI3
chr1	113616145	113616645	MAGI3
chr1	113653430	113653930	MAGI3
chr1	113763592	113764092	RSBN1
chr1	113912899	113913399	DCLRE1B
chr1	113982587	113983087	OLFML3
chr1	113983306	113983806	OLFML3
chr1	114352736	114353236	TRIM33
chr1	115056296	115056796	TSPAN2
chr1	115753890	115754390	CASQ2
chr1	116416147	116416647	ATP1A1-AS1
chr1	116598645	116599145	IGSF3
chr1	116605332	116605832	IGSF3
chr1	116605983	116606483	IGSF3
chr1	116613790	116614290	IGSF3
chr1	116617263	116617763	IGSF3
chr1	116625711	116626211	IGSF3
chr1	116627272	116627772	IGSF3
chr1	116629778	116630278	IGSF3
chr1	116632662	116633162	IGSF3
chr1	116644129	116644629	IGSF3
chr1	116646731	116647231	IGSF3
chr1	116652885	116653385	IGSF3
chr1	116654312	116654812	IGSF3
chr1	116663855	116664355	IGSF3
chr1	116664583	116665083	IGSF3
chr1	116665171	116665671	IGSF3
chr1	116666101	116666601	IGSF3
chr1	116667047	116667547	IGSF3
chr1	116667553	116668053	IGSF3
chr1	116668130	116668630	IGSF3
chr1	116877930	116878430	PTGFRN
chr1	116878821	116879321	PTGFRN
chr1	116879387	116879887	PTGFRN
chr1	116909766	116910266	PTGFRN
chr1	116910443	116910943	PTGFRN
chr1	116915137	116915637	PTGFRN
chr1	116950227	116950727	PTGFRN
chr1	116950774	116951274	PTGFRN
chr1	116971880	116972380	PTGFRN
chr1	117017105	117017605	CD101
chr1	117017611	117018111	CD101
chr1	117343611	117344111	LINC01525
chr1	121184508	121185008	FAM72B
chr1	121184508	121185008	SRGAP2C
chr1	121213446	121213946	SRGAP2C
chr1	121518881	121519381	SRGAP2C
chr1	121519400	121519900	SRGAP2C
chr1	144980287	144980787	SRGAP2B
chr1	145215893	145216393	LINC01145
chr1	145287487	145287987	NBPF20
chr1	145979348	145979848	POLR3GL
chr1	145985736	145986236	TXNIP
chr1	147510002	147510502	LINC00624
chr1	148432125	148432625	LINC01138
chr1	148432125	148432625	LOC100132057
chr1	148522033	148522533	NBPF14
chr1	148528970	148529470	NBPF14
chr1	149607008	149607508	LINC00869
chr1	149812197	149812697	HIST2H2BF
chr1	149916303	149916803	SV2A
chr1	149917629	149918129	SV2A
chr1	150213503	150214003	ANP32E
chr1	150302292	150302792	MRPS21
chr1	150311684	150312184	MRPS21
chr1	150647501	150648001	GOLPH3L
chr1	150808152	150808652	CTSK
chr1	151705836	151706336	CELF3
chr1	151709613	151710113	CELF3
chr1	151710134	151710634	CELF3
chr1	151710134	151710634	RIIAD1
chr1	151710844	151711344	CELF3
chr1	151710844	151711344	RIIAD1
chr1	151711370	151711870	CELF3
chr1	151711370	151711870	RIIAD1
chr1	151714343	151714843	CELF3
chr1	151714343	151714843	RIIAD1
chr1	151716020	151716520	CELF3
chr1	151716020	151716520	RIIAD1
chr1	151716708	151717208	CELF3
chr1	151716708	151717208	RIIAD1
chr1	151717242	151717742	RIIAD1
chr1	151717915	151718415	RIIAD1
chr1	151719262	151719762	RIIAD1
chr1	151720086	151720586	RIIAD1
chr1	151721260	151721760	RIIAD1
chr1	152681764	152682264	LCE2B
chr1	153028719	153029219	SPRR1B
chr1	153410438	153410938	S100A7A
chr1	153413160	153413660	S100A7A
chr1	153770857	153771357	INTS3
chr1	153880872	153881372	GATAD2B
chr1	154048762	154049262	NUP210L
chr1	154051347	154051847	NUP210L
chr1	154419397	154419897	IL6R
chr1	154593401	154593901	ADAR
chr1	154879150	154879650	KCNN3
chr1	155166708	155167208	KRTCAP2
chr1	155320633	155321133	FDPS
chr1	155320633	155321133	RUSC1-AS1
chr1	155320633	155321133	RUSC1
chr1	155321180	155321680	RUSC1-AS1
chr1	155321180	155321680	RUSC1
chr1	155426584	155427084	ASH1L
chr1	155596079	155596579	MSTO2P
chr1	155718707	155719207	DAP3
chr1	155859733	155860233	SYT11
chr1	155910427	155910927	RIT1
chr1	155924127	155924627	KHDC4
chr1	155959285	155959785	ARHGEF2
chr1	155968578	155969078	ARHGEF2
chr1	155970351	155970851	ARHGEF2
chr1	155971116	155971616	ARHGEF2
chr1	155974713	155975213	ARHGEF2
chr1	155977367	155977867	ARHGEF2
chr1	155977941	155978441	ARHGEF2
chr1	155978486	155978986	ARHGEF2
chr1	156346631	156347131	CCT3
chr1	156346631	156347131	TSACC
chr1	156407332	156407832	C1orf61
chr1	156656840	156657340	BCAN
chr1	156815257	156815757	SH2D2A
chr1	156815257	156815757	NTRK1
chr1	156815938	156816438	SH2D2A
chr1	156815938	156816438	NTRK1
chr1	156816601	156817101	SH2D2A
chr1	156816601	156817101	NTRK1
chr1	156831216	156831716	NTRK1
chr1	156851745	156852245	NTRK1
chr1	156851745	156852245	INSRR
chr1	156852307	156852807	NTRK1
chr1	156852307	156852807	INSRR
chr1	156852984	156853484	NTRK1
chr1	156852984	156853484	INSRR
chr1	156859416	156859916	NTRK1
chr1	156859987	156860487	NTRK1
chr1	156860644	156861144	NTRK1
chr1	157025282	157025782	ARHGEF11
chr1	157069566	157070066	ETV3L
chr1	157070171	157070671	ETV3L
chr1	158000632	158001132	KIRREL1
chr1	158179332	158179832	CD1D
chr1	158336111	158336611	CD1B
chr1	159141511	159142011	AIM2
chr1	159142188	159142688	AIM2
chr1	159163795	159164295	CADM3
chr1	159168138	159168638	CADM3
chr1	159169069	159169569	CADM3
chr1	159170684	159171184	CADM3
chr1	159171246	159171746	CADM3
chr1	159171914	159172414	CADM3
chr1	159172899	159173399	CADM3
chr1	159191023	159191523	CADM3
chr1	159195480	159195980	CADM3
chr1	159195480	159195980	CADM3-AS1
chr1	159204693	159205193	CADM3-AS1
chr1	159204693	159205193	ACKR1
chr1	159206145	159206645	CADM3-AS1
chr1	159206145	159206645	ACKR1
chr1	159207704	159208204	CADM3-AS1
chr1	159208534	159209034	CADM3-AS1
chr1	159209326	159209826	CADM3-AS1
chr1	159212717	159213217	CADM3-AS1
chr1	159854579	159855079	SNHG28
chr1	159854579	159855079	VSIG8
chr1	159916215	159916715	TAGLN2
chr1	159918885	159919385	TAGLN2
chr1	159953467	159953967	SLAMF9
chr1	159996136	159996636	LINC01133
chr1	160046522	160047022	KCNJ10
chr1	160081202	160081702	KCNJ9
chr1	160083229	160083729	KCNJ9
chr1	160207705	160208205	LOC729867
chr1	160207705	160208205	PEA15
chr1	160250998	160251498	DCAF8
chr1	160250998	160251498	PEX19
chr1	160374595	160375095	NHLH1
chr1	160400185	160400685	VANGL2
chr1	160400927	160401427	VANGL2
chr1	161185266	161185766	ADAMTS4
chr1	161190751	161191251	ADAMTS4
chr1	161191392	161191892	ADAMTS4
chr1	162882119	162882619	CCDC190
chr1	162905348	162905848	CCDC190
chr1	163436126	163436626	NUF2
chr1	163459474	163459974	NUF2
chr1	164689894	164690394	PBX1
chr1	164712001	164712501	PBX1
chr1	165671260	165671760	ALDH9A1
chr1	165954839	165955339	UCK2
chr1	166062638	166063138	FAM78B
chr1	166065947	166066447	FAM78B
chr1	166066849	166067349	FAM78B
chr1	166153880	166154380	FAM78B
chr1	166489438	166489938	FAM78B
chr1	166490091	166490591	FAM78B
chr1	166597461	166597961	POGK
chr1	166951164	166951664	ILDR2
chr1	167380252	167380752	POU2F1
chr1	168945828	168946328	LINC00970
chr1	169228757	169229257	NME7
chr1	170213910	170214410	METTL11B
chr1	171663040	171663540	MYOC
chr1	174480278	174480778	RABGAP1L
chr1	174799403	174799903	RABGAP1L
chr1	174805847	174806347	RABGAP1L
chr1	174848989	174849489	RABGAP1L
chr1	174883978	174884478	RABGAP1L
chr1	174964996	174965496	RABGAP1L
chr1	174990277	174990777	RABGAP1L
chr1	175174287	175174787	KIAA0040
chr1	175573512	175574012	TNR
chr1	176983594	176984094	ASTN1
chr1	177034051	177034551	ASTN1
chr1	177038922	177039422	ASTN1
chr1	177600333	177600833	LINC01741
chr1	177802727	177803227	LINC01741
chr1	177984085	177984585	SEC16B
chr1	178540492	178540992	TEX35
chr1	178618827	178619327	MIR4424
chr1	178660428	178660928	MIR4424
chr1	179709794	179710294	TDRD5
chr1	180194069	180194569	QSOX1
chr1	180194689	180195189	QSOX1
chr1	180195843	180196343	QSOX1
chr1	180197520	180198020	QSOX1
chr1	180198130	180198630	QSOX1
chr1	180198780	180199280	QSOX1
chr1	180229012	180229512	LHX4
chr1	180229724	180230224	LHX4
chr1	180230466	180230966	LHX4
chr1	180231332	180231832	LHX4
chr1	180231958	180232458	LHX4
chr1	180232532	180233032	LHX4
chr1	180233463	180233963	LHX4
chr1	180234065	180234565	LHX4
chr1	180234618	180235118	LHX4
chr1	180235136	180235636	LHX4
chr1	180235923	180236423	LHX4
chr1	180237013	180237513	LHX4
chr1	180241901	180242401	LHX4
chr1	180242854	180243354	LHX4
chr1	180244128	180244628	LHX4
chr1	180244684	180245184	LHX4
chr1	180249224	180249724	LHX4
chr1	180249738	180250238	LHX4
chr1	180250294	180250794	LHX4
chr1	180250943	180251443	LHX4
chr1	180251706	180252206	LHX4
chr1	180252555	180253055	LHX4
chr1	180254141	180254641	LHX4
chr1	180254846	180255346	LHX4
chr1	180255372	180255872	LHX4
chr1	180255996	180256496	LHX4
chr1	180256596	180257096	LHX4
chr1	180259005	180259505	LHX4
chr1	180259886	180260386	LHX4
chr1	180260428	180260928	LHX4
chr1	180260991	180261491	LHX4
chr1	180261598	180262098	LHX4
chr1	180265741	180266241	LHX4
chr1	180266346	180266846	LHX4
chr1	180266959	180267459	LHX4
chr1	180267881	180268381	LHX4
chr1	180268724	180269224	LHX4
chr1	180269284	180269784	LHX4
chr1	180269284	180269784	LHX4-AS1
chr1	180270171	180270671	LHX4
chr1	180270171	180270671	LHX4-AS1
chr1	180271043	180271543	LHX4
chr1	180271043	180271543	LHX4-AS1
chr1	180284652	180285152	ACBD6
chr1	180288136	180288636	ACBD6
chr1	180309409	180309909	ACBD6
chr1	180340037	180340537	ACBD6
chr1	180344097	180344597	ACBD6
chr1	180353921	180354421	ACBD6
chr1	180358082	180358582	ACBD6
chr1	180358608	180359108	ACBD6
chr1	180363689	180364189	ACBD6
chr1	180427410	180427910	ACBD6
chr1	180501946	180502446	ACBD6
chr1	180502627	180503127	ACBD6
chr1	180906316	180906816	KIAA1614
chr1	180926464	180926964	KIAA1614
chr1	180930534	180931034	KIAA1614
chr1	180968691	180969191	STX6
chr1	181097125	181097625	IER5
chr1	181140650	181141150	LINC01732
chr1	182317775	182318275	LINC01344
chr1	182325270	182325770	LINC01344
chr1	182391620	182392120	GLUL
chr1	182487097	182487597	RGSL1
chr1	182529596	182530096	RGSL1
chr1	182601347	182601847	RGS16
chr1	182604205	182604705	RGS16
chr1	182606605	182607105	RGS16
chr1	182634589	182635089	RGS8
chr1	182656919	182657419	RGS8
chr1	182658034	182658534	RGS8
chr1	182667712	182668212	RGS8
chr1	182671732	182672232	RGS8
chr1	182683459	182683959	RGS8
chr1	182684404	182684904	RGS8
chr1	182699925	182700425	RGS8
chr1	182703110	182703610	RGS8
chr1	182746941	182747441	NPL
chr1	182764383	182764883	NPL
chr1	182784512	182785012	NPL
chr1	182856846	182857346	DHX9
chr1	182956039	182956539	SHCBP1L
chr1	183288212	183288712	NMNAT2
chr1	183418147	183418647	NMNAT2
chr1	184143268	184143768	TSEN15
chr1	184191187	184191687	TSEN15
chr1	184560894	184561394	C1orf21
chr1	184634175	184634675	C1orf21
chr1	184706507	184707007	EDEM3
chr1	184838626	184839126	FAM129A
chr1	185783975	185784475	HMCN1
chr1	186757250	186757750	PLA2G4A
chr1	186930181	186930681	PLA2G4A
chr1	187762092	187762592	LINC01037
chr1	187787695	187788195	LINC01037
chr1	188902325	188902825	BRINP3
chr1	190169175	190169675	BRINP3
chr1	191714822	191715322	RGS18
chr1	192219398	192219898	RGS18
chr1	193185874	193186374	CDC73
chr1	193185874	193186374	B3GALT2
chr1	193186388	193186888	CDC73
chr1	193186388	193186888	B3GALT2
chr1	193559260	193559760	LINC01031
chr1	193847259	193847759	LINC01031
chr1	194470764	194471264	LINC01031
chr1	195202182	195202682	KCNT2
chr1	197637633	197638133	DENND1B
chr1	198892002	198892502	MIR181A1HG
chr1	198935446	198935946	MIR181A1HG
chr1	198936305	198936805	MIR181A1HG
chr1	198937261	198937761	MIR181A1HG
chr1	198977989	198978489	LINC01222
chr1	199012649	199013149	LINC01222
chr1	199033460	199033960	LINC01221
chr1	199179478	199179978	LINC01221
chr1	200333767	200334267	LINC00862
chr1	200343053	200343553	LINC00862
chr1	200465184	200465684	ZNF281
chr1	200475006	200475506	ZNF281
chr1	200493343	200493843	KIF14
chr1	200676778	200677278	LOC101929224
chr1	200705931	200706431	LOC101929224
chr1	200891021	200891521	INAVA
chr1	200982005	200982505	KIF21B
chr1	201011537	201012037	KIF21B
chr1	201311163	201311663	PKP1
chr1	201377673	201378173	TNNT2
chr1	201377673	201378173	LAD1
chr1	201530711	201531211	CSRP1
chr1	201538745	201539245	CSRP1
chr1	201539322	201539822	CSRP1
chr1	201544045	201544545	CSRP1
chr1	201647889	201648389	NAV1
chr1	201648392	201648892	NAV1
chr1	201649637	201650137	NAV1
chr1	201650316	201650816	NAV1
chr1	201721521	201722021	NAV1
chr1	201721521	201722021	IPO9-AS1
chr1	201724036	201724536	NAV1
chr1	201724036	201724536	IPO9-AS1
chr1	201724625	201725125	NAV1
chr1	201724625	201725125	IPO9-AS1
chr1	201737670	201738170	NAV1
chr1	201737670	201738170	IPO9-AS1
chr1	201739523	201740023	NAV1
chr1	201739523	201740023	IPO9-AS1
chr1	202545612	202546112	PPP1R12B
chr1	203027962	203028462	PPFIA4
chr1	203028674	203029174	PPFIA4
chr1	203036480	203036980	PPFIA4
chr1	203038129	203038629	PPFIA4
chr1	203085928	203086428	MYOG
chr1	203103023	203103523	ADORA1
chr1	203290368	203290868	LINC01353
chr1	203325583	203326083	FMOD
chr1	203703060	203703560	ATP2B4
chr1	204151924	204152424	ETNK2
chr1	204152465	204152965	ETNK2
chr1	204166403	204166903	REN
chr1	204172587	204173087	REN
chr1	204195984	204196484	KISS1
chr1	204198554	204199054	GOLT1A
chr1	204205467	204205967	GOLT1A
chr1	204206038	204206538	GOLT1A
chr1	204214055	204214555	GOLT1A
chr1	204216923	204217423	PLEKHA6
chr1	204217477	204217977	PLEKHA6
chr1	204246600	204247100	PLEKHA6
chr1	204257432	204257932	PLEKHA6
chr1	204258315	204258815	PLEKHA6
chr1	204262941	204263441	PLEKHA6
chr1	204277593	204278093	PLEKHA6
chr1	204280486	204280986	PLEKHA6
chr1	204282376	204282876	PLEKHA6
chr1	204283820	204284320	PLEKHA6
chr1	204289235	204289735	PLEKHA6
chr1	204296307	204296807	PLEKHA6
chr1	204300808	204301308	PLEKHA6
chr1	204307480	204307980	PLEKHA6
chr1	204350314	204350814	PLEKHA6
chr1	204350820	204351320	PLEKHA6
chr1	204358517	204359017	PLEKHA6
chr1	204359047	204359547	PLEKHA6
chr1	204359638	204360138	PLEKHA6
chr1	204425583	204426083	PIK3C2B
chr1	204478152	204478652	PIK3C2B
chr1	204493326	204493826	PIK3C2B
chr1	204592222	204592722	LRRN2
chr1	204685193	204685693	LRRN2
chr1	204707008	204707508	LRRN2
chr1	204711086	204711586	LRRN2
chr1	204712130	204712630	LRRN2
chr1	204744035	204744535	LRRN2
chr1	204868201	204868701	NFASC
chr1	205009585	205010085	NFASC
chr1	205041796	205042296	CNTN2
chr1	205056100	205056600	CNTN2
chr1	205325358	205325858	NUAK2
chr1	205331900	205332400	KLHDC8A
chr1	205343259	205343759	KLHDC8A
chr1	205343929	205344429	KLHDC8A
chr1	205348239	205348739	KLHDC8A
chr1	205348772	205349272	KLHDC8A
chr1	205352285	205352785	KLHDC8A
chr1	205354230	205354730	KLHDC8A
chr1	205360046	205360546	KLHDC8A
chr1	205416316	205416816	LEMD1
chr1	205424877	205425377	LEMD1
chr1	205429246	205429746	LEMD1
chr1	205429840	205430340	LEMD1
chr1	205435803	205436303	LEMD1
chr1	205438631	205439131	LEMD1
chr1	205438631	205439131	BLACAT1
chr1	205443834	205444334	LEMD1
chr1	205443834	205444334	BLACAT1
chr1	205444440	205444940	LEMD1
chr1	205444440	205444940	BLACAT1
chr1	205445039	205445539	LEMD1
chr1	205445039	205445539	BLACAT1
chr1	205450413	205450913	LEMD1
chr1	205450413	205450913	BLACAT1
chr1	205454751	205455251	LEMD1
chr1	205454751	205455251	BLACAT1
chr1	205455811	205456311	LEMD1
chr1	205455811	205456311	BLACAT1
chr1	205456315	205456815	BLACAT1
chr1	205456973	205457473	BLACAT1
chr1	205463825	205464325	BLACAT1
chr1	205485430	205485930	CDK18
chr1	205521619	205522119	CDK18
chr1	205522156	205522656	CDK18
chr1	205524212	205524712	CDK18
chr1	205528903	205529403	CDK18
chr1	205540854	205541354	CDK18
chr1	205545918	205546418	CDK18
chr1	205546513	205547013	CDK18
chr1	205567503	205568003	MFSD4A
chr1	205568055	205568555	MFSD4A
chr1	205568706	205569206	MFSD4A
chr1	205569433	205569933	MFSD4A
chr1	205571590	205572090	MFSD4A
chr1	205577219	205577719	MFSD4A
chr1	205578171	205578671	MFSD4A
chr1	205588663	205589163	MFSD4A
chr1	205591172	205591672	MFSD4A
chr1	205593577	205594077	MFSD4A
chr1	205662264	205662764	SLC45A3
chr1	206262294	206262794	SRGAP2
chr1	206333570	206334070	SRGAP2
chr1	206416468	206416968	SRGAP2
chr1	206421890	206422390	SRGAP2
chr1	206422501	206423001	SRGAP2
chr1	206446993	206447493	SRGAP2
chr1	206455687	206456187	SRGAP2
chr1	206464328	206464828	SRGAP2
chr1	206578955	206579455	RASSF5
chr1	206578955	206579455	EIF2D
chr1	206650579	206651079	DYRK3
chr1	207971502	207972002	PLXNA2
chr1	208796322	208796822	LINC01696
chr1	208815930	208816430	LINC01696
chr1	210815815	210816315	KCNH1
chr1	211474371	211474871	RD3
chr1	211669118	211669618	NEK2
chr1	211715922	211716422	LPGAT1
chr1	211800856	211801356	LPGAT1
chr1	212238577	212239077	LINC02608
chr1	212463794	212464294	NENF
chr1	212490116	212490616	NENF
chr1	212608326	212608826	ATF3
chr1	213281502	213282002	RPS6KC1
chr1	213476632	213477132	RPS6KC1
chr1	213584162	213584662	PROX1-AS1
chr1	213759822	213760322	PROX1-AS1
chr1	213892333	213892833	PROX1-AS1
chr1	213983718	213984218	PROX1-AS1
chr1	213983718	213984218	PROX1
chr1	214103596	214104096	PROX1
chr1	214154904	214155404	PROX1
chr1	214167623	214168123	SMYD2
chr1	214437993	214438493	PTPN14
chr1	214445904	214446404	PTPN14
chr1	214446703	214447203	PTPN14
chr1	216688115	216688615	ESRRG
chr1	216814838	216815338	ESRRG
chr1	216816959	216817459	ESRRG
chr1	216817578	216818078	ESRRG
chr1	216879151	216879651	ESRRG
chr1	216903326	216903826	ESRRG
chr1	217089596	217090096	ESRRG
chr1	217542358	217542858	GPATCH2
chr1	217982692	217983192	LINC01653
chr1	218080779	218081279	LINC01653
chr1	218633524	218634024	TGFB2
chr1	220330194	220330694	RAB3GAP2
chr1	220363139	220363639	RAB3GAP2
chr1	220488719	220489219	MARK1
chr1	220491725	220492225	MARK1
chr1	220786528	220787028	2022-03-01
chr1	222310778	222311278	HHIPL2
chr1	222440955	222441455	HHIPL2
chr1	222599369	222599869	TAF1A-AS1
chr1	223783282	223783782	TP53BP2
chr1	223887690	223888190	TP53BP2
chr1	224122517	224123017	FBXO28
chr1	224277976	224278476	NVL
chr1	224497920	224498420	WDR26
chr1	224582041	224582541	CNIH3
chr1	224725218	224725718	CNIH3
chr1	225617870	225618370	ENAH
chr1	226420650	226421150	PARP1
chr1	226566175	226566675	STUM
chr1	226590493	226590993	STUM
chr1	226692715	226693215	ITPKB
chr1	227429663	227430163	CDC42BPA
chr1	227510452	227510952	ZNF678
chr1	227511380	227511880	ZNF678
chr1	227919781	227920281	WNT9A
chr1	228735118	228735618	RHOU
chr1	228913590	228914090	RHOU
chr1	229028496	229028996	RAB4A
chr1	229370667	229371167	CCSAP
chr1	229410351	229410851	ACTA1
chr1	229411011	229411511	ACTA1
chr1	230214827	230215327	GALNT2
chr1	230215454	230215954	GALNT2
chr1	230293200	230293700	GALNT2
chr1	230366603	230367103	PGBD5
chr1	230385048	230385548	PGBD5
chr1	230391928	230392428	PGBD5
chr1	231161042	231161542	TRIM67
chr1	231161786	231162286	TRIM67
chr1	231172365	231172865	TRIM67
chr1	231191453	231191953	TRIM67
chr1	231639624	231640124	TSNAX-DISC1
chr1	231639624	231640124	DISC1
chr1	231689900	231690400	TSNAX-DISC1
chr1	231689900	231690400	DISC1
chr1	231693360	231693860	TSNAX-DISC1
chr1	231693360	231693860	DISC1
chr1	231919381	231919881	DISC1
chr1	231958452	231958952	DISC1
chr1	231989136	231989636	DISC1
chr1	232142575	232143075	DISC1
chr1	232226378	232226878	SIPA1L2
chr1	232553322	232553822	SIPA1L2
chr1	232921166	232921666	NTPCR
chr1	232980545	232981045	NTPCR
chr1	232988639	232989139	PCNX2
chr1	233020471	233020971	PCNX2
chr1	233038475	233038975	PCNX2
chr1	233077862	233078362	PCNX2
chr1	233078371	233078871	PCNX2
chr1	233109154	233109654	PCNX2
chr1	233389899	233390399	MAP3K21
chr1	234235425	234235925	SLC35F3
chr1	234486893	234487393	TARBP1
chr1	234531064	234531564	LINC01354
chr1	234544208	234544708	LINC01354
chr1	234545406	234545906	LINC01354
chr1	234723988	234724488	LINC01132
chr1	234727529	234728029	LINC01132
chr1	235497700	235498200	B3GALNT2
chr1	235649815	235650315	GNG4
chr1	235910548	235911048	LYST
chr1	235917382	235917882	LYST
chr1	235918029	235918529	LYST
chr1	235930125	235930625	NID1
chr1	236353778	236354278	EDARADD
chr1	236862564	236863064	MTR
chr1	237027360	237027860	RYR2
chr1	237030106	237030606	RYR2
chr1	237041172	237041672	RYR2
chr1	237041819	237042319	RYR2
chr1	237042421	237042921	RYR2
chr1	237043027	237043527	RYR2
chr1	237084358	237084858	RYR2
chr1	237145712	237146212	RYR2
chr1	237150001	237150501	RYR2
chr1	237166767	237167267	RYR2
chr1	237181674	237182174	RYR2
chr1	237183223	237183723	RYR2
chr1	237184008	237184508	RYR2
chr1	237185387	237185887	RYR2
chr1	237186125	237186625	RYR2
chr1	237220197	237220697	RYR2
chr1	237220728	237221228	RYR2
chr1	237235081	237235581	RYR2
chr1	237316309	237316809	RYR2
chr1	237429270	237429770	RYR2
chr1	237763740	237764240	RYR2
chr1	237766370	237766870	RYR2
chr1	237993384	237993884	LOC100130331
chr1	238256907	238257407	LINC01139
chr1	238394888	238395388	LINC01139
chr1	238474247	238474747	LINC01139
chr1	238475650	238476150	LINC01139
chr1	238584337	238584837	LINC01139
chr1	238585714	238586214	LINC01139
chr1	238606883	238607383	LINC01139
chr1	238660748	238661248	LINC01139
chr1	238672161	238672661	LINC01139
chr1	239712787	239713287	CHRM3
chr1	239712787	239713287	CHRM3-AS2
chr1	239719266	239719766	CHRM3
chr1	239719266	239719766	CHRM3-AS2
chr1	239719812	239720312	CHRM3
chr1	239719812	239720312	CHRM3-AS2
chr1	239724767	239725267	CHRM3
chr1	239724767	239725267	CHRM3-AS2
chr1	239738151	239738651	CHRM3
chr1	239791392	239791892	CHRM3
chr1	239806320	239806820	CHRM3
chr1	239827071	239827571	CHRM3
chr1	239995409	239995909	FMN2
chr1	240091608	240092108	FMN2
chr1	240093513	240094013	FMN2
chr1	240094290	240094790	FMN2
chr1	240096134	240096634	FMN2
chr1	240122862	240123362	FMN2
chr1	240128221	240128721	FMN2
chr1	240170270	240170770	FMN2
chr1	240188083	240188583	FMN2
chr1	240309602	240310102	FMN2
chr1	240310162	240310662	FMN2
chr1	240526239	240526739	GREM2
chr1	240526816	240527316	GREM2
chr1	240561978	240562478	GREM2
chr1	240576110	240576610	GREM2
chr1	240611861	240612361	GREM2
chr1	240619807	240620307	GREM2
chr1	240638797	240639297	GREM2
chr1	241356996	241357496	RGS7
chr1	241423637	241424137	RGS7
chr1	241495711	241496211	FH
chr1	241653999	241654499	OPN3
chr1	241653999	241654499	WDR64
chr1	241666554	241667054	OPN3
chr1	241666554	241667054	WDR64
chr1	242265555	242266055	PLD5
chr1	242266069	242266569	PLD5
chr1	242295786	242296286	PLD5
chr1	242313907	242314407	PLD5
chr1	243393057	243393557	SDCCAG8
chr1	243470957	243471457	SDCCAG8
chr1	243713141	243713641	AKT3
chr1	244397070	244397570	C1orf100
chr1	244672907	244673407	DESI2
chr1	244686051	244686551	DESI2
chr1	244755645	244756145	DESI2
chr1	244770513	244771013	DESI2
chr1	245765490	245765990	SMYD3
chr1	245769686	245770186	SMYD3
chr1	246680786	246681286	CNST
chr1	247332947	247333447	ZNF496
chr1	247333528	247334028	ZNF496
chr1	247334571	247335071	ZNF496
chr1	247335567	247336067	ZNF496
chr2	1593625	1594125	PXDN
chr2	1855203	1855703	MYT1L
chr2	1990698	1991198	MYT1L
chr2	2014141	2014641	MYT1L
chr2	2182348	2182848	MYT1L
chr2	2848538	2849038	LINC01250
chr2	3659297	3659797	ALLC
chr2	3980542	3981042	LINC01304
chr2	4216994	4217494	LINC01304
chr2	5266247	5266747	LINC01248
chr2	5473875	5474375	LINC01248
chr2	6031141	6031641	LOC400940
chr2	6370784	6371284	LINC01247
chr2	6692802	6693302	LINC00487
chr2	6957809	6958309	RNF144A
chr2	7053834	7054334	RNF144A
chr2	7132832	7133332	LOC101929452
chr2	9208850	9209350	ASAP2
chr2	9212777	9213277	ASAP2
chr2	9247066	9247566	ASAP2
chr2	9307588	9308088	ASAP2
chr2	9378949	9379449	ASAP2
chr2	9408757	9409257	ITGB1BP1
chr2	9614399	9614899	YWHAQ
chr2	10078827	10079327	CYS1
chr2	10079389	10079889	CYS1
chr2	10093506	10094006	CYS1
chr2	10094168	10094668	CYS1
chr2	10263087	10263587	HPCAL1
chr2	10385390	10385890	HPCAL1
chr2	10410031	10410531	HPCAL1
chr2	10475834	10476334	LOC101929715
chr2	10548647	10549147	NOL10
chr2	10792059	10792559	PDIA6
chr2	10810696	10811196	PDIA6
chr2	10951767	10952267	KCNF1
chr2	10982720	10983220	KCNF1
chr2	10983249	10983749	KCNF1
chr2	11784863	11785363	LPIN1
chr2	11959010	11959510	MIR3681HG
chr2	11968038	11968538	MIR3681HG
chr2	12006596	12007096	MIR3681HG
chr2	12217127	12217627	MIR3681HG
chr2	12514045	12514545	MIR3681HG
chr2	12518343	12518843	MIR3681HG
chr2	13605236	13605736	LINC00276
chr2	13616613	13617113	LINC00276
chr2	14774375	14774875	NA
chr2	15039255	15039755	NBAS
chr2	15068829	15069329	NBAS
chr2	15470325	15470825	NBAS
chr2	15730424	15730924	LINC01804
chr2	15731150	15731650	LINC01804
chr2	15732301	15732801	LINC01804
chr2	15734135	15734635	LINC01804
chr2	15798618	15799118	LINC01804
chr2	15889746	15890246	MYCNUT
chr2	15939625	15940125	MYCNOS
chr2	15940193	15940693	MYCNOS
chr2	15940193	15940693	MYCN
chr2	15940881	15941381	MYCNOS
chr2	15940881	15941381	MYCN
chr2	15941513	15942013	MYCNOS
chr2	15941513	15942013	MYCN
chr2	15942255	15942755	MYCN
chr2	15943269	15943769	MYCN
chr2	15943889	15944389	MYCN
chr2	16050805	16051305	GACAT3
chr2	16061387	16061887	GACAT3
chr2	16067955	16068455	GACAT3
chr2	17107227	17107727	VSNL1
chr2	17121170	17121670	VSNL1
chr2	17136707	17137207	VSNL1
chr2	17191176	17191676	VSNL1
chr2	18546415	18546915	RDH14
chr2	20282887	20283387	PUM2
chr2	20523344	20523844	HS1BP3
chr2	20614566	20615066	HS1BP3
chr2	20617879	20618379	HS1BP3
chr2	20940256	20940756	APOB
chr2	21345110	21345610	TDRD15
chr2	21356352	21356852	TDRD15
chr2	21820796	21821296	LINC01822
chr2	22753603	22754103	LINC01884
chr2	23495795	23496295	KLHL29
chr2	23745679	23746179	ATAD2B
chr2	24459118	24459618	NCOA1
chr2	24459657	24460157	NCOA1
chr2	24461744	24462244	NCOA1
chr2	24616540	24617040	NCOA1
chr2	24675213	24675713	NCOA1
chr2	24711805	24712305	NCOA1
chr2	24841107	24841607	ADCY3
chr2	24948471	24948971	DNAJC27
chr2	25211448	25211948	LINC01381
chr2	25304356	25304856	DNMT3A
chr2	25397722	25398222	DTNB
chr2	25614621	25615121	DTNB
chr2	25760507	25761007	ASXL2
chr2	25938312	25938812	KIF3C
chr2	26305039	26305539	ADGRF3
chr2	26324918	26325418	ADGRF3
chr2	26324918	26325418	SELENOI
chr2	26401628	26402128	DRC1
chr2	26585339	26585839	CIB4
chr2	26605376	26605876	CIB4
chr2	26606020	26606520	CIB4
chr2	26606614	26607114	CIB4
chr2	26608174	26608674	CIB4
chr2	26609708	26610208	CIB4
chr2	26612490	26612990	CIB4
chr2	26614734	26615234	CIB4
chr2	26615500	26616000	CIB4
chr2	26617450	26617950	CIB4
chr2	26617953	26618453	CIB4
chr2	26619868	26620368	CIB4
chr2	26623463	26623963	CIB4
chr2	26629799	26630299	CIB4
chr2	26630807	26631307	CIB4
chr2	26640281	26640781	CIB4
chr2	26651296	26651796	CIB4
chr2	26668805	26669305	KCNK3
chr2	26680065	26680565	KCNK3
chr2	26686294	26686794	KCNK3
chr2	26689020	26689520	KCNK3
chr2	26691905	26692405	KCNK3
chr2	26692463	26692963	KCNK3
chr2	26693309	26693809	KCNK3
chr2	26695621	26696121	KCNK3
chr2	26696257	26696757	KCNK3
chr2	26699999	26700499	KCNK3
chr2	26704500	26705000	KCNK3
chr2	26707057	26707557	KCNK3
chr2	26709754	26710254	KCNK3
chr2	26710458	26710958	KCNK3
chr2	26711036	26711536	KCNK3
chr2	26711630	26712130	KCNK3
chr2	26712556	26713056	KCNK3
chr2	26717410	26717910	KCNK3
chr2	26720236	26720736	KCNK3
chr2	26721630	26722130	KCNK3
chr2	26724427	26724927	KCNK3
chr2	26725413	26725913	KCNK3
chr2	26728148	26728648	KCNK3
chr2	26730417	26730917	KCNK3
chr2	26731154	26731654	KCNK3
chr2	26731823	26732323	KCNK3
chr2	26732565	26733065	KCNK3
chr2	26733287	26733787	KCNK3
chr2	26735024	26735524	KCNK3
chr2	26738334	26738834	KCNK3
chr2	26740147	26740647	KCNK3
chr2	26740728	26741228	KCNK3
chr2	26772044	26772544	SLC35F6
chr2	26772044	26772544	CENPA
chr2	26772632	26773132	SLC35F6
chr2	26772632	26773132	CENPA
chr2	26912388	26912888	DPYSL5
chr2	26913524	26914024	DPYSL5
chr2	28219362	28219862	BABAM2
chr2	29012031	29012531	TOGARAM2
chr2	29223868	29224368	ALK
chr2	29703216	29703716	ALK
chr2	29706111	29706611	ALK
chr2	30230341	30230841	LBH
chr2	30412327	30412827	LCLAT1
chr2	30413033	30413533	LCLAT1
chr2	30434299	30434799	LCLAT1
chr2	30440036	30440536	LCLAT1
chr2	30730813	30731313	CAPN13
chr2	30731586	30732086	CAPN13
chr2	30733823	30734323	CAPN13
chr2	33197508	33198008	LTBP1
chr2	33476373	33476873	RASGRP3
chr2	33620810	33621310	FAM98A
chr2	37362946	37363446	QPCT
chr2	38889690	38890190	MORN2
chr2	38889690	38890190	ARHGEF33
chr2	38891950	38892450	MORN2
chr2	38891950	38892450	ARHGEF33
chr2	38901363	38901863	MORN2
chr2	38901363	38901863	ARHGEF33
chr2	38902165	38902665	MORN2
chr2	38902165	38902665	ARHGEF33
chr2	38960214	38960714	ARHGEF33
chr2	38960214	38960714	LOC375196
chr2	39714457	39714957	TMEM178A
chr2	39743449	39743949	THUMPD2
chr2	39770647	39771147	THUMPD2
chr2	39773892	39774392	THUMPD2
chr2	39871322	39871822	SLC8A1-AS1
chr2	40119931	40120431	SLC8A1-AS1
chr2	40119931	40120431	SLC8A1
chr2	40160722	40161222	SLC8A1-AS1
chr2	40160722	40161222	SLC8A1
chr2	40190063	40190563	SLC8A1-AS1
chr2	40190063	40190563	SLC8A1
chr2	40197002	40197502	SLC8A1-AS1
chr2	40197002	40197502	SLC8A1
chr2	40213577	40214077	SLC8A1-AS1
chr2	40213577	40214077	SLC8A1
chr2	40225706	40226206	SLC8A1-AS1
chr2	40225706	40226206	SLC8A1
chr2	40228220	40228720	SLC8A1-AS1
chr2	40228220	40228720	SLC8A1
chr2	40278991	40279491	SLC8A1
chr2	40283490	40283990	SLC8A1
chr2	40338197	40338697	SLC8A1
chr2	40355383	40355883	SLC8A1
chr2	40364560	40365060	SLC8A1
chr2	40366364	40366864	SLC8A1
chr2	40366929	40367429	SLC8A1
chr2	40420325	40420825	SLC8A1
chr2	40434901	40435401	SLC8A1
chr2	40435664	40436164	SLC8A1
chr2	40438017	40438517	SLC8A1
chr2	40438648	40439148	SLC8A1
chr2	40450111	40450611	SLC8A1
chr2	40450871	40451371	SLC8A1
chr2	40451374	40451874	SLC8A1
chr2	40451894	40452394	SLC8A1
chr2	40452484	40452984	SLC8A1
chr2	40726284	40726784	SLC8A1
chr2	40736147	40736647	SLC8A1
chr2	41078897	41079397	SLC8A1
chr2	41326789	41327289	LINC01913
chr2	41686116	41686616	LINC01913
chr2	41691440	41691940	LINC01913
chr2	41732005	41732505	LINC01913
chr2	41769353	41769853	LINC01913
chr2	41932314	41932814	LINC01914
chr2	42338743	42339243	COX7A2L
chr2	42390132	42390632	COX7A2L
chr2	42463729	42464229	KCNG3
chr2	42754292	42754792	MTA3
chr2	42786108	42786608	HAAO
chr2	42890928	42891428	HAAO
chr2	43312957	43313457	THADA
chr2	43558239	43558739	THADA
chr2	43906352	43906852	LRPPRC
chr2	44743824	44744324	CAMKMT
chr2	44744384	44744884	CAMKMT
chr2	44745102	44745602	CAMKMT
chr2	44753831	44754331	CAMKMT
chr2	44766799	44767299	CAMKMT
chr2	44767620	44768120	CAMKMT
chr2	44770100	44770600	CAMKMT
chr2	44866757	44867257	SIX3-AS1
chr2	44933944	44934444	SIX3-AS1
chr2	44935557	44936057	SIX3-AS1
chr2	44937753	44938253	SIX3-AS1
chr2	44938749	44939249	SIX3-AS1
chr2	44940890	44941390	SIX3-AS1
chr2	44941593	44942093	SIX3-AS1
chr2	44941593	44942093	SIX3
chr2	44947391	44947891	SIX3
chr2	44948590	44949090	SIX3
chr2	44949163	44949663	SIX3
chr2	44952118	44952618	SIX3
chr2	45156572	45157072	LINC01121
chr2	45496750	45497250	SRBD1
chr2	45883029	45883529	PRKCE
chr2	45885053	45885553	PRKCE
chr2	45889033	45889533	PRKCE
chr2	45904438	45904938	PRKCE
chr2	45928922	45929422	PRKCE
chr2	46489438	46489938	ATP6V1E2
chr2	46662626	46663126	SOCS5
chr2	46669976	46670476	SOCS5
chr2	47002479	47002979	TTC7A
chr2	47004835	47005335	TTC7A
chr2	47045359	47045859	TTC7A
chr2	47062359	47062859	TTC7A
chr2	47187074	47187574	EPCAM-DT
chr2	47205434	47205934	EPCAM-DT
chr2	47225404	47225904	EPCAM-DT
chr2	47520133	47520633	MSH2
chr2	47520133	47520633	KCNK12
chr2	47946575	47947075	FBXO11
chr2	48312181	48312681	FOXN2
chr2	49857738	49858238	NRXN1
chr2	50343363	50343863	NRXN1
chr2	50347599	50348099	NRXN1
chr2	50419783	50420283	NRXN1
chr2	50648824	50649324	NRXN1
chr2	51032051	51032551	NRXN1
chr2	52226600	52227100	LOC730100
chr2	52921663	52922163	MIR4431
chr2	53490019	53490519	GPR75-ASB3
chr2	53490622	53491122	GPR75-ASB3
chr2	53779903	53780403	GPR75-ASB3
chr2	53779903	53780403	ASB3
chr2	54065370	54065870	ACYP2
chr2	54438221	54438721	SPTBN1
chr2	54840891	54841391	EML6
chr2	54871709	54872209	EML6
chr2	54878138	54878638	EML6
chr2	54879786	54880286	EML6
chr2	54999087	54999587	RTN4
chr2	55355391	55355891	CCDC88A
chr2	55422026	55422526	CCDC88A
chr2	55482171	55482671	CFAP36
chr2	56099940	56100440	CCDC85A
chr2	57394676	57395176	VRK2
chr2	57481467	57481967	VRK2
chr2	58959962	58960462	LINC01122
chr2	59021234	59021734	LINC01122
chr2	59032424	59032924	LINC01122
chr2	59389269	59389769	LINC01793
chr2	60064600	60065100	MIR4432HG
chr2	60842484	60842984	LINC01185
chr2	60895558	60896058	REL
chr2	60976454	60976954	PUS10
chr2	61760723	61761223	FAM161A
chr2	62141056	62141556	COMMD1
chr2	62208063	62208563	B3GNT2
chr2	62495716	62496216	TMEM17
chr2	62587558	62588058	TMEM17
chr2	62658473	62658973	EHBP1
chr2	62659126	62659626	EHBP1
chr2	62704860	62705360	EHBP1
chr2	64203628	64204128	LOC100507006
chr2	64203628	64204128	LINC00309
chr2	64222368	64222868	LOC100507006
chr2	64719051	64719551	SERTAD2
chr2	64793476	64793976	SERTAD2
chr2	64812834	64813334	LINC01800
chr2	64813400	64813900	LINC01800
chr2	64848827	64849327	LINC01800
chr2	65260745	65261245	ACTR2
chr2	66648182	66648682	LINC01798
chr2	66677710	66678210	LINC01798
chr2	66678233	66678733	LINC01798
chr2	66679376	66679876	LINC01798
chr2	66682375	66682875	LINC01798
chr2	67892197	67892697	LINC01812
chr2	68974862	68975362	GKN1
chr2	69164385	69164885	ANTXR1
chr2	69213083	69213583	ANTXR1
chr2	69551357	69551857	AAK1
chr2	69733820	69734320	ANXA4
chr2	69940628	69941128	MXD1
chr2	70289841	70290341	SNRPG
chr2	70673015	70673515	ADD2
chr2	70679075	70679575	ADD2
chr2	70685604	70686104	ADD2
chr2	70714224	70714724	ADD2
chr2	70715134	70715634	ADD2
chr2	70732685	70733185	ADD2
chr2	70733764	70734264	ADD2
chr2	70768004	70768504	ADD2
chr2	71156498	71156998	MPHOSPH10
chr2	71391751	71392251	ZNF638
chr2	71882908	71883408	DYSF
chr2	72895671	72896171	SPR
chr2	73107137	73107637	RAB11FIP5
chr2	73836235	73836735	STAMBP
chr2	74004698	74005198	TET3
chr2	74006460	74006960	TET3
chr2	74020644	74021144	TET3
chr2	74032398	74032898	TET3
chr2	74181576	74182076	MOB1A
chr2	75570752	75571252	EVA1A
chr2	76494154	76494654	LRRTM4
chr2	77412165	77412665	LRRTM4
chr2	78820649	78821149	REG3G
chr2	79189986	79190486	CTNNA2
chr2	79446339	79446839	CTNNA2
chr2	80454534	80455034	CTNNA2
chr2	82085068	82085568	LINC01815
chr2	83172810	83173310	SUCLG1
chr2	84894736	84895236	TRABD2A
chr2	85277758	85278258	TCF7L1
chr2	85430801	85431301	SH2D6
chr2	85433648	85434148	SH2D6
chr2	85772210	85772710	ATOH8
chr2	86631737	86632237	RNF103-CHMP3
chr2	86633003	86633503	RNF103-CHMP3
chr2	86636751	86637251	RNF103-CHMP3
chr2	88061707	88062207	SMYD1
chr2	88062216	88062716	SMYD1
chr2	88063072	88063572	SMYD1
chr2	88064042	88064542	SMYD1
chr2	88074663	88075163	SMYD1
chr2	88811271	88811771	MIR4436A
chr2	88986650	88987150	MIR4436A
chr2	90226457	90226957	MIR4436A
chr2	95238112	95238612	PROM2
chr2	95296533	95297033	KCNIP3
chr2	95297051	95297551	KCNIP3
chr2	95297579	95298079	KCNIP3
chr2	95300422	95300922	KCNIP3
chr2	95301580	95302080	KCNIP3
chr2	95302205	95302705	KCNIP3
chr2	95302926	95303426	KCNIP3
chr2	95303493	95303993	KCNIP3
chr2	95306243	95306743	KCNIP3
chr2	95310041	95310541	KCNIP3
chr2	95310625	95311125	KCNIP3
chr2	95311140	95311640	KCNIP3
chr2	95311720	95312220	KCNIP3
chr2	95312435	95312935	KCNIP3
chr2	95312971	95313471	KCNIP3
chr2	95313586	95314086	KCNIP3
chr2	95314176	95314676	KCNIP3
chr2	95314984	95315484	KCNIP3
chr2	95345448	95345948	KCNIP3
chr2	95365499	95365999	KCNIP3
chr2	96145272	96145772	DUSP2
chr2	96147373	96147873	DUSP2
chr2	96148427	96148927	DUSP2
chr2	96149163	96149663	DUSP2
chr2	96152198	96152698	DUSP2
chr2	96152803	96153303	DUSP2
chr2	96534027	96534527	ARID5A
chr2	96534595	96535095	ARID5A
chr2	96809904	96810404	CNNM4
chr2	96927711	96928211	FAM178B
chr2	96952775	96953275	FAM178B
chr2	97691230	97691730	C2orf92
chr2	97701543	97702043	C2orf92
chr2	97728035	97728535	ZAP70
chr2	98277146	98277646	VWA3B
chr2	98348186	98348686	CNGA3
chr2	98445765	98446265	INPP4A
chr2	98465140	98465640	INPP4A
chr2	98465681	98466181	INPP4A
chr2	98730276	98730776	MGAT4A
chr2	99507728	99508228	REV1
chr2	99508234	99508734	REV1
chr2	99509355	99509855	REV1
chr2	99644361	99644861	AFF3
chr2	100104654	100105154	AFF3
chr2	100272810	100273310	LONRF2
chr2	100281760	100282260	LONRF2
chr2	100610228	100610728	PDCL3
chr2	100664831	100665331	PDCL3
chr2	100713620	100714120	NPAS2
chr2	100714528	100715028	NPAS2
chr2	100765368	100765868	NPAS2
chr2	100799647	100800147	NPAS2
chr2	100818295	100818795	NPAS2
chr2	100819009	100819509	NPAS2
chr2	100819901	100820401	NPAS2
chr2	100882498	100882998	NPAS2
chr2	100883039	100883539	NPAS2
chr2	100887684	100888184	NPAS2
chr2	100888233	100888733	NPAS2
chr2	100924408	100924908	NPAS2
chr2	100928226	100928726	NPAS2
chr2	100939409	100939909	NPAS2
chr2	100939937	100940437	NPAS2
chr2	101153700	101154200	TBC1D8
chr2	101696910	101697410	MAP4K4
chr2	101697442	101697942	MAP4K4
chr2	101710329	101710829	MAP4K4
chr2	102032354	102032854	IL1R2
chr2	102604702	102605202	SLC9A2
chr2	103380135	103380635	TMEM182
chr2	104808493	104808993	PANTR1
chr2	105042081	105042581	MRPS9
chr2	105103439	105103939	UTAT33
chr2	105362759	105363259	FHL2
chr2	105438025	105438525	FHL2
chr2	105597855	105598355	NCK2
chr2	105950789	105951289	NCK2
chr2	105951391	105951891	NCK2
chr2	105955488	105955988	NCK2
chr2	106290551	106291051	UXS1
chr2	106366817	106367317	RGPD3
chr2	106745409	106745909	ST6GAL2
chr2	106990198	106990698	ST6GAL2
chr2	106996305	106996805	ST6GAL2
chr2	107001007	107001507	ST6GAL2
chr2	107529144	107529644	GACAT1
chr2	107637768	107638268	GACAT1
chr2	107784261	107784761	GACAT1
chr2	108729453	108729953	RANBP2
chr2	108805755	108806255	CCDC138
chr2	108826574	108827074	CCDC138
chr2	109066516	109067016	SH3RF3-AS1
chr2	109135721	109136221	SH3RF3
chr2	109264977	109265477	SH3RF3
chr2	109272399	109272899	SH3RF3
chr2	109272938	109273438	SH3RF3
chr2	109291207	109291707	SH3RF3
chr2	109299491	109299991	SH3RF3
chr2	109728712	109729212	SOWAHC
chr2	109732925	109733425	SOWAHC
chr2	110902988	110903488	ACOXL
chr2	110903507	110904007	ACOXL
chr2	111161881	111162381	BCL2L11
chr2	112588703	112589203	CHCHD5
chr2	112626658	112627158	FLJ42351
chr2	113974576	113975076	LINC01191
chr2	114579463	114579963	DPP10
chr2	114580396	114580896	DPP10
chr2	114687412	114687912	DPP10
chr2	115065127	115065627	DPP10
chr2	115073463	115073963	DPP10
chr2	115084377	115084877	DPP10
chr2	115138015	115138515	DPP10
chr2	115138015	115138515	DPP10-AS1
chr2	115160492	115160992	DPP10
chr2	115160492	115160992	DPP10-AS1
chr2	115161158	115161658	DPP10
chr2	115161158	115161658	DPP10-AS1
chr2	115161830	115162330	DPP10
chr2	115162909	115163409	DPP10
chr2	115163525	115164025	DPP10
chr2	115442030	115442530	DPP10
chr2	116318897	116319397	DPP10
chr2	116790239	116790739	DPP10
chr2	117207860	117208360	DDX18
chr2	117835852	117836352	DDX18
chr2	117836356	117836856	DDX18
chr2	117935309	117935809	CCDC93
chr2	117961651	117962151	CCDC93
chr2	117975720	117976220	CCDC93
chr2	117980312	117980812	CCDC93
chr2	118262120	118262620	INSIG2
chr2	118545888	118546388	EN1
[truncated: 14,598 more rows]

## Sheet: Muller.glia
chr1	966763	967263	PLEKHN1
chr1	980669	981169	PERM1
chr1	984084	984584	PERM1
chr1	993099	993599	HES4
chr1	993637	994137	HES4
chr1	994193	994693	HES4
chr1	994780	995280	HES4
chr1	995518	996018	HES4
chr1	996045	996545	HES4
chr1	996696	997196	HES4
chr1	997619	998119	HES4
chr1	998523	999023	HES4
chr1	999338	999838	HES4
chr1	999936	1000436	HES4
chr1	1000603	1001103	ISG15
chr1	1001134	1001634	ISG15
chr1	1001733	1002233	ISG15
chr1	1002638	1003138	ISG15
chr1	1003354	1003854	ISG15
chr1	1004045	1004545	ISG15
chr1	1004575	1005075	ISG15
chr1	1005130	1005630	ISG15
chr1	1005658	1006158	ISG15
chr1	1013209	1013709	ISG15
chr1	1014612	1015112	ISG15
chr1	1015312	1015812	ISG15
chr1	1024942	1025442	AGRN
chr1	1064330	1064830	RNF223
chr1	1079493	1079993	C1orf159
chr1	1080051	1080551	C1orf159
chr1	1122033	1122533	C1orf159
chr1	1144198	1144698	LINC01342
chr1	1157282	1157782	MIR200B
chr1	1158101	1158601	MIR200B
chr1	1158784	1159284	MIR200B
chr1	1185134	1185634	TTLL10
chr1	1185670	1186170	TTLL10
chr1	1200689	1201189	TNFRSF18
chr1	1201241	1201741	TNFRSF18
chr1	1206332	1206832	TNFRSF18
chr1	1207699	1208199	TNFRSF18
chr1	1237967	1238467	B3GALT6
chr1	1281642	1282142	SCNN1D
chr1	1331083	1331583	TAS1R3
chr1	1351668	1352168	MXRA8
chr1	1355336	1355836	MXRA8
chr1	1356996	1357496	MXRA8
chr1	1357775	1358275	MXRA8
chr1	1358373	1358873	MXRA8
chr1	1359689	1360189	MXRA8
chr1	1360444	1360944	MXRA8
chr1	1419948	1420448	ANKRD65
chr1	1421122	1421622	ANKRD65
chr1	1427410	1427910	TMEM88B
chr1	1429817	1430317	LINC01770
chr1	1430367	1430867	LINC01770
chr1	1432484	1432984	LINC01770
chr1	1433103	1433603	LINC01770
chr1	1434192	1434692	LINC01770
chr1	1434726	1435226	VWA1
chr1	1435413	1435913	VWA1
chr1	1440812	1441312	VWA1
chr1	1441540	1442040	VWA1
chr1	1539610	1540110	TMEM240
chr1	1540372	1540872	TMEM240
chr1	1543589	1544089	SSU72
chr1	2003598	2004098	CFAP74
chr1	2116013	2116513	PRKCZ
chr1	2199159	2199659	FAAP20
chr1	2208507	2209007	FAAP20
chr1	2212358	2212858	FAAP20
chr1	2213282	2213782	FAAP20
chr1	2213998	2214498	FAAP20
chr1	2214816	2215316	FAAP20
chr1	2230633	2231133	SKI
chr1	2231236	2231736	SKI
chr1	2231833	2232333	SKI
chr1	2234407	2234907	SKI
chr1	2238184	2238684	SKI
chr1	2238734	2239234	SKI
chr1	2239605	2240105	SKI
chr1	2240192	2240692	SKI
chr1	2243285	2243785	SKI
chr1	2247433	2247933	SKI
chr1	2255835	2256335	SKI
chr1	2259635	2260135	SKI
chr1	2266694	2267194	SKI
chr1	2267365	2267865	SKI
chr1	2270233	2270733	SKI
chr1	2279184	2279684	SKI
chr1	2289969	2290469	SKI
chr1	2290569	2291069	SKI
chr1	2294008	2294508	SKI
chr1	2299174	2299674	SKI
chr1	2302412	2302912	SKI
chr1	2314223	2314723	SKI
chr1	2315718	2316218	MORN1
chr1	2317479	2317979	MORN1
chr1	2320242	2320742	MORN1
chr1	2320829	2321329	MORN1
chr1	2321344	2321844	MORN1
chr1	2322148	2322648	MORN1
chr1	2322959	2323459	MORN1
chr1	2323504	2324004	MORN1
chr1	2329703	2330203	MORN1
chr1	2330448	2330948	MORN1
chr1	2481951	2482451	PLCH2
chr1	2493604	2494104	PLCH2
chr1	2527230	2527730	PANK4
chr1	2527991	2528491	HES5
chr1	2530091	2530591	HES5
chr1	2530672	2531172	HES5
chr1	2532697	2533197	HES5
chr1	2546769	2547269	TNFRSF14-AS1
chr1	2548619	2549119	TNFRSF14-AS1
chr1	2555471	2555971	TNFRSF14-AS1
chr1	2555471	2555971	TNFRSF14
chr1	2556140	2556640	TNFRSF14-AS1
chr1	2556140	2556640	TNFRSF14
chr1	2556754	2557254	TNFRSF14-AS1
chr1	2556754	2557254	TNFRSF14
chr1	2564073	2564573	TNFRSF14
chr1	2593922	2594422	MMEL1
chr1	2610974	2611474	MMEL1
chr1	2892071	2892571	TTC34
chr1	2966854	2967354	ACTRT2
chr1	2985218	2985718	ACTRT2
chr1	3031012	3031512	ACTRT2
chr1	3031677	3032177	ACTRT2
chr1	3069538	3070038	PRDM16
chr1	3070159	3070659	PRDM16
chr1	3125087	3125587	PRDM16
chr1	3125627	3126127	PRDM16
chr1	3161386	3161886	PRDM16
chr1	3168200	3168700	PRDM16
chr1	3170461	3170961	PRDM16
chr1	3218539	3219039	PRDM16
chr1	3219094	3219594	PRDM16
chr1	3219614	3220114	PRDM16
chr1	3226647	3227147	PRDM16
chr1	3267502	3268002	PRDM16
chr1	3268035	3268535	PRDM16
chr1	3283886	3284386	PRDM16
chr1	3313008	3313508	PRDM16
chr1	3313546	3314046	PRDM16
chr1	3314104	3314604	PRDM16
chr1	3329787	3330287	PRDM16
chr1	3331984	3332484	PRDM16
chr1	3345780	3346280	PRDM16
chr1	3348279	3348779	PRDM16
chr1	3350775	3351275	PRDM16
chr1	3351317	3351817	PRDM16
chr1	3351837	3352337	PRDM16
chr1	3352352	3352852	PRDM16
chr1	3402220	3402720	PRDM16
chr1	3423252	3423752	PRDM16
chr1	3439638	3440138	PRDM16
chr1	3441207	3441707	PRDM16
chr1	3467001	3467501	ARHGEF16
chr1	3467662	3468162	ARHGEF16
chr1	3468234	3468734	ARHGEF16
chr1	3471641	3472141	ARHGEF16
chr1	3529381	3529881	MEGF6
chr1	3530639	3531139	MEGF6
chr1	3538450	3538950	MEGF6
chr1	3539921	3540421	MEGF6
chr1	3540876	3541376	MEGF6
chr1	3542949	3543449	MEGF6
chr1	3543626	3544126	MEGF6
chr1	3550438	3550938	MEGF6
chr1	3556269	3556769	MEGF6
chr1	3557311	3557811	MEGF6
chr1	3560522	3561022	MEGF6
chr1	3560522	3561022	MIR551A
chr1	3561073	3561573	MEGF6
chr1	3561770	3562270	MEGF6
chr1	3563913	3564413	MEGF6
chr1	3568760	3569260	MEGF6
chr1	3573431	3573931	MEGF6
chr1	3577323	3577823	MEGF6
chr1	3598094	3598594	MEGF6
chr1	3611456	3611956	MEGF6
chr1	3668752	3669252	TP73
chr1	3674581	3675081	TP73
chr1	3703262	3703762	TP73
chr1	3772368	3772868	SMIM1
chr1	3772875	3773375	SMIM1
chr1	3775197	3775697	SMIM1
chr1	4108950	4109450	LINC01346
chr1	4253816	4254316	LINC01777
chr1	4306906	4307406	LINC01777
chr1	4357925	4358425	LINC01777
chr1	4396543	4397043	LINC01777
chr1	4397174	4397674	LINC01777
chr1	4397988	4398488	LINC01777
chr1	4409166	4409666	LINC01777
chr1	4512570	4513070	LINC01777
chr1	4733662	4734162	AJAP1
chr1	4851663	4852163	AJAP1
chr1	4879052	4879552	AJAP1
chr1	4879806	4880306	AJAP1
chr1	4880464	4880964	AJAP1
chr1	4937270	4937770	AJAP1
chr1	5099097	5099597	AJAP1
chr1	5137890	5138390	AJAP1
chr1	5186431	5186931	NA
chr1	5189323	5189823	NA
chr1	5231851	5232351	NA
chr1	5239932	5240432	NA
chr1	5273246	5273746	NA
chr1	5297224	5297724	NA
chr1	5386324	5386824	NA
chr1	5395086	5395586	NA
chr1	5462434	5462934	NA
chr1	5464091	5464591	NA
chr1	5476262	5476762	NA
chr1	5477609	5478109	NA
chr1	5479669	5480169	NA
chr1	5490607	5491107	NA
chr1	5493951	5494451	NA
chr1	5504271	5504771	NA
chr1	5507291	5507791	NA
chr1	5525915	5526415	NA
chr1	5571794	5572294	NA
chr1	5652392	5652892	NA
chr1	5661658	5662158	NA
chr1	5718800	5719300	MIR4689
chr1	5722720	5723220	MIR4689
chr1	5744739	5745239	MIR4689
chr1	5847237	5847737	MIR4689
chr1	5850781	5851281	MIR4689
chr1	5883315	5883815	NPHP4
chr1	5895581	5896081	NPHP4
chr1	5896647	5897147	NPHP4
chr1	5897220	5897720	NPHP4
chr1	6082357	6082857	KCNAB2
chr1	6083841	6084341	KCNAB2
chr1	6259848	6260348	GPR153
chr1	6260855	6261355	GPR153
chr1	6271476	6271976	ACOT7
chr1	6273288	6273788	ACOT7
chr1	6287366	6287866	ACOT7
chr1	6329339	6329839	ACOT7
chr1	6335870	6336370	ACOT7
chr1	6359549	6360049	ACOT7
chr1	6422747	6423247	HES2
chr1	6435086	6435586	ESPN
chr1	6436955	6437455	ESPN
chr1	6439614	6440114	ESPN
chr1	6443463	6443963	ESPN
chr1	6444296	6444796	ESPN
chr1	6445074	6445574	ESPN
chr1	6445911	6446411	ESPN
chr1	6447007	6447507	ESPN
chr1	6447555	6448055	ESPN
chr1	6448111	6448611	ESPN
chr1	6448797	6449297	ESPN
chr1	6449315	6449815	ESPN
chr1	6450017	6450517	ESPN
chr1	6450753	6451253	ESPN
chr1	6451310	6451810	ESPN
chr1	6454140	6454640	ESPN
chr1	6455168	6455668	ESPN
chr1	6455715	6456215	ESPN
chr1	6459723	6460223	ESPN
chr1	6460357	6460857	ESPN
chr1	6461006	6461506	ESPN
chr1	6461006	6461506	TNFRSF25
chr1	6464410	6464910	TNFRSF25
chr1	6465991	6466491	TNFRSF25
chr1	6465991	6466491	PLEKHG5
chr1	6466584	6467084	PLEKHG5
chr1	6491458	6491958	PLEKHG5
chr1	6495051	6495551	PLEKHG5
chr1	6497229	6497729	PLEKHG5
chr1	6497778	6498278	PLEKHG5
chr1	6507937	6508437	PLEKHG5
chr1	6509963	6510463	PLEKHG5
chr1	6511608	6512108	PLEKHG5
chr1	6519360	6519860	PLEKHG5
chr1	6519878	6520378	PLEKHG5
chr1	6577761	6578261	TAS1R1
chr1	6587131	6587631	ZBTB48
chr1	6601029	6601529	KLHL21
chr1	6638118	6638618	DNAJC11
chr1	6868338	6868838	CAMTA1
chr1	6868944	6869444	CAMTA1
chr1	6881279	6881779	CAMTA1
chr1	6887435	6887935	CAMTA1
chr1	6914757	6915257	CAMTA1
chr1	6922425	6922925	CAMTA1
chr1	6924658	6925158	CAMTA1
chr1	6958346	6958846	CAMTA1
chr1	6970944	6971444	CAMTA1
chr1	7117428	7117928	CAMTA1
chr1	7117966	7118466	CAMTA1
chr1	7121526	7122026	CAMTA1
chr1	7149469	7149969	CAMTA1
chr1	7299262	7299762	CAMTA1
chr1	7313185	7313685	CAMTA1
chr1	7317389	7317889	CAMTA1
chr1	7317911	7318411	CAMTA1
chr1	7358563	7359063	CAMTA1
chr1	7373882	7374382	CAMTA1
chr1	7379676	7380176	CAMTA1
chr1	7388817	7389317	CAMTA1
chr1	7454026	7454526	CAMTA1
chr1	7455043	7455543	CAMTA1
chr1	7455669	7456169	CAMTA1
chr1	7468934	7469434	CAMTA1
chr1	7469551	7470051	CAMTA1
chr1	7470071	7470571	CAMTA1
chr1	7470839	7471339	CAMTA1
chr1	7471788	7472288	CAMTA1
chr1	7472534	7473034	CAMTA1
chr1	7477238	7477738	CAMTA1
chr1	7478132	7478632	CAMTA1
chr1	7491720	7492220	CAMTA1
chr1	7516189	7516689	CAMTA1
chr1	7533761	7534261	CAMTA1
chr1	7534277	7534777	CAMTA1
chr1	7536200	7536700	CAMTA1
chr1	7537482	7537982	CAMTA1
chr1	7537988	7538488	CAMTA1
chr1	7541663	7542163	CAMTA1
chr1	7562108	7562608	CAMTA1
chr1	7590017	7590517	CAMTA1
chr1	7590546	7591046	CAMTA1
chr1	7591498	7591998	CAMTA1
chr1	7592213	7592713	CAMTA1
chr1	7616274	7616774	CAMTA1
chr1	7630363	7630863	CAMTA1
chr1	7631000	7631500	CAMTA1
chr1	7689455	7689955	CAMTA1
chr1	7780560	7781060	VAMP3
chr1	7886353	7886853	TNFRSF9
chr1	7971015	7971515	PARK7
chr1	8004024	8004524	ERRFI1
chr1	8004696	8005196	ERRFI1
chr1	8018093	8018593	ERRFI1
chr1	8020537	8021037	ERRFI1
chr1	8026627	8027127	ERRFI1
chr1	8169691	8170191	LINC01714
chr1	8238217	8238717	LINC01714
chr1	8266336	8266836	SLC45A1
chr1	8342798	8343298	SLC45A1
chr1	8343396	8343896	SLC45A1
chr1	8343978	8344478	SLC45A1
chr1	8384050	8384550	RERE
chr1	8396783	8397283	RERE
chr1	8397486	8397986	RERE
chr1	8419102	8419602	RERE
chr1	8438846	8439346	RERE
chr1	8448764	8449264	RERE
chr1	8455352	8455852	RERE
chr1	8461345	8461845	RERE
chr1	8556230	8556730	RERE
chr1	8663973	8664473	RERE
chr1	8829430	8829930	RERE
chr1	8848740	8849240	ENO1
chr1	8869517	8870017	ENO1
chr1	8870048	8870548	ENO1
chr1	8870607	8871107	ENO1
chr1	8872867	8873367	ENO1
chr1	8873542	8874042	ENO1
chr1	8875190	8875690	ENO1
chr1	8885057	8885557	ENO1-AS1
chr1	8885560	8886060	ENO1-AS1
chr1	8887769	8888269	ENO1-AS1
chr1	8889323	8889823	ENO1-AS1
chr1	8889862	8890362	ENO1-AS1
chr1	8903824	8904324	ENO1-AS1
chr1	8907617	8908117	ENO1-AS1
chr1	8908252	8908752	ENO1-AS1
chr1	8908769	8909269	ENO1-AS1
chr1	8912620	8913120	ENO1-AS1
chr1	8914283	8914783	CA6
chr1	8915180	8915680	CA6
chr1	8915800	8916300	CA6
chr1	8916440	8916940	CA6
chr1	8918067	8918567	CA6
chr1	8941772	8942272	CA6
chr1	8986126	8986626	CA6
chr1	8987291	8987791	CA6
chr1	8987964	8988464	CA6
chr1	9005031	9005531	SLC2A7
chr1	9127989	9128489	GPR157
chr1	9128497	9128997	GPR157
chr1	9129013	9129513	GPR157
chr1	9129646	9130146	GPR157
chr1	9182158	9182658	MIR34AHG
chr1	9182158	9182658	LNCTAM34A
chr1	9233245	9233745	H6PD
chr1	9233856	9234356	H6PD
chr1	9242472	9242972	H6PD
chr1	9265895	9266395	H6PD
chr1	9266422	9266922	H6PD
chr1	9267000	9267500	H6PD
chr1	9290094	9290594	SPSB1
chr1	9291740	9292240	SPSB1
chr1	9292561	9293061	SPSB1
chr1	9293348	9293848	SPSB1
chr1	9317834	9318334	SPSB1
chr1	9322227	9322727	SPSB1
chr1	9322778	9323278	SPSB1
chr1	9323434	9323934	SPSB1
chr1	9324599	9325099	SPSB1
chr1	9437900	9438400	SPSB1
chr1	9438532	9439032	SPSB1
chr1	9440864	9441364	SPSB1
chr1	9441465	9441965	SPSB1
chr1	9529110	9529610	SLC25A33
chr1	9531024	9531524	SLC25A33
chr1	9532704	9533204	SLC25A33
chr1	9542332	9542832	SLC25A33
chr1	9561404	9561904	SLC25A33
chr1	9604711	9605211	TMEM201
chr1	9605318	9605818	TMEM201
chr1	9606296	9606796	TMEM201
chr1	9606861	9607361	TMEM201
chr1	9687249	9687749	PIK3CD
chr1	9687249	9687749	PIK3CD-AS2
chr1	9689274	9689774	PIK3CD
chr1	9689839	9690339	PIK3CD
chr1	9751435	9751935	CLSTN1
chr1	9751941	9752441	CLSTN1
chr1	9753231	9753731	CLSTN1
chr1	9836772	9837272	CTNNBIP1
chr1	9852339	9852839	CTNNBIP1
chr1	9875558	9876058	CTNNBIP1
chr1	9884011	9884511	CTNNBIP1
chr1	9884586	9885086	CTNNBIP1
chr1	9888607	9889107	CTNNBIP1
chr1	9891136	9891636	CTNNBIP1
chr1	9891654	9892154	CTNNBIP1
chr1	9892506	9893006	CTNNBIP1
chr1	9893048	9893548	CTNNBIP1
chr1	9901698	9902198	CTNNBIP1
chr1	9902335	9902835	CTNNBIP1
chr1	9916449	9916949	LZIC
chr1	9929361	9929861	LZIC
chr1	10057241	10057741	UBE4B
chr1	10066419	10066919	UBE4B
chr1	10066925	10067425	UBE4B
chr1	10074297	10074797	UBE4B
chr1	10128080	10128580	UBE4B
chr1	10267305	10267805	KIF1B
chr1	10267941	10268441	KIF1B
chr1	10294561	10295061	KIF1B
chr1	10295439	10295939	KIF1B
chr1	10304237	10304737	KIF1B
chr1	10308006	10308506	KIF1B
chr1	10528273	10528773	PEX14
chr1	10540229	10540729	PEX14
chr1	10620740	10621240	PEX14
chr1	10622988	10623488	PEX14
chr1	10623654	10624154	PEX14
chr1	10628624	10629124	PEX14
chr1	10629148	10629648	PEX14
chr1	10640222	10640722	CASZ1
chr1	10650920	10651420	CASZ1
chr1	10664234	10664734	CASZ1
chr1	10721223	10721723	CASZ1
chr1	10734559	10735059	CASZ1
chr1	10782835	10783335	CASZ1
chr1	10867829	10868329	CASZ1
chr1	10975652	10976152	C1orf127
chr1	10980059	10980559	C1orf127
chr1	11292508	11293008	UBIAD1
chr1	11354811	11355311	UBIAD1
chr1	11355451	11355951	UBIAD1
chr1	11412094	11412594	DISP3
chr1	11413375	11413875	DISP3
chr1	11413933	11414433	DISP3
chr1	11441205	11441705	DISP3
chr1	11441811	11442311	DISP3
chr1	11444191	11444691	DISP3
chr1	11458640	11459140	DISP3
chr1	11550604	11551104	DISP3
chr1	11647948	11648448	FBXO2
chr1	11648759	11649259	FBXO2
chr1	11701466	11701966	DRAXIN
chr1	11731688	11732188	AGTRAP
chr1	11803470	11803970	MTHFR
chr1	11934354	11934854	PLOD1
chr1	11961127	11961627	PLOD1
chr1	12051956	12052456	TNFRSF8
chr1	12112717	12113217	TNFRSF8
chr1	12166709	12167209	MIR7846
chr1	12166709	12167209	TNFRSF1B
chr1	12278947	12279447	VPS13D
chr1	12342607	12343107	VPS13D
chr1	12405866	12406366	VPS13D
chr1	12406677	12407177	VPS13D
chr1	12407346	12407846	VPS13D
chr1	12447201	12447701	VPS13D
chr1	12447860	12448360	VPS13D
chr1	12454416	12454916	VPS13D
chr1	12460585	12461085	VPS13D
chr1	12470009	12470509	VPS13D
chr1	12478056	12478556	VPS13D
chr1	12478602	12479102	VPS13D
chr1	12480677	12481177	VPS13D
chr1	12486502	12487002	VPS13D
chr1	12505113	12505613	VPS13D
chr1	12505819	12506319	VPS13D
chr1	12518793	12519293	VPS13D
chr1	12525287	12525787	VPS13D
chr1	12528242	12528742	VPS13D
chr1	12540143	12540643	DHRS3
chr1	12541487	12541987	DHRS3
chr1	12542535	12543035	DHRS3
chr1	12543574	12544074	DHRS3
chr1	12549843	12550343	DHRS3
chr1	12551895	12552395	DHRS3
chr1	12552920	12553420	DHRS3
chr1	12555481	12555981	DHRS3
chr1	12556303	12556803	DHRS3
chr1	12556842	12557342	DHRS3
chr1	12558068	12558568	DHRS3
chr1	12565193	12565693	DHRS3
chr1	12593449	12593949	DHRS3
chr1	12594388	12594888	DHRS3
chr1	12595143	12595643	DHRS3
chr1	12595761	12596261	DHRS3
chr1	12596298	12596798	DHRS3
chr1	12614465	12614965	DHRS3
chr1	12615007	12615507	DHRS3
chr1	12616071	12616571	DHRS3
chr1	12616913	12617413	DHRS3
chr1	12621863	12622363	DHRS3
chr1	12622470	12622970	DHRS3
chr1	12632091	12632591	AADACL4
chr1	13464396	13464896	LRRC38
chr1	13469317	13469817	LRRC38
chr1	13540873	13541373	LRRC38
chr1	13543282	13543782	LRRC38
chr1	13543814	13544314	LRRC38
chr1	13549460	13549960	PDPN
chr1	13583512	13584012	PDPN
chr1	13584301	13584801	PDPN
chr1	13585023	13585523	PDPN
chr1	13585644	13586144	PDPN
chr1	13586256	13586756	PDPN
chr1	13593790	13594290	PDPN
chr1	13605167	13605667	PDPN
chr1	13873488	13873988	PRDM2
chr1	13965739	13966239	PRDM2
chr1	13994364	13994864	PRDM2
chr1	14015870	14016370	PRDM2
chr1	14016841	14017341	PRDM2
chr1	14017596	14018096	PRDM2
chr1	14018408	14018908	PRDM2
chr1	14023995	14024495	PRDM2
chr1	14067613	14068113	PRDM2
chr1	14108517	14109017	PRDM2
chr1	14113811	14114311	PRDM2
chr1	14136572	14137072	PRDM2
chr1	14140750	14141250	PRDM2
chr1	14141407	14141907	PRDM2
chr1	14141985	14142485	PRDM2
chr1	14142730	14143230	PRDM2
chr1	14143250	14143750	PRDM2
chr1	14263193	14263693	KAZN
chr1	14436893	14437393	KAZN
chr1	14579578	14580078	KAZN
chr1	14597842	14598342	KAZN
chr1	14598416	14598916	KAZN
chr1	14599189	14599689	KAZN
chr1	14600330	14600830	KAZN
chr1	14600842	14601342	KAZN
chr1	14601471	14601971	KAZN
chr1	14602124	14602624	KAZN
chr1	14602822	14603322	KAZN
chr1	14603469	14603969	KAZN
chr1	14604381	14604881	KAZN
chr1	14606537	14607037	KAZN
chr1	14607330	14607830	KAZN
chr1	14610518	14611018	KAZN
chr1	14613868	14614368	KAZN
chr1	14614544	14615044	KAZN
chr1	14620353	14620853	KAZN
chr1	14620927	14621427	KAZN
chr1	14624891	14625391	KAZN
chr1	14625533	14626033	KAZN
chr1	14626294	14626794	KAZN
chr1	14628065	14628565	KAZN
chr1	14648769	14649269	KAZN
chr1	14649412	14649912	KAZN
chr1	14650249	14650749	KAZN
chr1	14650900	14651400	KAZN
chr1	14651492	14651992	KAZN
chr1	14662023	14662523	KAZN
chr1	14665422	14665922	KAZN
chr1	14665944	14666444	KAZN
chr1	14666550	14667050	KAZN
chr1	14667271	14667771	KAZN
chr1	14671255	14671755	KAZN
chr1	14671884	14672384	KAZN
chr1	14672582	14673082	KAZN
chr1	14677213	14677713	KAZN
chr1	14683267	14683767	KAZN
chr1	14688809	14689309	KAZN
chr1	14699606	14700106	KAZN
chr1	14700290	14700790	KAZN
chr1	14707681	14708181	KAZN
chr1	14708991	14709491	KAZN
chr1	14712915	14713415	KAZN
chr1	14722582	14723082	KAZN
chr1	14723234	14723734	KAZN
chr1	14723743	14724243	KAZN
chr1	14724266	14724766	KAZN
chr1	14727108	14727608	KAZN
chr1	14730920	14731420	KAZN
chr1	14732307	14732807	KAZN
chr1	14732911	14733411	KAZN
chr1	14733951	14734451	KAZN
chr1	14738123	14738623	KAZN
chr1	14739142	14739642	KAZN
chr1	14742222	14742722	KAZN
chr1	14743307	14743807	KAZN
chr1	14744228	14744728	KAZN
chr1	14745215	14745715	KAZN
chr1	14746132	14746632	KAZN
chr1	14750537	14751037	KAZN
chr1	14755421	14755921	KAZN
chr1	14756170	14756670	KAZN
chr1	14756821	14757321	KAZN
chr1	14758854	14759354	KAZN
chr1	14768552	14769052	KAZN
chr1	14769182	14769682	KAZN
chr1	14772890	14773390	KAZN
chr1	14773515	14774015	KAZN
chr1	14774252	14774752	KAZN
chr1	14780245	14780745	KAZN
chr1	14803527	14804027	KAZN
chr1	14814757	14815257	KAZN
chr1	14815266	14815766	KAZN
chr1	14826181	14826681	KAZN
chr1	14843271	14843771	KAZN
chr1	14848944	14849444	KAZN
chr1	14850515	14851015	KAZN
chr1	14852154	14852654	KAZN
chr1	14869155	14869655	KAZN
chr1	14880329	14880829	KAZN
chr1	14881879	14882379	KAZN
chr1	14884487	14884987	KAZN
chr1	14885013	14885513	KAZN
chr1	14887079	14887579	KAZN
chr1	14887601	14888101	KAZN
chr1	14888122	14888622	KAZN
chr1	14895122	14895622	KAZN
chr1	14896325	14896825	KAZN
chr1	14907700	14908200	KAZN
chr1	14911146	14911646	KAZN
chr1	14912801	14913301	KAZN
chr1	14913648	14914148	KAZN
chr1	14915289	14915789	KAZN
chr1	14920473	14920973	KAZN
chr1	14920990	14921490	KAZN
chr1	14922590	14923090	KAZN
chr1	14923219	14923719	KAZN
chr1	14923845	14924345	KAZN
chr1	14924395	14924895	KAZN
chr1	14924909	14925409	KAZN
chr1	14925513	14926013	KAZN
chr1	14928882	14929382	KAZN
chr1	14929432	14929932	KAZN
chr1	14930032	14930532	KAZN
chr1	14930540	14931040	KAZN
chr1	14934900	14935400	KAZN
chr1	14939850	14940350	KAZN
chr1	14941835	14942335	KAZN
chr1	14944389	14944889	KAZN
chr1	14945073	14945573	KAZN
chr1	14945659	14946159	KAZN
chr1	14968413	14968913	KAZN
chr1	14968928	14969428	KAZN
chr1	14971502	14972002	KAZN
chr1	14977277	14977777	KAZN
chr1	14980717	14981217	KAZN
chr1	14994961	14995461	KAZN
chr1	14996047	14996547	KAZN
chr1	14996675	14997175	KAZN
chr1	15007718	15008218	KAZN
chr1	15014397	15014897	KAZN
chr1	15028060	15028560	KAZN
chr1	15042795	15043295	KAZN
chr1	15043333	15043833	KAZN
chr1	15046425	15046925	KAZN
chr1	15056841	15057341	KAZN
chr1	15088074	15088574	KAZN
chr1	15088606	15089106	KAZN
chr1	15090330	15090830	KAZN
chr1	15112175	15112675	KAZN
chr1	15112175	15112675	TMEM51-AS1
chr1	15152249	15152749	TMEM51-AS1
chr1	15152249	15152749	TMEM51
chr1	15152756	15153256	TMEM51
chr1	15153462	15153962	TMEM51
chr1	15153981	15154481	TMEM51
chr1	15180118	15180618	TMEM51
chr1	15246963	15247463	FHAD1
chr1	15326495	15326995	FHAD1
chr1	15384345	15384845	FHAD1
chr1	15386093	15386593	FHAD1
chr1	15409624	15410124	EFHD2
chr1	15426691	15427191	EFHD2
chr1	15459851	15460351	CELA2A
chr1	15579619	15580119	DNAJC16
chr1	15579619	15580119	AGMAT
chr1	15584717	15585217	DNAJC16
chr1	15584717	15585217	AGMAT
chr1	15696996	15697496	PLEKHM2
chr1	15703023	15703523	PLEKHM2
chr1	15703545	15704045	PLEKHM2
chr1	15756327	15756827	FBLIM1
chr1	15757116	15757616	FBLIM1
chr1	15757626	15758126	FBLIM1
chr1	15758501	15759001	FBLIM1
chr1	15799411	15799911	UQCRHL
chr1	15800331	15800831	UQCRHL
chr1	15801151	15801651	UQCRHL
chr1	15809734	15810234	UQCRHL
chr1	15844747	15845247	FLJ37453
chr1	15885613	15886113	SPEN
chr1	15886238	15886738	SPEN
chr1	16008976	16009476	SRARP
chr1	16012253	16012753	HSPB7
chr1	16013059	16013559	HSPB7
chr1	16013800	16014300	HSPB7
chr1	16014620	16015120	HSPB7
chr1	16016231	16016731	HSPB7
chr1	16017457	16017957	HSPB7
chr1	16017963	16018463	HSPB7
chr1	16019401	16019901	HSPB7
chr1	16019401	16019901	CLCNKA
chr1	16020218	16020718	CLCNKA
chr1	16026691	16027191	CLCNKA
chr1	16048390	16048890	CLCNKB
chr1	16049051	16049551	CLCNKB
chr1	16062396	16062896	FAM131C
chr1	16063749	16064249	FAM131C
chr1	16064372	16064872	FAM131C
chr1	16065129	16065629	FAM131C
chr1	16066966	16067466	FAM131C
chr1	16067718	16068218	FAM131C
chr1	16068308	16068808	FAM131C
chr1	16068937	16069437	FAM131C
chr1	16072548	16073048	FAM131C
chr1	16073414	16073914	FAM131C
chr1	16075162	16075662	FAM131C
chr1	16075937	16076437	FAM131C
chr1	16076832	16077332	FAM131C
chr1	16077367	16077867	FAM131C
chr1	16078212	16078712	FAM131C
chr1	16109516	16110016	EPHA2
chr1	16111636	16112136	EPHA2
chr1	16112328	16112828	EPHA2
chr1	16112916	16113416	EPHA2
chr1	16114699	16115199	EPHA2
chr1	16115894	16116394	EPHA2
chr1	16124957	16125457	EPHA2
chr1	16125500	16126000	EPHA2
chr1	16131648	16132148	EPHA2
chr1	16132924	16133424	EPHA2
chr1	16133495	16133995	EPHA2
chr1	16135393	16135893	EPHA2
chr1	16139461	16139961	EPHA2
chr1	16141594	16142094	EPHA2
chr1	16144376	16144876	EPHA2
chr1	16145064	16145564	EPHA2
chr1	16145682	16146182	EPHA2
chr1	16146223	16146723	EPHA2
chr1	16146881	16147381	EPHA2
chr1	16148651	16149151	EPHA2
chr1	16149825	16150325	EPHA2
chr1	16154793	16155293	EPHA2
chr1	16155861	16156361	EPHA2
chr1	16156759	16157259	EPHA2
chr1	16164189	16164689	EPHA2
chr1	16167064	16167564	EPHA2
chr1	16167778	16168278	EPHA2
chr1	16168299	16168799	EPHA2
chr1	16171913	16172413	EPHA2
chr1	16173116	16173616	EPHA2
chr1	16173660	16174160	EPHA2
chr1	16174254	16174754	EPHA2
chr1	16174785	16175285	EPHA2
chr1	16175822	16176322	EPHA2
chr1	16176423	16176923	EPHA2
chr1	16181813	16182313	ARHGEF19
chr1	16183122	16183622	ARHGEF19
chr1	16189757	16190257	ARHGEF19
chr1	16190676	16191176	ARHGEF19
chr1	16191211	16191711	ARHGEF19
chr1	16191950	16192450	ARHGEF19
chr1	16206936	16207436	ARHGEF19
chr1	16207466	16207966	ARHGEF19
chr1	16209465	16209965	ARHGEF19
chr1	16210012	16210512	ARHGEF19
chr1	16216153	16216653	ARHGEF19
chr1	16226817	16227317	CPLANE2
chr1	16248224	16248724	FBXO42
chr1	16248737	16249237	FBXO42
chr1	16348781	16349281	FBXO42
chr1	16696476	16696976	NA
chr1	16701149	16701649	NA
chr1	16710664	16711164	NA
chr1	16712508	16713008	NA
chr1	16960850	16961350	CROCC
chr1	16963416	16963916	CROCC
chr1	16967179	16967679	CROCC
chr1	16975101	16975601	MFAP2
chr1	16978615	16979115	MFAP2
chr1	16979724	16980224	MFAP2
chr1	16980416	16980916	MFAP2
chr1	16984688	16985188	ATP13A2
chr1	17027370	17027870	SDHB
chr1	17028012	17028512	SDHB
chr1	17089519	17090019	PADI2
chr1	17090128	17090628	PADI2
chr1	17090816	17091316	PADI2
chr1	17093186	17093686	PADI2
chr1	17098774	17099274	PADI2
chr1	17109802	17110302	PADI2
chr1	17113899	17114399	PADI2
chr1	17115059	17115559	PADI2
chr1	17168027	17168527	PADI1
chr1	17531760	17532260	ARHGEF10L
chr1	17535505	17536005	ARHGEF10L
chr1	17538358	17538858	ARHGEF10L
chr1	17540602	17541102	ARHGEF10L
chr1	17547241	17547741	ARHGEF10L
chr1	17551861	17552361	ARHGEF10L
chr1	17553999	17554499	ARHGEF10L
chr1	17559263	17559763	ARHGEF10L
chr1	17559923	17560423	ARHGEF10L
chr1	17561068	17561568	ARHGEF10L
chr1	17561630	17562130	ARHGEF10L
chr1	17563833	17564333	ARHGEF10L
chr1	17567597	17568097	ARHGEF10L
chr1	17569506	17570006	ARHGEF10L
chr1	17570260	17570760	ARHGEF10L
chr1	17573056	17573556	ARHGEF10L
chr1	17573692	17574192	ARHGEF10L
chr1	17574495	17574995	ARHGEF10L
chr1	17576092	17576592	ARHGEF10L
chr1	17581426	17581926	ARHGEF10L
chr1	17588043	17588543	ARHGEF10L
chr1	17624771	17625271	ARHGEF10L
chr1	17646997	17647497	ARHGEF10L
chr1	17648179	17648679	ARHGEF10L
chr1	17648736	17649236	ARHGEF10L
chr1	17669936	17670436	ARHGEF10L
chr1	17672692	17673192	ARHGEF10L
chr1	17673251	17673751	ARHGEF10L
chr1	17696319	17696819	ARHGEF10L
chr1	17701383	17701883	ARHGEF10L
chr1	17706329	17706829	ARHGEF10L
chr1	17712348	17712848	ARHGEF10L
chr1	17714098	17714598	ARHGEF10L
chr1	17714635	17715135	ARHGEF10L
chr1	17719852	17720352	ARHGEF10L
chr1	17742521	17743021	ACTL8
chr1	17743908	17744408	ACTL8
chr1	17744574	17745074	ACTL8
chr1	17745080	17745580	ACTL8
chr1	17829533	17830033	ACTL8
chr1	18001683	18002183	LINC01654
chr1	18142440	18142940	IGSF21
chr1	18158185	18158685	IGSF21
chr1	18158716	18159216	IGSF21
chr1	18175757	18176257	IGSF21
chr1	18385399	18385899	IGSF21
chr1	18480533	18481033	KLHDC7A
chr1	18557526	18558026	KLHDC7A
chr1	18583403	18583903	PAX7
chr1	18599040	18599540	PAX7
chr1	18655480	18655980	PAX7
chr1	18723889	18724389	PAX7
chr1	18725242	18725742	PAX7
chr1	18739806	18740306	PAX7
chr1	18762305	18762805	PAX7
chr1	18762815	18763315	PAX7
chr1	18890703	18891203	ALDH4A1
chr1	18894756	18895256	ALDH4A1
chr1	18912979	18913479	ALDH4A1
chr1	18912979	18913479	IFFO2
chr1	18918277	18918777	ALDH4A1
chr1	18918277	18918777	IFFO2
chr1	18921506	18922006	IFFO2
chr1	18922167	18922667	IFFO2
chr1	18922774	18923274	IFFO2
chr1	18923864	18924364	IFFO2
chr1	18937063	18937563	IFFO2
chr1	18939433	18939933	IFFO2
chr1	18940212	18940712	IFFO2
chr1	18941236	18941736	IFFO2
chr1	18941746	18942246	IFFO2
chr1	18942287	18942787	IFFO2
chr1	18943749	18944249	IFFO2
chr1	18944804	18945304	IFFO2
chr1	18945409	18945909	IFFO2
chr1	18946767	18947267	IFFO2
chr1	18947604	18948104	IFFO2
chr1	18948462	18948962	IFFO2
chr1	18949385	18949885	IFFO2
chr1	18949993	18950493	IFFO2
chr1	18950513	18951013	IFFO2
chr1	18951244	18951744	IFFO2
chr1	18951951	18952451	IFFO2
chr1	18957091	18957591	IFFO2
chr1	18978603	18979103	IFFO2
chr1	19011013	19011513	IFFO2
chr1	19012229	19012729	IFFO2
chr1	19045187	19045687	UBR4
chr1	19045819	19046319	UBR4
chr1	19046691	19047191	UBR4
chr1	19047205	19047705	UBR4
chr1	19065646	19066146	UBR4
chr1	19066380	19066880	UBR4
chr1	19066968	19067468	UBR4
chr1	19067695	19068195	UBR4
chr1	19074768	19075268	UBR4
chr1	19079655	19080155	UBR4
chr1	19080355	19080855	UBR4
chr1	19157352	19157852	UBR4
chr1	19232215	19232715	EMC1-AS1
chr1	19232215	19232715	EMC1
chr1	19287888	19288388	AKR7A3
chr1	19288555	19289055	AKR7A3
chr1	19289146	19289646	AKR7A3
chr1	19405794	19406294	CAPZB
chr1	19424603	19425103	CAPZB
chr1	19455255	19455755	CAPZB
chr1	19457063	19457563	CAPZB
chr1	19689036	19689536	TMCO4
chr1	19715518	19716018	TMCO4
chr1	19728336	19728836	TMCO4
chr1	19734717	19735217	TMCO4
chr1	19735744	19736244	TMCO4
chr1	20100843	20101343	PLA2G5
chr1	20178625	20179125	PLA2G2C
chr1	20207510	20208010	UBXN10
chr1	20209443	20209943	UBXN10
chr1	20224505	20225005	UBXN10
chr1	20249889	20250389	VWA5B1
chr1	20250562	20251062	VWA5B1
chr1	20264649	20265149	VWA5B1
chr1	20265195	20265695	VWA5B1
chr1	20266095	20266595	VWA5B1
chr1	20291736	20292236	VWA5B1
chr1	20361205	20361705	LINC01141
chr1	20368980	20369480	LINC01141
chr1	20404402	20404902	LINC01141
chr1	20524834	20525334	MUL1
chr1	20551686	20552186	FAM43B
chr1	20552209	20552709	FAM43B
chr1	20613232	20613732	CDA
chr1	20613758	20614258	CDA
chr1	20696741	20697241	KIF17
chr1	20731443	20731943	SH2D5
chr1	20731980	20732480	SH2D5
chr1	20732504	20733004	SH2D5
chr1	20733025	20733525	SH2D5
chr1	20896663	20897163	EIF4G3
chr1	21022204	21022704	EIF4G3
chr1	21045337	21045837	EIF4G3
chr1	21215543	21216043	ECE1
chr1	21217785	21218285	ECE1
chr1	21220784	21221284	ECE1
chr1	21237472	21237972	ECE1
chr1	21238369	21238869	ECE1
chr1	21260418	21260918	ECE1
chr1	21260920	21261420	ECE1
chr1	21261769	21262269	ECE1
chr1	21262714	21263214	ECE1
chr1	21263488	21263988	ECE1
chr1	21268166	21268666	ECE1
chr1	21268789	21269289	ECE1
chr1	21269496	21269996	ECE1
chr1	21270109	21270609	ECE1
chr1	21277184	21277684	ECE1
chr1	21278223	21278723	ECE1
chr1	21279486	21279986	ECE1
chr1	21281414	21281914	ECE1
chr1	21284028	21284528	ECE1
chr1	21284661	21285161	ECE1
chr1	21290183	21290683	ECE1
chr1	21293617	21294117	ECE1
chr1	21293617	21294117	LOC100506801
chr1	21296895	21297395	ECE1
chr1	21296895	21297395	LOC100506801
chr1	21297920	21298420	ECE1
chr1	21297920	21298420	LOC100506801
chr1	21302628	21303128	ECE1
chr1	21307850	21308350	ECE1
chr1	21308787	21309287	ECE1
chr1	21309311	21309811	ECE1
chr1	21309828	21310328	ECE1
chr1	21310357	21310857	ECE1
chr1	21310969	21311469	ECE1
chr1	21311552	21312052	ECE1
chr1	21313110	21313610	ECE1
chr1	21314185	21314685	ECE1
chr1	21314985	21315485	ECE1
chr1	21315587	21316087	ECE1
chr1	21316095	21316595	ECE1
chr1	21316758	21317258	ECE1
chr1	21317266	21317766	ECE1
chr1	21318035	21318535	ECE1
chr1	21318562	21319062	ECE1
chr1	21319243	21319743	ECE1
chr1	21322179	21322679	ECE1
chr1	21322720	21323220	ECE1
chr1	21323487	21323987	ECE1
chr1	21324436	21324936	ECE1
chr1	21325123	21325623	ECE1
chr1	21325950	21326450	ECE1
chr1	21326789	21327289	ECE1
chr1	21331076	21331576	ECE1
chr1	21332466	21332966	ECE1
chr1	21334062	21334562	ECE1
chr1	21334620	21335120	ECE1
chr1	21335724	21336224	ECE1
chr1	21336513	21337013	ECE1
chr1	21337385	21337885	ECE1
chr1	21337907	21338407	ECE1
chr1	21338596	21339096	ECE1
chr1	21340887	21341387	ECE1
chr1	21341458	21341958	ECE1
chr1	21342076	21342576	ECE1
chr1	21342627	21343127	ECE1
chr1	21343162	21343662	ECE1
chr1	21343706	21344206	ECE1
chr1	21344321	21344821	ECE1
chr1	21348749	21349249	ECE1
chr1	21349532	21350032	ECE1
chr1	21350408	21350908	ECE1
chr1	21350978	21351478	ECE1
chr1	21359043	21359543	ECE1
chr1	21361422	21361922	ECE1
chr1	21362002	21362502	ECE1
chr1	21524740	21525240	ALPL
chr1	21525394	21525894	ALPL
chr1	21537468	21537968	ALPL
chr1	21590443	21590943	RAP1GAP
chr1	21620414	21620914	RAP1GAP
chr1	21638667	21639167	RAP1GAP
chr1	21653485	21653985	RAP1GAP
chr1	21655194	21655694	RAP1GAP
chr1	21655700	21656200	RAP1GAP
chr1	21656396	21656896	RAP1GAP
chr1	21663110	21663610	RAP1GAP
chr1	21668571	21669071	RAP1GAP
chr1	21669101	21669601	RAP1GAP
chr1	21671164	21671664	RAP1GAP
chr1	21671885	21672385	RAP1GAP
chr1	21672739	21673239	RAP1GAP
chr1	21673401	21673901	RAP1GAP
chr1	21680345	21680845	USP48
chr1	21694546	21695046	USP48
chr1	21705556	21706056	USP48
chr1	21706363	21706863	USP48
chr1	21764479	21764979	USP48
chr1	21765014	21765514	USP48
chr1	21869759	21870259	HSPG2
chr1	21896673	21897173	HSPG2
chr1	21914918	21915418	HSPG2
chr1	21941445	21941945	HSPG2
chr1	22205178	22205678	MIR4418
chr1	22545153	22545653	ZBTB40
chr1	22665719	22666219	C1QB
chr1	22673461	22673961	C1QB
chr1	22676766	22677266	C1QB
chr1	22689542	22690042	EPHB2
chr1	22704411	22704911	EPHB2
chr1	22710553	22711053	EPHB2
chr1	22711743	22712243	EPHB2
chr1	22712283	22712783	EPHB2
chr1	22712862	22713362	EPHB2
chr1	22735109	22735609	EPHB2
chr1	22736397	22736897	EPHB2
chr1	22739622	22740122	EPHB2
chr1	22747350	22747850	EPHB2
chr1	22750260	22750760	EPHB2
chr1	22772005	22772505	EPHB2
chr1	22773206	22773706	EPHB2
chr1	22774137	22774637	EPHB2
chr1	22775537	22776037	EPHB2
chr1	22776229	22776729	EPHB2
chr1	22778349	22778849	EPHB2
chr1	22779059	22779559	EPHB2
chr1	22779586	22780086	EPHB2
chr1	22780638	22781138	EPHB2
chr1	22781644	22782144	EPHB2
chr1	22782385	22782885	EPHB2
chr1	22783299	22783799	EPHB2
chr1	22792799	22793299	EPHB2
chr1	22806520	22807020	EPHB2
chr1	22814699	22815199	EPHB2
chr1	22824504	22825004	EPHB2
chr1	22826436	22826936	EPHB2
chr1	22828921	22829421	EPHB2
chr1	22830017	22830517	EPHB2
chr1	22841442	22841942	EPHB2
chr1	22841959	22842459	EPHB2
chr1	22852229	22852729	EPHB2
chr1	22855992	22856492	EPHB2
chr1	23098683	23099183	LUZP1
chr1	23100130	23100630	LUZP1
chr1	23177495	23177995	LUZP1
chr1	23355564	23356064	ZNF436
chr1	23356598	23357098	ZNF436
chr1	23357225	23357725	ZNF436
chr1	23403774	23404274	TCEA3
chr1	23423651	23424151	TCEA3
chr1	23424579	23425079	TCEA3
chr1	23425196	23425696	TCEA3
chr1	23452018	23452518	ASAP3
chr1	23470510	23471010	ASAP3
chr1	23475034	23475534	ASAP3
chr1	23475598	23476098	ASAP3
chr1	23478909	23479409	ASAP3
chr1	23479515	23480015	ASAP3
chr1	23482646	23483146	ASAP3
chr1	23483612	23484112	ASAP3
chr1	23484117	23484617	ASAP3
chr1	23484741	23485241	ASAP3
chr1	23555340	23555840	ID3
chr1	23555954	23556454	ID3
chr1	23556591	23557091	ID3
chr1	23557462	23557962	ID3
chr1	23558239	23558739	ID3
chr1	23559340	23559840	ID3
chr1	23560042	23560542	ID3
chr1	23562266	23562766	ID3
chr1	23562910	23563410	ID3
chr1	23567896	23568396	ID3
chr1	23568733	23569233	ID3
chr1	23643889	23644389	MDS2
chr1	23645282	23645782	MDS2
chr1	23784861	23785361	PITHD1
chr1	23951587	23952087	PNRC2
chr1	24018786	24019286	MYOM3
chr1	24046223	24046723	MYOM3
chr1	24112469	24112969	MYOM3
chr1	24120052	24120552	IL22RA1
chr1	24141520	24142020	IL22RA1
chr1	24142869	24143369	IL22RA1
chr1	24150399	24150899	IFNLR1
chr1	24187086	24187586	IFNLR1
chr1	24216078	24216578	LOC284632
chr1	24289959	24290459	GRHL3
chr1	24294629	24295129	GRHL3
chr1	24318165	24318665	GRHL3
chr1	24321656	24322156	GRHL3
chr1	24391211	24391711	STPG1
chr1	24555780	24556280	LOC100506985
chr1	24555780	24556280	NCMAP
chr1	24558919	24559419	NCMAP
chr1	24567335	24567835	NCMAP
chr1	24567970	24568470	NCMAP
chr1	24576163	24576663	NCMAP
chr1	24619267	24619767	NCMAP
chr1	24645086	24645586	SRRM1
chr1	24704653	24705153	SRRM1
chr1	24705205	24705705	SRRM1
chr1	24715070	24715570	CLIC4
chr1	24735789	24736289	CLIC4
chr1	24736352	24736852	CLIC4
chr1	24914106	24914606	RUNX3
chr1	25134906	25135406	SYF2
chr1	25197892	25198392	SYF2
chr1	25198512	25199012	SYF2
chr1	25199480	25199980	SYF2
chr1	25233014	25233514	SYF2
chr1	25313642	25314142	RHD
chr1	25484018	25484518	MACO1
chr1	25664381	25664881	MAN1C1
chr1	25676385	25676885	MAN1C1
chr1	25695589	25696089	MAN1C1
chr1	25699406	25699906	MAN1C1
chr1	25700008	25700508	MAN1C1
chr1	25738359	25738859	MAN1C1
chr1	25743561	25744061	MAN1C1
chr1	25744218	25744718	MAN1C1
chr1	25771274	25771774	MAN1C1
chr1	25771828	25772328	MAN1C1
chr1	25805834	25806334	SELENON
chr1	25806343	25806843	SELENON
chr1	25859242	25859742	AUNIP
chr1	25900172	25900672	STMN1
chr1	25926643	25927143	STMN1
chr1	26081026	26081526	TRIM63
chr1	26364932	26365432	ZNF683
chr1	26626929	26627429	RPS6KA1
chr1	26771658	26772158	ARID1A
chr1	26783943	26784443	ARID1A
chr1	26799352	26799852	PIGV
chr1	26799876	26800376	PIGV
chr1	26861887	26862387	SFN
chr1	27012700	27013200	TENT5B
chr1	27018182	27018682	TENT5B
chr1	27026967	27027467	TENT5B
chr1	27027718	27028218	TENT5B
chr1	27030842	27031342	TENT5B
chr1	27031494	27031994	TENT5B
chr1	27033806	27034306	TENT5B
chr1	27044485	27044985	TENT5B
chr1	27045820	27046320	TENT5B
chr1	27052272	27052772	TENT5B
chr1	27053052	27053552	TENT5B
chr1	27053635	27054135	TENT5B
chr1	27054287	27054787	TENT5B
chr1	27054894	27055394	TENT5B
chr1	27057154	27057654	SLC9A1
chr1	27057867	27058367	SLC9A1
chr1	27059394	27059894	SLC9A1
chr1	27070382	27070882	SLC9A1
chr1	27070982	27071482	SLC9A1
chr1	27074110	27074610	SLC9A1
chr1	27076165	27076665	SLC9A1
chr1	27077202	27077702	SLC9A1
chr1	27077758	27078258	SLC9A1
chr1	27087598	27088098	SLC9A1
chr1	27088203	27088703	SLC9A1
chr1	27098396	27098896	SLC9A1
chr1	27098990	27099490	SLC9A1
chr1	27099497	27099997	SLC9A1
chr1	27122616	27123116	SLC9A1
chr1	27132650	27133150	SLC9A1
chr1	27136085	27136585	SLC9A1
chr1	27143305	27143805	SLC9A1
chr1	27298870	27299370	WDTC1
chr1	27299431	27299931	WDTC1
chr1	27350530	27351030	SYTL1
chr1	27351226	27351726	SYTL1
chr1	27365391	27365891	MAP3K6
chr1	27366336	27366836	MAP3K6
chr1	27381000	27381500	CD164L2
chr1	27390935	27391435	GPR3
chr1	27391497	27391997	GPR3
chr1	27404909	27405409	WASF2
chr1	27405772	27406272	WASF2
chr1	27418310	27418810	WASF2
chr1	27461200	27461700	WASF2
chr1	27492522	27493022	WASF2
chr1	27497574	27498074	WASF2
chr1	27504411	27504911	WASF2
chr1	27515861	27516361	AHDC1
chr1	27519182	27519682	AHDC1
chr1	27522736	27523236	AHDC1
chr1	27527942	27528442	AHDC1
chr1	27536641	27537141	AHDC1
chr1	27542316	27542816	AHDC1
chr1	27545183	27545683	AHDC1
chr1	27545722	27546222	AHDC1
chr1	27564873	27565373	AHDC1
chr1	27568382	27568882	AHDC1
chr1	27571573	27572073	AHDC1
chr1	27575809	27576309	AHDC1
chr1	27589840	27590340	AHDC1
chr1	27599055	27599555	AHDC1
chr1	27602009	27602509	AHDC1
chr1	27634130	27634630	FGR
chr1	27662167	27662667	IFI6
chr1	27672040	27672540	IFI6
chr1	27755783	27756283	FAM76A
chr1	27959632	27960132	XKR8
chr1	27967293	27967793	XKR8
chr1	27971585	27972085	EYA3
chr1	28079151	28079651	EYA3
chr1	28399642	28400142	PHACTR4
chr1	28592223	28592723	TAF12
chr1	28592223	28592723	RAB42
chr1	28594652	28595152	TAF12
chr1	28594652	28595152	RAB42
chr1	28749542	28750042	YTHDF2
chr1	28835226	28835726	OPRD1
chr1	28963285	28963785	EPB41
chr1	28973579	28974079	EPB41
chr1	29124420	29124920	TMEM200B
chr1	29133548	29134048	TMEM200B
chr1	29299448	29299948	PTPRU
chr1	29395119	29395619	LINC01756
chr1	29412520	29413020	LINC01756
chr1	29416437	29416937	LINC01756
chr1	29417003	29417503	LINC01756
chr1	29450572	29451072	LINC01756
chr1	29451091	29451591	LINC01756
chr1	29469341	29469841	LINC01756
chr1	29473082	29473582	LINC01756
chr1	29473589	29474089	LINC01756
chr1	29474203	29474703	LINC01756
chr1	29475806	29476306	LINC01756
chr1	29503911	29504411	LINC01756
chr1	29519132	29519632	LINC01756
chr1	29519672	29520172	LINC01756
chr1	29520367	29520867	LINC01756
chr1	29520964	29521464	LINC01756
chr1	29521583	29522083	LINC01756
chr1	29522297	29522797	LINC01756
chr1	29524602	29525102	LINC01756
chr1	29584735	29585235	LINC01756
chr1	29687785	29688285	LINC01648
chr1	29706932	29707432	LINC01648
chr1	29851696	29852196	LINC01648
chr1	29905792	29906292	LINC01648
chr1	30218056	30218556	LINC01648
chr1	30218659	30219159	LINC01648
chr1	30250912	30251412	LINC01648
chr1	30251458	30251958	LINC01648
chr1	30252580	30253080	LINC01648
chr1	30286914	30287414	LINC01648
chr1	30318469	30318969	LINC01648
chr1	30319393	30319893	LINC01648
chr1	30320419	30320919	LINC01648
chr1	30321401	30321901	LINC01648
chr1	30323842	30324342	LINC01648
chr1	30329251	30329751	LINC01648
chr1	30336926	30337426	LINC01648
chr1	30664279	30664779	MATN1
chr1	30700881	30701381	MATN1
chr1	30710922	30711422	MATN1
chr1	30715312	30715812	MATN1
chr1	30733397	30733897	LAPTM5
chr1	30809496	30809996	LAPTM5
chr1	30847462	30847962	SDC3
chr1	30856103	30856603	SDC3
chr1	30952042	30952542	PUM1
chr1	31203140	31203640	NKAIN1
chr1	31223991	31224491	NKAIN1
chr1	31227845	31228345	NKAIN1
chr1	31228537	31229037	NKAIN1
chr1	31281802	31282302	SNRNP40
chr1	31394630	31395130	SERINC2
chr1	31413502	31414002	SERINC2
chr1	31422619	31423119	SERINC2
chr1	31483304	31483804	LINC01226
chr1	31584029	31584529	TINAGL1
chr1	31587727	31588227	TINAGL1
chr1	31627442	31627942	HCRTR1
chr1	31669618	31670118	COL16A1
chr1	31670211	31670711	COL16A1
chr1	31671213	31671713	COL16A1
chr1	31694883	31695383	COL16A1
chr1	31695483	31695983	COL16A1
chr1	31696137	31696637	COL16A1
chr1	31696734	31697234	COL16A1
chr1	31700945	31701445	COL16A1
chr1	31703755	31704255	COL16A1
chr1	31704598	31705098	COL16A1
chr1	31707722	31708222	COL16A1
chr1	31708327	31708827	COL16A1
chr1	31714550	31715050	COL16A1
chr1	31715056	31715556	COL16A1
chr1	31715565	31716065	ADGRB2
chr1	31745543	31746043	ADGRB2
chr1	31752893	31753393	ADGRB2
chr1	31753841	31754341	ADGRB2
chr1	31760807	31761307	ADGRB2
chr1	31776349	31776849	ADGRB2
chr1	31781232	31781732	SPOCD1
chr1	31781958	31782458	SPOCD1
chr1	31782481	31782981	SPOCD1
chr1	31842862	31843362	SPOCD1
chr1	31931568	31932068	PTP4A2
chr1	31942432	31942932	PTP4A2
chr1	31944228	31944728	PTP4A2
chr1	31944734	31945234	PTP4A2
chr1	31954587	31955087	PTP4A2
chr1	31955139	31955639	PTP4A2
chr1	31955914	31956414	PTP4A2
chr1	31986661	31987161	KHDRBS1
chr1	31987192	31987692	KHDRBS1
chr1	32040724	32041224	KHDRBS1
chr1	32241218	32241718	FAM167B
chr1	32332067	32332567	HDAC1
chr1	32336006	32336506	MARCKSL1
chr1	32338225	32338725	MARCKSL1
chr1	32338770	32339270	MARCKSL1
chr1	32343162	32343662	MARCKSL1
chr1	32345436	32345936	TSSK3
chr1	32351868	32352368	TSSK3
chr1	32361158	32361658	TSSK3
chr1	32361158	32361658	FAM229A
chr1	32361750	32362250	TSSK3
chr1	32361750	32362250	FAM229A
chr1	32702482	32702982	SYNC
chr1	32741591	32742091	KIAA1522
chr1	32753672	32754172	KIAA1522
chr1	32754592	32755092	KIAA1522
chr1	33005881	33006381	AK2
chr1	33074502	33075002	AK2
chr1	33078149	33078649	AK2
chr1	33301229	33301729	ZNF362
chr1	33332349	33332849	PHC2
chr1	33332349	33332849	MIR3605
chr1	33334177	33334677	PHC2
chr1	33363964	33364464	PHC2
chr1	33655471	33655971	CSMD2
chr1	33872708	33873208	CSMD2
chr1	33872708	33873208	CSMD2-AS1
chr1	33971348	33971848	CSMD2
chr1	33972951	33973451	CSMD2
chr1	34073189	34073689	CSMD2
chr1	34087952	34088452	CSMD2
chr1	34618426	34618926	MIR552
chr1	34736620	34737120	SMIM12
chr1	34768595	34769095	SMIM12
chr1	34771524	34772024	SMIM12
chr1	34924666	34925166	DLGAP3
chr1	34985078	34985578	LOC653160
chr1	34985078	34985578	ZMYM6
chr1	34985078	34985578	TMEM35B
chr1	35288714	35289214	ZMYM4
chr1	35454486	35454986	KIAA0319L
chr1	35497499	35497999	KIAA0319L
chr1	35498042	35498542	KIAA0319L
chr1	35505745	35506245	KIAA0319L
chr1	35560754	35561254	NCDN
chr1	35668470	35668970	PSMB2
chr1	35672120	35672620	PSMB2
chr1	35672647	35673147	PSMB2
chr1	36083816	36084316	TEKT2
chr1	36084345	36084845	TEKT2
chr1	36115100	36115600	COL8A2
chr1	36115791	36116291	COL8A2
chr1	36125047	36125547	COL8A2
chr1	36142127	36142627	TRAPPC3
chr1	36150748	36151248	TRAPPC3
chr1	36200121	36200621	MAP7D1
chr1	36203765	36204265	THRAP3
chr1	36248238	36248738	THRAP3
chr1	36254976	36255476	THRAP3
chr1	36256298	36256798	THRAP3
chr1	36322702	36323202	SH3D21
chr1	36322702	36323202	EVA1B
chr1	36323446	36323946	SH3D21
chr1	36323446	36323946	EVA1B
chr1	36324017	36324517	SH3D21
chr1	36324017	36324517	EVA1B
chr1	36371402	36371902	STK40
chr1	36374493	36374993	STK40
chr1	36386419	36386919	STK40
chr1	36387396	36387896	STK40
chr1	36520192	36520692	CSF3R
chr1	36520856	36521356	CSF3R
chr1	36529133	36529633	CSF3R
chr1	36529640	36530140	CSF3R
chr1	36530396	36530896	CSF3R
chr1	36561210	36561710	CSF3R
chr1	36609212	36609712	CSF3R
chr1	36653815	36654315	GRIK3
chr1	36669221	36669721	GRIK3
chr1	36737780	36738280	GRIK3
chr1	36766336	36766836	GRIK3
chr1	36804130	36804630	GRIK3
chr1	36807248	36807748	GRIK3
chr1	36829023	36829523	GRIK3
chr1	36864696	36865196	GRIK3
chr1	36868927	36869427	GRIK3
chr1	36908215	36908715	GRIK3
chr1	36942031	36942531	GRIK3
chr1	36944830	36945330	GRIK3
chr1	36951311	36951811	GRIK3
chr1	36991520	36992020	GRIK3
chr1	37032794	37033294	GRIK3
chr1	37033451	37033951	GRIK3
chr1	37034331	37034831	GRIK3
chr1	37037639	37038139	GRIK3
chr1	37038158	37038658	GRIK3
chr1	37040259	37040759	GRIK3
chr1	37040766	37041266	GRIK3
chr1	37068126	37068626	GRIK3
chr1	37077800	37078300	GRIK3
chr1	37078319	37078819	GRIK3
chr1	37083423	37083923	GRIK3
chr1	37167296	37167796	MIR4255
chr1	37181142	37181642	MIR4255
chr1	37234779	37235279	MIR4255
chr1	37281041	37281541	MIR4255
chr1	37290668	37291168	MIR4255
chr1	37389779	37390279	LINC01137
chr1	37424351	37424851	LINC01137
chr1	37533748	37534248	SNIP1
chr1	37534396	37534896	SNIP1
chr1	37564405	37564905	DNALI1
chr1	37570955	37571455	GNL2
chr1	37599972	37600472	GNL2
chr1	37666817	37667317	C1orf109
chr1	38005373	38005873	FHL3
chr1	38029228	38029728	UTP11
chr1	38114249	38114749	MIR3659
chr1	38133790	38134290	MIR3659
chr1	38138466	38138966	MIR3659
chr1	38152695	38153195	LINC01343
chr1	38209972	38210472	LINC01343
chr1	38244239	38244739	LINC01343
chr1	38258198	38258698	LINC01343
chr1	38274947	38275447	LINC01343
chr1	38326799	38327299	LINC01343
chr1	38327309	38327809	LINC01343
chr1	38336203	38336703	LINC01343
chr1	38336778	38337278	LINC01343
chr1	38340725	38341225	LINC01343
chr1	38360743	38361243	LINC01343
chr1	38361247	38361747	LINC01343
chr1	38418404	38418904	LINC01343
chr1	38420601	38421101	LINC01343
chr1	38431692	38432192	LINC01343
chr1	38432487	38432987	LINC01343
chr1	38433037	38433537	LINC01343
chr1	38434392	38434892	LINC01343
chr1	38436668	38437168	LINC01343
chr1	38451597	38452097	LINC01343
chr1	38465310	38465810	LINC01343
chr1	38476344	38476844	LINC01343
chr1	38508128	38508628	LINC01343
chr1	38558496	38558996	RRAGC
chr1	38586978	38587478	RRAGC
chr1	38588982	38589482	RRAGC
chr1	38613842	38614342	RRAGC
chr1	38728171	38728671	RRAGC
chr1	38941654	38942154	RHBDL2
chr1	39076449	39076949	MACF1
chr1	39081141	39081641	MACF1
chr1	39090152	39090652	MACF1
chr1	39107667	39108167	MACF1
chr1	39110482	39110982	MACF1
chr1	39117211	39117711	MACF1
chr1	39133032	39133532	MACF1
chr1	39142659	39143159	MACF1
chr1	39154398	39154898	MACF1
chr1	39158524	39159024	MACF1
chr1	39159232	39159732	MACF1
chr1	39204708	39205208	MACF1
chr1	39272675	39273175	MACF1
chr1	39293333	39293833	MACF1
chr1	39294516	39295016	MACF1
chr1	39391962	39392462	MACF1
chr1	39452414	39452914	MACF1
chr1	39472714	39473214	MACF1
chr1	39514618	39515118	BMP8A
chr1	39632860	39633360	HEYL
chr1	39653491	39653991	NT5C1A
chr1	39654299	39654799	NT5C1A
chr1	39671395	39671895	NT5C1A
chr1	39691259	39691759	HPCAL4
chr1	39691800	39692300	PPIE
chr1	39692351	39692851	PPIE
chr1	39701091	39701591	PPIE
chr1	39788649	39789149	BMP8B
chr1	39898913	39899413	MYCL
chr1	39951863	39952363	MFSD2A
chr1	39952703	39953203	MFSD2A
chr1	39981923	39982423	MFSD2A
chr1	39987300	39987800	MFSD2A
chr1	39987805	39988305	MFSD2A
chr1	40001489	40001989	MFSD2A
chr1	40035851	40036351	CAP1
chr1	40036534	40037034	CAP1
chr1	40039224	40039724	CAP1
chr1	40307727	40308227	COL9A2
chr1	40308273	40308773	COL9A2
chr1	40309303	40309803	COL9A2
chr1	40310016	40310516	COL9A2
chr1	40314576	40315076	COL9A2
chr1	40315222	40315722	COL9A2
chr1	40315893	40316393	COL9A2
chr1	40316489	40316989	COL9A2
chr1	40317103	40317603	COL9A2
chr1	40583379	40583879	ZNF684
chr1	40649484	40649984	RIMS3
chr1	40664044	40664544	RIMS3
chr1	40664780	40665280	RIMS3
chr1	40665477	40665977	RIMS3
chr1	40736208	40736708	NFYC
chr1	40755039	40755539	NFYC
chr1	40772075	40772575	NFYC
chr1	40782419	40782919	KCNQ4
chr1	40782966	40783466	KCNQ4
chr1	40783515	40784015	KCNQ4
chr1	40784023	40784523	KCNQ4
chr1	40784571	40785071	KCNQ4
chr1	40785081	40785581	KCNQ4
chr1	40790707	40791207	KCNQ4
chr1	40791274	40791774	KCNQ4
chr1	40791974	40792474	KCNQ4
chr1	40794590	40795090	KCNQ4
chr1	40796352	40796852	KCNQ4
chr1	40796869	40797369	KCNQ4
chr1	40797502	40798002	KCNQ4
chr1	40798869	40799369	KCNQ4
chr1	40799530	40800030	KCNQ4
chr1	40802244	40802744	KCNQ4
chr1	40803823	40804323	KCNQ4
chr1	40807185	40807685	KCNQ4
chr1	40810435	40810935	KCNQ4
chr1	40810936	40811436	KCNQ4
chr1	40811472	40811972	KCNQ4
chr1	40819681	40820181	KCNQ4
chr1	40820243	40820743	KCNQ4
chr1	40820963	40821463	KCNQ4
chr1	40824571	40825071	KCNQ4
chr1	40825331	40825831	KCNQ4
chr1	40861440	40861940	CITED4
chr1	40862217	40862717	CITED4
chr1	40877612	40878112	CITED4
chr1	40881237	40881737	CITED4
chr1	40884141	40884641	CITED4
chr1	40908242	40908742	CITED4
chr1	40908760	40909260	CITED4
chr1	40915473	40915973	CITED4
chr1	40919385	40919885	CITED4
chr1	40936909	40937409	CTPS1
chr1	40948805	40949305	CTPS1
chr1	41108635	41109135	SCMH1
chr1	41109225	41109725	SCMH1
chr1	41277578	41278078	SCMH1
chr1	41342026	41342526	FOXO6
chr1	41380900	41381400	FOXO6
chr1	41381521	41382021	FOXO6
chr1	41382033	41382533	FOXO6
chr1	41382621	41383121	FOXO6
chr1	41386285	41386785	FOXO6
chr1	41387621	41388121	FOXO6
chr1	41394712	41395212	FOXO6
chr1	41395229	41395729	FOXO6
chr1	41399118	41399618	FOXO6
chr1	41404177	41404677	FOXO6
chr1	41416997	41417497	FOXO6
chr1	41427178	41427678	FOXO6
chr1	41431963	41432463	EDN2
chr1	41432660	41433160	EDN2
chr1	41433164	41433664	EDN2
chr1	41435532	41436032	EDN2
chr1	41438425	41438925	EDN2
chr1	41454341	41454841	EDN2
chr1	41455302	41455802	EDN2
chr1	41455916	41456416	EDN2
chr1	41456746	41457246	EDN2
chr1	41457348	41457848	EDN2
chr1	41474575	41475075	EDN2
chr1	41475318	41475818	EDN2
chr1	41477012	41477512	EDN2
chr1	41478921	41479421	EDN2
chr1	41484509	41485009	EDN2
chr1	41486243	41486743	EDN2
chr1	41487917	41488417	EDN2
chr1	41493030	41493530	EDN2
chr1	41495289	41495789	HIVEP3
chr1	41496165	41496665	HIVEP3
chr1	41496892	41497392	HIVEP3
chr1	41502786	41503286	HIVEP3
chr1	41503762	41504262	HIVEP3
chr1	41516026	41516526	HIVEP3
chr1	41617998	41618498	HIVEP3
chr1	41649498	41649998	HIVEP3
chr1	41650042	41650542	HIVEP3
chr1	41652692	41653192	HIVEP3
chr1	41655914	41656414	HIVEP3
chr1	41662008	41662508	HIVEP3
chr1	41662716	41663216	HIVEP3
chr1	41681946	41682446	HIVEP3
chr1	41711654	41712154	HIVEP3
chr1	41712620	41713120	HIVEP3
chr1	41764581	41765081	HIVEP3
chr1	41776996	41777496	HIVEP3
chr1	41823427	41823927	HIVEP3
chr1	41840797	41841297	HIVEP3
chr1	41852980	41853480	HIVEP3
chr1	41890697	41891197	HIVEP3
chr1	41891312	41891812	HIVEP3
chr1	41920013	41920513	HIVEP3
chr1	41954401	41954901	HIVEP3
chr1	41955392	41955892	HIVEP3
chr1	42100677	42101177	GUCA2B
chr1	42137702	42138202	GUCA2B
chr1	42177525	42178025	FOXJ3
chr1	42186104	42186604	FOXJ3
chr1	42322481	42322981	FOXJ3
chr1	42921712	42922212	SLC2A1
chr1	42924710	42925210	SLC2A1
chr1	42925431	42925931	SLC2A1
chr1	42926959	42927459	SLC2A1
chr1	42927879	42928379	SLC2A1
chr1	42928794	42929294	SLC2A1
chr1	42929577	42930077	SLC2A1
chr1	42930308	42930808	SLC2A1
chr1	42930940	42931440	SLC2A1
chr1	42931513	42932013	SLC2A1
chr1	42932082	42932582	SLC2A1
chr1	42933414	42933914	SLC2A1
chr1	42933925	42934425	SLC2A1
chr1	42934469	42934969	SLC2A1
chr1	42935109	42935609	SLC2A1
chr1	42936481	42936981	SLC2A1
chr1	42937032	42937532	SLC2A1
chr1	42937991	42938491	SLC2A1
chr1	42938505	42939005	SLC2A1
chr1	42939215	42939715	SLC2A1
chr1	42939733	42940233	SLC2A1
chr1	42940425	42940925	SLC2A1
chr1	42940942	42941442	SLC2A1
chr1	42941593	42942093	SLC2A1
chr1	42945930	42946430	SLC2A1
chr1	42947979	42948479	SLC2A1
chr1	42948802	42949302	SLC2A1
chr1	42956301	42956801	SLC2A1
chr1	42959455	42959955	SLC2A1-AS1
chr1	42960402	42960902	SLC2A1-AS1
chr1	42961178	42961678	SLC2A1-AS1
chr1	42961767	42962267	SLC2A1-AS1
chr1	42962543	42963043	SLC2A1-AS1
chr1	42963101	42963601	SLC2A1-AS1
chr1	42963647	42964147	SLC2A1-AS1
chr1	42967016	42967516	SLC2A1-AS1
chr1	42973169	42973669	SLC2A1-AS1
chr1	42993672	42994172	SLC2A1-AS1
chr1	43005863	43006363	SLC2A1-AS1
chr1	43006428	43006928	SLC2A1-AS1
chr1	43007361	43007861	SLC2A1-AS1
chr1	43007924	43008424	SLC2A1-AS1
chr1	43008741	43009241	SLC2A1-AS1
chr1	43035840	43036340	SLC2A1-AS1
chr1	43036477	43036977	SLC2A1-AS1
chr1	43039171	43039671	SLC2A1-AS1
chr1	43053307	43053807	SLC2A1-AS1
chr1	43056469	43056969	SLC2A1-AS1
chr1	43057080	43057580	SLC2A1-AS1
chr1	43057906	43058406	SLC2A1-AS1
chr1	43058411	43058911	SLC2A1-AS1
chr1	43058924	43059424	SLC2A1-AS1
chr1	43059436	43059936	SLC2A1-AS1
chr1	43062637	43063137	SLC2A1-AS1
chr1	43063708	43064208	SLC2A1-AS1
chr1	43065082	43065582	FAM183A
chr1	43065919	43066419	FAM183A
chr1	43066502	43067002	FAM183A
chr1	43067494	43067994	FAM183A
chr1	43068194	43068694	FAM183A
chr1	43068890	43069390	FAM183A
chr1	43069673	43070173	FAM183A
chr1	43071308	43071808	FAM183A
chr1	43074205	43074705	FAM183A
chr1	43147608	43148108	FAM183A
chr1	43150105	43150605	FAM183A
chr1	43235066	43235566	EBNA1BP2
chr1	43235066	43235566	CFAP57
chr1	43235740	43236240	EBNA1BP2
chr1	43235740	43236240	CFAP57
chr1	43237123	43237623	EBNA1BP2
chr1	43237123	43237623	CFAP57
chr1	43303772	43304272	TIE1
chr1	43367844	43368344	ELOVL1
chr1	43448332	43448832	SZT2
chr1	43448332	43448832	MIR6735
chr1	43540722	43541222	PTPRF
chr1	43541956	43542456	PTPRF
chr1	43545651	43546151	PTPRF
chr1	43550065	43550565	PTPRF
chr1	43552757	43553257	PTPRF
chr1	43558369	43558869	PTPRF
chr1	43566972	43567472	PTPRF
chr1	43570730	43571230	PTPRF
chr1	44017026	44017526	SLC6A9
chr1	44019398	44019898	SLC6A9
chr1	44019924	44020424	SLC6A9
chr1	44238621	44239121	ERI3
chr1	44239654	44240154	ERI3
chr1	44244881	44245381	ERI3
chr1	44353545	44354045	ERI3
chr1	44417998	44418498	RNF220
chr1	44472789	44473289	RNF220
chr1	44536753	44537253	RNF220
chr1	44588095	44588595	RNF220
chr1	44660133	44660633	TMEM53
chr1	44679299	44679799	ARMH1
chr1	44807252	44807752	BTBD19
chr1	44808234	44808734	BTBD19
chr1	44843107	44843607	PTCH2
chr1	44848749	44849249	EIF2B3
chr1	44884755	44885255	EIF2B3
chr1	44926477	44926977	EIF2B3
chr1	44946648	44947148	EIF2B3
chr1	44947213	44947713	EIF2B3
chr1	44957512	44958012	EIF2B3
chr1	45012505	45013005	UROD
chr1	45148122	45148622	ZSWIM5
chr1	45297611	45298111	ZSWIM5
chr1	45326593	45327093	HPDL
chr1	45496531	45497031	CCDC163
chr1	45590210	45590710	NASP
chr1	45721207	45721707	IPP
chr1	45892310	45892810	MAST2
chr1	46039581	46040081	PIK3R3
chr1	46041910	46042410	PIK3R3
chr1	46094403	46094903	PIK3R3
chr1	46110562	46111062	PIK3R3
chr1	46174491	46174991	PIK3R3
chr1	46183181	46183681	TSPAN1
chr1	46203052	46203552	POMGNT1
chr1	46203052	46203552	LURAP1
chr1	46203616	46204116	POMGNT1
chr1	46203616	46204116	LURAP1
chr1	46221775	46222275	LURAP1
chr1	46341138	46341638	NSUN4
chr1	46522470	46522970	DMBX1
chr1	46616619	46617119	MKNK1
chr1	46616619	46617119	MOB3C
chr1	47190181	47190681	PDZK1IP1
chr1	47432330	47432830	FOXD2-AS1
chr1	47433656	47434156	FOXD2-AS1
chr1	47434306	47434806	FOXD2-AS1
chr1	47436392	47436892	FOXD2
chr1	47437207	47437707	FOXD2
chr1	47437741	47438241	FOXD2
chr1	47444594	47445094	FOXD2
chr1	47449839	47450339	FOXD2
chr1	47503774	47504274	FOXD2
chr1	47508019	47508519	FOXD2
chr1	47508545	47509045	FOXD2
chr1	47509150	47509650	FOXD2
chr1	47533019	47533519	FOXD2
chr1	47533530	47534030	FOXD2
chr1	47561541	47562041	FOXD2
chr1	47568706	47569206	FOXD2
chr1	47569723	47570223	FOXD2
chr1	47576129	47576629	FOXD2
chr1	47577629	47578129	FOXD2
chr1	47578251	47578751	FOXD2
chr1	47578798	47579298	FOXD2
chr1	47579731	47580231	FOXD2
chr1	47580473	47580973	FOXD2
chr1	47580984	47581484	FOXD2
chr1	47582815	47583315	FOXD2
chr1	47588179	47588679	FOXD2
chr1	47592874	47593374	FOXD2
chr1	47593549	47594049	FOXD2
chr1	47650117	47650617	TRABD2B
chr1	47651082	47651582	TRABD2B
chr1	47656586	47657086	TRABD2B
chr1	47658230	47658730	TRABD2B
chr1	47659168	47659668	TRABD2B
chr1	47663022	47663522	TRABD2B
chr1	47664339	47664839	TRABD2B
chr1	47685259	47685759	TRABD2B
chr1	47696312	47696812	TRABD2B
chr1	47696956	47697456	TRABD2B
chr1	47697504	47698004	TRABD2B
chr1	47699467	47699967	TRABD2B
chr1	47705651	47706151	TRABD2B
chr1	47707545	47708045	TRABD2B
chr1	47708112	47708612	TRABD2B
chr1	47708822	47709322	TRABD2B
chr1	47709377	47709877	TRABD2B
chr1	47710422	47710922	TRABD2B
chr1	47726198	47726698	TRABD2B
chr1	47763757	47764257	TRABD2B
chr1	47772937	47773437	TRABD2B
chr1	47785430	47785930	TRABD2B
chr1	47797442	47797942	TRABD2B
chr1	47934225	47934725	TRABD2B
chr1	47978462	47978962	TRABD2B
chr1	47984172	47984672	TRABD2B
chr1	47986766	47987266	TRABD2B
chr1	47997533	47998033	TRABD2B
chr1	48019775	48020275	TRABD2B
chr1	48052195	48052695	TRABD2B
chr1	48099043	48099543	TRABD2B
chr1	48214743	48215243	SLC5A9
chr1	48499251	48499751	SPATA6
chr1	48558978	48559478	AGBL4
chr1	48563066	48563566	AGBL4
chr1	48576786	48577286	AGBL4
chr1	48654776	48655276	AGBL4
chr1	48831251	48831751	AGBL4
chr1	48856867	48857367	AGBL4
chr1	48878421	48878921	AGBL4
chr1	48878980	48879480	AGBL4
chr1	48887236	48887736	AGBL4
chr1	48887743	48888243	AGBL4
chr1	48969904	48970404	AGBL4
chr1	48999225	48999725	AGBL4
chr1	49060754	49061254	AGBL4
chr1	49162939	49163439	AGBL4
chr1	49187021	49187521	AGBL4
chr1	49190303	49190803	AGBL4
chr1	49298249	49298749	AGBL4
chr1	49324092	49324592	AGBL4
chr1	49665130	49665630	AGBL4
chr1	51239987	51240487	RNF11
chr1	51330483	51330983	TTC39A
chr1	51330483	51330983	TTC39A-AS1
chr1	51488392	51488892	EPS15
chr1	51512687	51513187	EPS15
chr1	51514484	51514984	EPS15
chr1	51524819	51525319	EPS15
chr1	51534927	51535427	EPS15
chr1	51583492	51583992	OSBPL9
chr1	51584270	51584770	OSBPL9
chr1	51617386	51617886	OSBPL9
chr1	51641859	51642359	OSBPL9
chr1	51642563	51643063	OSBPL9
chr1	51915914	51916414	RAB3B
chr1	51917791	51918291	RAB3B
chr1	51990472	51990972	RAB3B
chr1	52238347	52238847	ZFYVE9
chr1	52602412	52602912	GPX7
chr1	52632907	52633407	SHISAL2A
chr1	52769463	52769963	ZYG11B
chr1	53057118	53057618	PODN
chr1	53448985	53449485	DMRTB1
chr1	53513784	53514284	GLIS1
chr1	53526644	53527144	GLIS1
chr1	53601682	53602182	GLIS1
chr1	53620052	53620552	GLIS1
chr1	53621151	53621651	GLIS1
chr1	53739063	53739563	GLIS1
chr1	53765356	53765856	NDC1
chr1	53851822	53852322	YIPF1
chr1	53892763	53893263	DIO1
chr1	53923156	53923656	HSPB11
chr1	53924294	53924794	HSPB11
chr1	53982291	53982791	LRRC42
chr1	54030081	54030581	TMEM59
chr1	54096826	54097326	TCEANC2
chr1	54219820	54220320	MRPL37
chr1	54227783	54228283	SSBP3
chr1	54259685	54260185	SSBP3
chr1	54273222	54273722	SSBP3
chr1	54275343	54275843	SSBP3
chr1	54287138	54287638	SSBP3
chr1	54350387	54350887	SSBP3
chr1	54379890	54380390	SSBP3
chr1	54387484	54387984	SSBP3
chr1	54396446	54396946	SSBP3
chr1	54408191	54408691	SSBP3
chr1	54413295	54413795	SSBP3
chr1	54456262	54456762	SSBP3
chr1	54474652	54475152	SSBP3
chr1	54475572	54476072	SSBP3
chr1	54476158	54476658	SSBP3
chr1	54499364	54499864	ACOT11
chr1	54541937	54542437	ACOT11
chr1	54542443	54542943	ACOT11
chr1	54544017	54544517	ACOT11
chr1	54547217	54547717	ACOT11
chr1	54547819	54548319	ACOT11
chr1	54548657	54549157	ACOT11
chr1	54549473	54549973	ACOT11
chr1	54551186	54551686	ACOT11
chr1	54559145	54559645	ACOT11
chr1	54569261	54569761	ACOT11
chr1	54577606	54578106	ACOT11
chr1	54579411	54579911	ACOT11
chr1	54579989	54580489	ACOT11
chr1	54580765	54581265	ACOT11
chr1	54581594	54582094	ACOT11
chr1	54582226	54582726	ACOT11
chr1	54582857	54583357	ACOT11
chr1	54601329	54601829	ACOT11
chr1	54922771	54923271	DHCR24
chr1	54965508	54966008	TMEM61
chr1	55015080	55015580	BSND
chr1	55067374	55067874	USP24
chr1	55106989	55107489	USP24
chr1	55235678	55236178	MIR4422
chr1	55265215	55265715	MIR4422
chr1	55275163	55275663	MIR4422
chr1	55362485	55362985	MIR4422
chr1	55363030	55363530	MIR4422
chr1	55375578	55376078	MIR4422
chr1	55472685	55473185	MIR4422
chr1	55504410	55504910	MIR4422
chr1	55507704	55508204	MIR4422
chr1	55508522	55509022	MIR4422
chr1	55547273	55547773	MIR4422
chr1	55572911	55573411	MIR4422
chr1	55575521	55576021	MIR4422
chr1	55584894	55585394	MIR4422
chr1	55585402	55585902	MIR4422
chr1	55706550	55707050	MIR4422
chr1	56042979	56043479	PLPP3
chr1	56045413	56045913	PLPP3
chr1	56051420	56051920	PLPP3
chr1	56051998	56052498	PLPP3
chr1	56056586	56057086	PLPP3
chr1	56062820	56063320	PLPP3
chr1	56063418	56063918	PLPP3
chr1	56237490	56237990	PLPP3
chr1	56333393	56333893	PLPP3
chr1	56334004	56334504	PLPP3
chr1	56334516	56335016	PLPP3
chr1	56363329	56363829	PLPP3
chr1	56370514	56371014	PLPP3
chr1	56377796	56378296	PLPP3
[truncated: 52,272 more rows]

## Sheet: ON.cone.bipolar
chr1	1298829	1299329	ACAP3
chr1	1426819	1427319	TMEM88B
chr1	2073392	2073892	PRKCZ
chr1	2074039	2074539	PRKCZ
chr1	2260945	2261445	SKI
chr1	2284885	2285385	SKI
chr1	2312779	2313279	SKI
chr1	3105396	3105896	PRDM16
chr1	3142484	3142984	PRDM16
chr1	3146047	3146547	PRDM16
chr1	3978859	3979359	LINC01346
chr1	4171587	4172087	LINC01346
chr1	4608006	4608506	AJAP1
chr1	6067408	6067908	KCNAB2
chr1	6145037	6145537	CHD5
chr1	6161273	6161773	CHD5
chr1	6170736	6171236	CHD5
chr1	6171445	6171945	CHD5
chr1	6299023	6299523	ACOT7
chr1	6335870	6336370	ACOT7
chr1	6384896	6385396	ACOT7
chr1	7042460	7042960	CAMTA1
chr1	7051055	7051555	CAMTA1
chr1	7052706	7053206	CAMTA1
chr1	7098021	7098521	CAMTA1
chr1	7098528	7099028	CAMTA1
chr1	7110236	7110736	CAMTA1
chr1	7126103	7126603	CAMTA1
chr1	7150754	7151254	CAMTA1
chr1	7171520	7172020	CAMTA1
chr1	7172810	7173310	CAMTA1
chr1	7173366	7173866	CAMTA1
chr1	7175299	7175799	CAMTA1
chr1	7334504	7335004	CAMTA1
chr1	7425250	7425750	CAMTA1
chr1	7426332	7426832	CAMTA1
chr1	7427040	7427540	CAMTA1
chr1	7427719	7428219	CAMTA1
chr1	7433495	7433995	CAMTA1
chr1	7435622	7436122	CAMTA1
chr1	7436396	7436896	CAMTA1
chr1	7436936	7437436	CAMTA1
chr1	7441933	7442433	CAMTA1
chr1	7446439	7446939	CAMTA1
chr1	7451086	7451586	CAMTA1
chr1	7460727	7461227	CAMTA1
chr1	7463466	7463966	CAMTA1
chr1	7464220	7464720	CAMTA1
chr1	7496038	7496538	CAMTA1
chr1	7557958	7558458	CAMTA1
chr1	7558885	7559385	CAMTA1
chr1	7559448	7559948	CAMTA1
chr1	7640773	7641273	CAMTA1
chr1	7668447	7668947	CAMTA1
chr1	7768854	7769354	CAMTA1
chr1	8169691	8170191	LINC01714
chr1	8646982	8647482	RERE
chr1	8681822	8682322	RERE
chr1	8698152	8698652	RERE
chr1	8701422	8701922	RERE
chr1	8754956	8755456	RERE
chr1	8814016	8814516	RERE
chr1	8955488	8955988	CA6
chr1	9252539	9253039	H6PD
chr1	9253160	9253660	H6PD
chr1	9798367	9798867	CLSTN1
chr1	10021872	10022372	RBP7
chr1	10625993	10626493	PEX14
chr1	11342571	11343071	UBIAD1
chr1	11471535	11472035	DISP3
chr1	11544500	11545000	DISP3
chr1	12339706	12340206	VPS13D
chr1	12485271	12485771	VPS13D
chr1	13487476	13487976	LRRC38
chr1	14613868	14614368	KAZN
chr1	15598419	15598919	DNAJC16
chr1	15667263	15667763	DDI2
chr1	16238563	16239063	CPLANE2
chr1	17135812	17136312	PADI2
chr1	17136344	17136844	PADI2
chr1	17137027	17137527	PADI2
chr1	17527073	17527573	ARHGEF10L
chr1	17585536	17586036	ARHGEF10L
chr1	17603174	17603674	ARHGEF10L
chr1	17688077	17688577	ARHGEF10L
chr1	17688667	17689167	ARHGEF10L
chr1	17773602	17774102	ACTL8
chr1	18007492	18007992	LINC01654
chr1	18108452	18108952	IGSF21
chr1	18108956	18109456	IGSF21
chr1	18109865	18110365	IGSF21
chr1	18110963	18111463	IGSF21
chr1	18126564	18127064	IGSF21
chr1	18133831	18134331	IGSF21
chr1	18134609	18135109	IGSF21
chr1	18140304	18140804	IGSF21
chr1	18149038	18149538	IGSF21
chr1	18155829	18156329	IGSF21
chr1	18182736	18183236	IGSF21
chr1	18186931	18187431	IGSF21
chr1	18190542	18191042	IGSF21
chr1	18191334	18191834	IGSF21
chr1	18192938	18193438	IGSF21
chr1	18193507	18194007	IGSF21
chr1	18203858	18204358	IGSF21
chr1	18211725	18212225	IGSF21
chr1	18228083	18228583	IGSF21
chr1	18262070	18262570	IGSF21
chr1	18282987	18283487	IGSF21
chr1	18580631	18581131	PAX7
chr1	18584683	18585183	PAX7
chr1	18861958	18862458	ALDH4A1
chr1	18922167	18922667	IFFO2
chr1	19036225	19036725	UBR4
chr1	19095876	19096376	UBR4
chr1	19355001	19355501	CAPZB
chr1	19358711	19359211	CAPZB
chr1	19359413	19359913	CAPZB
chr1	19359999	19360499	CAPZB
chr1	19361269	19361769	CAPZB
chr1	19361796	19362296	CAPZB
chr1	19405179	19405679	CAPZB
chr1	19405794	19406294	CAPZB
chr1	19414534	19415034	CAPZB
chr1	19415037	19415537	CAPZB
chr1	19438573	19439073	CAPZB
chr1	19462740	19463240	CAPZB
chr1	20233754	20234254	UBXN10
chr1	20325190	20325690	VWA5B1
chr1	20325757	20326257	VWA5B1
chr1	20326375	20326875	VWA5B1
chr1	20328693	20329193	VWA5B1
chr1	20340019	20340519	VWA5B1
chr1	20341967	20342467	VWA5B1
chr1	20342722	20343222	VWA5B1
chr1	20343274	20343774	VWA5B1
chr1	20343809	20344309	VWA5B1
chr1	20348451	20348951	VWA5B1
chr1	20353097	20353597	VWA5B1
chr1	20358667	20359167	LINC01141
chr1	20361730	20362230	LINC01141
chr1	20365925	20366425	LINC01141
chr1	20367577	20368077	LINC01141
chr1	20368159	20368659	LINC01141
chr1	20386684	20387184	LINC01141
chr1	20412810	20413310	LINC01141
chr1	20413311	20413811	LINC01141
chr1	20440726	20441226	LINC01141
chr1	20442854	20443354	LINC01141
chr1	20443401	20443901	LINC01141
chr1	20443960	20444460	LINC01141
chr1	20470172	20470672	CAMK2N1
chr1	20473187	20473687	CAMK2N1
chr1	20481005	20481505	CAMK2N1
chr1	20483738	20484238	CAMK2N1
chr1	20484242	20484742	CAMK2N1
chr1	20485413	20485913	CAMK2N1
chr1	20486585	20487085	CAMK2N1
chr1	20487152	20487652	CAMK2N1
chr1	20705252	20705752	KIF17
chr1	20921222	20921722	EIF4G3
chr1	20980480	20980980	EIF4G3
chr1	21031955	21032455	EIF4G3
chr1	21697739	21698239	USP48
chr1	22071369	22071869	CDC42
chr1	22504959	22505459	ZBTB40
chr1	22583023	22583523	EPHA8
chr1	22607335	22607835	EPHA8
chr1	22626357	22626857	MIR6127
chr1	22710553	22711053	EPHB2
chr1	22788181	22788681	EPHB2
chr1	22794627	22795127	EPHB2
chr1	22850263	22850763	EPHB2
chr1	22915722	22916222	EPHB2
chr1	22916358	22916858	EPHB2
chr1	22972689	22973189	LACTBL1
chr1	23128557	23129057	LUZP1
chr1	23421680	23422180	TCEA3
chr1	23956916	23957416	PNRC2
chr1	24420568	24421068	NIPAL3
chr1	24438388	24438888	NIPAL3
chr1	24513634	24514134	RCAN3
chr1	24519597	24520097	RCAN3
chr1	24528705	24529205	RCAN3
chr1	24529231	24529731	RCAN3
chr1	24546439	24546939	LOC100506985
chr1	24552143	24552643	LOC100506985
chr1	24648387	24648887	SRRM1
chr1	25566242	25566742	LDLRAP1
chr1	25566790	25567290	LDLRAP1
chr1	25567941	25568441	LDLRAP1
chr1	25694114	25694614	MAN1C1
chr1	25729798	25730298	MAN1C1
chr1	25786025	25786525	MAN1C1
chr1	25793488	25793988	SELENON
chr1	25794082	25794582	SELENON
chr1	25917435	25917935	STMN1
chr1	25926643	25927143	STMN1
chr1	25953076	25953576	PAFAH2
chr1	26165391	26165891	FAM110D
chr1	26210487	26210987	CATSPER4
chr1	26723305	26723805	ARID1A
chr1	26725182	26725682	ARID1A
chr1	26980622	26981122	TRNP1
chr1	26981123	26981623	TRNP1
chr1	26981666	26982166	TRNP1
chr1	26995676	26996176	TRNP1
chr1	26996390	26996890	TRNP1
chr1	26997012	26997512	TRNP1
chr1	26999310	26999810	TRNP1
chr1	27004644	27005144	TENT5B
chr1	27070982	27071482	SLC9A1
chr1	27300686	27301186	WDTC1
chr1	27527037	27527537	AHDC1
chr1	27527942	27528442	AHDC1
chr1	27529120	27529620	AHDC1
chr1	27536641	27537141	AHDC1
chr1	27560131	27560631	AHDC1
chr1	27560733	27561233	AHDC1
chr1	27561348	27561848	AHDC1
chr1	27592522	27593022	AHDC1
chr1	27593176	27593676	AHDC1
chr1	27593858	27594358	AHDC1
chr1	27594471	27594971	AHDC1
chr1	27602009	27602509	AHDC1
chr1	28058254	28058754	EYA3
chr1	28173727	28174227	PTAFR
chr1	28811864	28812364	OPRD1
chr1	28813077	28813577	OPRD1
chr1	28814467	28814967	OPRD1
chr1	28814979	28815479	OPRD1
chr1	28828168	28828668	OPRD1
chr1	28830777	28831277	OPRD1
chr1	28833356	28833856	OPRD1
chr1	28835226	28835726	OPRD1
chr1	28869018	28869518	OPRD1
chr1	28898549	28899049	EPB41
chr1	28969279	28969779	EPB41
chr1	28977996	28978496	EPB41
chr1	29024856	29025356	EPB41
chr1	29029647	29030147	EPB41
chr1	29053930	29054430	EPB41
chr1	29470062	29470562	LINC01756
chr1	29649907	29650407	LINC01756
chr1	30132871	30133371	LINC01648
chr1	30191105	30191605	LINC01648
chr1	30381263	30381763	MATN1
chr1	30663523	30664023	MATN1
chr1	30681766	30682266	MATN1
chr1	30824340	30824840	SDC3
chr1	30981131	30981631	PUM1
chr1	31376697	31377197	FABP3
chr1	31511077	31511577	LINC01226
chr1	31531253	31531753	LINC01226
chr1	31706346	31706846	COL16A1
chr1	31753841	31754341	ADGRB2
chr1	31842862	31843362	SPOCD1
chr1	31897549	31898049	PTP4A2
chr1	32019039	32019539	KHDRBS1
chr1	32570215	32570715	ZBTB8A
chr1	32877740	32878240	FNDC5
chr1	32878544	32879044	FNDC5
chr1	32880470	32880970	HPCA
chr1	32881072	32881572	HPCA
chr1	32881843	32882343	HPCA
chr1	32882375	32882875	HPCA
chr1	32883009	32883509	HPCA
chr1	32883615	32884115	HPCA
chr1	32884235	32884735	HPCA
chr1	32884801	32885301	HPCA
chr1	32885594	32886094	HPCA
chr1	32886187	32886687	HPCA
chr1	32886921	32887421	HPCA
chr1	32887644	32888144	HPCA
chr1	32888606	32889106	HPCA
chr1	32889327	32889827	HPCA
chr1	32889851	32890351	HPCA
chr1	32890378	32890878	HPCA
chr1	32891058	32891558	HPCA
chr1	32893450	32893950	HPCA
chr1	32984339	32984839	RNF19B
chr1	33229047	33229547	ZNF362
chr1	33437245	33437745	PHC2
chr1	33710345	33710845	CSMD2
chr1	34002824	34003324	CSMD2
chr1	34163086	34163586	CSMD2
chr1	34587026	34587526	MIR552
chr1	35449557	35450057	KIAA0319L
chr1	35558816	35559316	NCDN
chr1	36365187	36365687	STK40
chr1	36536291	36536791	CSF3R
chr1	36567808	36568308	CSF3R
chr1	36625234	36625734	CSF3R
chr1	36625741	36626241	CSF3R
chr1	36924014	36924514	GRIK3
chr1	36924520	36925020	GRIK3
chr1	36925238	36925738	GRIK3
chr1	37073701	37074201	GRIK3
chr1	37141998	37142498	MIR4255
chr1	37255040	37255540	MIR4255
chr1	37808995	37809495	C1orf122
chr1	37893473	37893973	INPP5B
chr1	38020510	38021010	UTP11
chr1	38175024	38175524	LINC01343
chr1	38285721	38286221	LINC01343
chr1	39081141	39081641	MACF1
chr1	39090152	39090652	MACF1
chr1	39268143	39268643	MACF1
chr1	39276913	39277413	MACF1
chr1	39646164	39646664	HEYL
chr1	39646672	39647172	HEYL
chr1	39671906	39672406	NT5C1A
chr1	39708506	39709006	PPIE
chr1	39711439	39711939	PPIE
chr1	39734172	39734672	PPIE
chr1	39845533	39846033	TRIT1
chr1	40150270	40150770	RLF
chr1	40658797	40659297	RIMS3
chr1	40765643	40766143	NFYC
chr1	40980593	40981093	CTPS1
chr1	40985435	40985935	CTPS1
chr1	41003675	41004175	CTPS1
chr1	41222874	41223374	SCMH1
chr1	41320417	41320917	FOXO6
chr1	41366049	41366549	FOXO6
chr1	41372214	41372714	FOXO6
chr1	41380900	41381400	FOXO6
chr1	41501511	41502011	HIVEP3
chr1	41536108	41536608	HIVEP3
chr1	41658458	41658958	HIVEP3
chr1	41662008	41662508	HIVEP3
chr1	41664779	41665279	HIVEP3
chr1	41665524	41666024	HIVEP3
chr1	41915389	41915889	HIVEP3
chr1	41916971	41917471	HIVEP3
chr1	41917877	41918377	HIVEP3
chr1	41918433	41918933	HIVEP3
chr1	41920013	41920513	HIVEP3
chr1	42329037	42329537	FOXJ3
chr1	42421403	42421903	RIMKLA
chr1	43913175	43913675	ST3GAL3
chr1	44024460	44024960	SLC6A9
chr1	44024989	44025489	SLC6A9
chr1	44941403	44941903	EIF2B3
chr1	45355889	45356389	TESK2
chr1	46362045	46362545	NSUN4
chr1	46479680	46480180	DMBX1
chr1	46592793	46593293	MKNK1
chr1	46613775	46614275	MKNK1
chr1	46613775	46614275	MOB3C
chr1	46624163	46624663	MOB3C
chr1	47251634	47252134	STIL
chr1	47690472	47690972	TRABD2B
chr1	47806031	47806531	TRABD2B
chr1	47881767	47882267	TRABD2B
chr1	48201988	48202488	SLC5A9
chr1	48207811	48208311	SLC5A9
chr1	49615326	49615826	AGBL4
chr1	51625130	51625630	OSBPL9
chr1	51648354	51648854	OSBPL9
chr1	51655231	51655731	OSBPL9
chr1	51669177	51669677	OSBPL9
chr1	51669834	51670334	OSBPL9
chr1	51726946	51727446	OSBPL9
chr1	51906288	51906788	RAB3B
chr1	52348643	52349143	CC2D1B
chr1	52856853	52857353	ZYG11A
chr1	53048897	53049397	SCP2
chr1	53066424	53066924	PODN
chr1	53073938	53074438	PODN
chr1	53088857	53089357	SLC1A7
chr1	53115909	53116409	SLC1A7
chr1	53119830	53120330	SLC1A7
chr1	53122166	53122666	SLC1A7
chr1	53134933	53135433	SLC1A7
chr1	53300393	53300893	LRP8
chr1	53311248	53311748	LRP8
chr1	53317253	53317753	LRP8
chr1	53319461	53319961	LRP8
chr1	53327871	53328371	LRP8
chr1	53327871	53328371	LINC01771
chr1	53328617	53329117	LINC01771
chr1	53333982	53334482	LINC01771
chr1	53336092	53336592	LINC01771
chr1	53376089	53376589	LINC01771
chr1	53404007	53404507	DMRTB1
chr1	53511677	53512177	GLIS1
chr1	53517796	53518296	GLIS1
chr1	54110978	54111478	TCEANC2
chr1	54220407	54220907	MRPL37
chr1	54277672	54278172	SSBP3
chr1	54332088	54332588	SSBP3
chr1	54342673	54343173	SSBP3
chr1	54356289	54356789	SSBP3
chr1	54358491	54358991	SSBP3
chr1	54547819	54548319	ACOT11
chr1	54887034	54887534	DHCR24
chr1	54919910	54920410	DHCR24
chr1	54982726	54983226	TMEM61
chr1	55229228	55229728	MIR4422
chr1	55443510	55444010	MIR4422
chr1	55833373	55833873	MIR4422
chr1	55988428	55988928	PLPP3
chr1	55993156	55993656	PLPP3
chr1	56060837	56061337	PLPP3
chr1	56061347	56061847	PLPP3
chr1	56070535	56071035	PLPP3
chr1	56374155	56374655	PLPP3
chr1	56378388	56378888	PLPP3
chr1	56502981	56503481	PLPP3
chr1	56824973	56825473	FYB2
chr1	56979389	56979889	C8B
chr1	57024290	57024790	DAB1
chr1	57036841	57037341	DAB1
chr1	57058777	57059277	DAB1
chr1	57252921	57253421	DAB1
chr1	57258222	57258722	DAB1
chr1	57258833	57259333	DAB1
chr1	57273783	57274283	DAB1
chr1	57312875	57313375	DAB1
chr1	57313504	57314004	DAB1
chr1	57422304	57422804	DAB1
chr1	57423043	57423543	DAB1
chr1	57423822	57424322	DAB1
chr1	57424426	57424926	DAB1
chr1	57440071	57440571	DAB1
chr1	57440697	57441197	DAB1
chr1	57445557	57446057	DAB1
chr1	57521024	57521524	DAB1
chr1	57620522	57621022	DAB1
chr1	57621095	57621595	DAB1
chr1	57712816	57713316	DAB1
chr1	57881722	57882222	DAB1
chr1	58143957	58144457	DAB1
chr1	58144473	58144973	DAB1
chr1	58157990	58158490	DAB1
chr1	58158539	58159039	DAB1
chr1	58166083	58166583	DAB1
chr1	60017300	60017800	C1orf87
chr1	60017806	60018306	C1orf87
chr1	60068589	60069089	C1orf87
chr1	60126656	60127156	C1orf87
chr1	60223217	60223717	C1orf87
chr1	60229341	60229841	C1orf87
chr1	60230262	60230762	C1orf87
chr1	60576496	60576996	LOC101926964
chr1	60697274	60697774	LOC101926964
chr1	60990451	60990951	NFIA
chr1	61010053	61010553	NFIA
chr1	61013193	61013693	NFIA
chr1	61017214	61017714	NFIA
chr1	61995572	61996072	PATJ
chr1	62022207	62022707	PATJ
chr1	62022739	62023239	PATJ
chr1	62025109	62025609	PATJ
chr1	62057571	62058071	PATJ
chr1	62375661	62376161	KANK4
chr1	62427796	62428296	USP1
chr1	62428306	62428806	USP1
chr1	63162843	63163343	LINC00466
chr1	64469979	64470479	CACHD1
chr1	64470546	64471046	CACHD1
chr1	64471240	64471740	CACHD1
chr1	64505256	64505756	CACHD1
chr1	64505903	64506403	CACHD1
chr1	64541948	64542448	CACHD1
chr1	64624797	64625297	CACHD1
chr1	64642076	64642576	CACHD1
chr1	65527029	65527529	LEPR
chr1	65572699	65573199	LEPR
chr1	65586475	65586975	LEPR
chr1	65791669	65792169	PDE4B
chr1	65792202	65792702	PDE4B
chr1	65792875	65793375	PDE4B
chr1	65793753	65794253	PDE4B
chr1	65891675	65892175	PDE4B
chr1	65906041	65906541	PDE4B
chr1	65936584	65937084	PDE4B
chr1	65949126	65949626	PDE4B
chr1	65962359	65962859	PDE4B
chr1	66183109	66183609	PDE4B
chr1	66271225	66271725	PDE4B
chr1	66343827	66344327	PDE4B
chr1	66423974	66424474	PDE4B
chr1	67647039	67647539	GADD45A
chr1	68102983	68103483	GNG12-AS1
chr1	68102983	68103483	WLS
chr1	68145199	68145699	GNG12-AS1
chr1	68145199	68145699	WLS
chr1	68373420	68373920	RPE65
chr1	68797996	68798496	DEPDC1-AS1
chr1	68944670	68945170	DEPDC1-AS1
chr1	69110323	69110823	LRRC7
chr1	69129516	69130016	LRRC7
chr1	69146703	69147203	LRRC7
chr1	69567007	69567507	LRRC7
chr1	69568087	69568587	LRRC7
chr1	69568597	69569097	LRRC7
chr1	69569307	69569807	LRRC7
chr1	69569948	69570448	LRRC7
chr1	69570588	69571088	LRRC7
chr1	69572996	69573496	LRRC7
chr1	69656853	69657353	LRRC7
chr1	69707067	69707567	LRRC7
chr1	69709040	69709540	LRRC7
chr1	69710509	69711009	LRRC7
chr1	69914128	69914628	LRRC7
chr1	70116942	70117442	LRRC7
chr1	70450625	70451125	CTH
chr1	70467055	70467555	CTH
chr1	70487085	70487585	CTH
chr1	70504366	70504866	CTH
chr1	70673373	70673873	LINC01788
chr1	71046255	71046755	PTGER3
chr1	71047563	71048063	PTGER3
chr1	71795791	71796291	NEGR1
chr1	71795791	71796291	NEGR1-IT1
chr1	71975411	71975911	NEGR1
chr1	71986018	71986518	NEGR1
chr1	71989234	71989734	NEGR1
chr1	72767686	72768186	NEGR1
chr1	73517278	73517778	LINC01360
chr1	73517928	73518428	LINC01360
chr1	73886762	73887262	LRRIQ3
chr1	74002776	74003276	LRRIQ3
chr1	74343147	74343647	FPGT-TNNI3K
chr1	74343147	74343647	TNNI3K
chr1	74620329	74620829	ERICH3
chr1	74620329	74620829	ERICH3-AS1
chr1	74673171	74673671	ERICH3
chr1	74673776	74674276	ERICH3
chr1	74686505	74687005	ERICH3
chr1	74712891	74713391	CRYZ
chr1	74964388	74964888	LHX8
chr1	75342708	75343208	SLC44A5
chr1	75421219	75421719	SLC44A5
chr1	75534374	75534874	SLC44A5
chr1	75614669	75615169	SLC44A5
chr1	75615274	75615774	SLC44A5
chr1	75615908	75616408	SLC44A5
chr1	75686559	75687059	ACADM
chr1	76100306	76100806	ST6GALNAC3
chr1	76109805	76110305	ST6GALNAC3
chr1	76154071	76154571	ST6GALNAC3
chr1	76207015	76207515	ST6GALNAC3
chr1	76764876	76765376	ST6GALNAC5
chr1	76865577	76866077	ST6GALNAC5
chr1	76867207	76867707	ST6GALNAC5
chr1	76868036	76868536	ST6GALNAC5
chr1	76868913	76869413	ST6GALNAC5
chr1	76939120	76939620	ST6GALNAC5
chr1	77014023	77014523	ST6GALNAC5
chr1	77063430	77063930	ST6GALNAC5
chr1	77067564	77068064	ST6GALNAC5
chr1	77539495	77539995	AK5
chr1	77863515	77864015	MIGA1
chr1	79549131	79549631	ADGRL4
chr1	80603928	80604428	LINC01781
chr1	80868307	80868807	LINC01781
chr1	80892652	80893152	LINC01781
chr1	81305876	81306376	ADGRL2
chr1	81308279	81308779	ADGRL2
chr1	81310064	81310564	ADGRL2
chr1	81310691	81311191	ADGRL2
chr1	81311203	81311703	ADGRL2
chr1	81311856	81312356	ADGRL2
chr1	81312475	81312975	ADGRL2
chr1	81314193	81314693	ADGRL2
chr1	81316161	81316661	ADGRL2
chr1	81326753	81327253	ADGRL2
chr1	81327535	81328035	ADGRL2
chr1	81329964	81330464	ADGRL2
chr1	81330501	81331001	ADGRL2
chr1	81379112	81379612	ADGRL2
chr1	81408699	81409199	ADGRL2
chr1	81419567	81420067	ADGRL2
chr1	81423096	81423596	ADGRL2
chr1	81423984	81424484	ADGRL2
chr1	81431120	81431620	ADGRL2
chr1	81509535	81510035	ADGRL2
chr1	81613561	81614061	ADGRL2
chr1	81809386	81809886	ADGRL2
chr1	81826149	81826649	ADGRL2
chr1	81937743	81938243	ADGRL2
chr1	82286489	82286989	ADGRL2
chr1	82347508	82348008	ADGRL2
chr1	82829524	82830024	LINC01361
chr1	82893631	82894131	LINC01361
chr1	83575249	83575749	LINC01725
chr1	83692736	83693236	LINC01725
chr1	83693320	83693820	LINC01725
chr1	83695200	83695700	LINC01725
chr1	83698622	83699122	LINC01725
chr1	83761941	83762441	LINC01725
chr1	83764193	83764693	LINC01725
chr1	83777378	83777878	LINC01725
chr1	83800390	83800890	LINC01725
chr1	83836962	83837462	LINC01725
chr1	83836962	83837462	LOC101927560
chr1	83845734	83846234	LINC01725
chr1	83845734	83846234	LOC101927560
chr1	83846409	83846909	LINC01725
chr1	83846409	83846909	LOC101927560
chr1	84060074	84060574	PRKACB
chr1	84062680	84063180	PRKACB
chr1	84164388	84164888	PRKACB
chr1	84302335	84302835	SAMD13
chr1	84758905	84759405	LPAR3
chr1	84759665	84760165	LPAR3
chr1	84763666	84764166	LPAR3
chr1	85137537	85138037	MIR4423
chr1	86064502	86065002	COL24A1
chr1	86239483	86239983	COL24A1
chr1	86263942	86264442	ODF2L
chr1	86405600	86406100	ODF2L
chr1	87188089	87188589	LINC01140
chr1	87212749	87213249	LINC01140
chr1	87332951	87333451	LMO4
chr1	87391851	87392351	LINC01364
chr1	87904771	87905271	LINC01364
chr1	87905596	87906096	LINC01364
chr1	87949676	87950176	LINC01364
chr1	88104801	88105301	PKN2-AS1
chr1	88179103	88179603	PKN2-AS1
chr1	88179643	88180143	PKN2-AS1
chr1	88182755	88183255	PKN2-AS1
chr1	88184092	88184592	PKN2-AS1
chr1	88876901	88877401	GTF2B
chr1	89544154	89544654	LRRC8B
chr1	89547710	89548210	LRRC8B
chr1	89548245	89548745	LRRC8B
chr1	89607859	89608359	LRRC8C-DT
chr1	91103918	91104418	ZNF644
chr1	91680721	91681221	TGFBR3
chr1	91693396	91693896	TGFBR3
chr1	92167065	92167565	KIAA1107
chr1	92168620	92169120	KIAA1107
chr1	92169222	92169722	KIAA1107
chr1	92239924	92240424	C1orf146
chr1	92495387	92495887	GFI1
chr1	93328764	93329264	CCDC18-AS1
chr1	93471836	93472336	FNBP1L
chr1	93967150	93967650	ABCA4
chr1	93979841	93980341	ABCA4
chr1	94873785	94874285	SLC44A3
chr1	94874357	94874857	SLC44A3
chr1	94926950	94927450	CNN3
chr1	96461010	96461510	LINC01787
chr1	97052811	97053311	DPYD
chr1	97123711	97124211	DPYD
chr1	97123711	97124211	DPYD-AS1
chr1	97137898	97138398	DPYD
chr1	97137898	97138398	DPYD-AS1
chr1	97176266	97176766	DPYD
chr1	97176266	97176766	DPYD-AS1
chr1	97306023	97306523	DPYD
chr1	97306023	97306523	DPYD-AS1
chr1	97663842	97664342	DPYD
chr1	97664776	97665276	DPYD
chr1	98893173	98893673	PLPPR5
chr1	98925037	98925537	PLPPR5
chr1	98929433	98929933	PLPPR5
chr1	99154027	99154527	LOC100129620
chr1	99473561	99474061	LINC01708
chr1	100023071	100023571	SLC35A3
chr1	100103941	100104441	SASS6
chr1	101874728	101875228	OLFM3
chr1	101879788	101880288	OLFM3
chr1	101915629	101916129	OLFM3
chr1	101976096	101976596	OLFM3
chr1	104294104	104294604	AMY2A
chr1	104648360	104648860	LINC01676
chr1	104784493	104784993	LINC01676
chr1	105354210	105354710	LINC01676
chr1	107692479	107692979	VAV3
chr1	107829089	107829589	VAV3
chr1	108511728	108512228	NBPF6
chr1	108512426	108512926	NBPF6
chr1	108645803	108646303	FAM102B
chr1	108717360	108717860	FNDC7
chr1	108717946	108718446	FNDC7
chr1	108811591	108812091	STXBP3
chr1	108858483	108858983	AKNAD1
chr1	108858483	108858983	SPATA42
chr1	109148978	109149478	KIAA1324
chr1	109295892	109296392	MYBPHL
chr1	109521337	109521837	AMIGO1
chr1	109523626	109524126	AMIGO1
chr1	109529601	109530101	GPR61
chr1	109530184	109530684	GPR61
chr1	109530723	109531223	GPR61
chr1	109535387	109535887	GPR61
chr1	109535894	109536394	GPR61
chr1	109620826	109621326	AMPD2
chr1	109623520	109624020	AMPD2
chr1	109659979	109660479	GSTM4
chr1	109814117	109814617	GSTM5
chr1	109845202	109845702	CSF1
chr1	110171400	110171900	SLC6A17
chr1	110537913	110538413	KCNA10
chr1	110671210	110671710	KCNA3
chr1	110671912	110672412	KCNA3
chr1	110674138	110674638	KCNA3
chr1	110674768	110675268	KCNA3
chr1	110675395	110675895	KCNA3
chr1	110677558	110678058	KCNA3
chr1	110688890	110689390	KCNA3
chr1	110713904	110714404	KCNA3
chr1	110736847	110737347	KCNA3
chr1	110756405	110756905	KCNA3
chr1	110760292	110760792	KCNA3
chr1	111561200	111561700	TMIGD3
chr1	111561200	111561700	RAP1A
chr1	111585178	111585678	RAP1A
chr1	111786396	111786896	KCND3
chr1	111852372	111852872	KCND3
chr1	111878410	111878910	KCND3
chr1	111880928	111881428	KCND3
chr1	111889115	111889615	KCND3
chr1	111920193	111920693	KCND3
chr1	111941354	111941854	KCND3
chr1	111948011	111948511	KCND3
chr1	111948524	111949024	KCND3
chr1	111967224	111967724	KCND3
chr1	111967841	111968341	KCND3
chr1	111989650	111990150	LINC01750
chr1	111990799	111991299	LINC01750
chr1	111991331	111991831	LINC01750
chr1	112247062	112247562	CTTNBP2NL
chr1	112247634	112248134	CTTNBP2NL
chr1	112458697	112459197	CTTNBP2NL
chr1	112779825	112780325	LINC01356
chr1	113140487	113140987	LRIG2
chr1	113398992	113399492	MAGI3
chr1	113411022	113411522	MAGI3
chr1	113413488	113413988	MAGI3
chr1	113433127	113433627	MAGI3
chr1	113433862	113434362	MAGI3
chr1	113654829	113655329	MAGI3
chr1	114215353	114215853	SYT6
chr1	114259431	114259931	SYT6
chr1	114662080	114662580	DENND2C
chr1	115196224	115196724	NGF
chr1	115217669	115218169	NGF
chr1	115656730	115657230	VANGL1
chr1	115761572	115762072	CASQ2
chr1	116416147	116416647	ATP1A1-AS1
chr1	117017611	117018111	CD101
chr1	117565740	117566240	LOC100996263
chr1	117712590	117713090	TENT5C
chr1	119517490	119517990	HSD3B1
chr1	145985736	145986236	TXNIP
chr1	146654081	146654581	NA
chr1	147554273	147554773	BCL9
chr1	149812197	149812697	HIST2H2BF
chr1	149813426	149813926	HIST2H3D
chr1	150302292	150302792	MRPS21
chr1	150419796	150420296	RPRD2
chr1	150737776	150738276	CTSS
chr1	151187106	151187606	VPS72
chr1	151187827	151188327	VPS72
chr1	151709613	151710113	CELF3
chr1	151710134	151710634	CELF3
chr1	151710134	151710634	RIIAD1
chr1	151710844	151711344	CELF3
chr1	151710844	151711344	RIIAD1
chr1	151711370	151711870	CELF3
chr1	151711370	151711870	RIIAD1
chr1	151716020	151716520	CELF3
chr1	151716020	151716520	RIIAD1
chr1	151716708	151717208	CELF3
chr1	151716708	151717208	RIIAD1
chr1	151717242	151717742	RIIAD1
chr1	151717915	151718415	RIIAD1
chr1	151719262	151719762	RIIAD1
chr1	153410438	153410938	S100A7A
chr1	153413160	153413660	S100A7A
chr1	153525258	153525758	S100A6
chr1	153880872	153881372	GATAD2B
chr1	154419397	154419897	IL6R
chr1	154764375	154764875	KCNN3
chr1	154803484	154803984	KCNN3
chr1	154955127	154955627	PBXIP1
chr1	155166708	155167208	KRTCAP2
chr1	155320633	155321133	FDPS
chr1	155320633	155321133	RUSC1-AS1
chr1	155320633	155321133	RUSC1
chr1	155596079	155596579	MSTO2P
chr1	155596691	155597191	MSTO2P
chr1	155966436	155966936	ARHGEF2
chr1	155967571	155968071	ARHGEF2
chr1	155968578	155969078	ARHGEF2
chr1	155969243	155969743	ARHGEF2
chr1	155970351	155970851	ARHGEF2
chr1	155974713	155975213	ARHGEF2
chr1	155975380	155975880	ARHGEF2
chr1	155976562	155977062	ARHGEF2
chr1	155977367	155977867	ARHGEF2
chr1	155977941	155978441	ARHGEF2
chr1	155982442	155982942	ARHGEF2
chr1	156346631	156347131	CCT3
chr1	156346631	156347131	TSACC
chr1	156815257	156815757	SH2D2A
chr1	156815257	156815757	NTRK1
chr1	156831216	156831716	NTRK1
chr1	156851745	156852245	NTRK1
chr1	156851745	156852245	INSRR
chr1	156852307	156852807	NTRK1
chr1	156852307	156852807	INSRR
chr1	156860644	156861144	NTRK1
chr1	157069566	157070066	ETV3L
chr1	159140976	159141476	AIM2
chr1	159141511	159142011	AIM2
chr1	159142188	159142688	AIM2
chr1	159160917	159161417	CADM3
chr1	159163795	159164295	CADM3
chr1	159171246	159171746	CADM3
chr1	159171914	159172414	CADM3
chr1	159172899	159173399	CADM3
chr1	159173491	159173991	CADM3
chr1	159179845	159180345	CADM3
chr1	159205541	159206041	CADM3-AS1
chr1	159205541	159206041	ACKR1
chr1	159207704	159208204	CADM3-AS1
chr1	159212717	159213217	CADM3-AS1
chr1	159229429	159229929	CADM3-AS1
chr1	159831213	159831713	SLAMF8
chr1	159831740	159832240	SLAMF8
chr1	159853990	159854490	SNHG28
chr1	159853990	159854490	VSIG8
chr1	159918276	159918776	TAGLN2
chr1	160046522	160047022	KCNJ10
chr1	160081202	160081702	KCNJ9
chr1	160113962	160114462	ATP1A2
chr1	160362435	160362935	NCSTN
chr1	161185266	161185766	ADAMTS4
chr1	161185768	161186268	ADAMTS4
chr1	161190751	161191251	ADAMTS4
chr1	161258446	161258946	PCP4L1
chr1	161259102	161259602	PCP4L1
chr1	161260539	161261039	PCP4L1
chr1	161261118	161261618	PCP4L1
chr1	161265401	161265901	PCP4L1
chr1	161266060	161266560	PCP4L1
chr1	161266821	161267321	PCP4L1
chr1	161274225	161274725	PCP4L1
chr1	161274814	161275314	PCP4L1
chr1	161275416	161275916	PCP4L1
chr1	161612430	161612930	FCGR2C
chr1	161802970	161803470	ATF6
chr1	161841600	161842100	ATF6
chr1	161859369	161859869	ATF6
chr1	162114224	162114724	NOS1AP
chr1	162177033	162177533	NOS1AP
chr1	162270414	162270914	NOS1AP
chr1	162630827	162631327	DDR2
chr1	162666292	162666792	DDR2
chr1	163472272	163472772	NUF2
chr1	165395322	165395822	RXRG
chr1	166010276	166010776	FAM78B
chr1	166469944	166470444	FAM78B
chr1	166813750	166814250	POGK
chr1	166948421	166948921	ILDR2
chr1	167137459	167137959	GPA33
chr1	170133579	170134079	METTL11B
chr1	171139228	171139728	FMO3
chr1	171139891	171140391	FMO3
chr1	171252418	171252918	FMO1
chr1	171457422	171457922	PRRC2C
chr1	171768545	171769045	EEF1AKNMT
chr1	172105179	172105679	DNM3
chr1	173960552	173961052	RC3H1
chr1	174480278	174480778	RABGAP1L
chr1	174641920	174642420	RABGAP1L
chr1	174799403	174799903	RABGAP1L
chr1	174940656	174941156	RABGAP1L
chr1	174940656	174941156	LOC101928696
chr1	174954054	174954554	RABGAP1L
chr1	174954054	174954554	LOC101928696
chr1	175039137	175039637	MRPS14
chr1	175573512	175574012	TNR
chr1	176195550	176196050	COP1
chr1	176489342	176489842	PAPPA2
chr1	176716979	176717479	PAPPA2
chr1	177254919	177255419	BRINP2
chr1	177275773	177276273	BRINP2
chr1	177591005	177591505	LINC01741
chr1	177742355	177742855	LINC01741
chr1	177836701	177837201	SEC16B
chr1	177865666	177866166	SEC16B
chr1	177920841	177921341	SEC16B
chr1	177983080	177983580	SEC16B
chr1	178164078	178164578	RASAL2
chr1	178576058	178576558	C1orf220
chr1	178644167	178644667	MIR4424
chr1	178660428	178660928	MIR4424
chr1	178690476	178690976	MIR4424
chr1	178929152	178929652	RALGPS2
chr1	179178948	179179448	ABL2
chr1	179709794	179710294	TDRD5
chr1	179794941	179795441	FAM163A
chr1	180229012	180229512	LHX4
chr1	180229724	180230224	LHX4
chr1	180231332	180231832	LHX4
chr1	180234618	180235118	LHX4
chr1	180237804	180238304	LHX4
chr1	180241248	180241748	LHX4
chr1	180241901	180242401	LHX4
chr1	180249224	180249724	LHX4
chr1	180255996	180256496	LHX4
chr1	180358608	180359108	ACBD6
chr1	180362084	180362584	ACBD6
chr1	180362660	180363160	ACBD6
chr1	180502627	180503127	ACBD6
chr1	180906316	180906816	KIAA1614
chr1	180906951	180907451	KIAA1614
chr1	180968691	180969191	STX6
chr1	181097125	181097625	IER5
chr1	181099359	181099859	IER5
chr1	181180289	181180789	LINC01732
chr1	181235464	181235964	LINC01699
chr1	181984001	181984501	ZNF648
chr1	182317775	182318275	LINC01344
chr1	182367791	182368291	GLUL
chr1	182391620	182392120	GLUL
chr1	182595645	182596145	RGS16
chr1	182596363	182596863	RGS16
chr1	182601347	182601847	RGS16
chr1	182606605	182607105	RGS16
chr1	182633638	182634138	RGS8
chr1	182634589	182635089	RGS8
chr1	182635333	182635833	RGS8
chr1	182635848	182636348	RGS8
chr1	182636944	182637444	RGS8
chr1	182641150	182641650	RGS8
chr1	182641655	182642155	RGS8
chr1	182656919	182657419	RGS8
chr1	182657455	182657955	RGS8
chr1	182658034	182658534	RGS8
chr1	182668511	182669011	RGS8
chr1	182670606	182671106	RGS8
chr1	182671121	182671621	RGS8
chr1	182671732	182672232	RGS8
chr1	182675356	182675856	RGS8
chr1	182676992	182677492	RGS8
chr1	182679220	182679720	RGS8
chr1	182679734	182680234	RGS8
chr1	182681460	182681960	RGS8
chr1	182683459	182683959	RGS8
chr1	182684404	182684904	RGS8
chr1	182685172	182685672	RGS8
chr1	182685716	182686216	RGS8
chr1	182699310	182699810	RGS8
chr1	182699925	182700425	RGS8
chr1	182701975	182702475	RGS8
chr1	182703110	182703610	RGS8
chr1	182707841	182708341	RGS8
chr1	182714805	182715305	RGS8
chr1	182753977	182754477	NPL
chr1	182783018	182783518	NPL
chr1	182783595	182784095	NPL
chr1	182956039	182956539	SHCBP1L
chr1	183188724	183189224	LAMC2
chr1	184045888	184046388	TSEN15
chr1	184469386	184469886	C1orf21
chr1	184560894	184561394	C1orf21
chr1	184634175	184634675	C1orf21
chr1	184706507	184707007	EDEM3
chr1	184745829	184746329	EDEM3
chr1	184802264	184802764	FAM129A
chr1	184838626	184839126	FAM129A
chr1	184889084	184889584	FAM129A
chr1	185926501	185927001	HMCN1
chr1	185933394	185933894	HMCN1
chr1	186075833	186076333	HMCN1
chr1	186077255	186077755	HMCN1
chr1	186114343	186114843	HMCN1
chr1	187474415	187474915	LINC01037
chr1	187762092	187762592	LINC01037
chr1	187776485	187776985	LINC01037
chr1	187787695	187788195	LINC01037
chr1	187970620	187971120	LINC01037
chr1	188058752	188059252	LINC01037
chr1	188106624	188107124	LINC01037
chr1	191876218	191876718	RGS18
chr1	192156601	192157101	RGS18
chr1	193183018	193183518	CDC73
chr1	193183018	193183518	B3GALT2
chr1	193185874	193186374	CDC73
chr1	193185874	193186374	B3GALT2
chr1	193186388	193186888	CDC73
chr1	193186388	193186888	B3GALT2
chr1	193186892	193187392	CDC73
chr1	193187922	193188422	CDC73
chr1	193334676	193335176	LINC01031
chr1	193339364	193339864	LINC01031
chr1	193847259	193847759	LINC01031
chr1	194071173	194071673	LINC01031
chr1	194151953	194152453	LINC01031
chr1	195866294	195866794	KCNT2
chr1	196710461	196710961	CFH
chr1	197463313	197463813	CRB1
chr1	197529212	197529712	DENND1B
chr1	197557199	197557699	DENND1B
chr1	197638292	197638792	DENND1B
chr1	198155185	198155685	NEK7
chr1	198862938	198863438	MIR181A1HG
chr1	198926082	198926582	MIR181A1HG
chr1	198929862	198930362	MIR181A1HG
chr1	198934760	198935260	MIR181A1HG
chr1	198937261	198937761	MIR181A1HG
chr1	199033460	199033960	LINC01221
chr1	199179478	199179978	LINC01221
chr1	199232577	199233077	LINC01221
chr1	199761296	199761796	NR5A2
chr1	200333767	200334267	LINC00862
chr1	200334315	200334815	LINC00862
chr1	200493343	200493843	KIF14
chr1	200705931	200706431	LOC101929224
chr1	200982005	200982505	KIF21B
chr1	201377673	201378173	TNNT2
chr1	201377673	201378173	LAD1
chr1	201426295	201426795	TNNI1
chr1	201530711	201531211	CSRP1
chr1	201539322	201539822	CSRP1
chr1	201539851	201540351	CSRP1
chr1	201544045	201544545	CSRP1
chr1	201610731	201611231	NAV1
chr1	201649637	201650137	NAV1
chr1	202210356	202210856	LGR6
chr1	202291984	202292484	LGR6
chr1	202422669	202423169	PPP1R12B
chr1	202863037	202863537	RABIF
chr1	203096495	203096995	ADORA1
chr1	203521141	203521641	OPTC
chr1	203522123	203522623	OPTC
chr1	203589045	203589545	ATP2B4
chr1	203637397	203637897	ATP2B4
chr1	203638071	203638571	ATP2B4
chr1	203640974	203641474	ATP2B4
chr1	204257432	204257932	PLEKHA6
chr1	204283820	204284320	PLEKHA6
chr1	204291850	204292350	PLEKHA6
chr1	204300808	204301308	PLEKHA6
chr1	204341352	204341852	PLEKHA6
chr1	204350820	204351320	PLEKHA6
chr1	204559864	204560364	MDM4
chr1	204712130	204712630	LRRN2
chr1	204802499	204802999	NFASC
chr1	204852817	204853317	NFASC
chr1	204868201	204868701	NFASC
chr1	204879297	204879797	NFASC
chr1	204974912	204975412	NFASC
chr1	205041796	205042296	CNTN2
chr1	205056100	205056600	CNTN2
chr1	205094513	205095013	RBBP5
chr1	205343259	205343759	KLHDC8A
chr1	205343929	205344429	KLHDC8A
chr1	205344601	205345101	KLHDC8A
chr1	205352285	205352785	KLHDC8A
chr1	205356465	205356965	KLHDC8A
chr1	205360046	205360546	KLHDC8A
chr1	205424877	205425377	LEMD1
chr1	205429246	205429746	LEMD1
chr1	205429840	205430340	LEMD1
chr1	205444440	205444940	LEMD1
chr1	205444440	205444940	BLACAT1
chr1	205445039	205445539	LEMD1
chr1	205445039	205445539	BLACAT1
chr1	205521619	205522119	CDK18
chr1	205543443	205543943	CDK18
chr1	205543962	205544462	CDK18
chr1	205554028	205554528	MFSD4A
chr1	205566881	205567381	MFSD4A
chr1	205568706	205569206	MFSD4A
chr1	205569433	205569933	MFSD4A
chr1	205570204	205570704	MFSD4A
chr1	205570776	205571276	MFSD4A
chr1	205571590	205572090	MFSD4A
chr1	205577219	205577719	MFSD4A
chr1	205578171	205578671	MFSD4A
chr1	205579561	205580061	MFSD4A
chr1	205592431	205592931	MFSD4A
chr1	205628519	205629019	ELK4
chr1	205892109	205892609	SLC26A9
chr1	206421241	206421741	SRGAP2
chr1	206421890	206422390	SRGAP2
chr1	206422501	206423001	SRGAP2
chr1	206444785	206445285	SRGAP2
chr1	206445330	206445830	SRGAP2
chr1	206446993	206447493	SRGAP2
chr1	206447913	206448413	SRGAP2
chr1	207620202	207620702	CR1
chr1	207821620	207822120	MIR29B2CHG
chr1	207866717	207867217	MIR29B2CHG
chr1	207898610	207899110	CD34
chr1	208332616	208333116	PLXNA2
chr1	208450464	208450964	PLXNA2
chr1	209302753	209303253	LINC01696
chr1	209374570	209375070	LINC01696
chr1	209375909	209376409	LINC01696
chr1	209376704	209377204	LINC01696
chr1	209420318	209420818	MIR205HG
chr1	209421005	209421505	MIR205HG
chr1	209925997	209926497	SYT14
chr1	211494275	211494775	RD3
chr1	211662145	211662645	NEK2
chr1	211705738	211706238	NEK2
chr1	211741108	211741608	LPGAT1
chr1	211741719	211742219	LPGAT1
chr1	211762166	211762666	LPGAT1
chr1	212358834	212359334	PPP2R5A
chr1	212490116	212490616	NENF
chr1	212608326	212608826	ATF3
chr1	213004989	213005489	ANGEL2
chr1	213281502	213282002	RPS6KC1
chr1	213369461	213369961	RPS6KC1
chr1	213390581	213391081	RPS6KC1
chr1	213584162	213584662	PROX1-AS1
chr1	213615977	213616477	PROX1-AS1
chr1	213617278	213617778	PROX1-AS1
chr1	213759822	213760322	PROX1-AS1
chr1	213760500	213761000	PROX1-AS1
chr1	213837027	213837527	PROX1-AS1
chr1	213891127	213891627	PROX1-AS1
chr1	213892333	213892833	PROX1-AS1
chr1	213979632	213980132	PROX1-AS1
chr1	213981202	213981702	PROX1-AS1
chr1	213982149	213982649	PROX1-AS1
chr1	213982805	213983305	PROX1-AS1
chr1	213982805	213983305	PROX1
chr1	213983718	213984218	PROX1-AS1
chr1	213983718	213984218	PROX1
chr1	213984350	213984850	PROX1-AS1
chr1	213984350	213984850	PROX1
chr1	213985165	213985665	PROX1-AS1
chr1	213985165	213985665	PROX1
chr1	213985964	213986464	PROX1-AS1
chr1	213985964	213986464	PROX1
chr1	213987133	213987633	PROX1-AS1
chr1	213987133	213987633	PROX1
chr1	213987640	213988140	PROX1-AS1
chr1	213987640	213988140	PROX1
chr1	213989334	213989834	PROX1
chr1	213990348	213990848	PROX1
chr1	213991085	213991585	PROX1
chr1	213993836	213994336	PROX1
chr1	213996295	213996795	PROX1
chr1	213997135	213997635	PROX1
chr1	213997671	213998171	PROX1
chr1	213998737	213999237	PROX1
chr1	213999275	213999775	PROX1
chr1	214004793	214005293	PROX1
chr1	214006717	214007217	PROX1
chr1	214008488	214008988	PROX1
chr1	214009030	214009530	PROX1
chr1	214010043	214010543	PROX1
chr1	214013394	214013894	PROX1
chr1	214014128	214014628	PROX1
chr1	214015466	214015966	PROX1
chr1	214016198	214016698	PROX1
chr1	214019367	214019867	PROX1
chr1	214021290	214021790	PROX1
chr1	214026831	214027331	PROX1
chr1	214027850	214028350	PROX1
chr1	214142635	214143135	PROX1
chr1	214154904	214155404	PROX1
chr1	214163869	214164369	SMYD2
chr1	214187084	214187584	SMYD2
chr1	215461774	215462274	KCTD3
chr1	216031206	216031706	USH2A
chr1	216922830	216923330	ESRRG
chr1	217090263	217090763	ESRRG
chr1	217392434	217392934	GPATCH2
chr1	217593330	217593830	GPATCH2
chr1	218345659	218346159	TGFB2-AS1
chr1	218529920	218530420	TGFB2
chr1	218584798	218585298	TGFB2
chr1	218588459	218588959	TGFB2
chr1	218616038	218616538	TGFB2
chr1	218775336	218775836	LYPLAL1-DT
chr1	219027161	219027661	LYPLAL1-DT
chr1	220183986	220184486	RAB3GAP2
chr1	220330194	220330694	RAB3GAP2
chr1	220363139	220363639	RAB3GAP2
chr1	220532733	220533233	MARK1
chr1	220564083	220564583	MARK1
chr1	220629794	220630294	MARK1
chr1	220689352	220689852	C1orf115
chr1	220786528	220787028	2022-03-01
chr1	221775955	221776455	DUSP10
chr1	222017956	222018456	LINC01655
chr1	222161001	222161501	LINC01655
chr1	222161539	222162039	LINC01655
chr1	222310778	222311278	HHIPL2
chr1	222365601	222366101	HHIPL2
chr1	222440955	222441455	HHIPL2
chr1	222599369	222599869	TAF1A-AS1
chr1	222615267	222615767	MIA3
chr1	223341087	223341587	SUSD4
chr1	223783282	223783782	TP53BP2
chr1	223783810	223784310	TP53BP2
chr1	223887690	223888190	TP53BP2
chr1	224219324	224219824	LOC101927164
chr1	224219929	224220429	LOC101927164
chr1	225810700	225811200	EPHX1
chr1	226397243	226397743	PARP1
chr1	226420650	226421150	PARP1
chr1	226566175	226566675	STUM
chr1	226681661	226682161	ITPKB
chr1	227349635	227350135	CDC42BPA
chr1	227511380	227511880	ZNF678
chr1	228406767	228407267	TRIM11
chr1	228902977	228903477	RHOU
chr1	228989851	228990351	RHOU
chr1	229340377	229340877	CCSAP
chr1	229370667	229371167	CCSAP
chr1	229371719	229372219	CCSAP
chr1	229408626	229409126	ACTA1
chr1	229410351	229410851	ACTA1
chr1	229411011	229411511	ACTA1
chr1	229664312	229664812	URB2
chr1	230194507	230195007	GALNT2
chr1	230215454	230215954	GALNT2
chr1	230292645	230293145	GALNT2
chr1	230293200	230293700	GALNT2
chr1	230303042	230303542	PGBD5
chr1	230303881	230304381	PGBD5
chr1	230366603	230367103	PGBD5
chr1	230611076	230611576	COG2
chr1	230759496	230759996	AGT
chr1	230759496	230759996	CAPN9
chr1	231161786	231162286	TRIM67
chr1	231639624	231640124	TSNAX-DISC1
chr1	231639624	231640124	DISC1
chr1	231729499	231729999	TSNAX-DISC1
chr1	231729499	231729999	DISC1
chr1	231919381	231919881	DISC1
chr1	231937268	231937768	DISC1
chr1	231937268	231937768	DISC1-IT1
chr1	232090770	232091270	DISC1
chr1	232226378	232226878	SIPA1L2
chr1	232553322	232553822	SIPA1L2
chr1	232620426	232620926	SIPA1L2
chr1	233663575	233664075	KCNK1
chr1	234086387	234086887	SLC35F3
chr1	234235425	234235925	SLC35F3
chr1	234545406	234545906	LINC01354
chr1	234546822	234547322	LINC01354
chr1	234723988	234724488	LINC01132
chr1	235248226	235248726	ARID4B
chr1	235541567	235542067	GNG4
chr1	235725317	235725817	LYST
chr1	235918029	235918529	LYST
chr1	235930125	235930625	NID1
chr1	235930714	235931214	NID1
chr1	236830569	236831069	MTR
chr1	237041819	237042319	RYR2
chr1	237042421	237042921	RYR2
chr1	237043027	237043527	RYR2
chr1	237084358	237084858	RYR2
chr1	237112060	237112560	RYR2
chr1	237112635	237113135	RYR2
chr1	237145712	237146212	RYR2
chr1	237181674	237182174	RYR2
chr1	237281994	237282494	RYR2
chr1	238232314	238232814	LINC01139
chr1	238243231	238243731	LINC01139
chr1	238312977	238313477	LINC01139
chr1	238318435	238318935	LINC01139
chr1	239546789	239547289	CHRM3
chr1	239719266	239719766	CHRM3
chr1	239719266	239719766	CHRM3-AS2
chr1	239719812	239720312	CHRM3
chr1	239719812	239720312	CHRM3-AS2
chr1	239723463	239723963	CHRM3
chr1	239723463	239723963	CHRM3-AS2
chr1	239738151	239738651	CHRM3
chr1	239805773	239806273	CHRM3
chr1	239806320	239806820	CHRM3
chr1	239868086	239868586	CHRM3
chr1	240091608	240092108	FMN2
chr1	240092563	240093063	FMN2
chr1	240093513	240094013	FMN2
chr1	240094290	240094790	FMN2
chr1	240095379	240095879	FMN2
chr1	240219112	240219612	FMN2
chr1	240343016	240343516	FMN2
chr1	240709420	240709920	RGS7
chr1	240772264	240772764	RGS7
chr1	241356118	241356618	RGS7
chr1	241356996	241357496	RGS7
chr1	241495711	241496211	FH
chr1	242138034	242138534	PLD5
chr1	242278331	242278831	PLD5
chr1	242295786	242296286	PLD5
chr1	243393606	243394106	SDCCAG8
chr1	243416008	243416508	SDCCAG8
chr1	243495890	243496390	SDCCAG8
chr1	243495890	243496390	AKT3
chr1	243501449	243501949	AKT3
chr1	243554551	243555051	AKT3
chr1	243558532	243559032	AKT3
chr1	243901679	243902179	LOC339529
chr1	243959933	243960433	LOC339529
chr1	244770513	244771013	DESI2
chr1	245769686	245770186	SMYD3
chr1	245915375	245915875	SMYD3
chr1	246623230	246623730	CNST
chr1	246799030	246799530	LINC01341
chr1	246907399	246907899	AHCTF1
chr1	248153970	248154470	OR2M5
chr2	1392153	1392653	TPO
chr2	1483945	1484445	TPO
chr2	1682889	1683389	PXDN
chr2	1691456	1691956	PXDN
chr2	1794614	1795114	MYT1L
chr2	1855203	1855703	MYT1L
chr2	1892841	1893341	MYT1L
chr2	1893850	1894350	MYT1L
chr2	1990698	1991198	MYT1L
chr2	2188188	2188688	MYT1L
chr2	2191045	2191545	MYT1L
chr2	2324754	2325254	MYT1L
chr2	2324754	2325254	MYT1L-AS1
chr2	2325948	2326448	MYT1L
chr2	2325948	2326448	MYT1L-AS1
chr2	2328219	2328719	MYT1L
chr2	2328825	2329325	MYT1L
chr2	2331079	2331579	MYT1L
chr2	2331822	2332322	MYT1L
chr2	2332383	2332883	MYT1L
chr2	2333054	2333554	MYT1L
chr2	2523926	2524426	MYT1L
chr2	2646628	2647128	LINC01250
chr2	3128730	3129230	LINC01250
chr2	3447980	3448480	TRAPPC12
chr2	4227971	4228471	LINC01304
chr2	5529887	5530387	LINC01248
chr2	5692036	5692536	SOX11
chr2	5932480	5932980	LINC01105
chr2	5932480	5932980	LOC400940
chr2	6031933	6032433	LOC400940
chr2	6370784	6371284	LINC01247
chr2	7542843	7543343	LOC100506274
chr2	7595065	7595565	LOC100506274
chr2	7697261	7697761	LOC101929551
chr2	8225001	8225501	LINC00298
chr2	8225001	8225501	LINC00299
chr2	8378604	8379104	LINC00299
chr2	8763160	8763660	KIDINS220
chr2	9029621	9030121	MBOAT2
chr2	9152857	9153357	ASAP2
chr2	9208850	9209350	ASAP2
chr2	9212253	9212753	ASAP2
chr2	9238815	9239315	ASAP2
chr2	9408757	9409257	ITGB1BP1
chr2	9589670	9590170	YWHAQ
chr2	9940910	9941410	TAF1B
chr2	9943543	9944043	GRHL1
chr2	9944298	9944798	GRHL1
chr2	9945055	9945555	GRHL1
chr2	10076572	10077072	CYS1
chr2	10078255	10078755	CYS1
chr2	10078827	10079327	CYS1
chr2	10079389	10079889	CYS1
chr2	10080052	10080552	CYS1
chr2	10094168	10094668	CYS1
chr2	10261319	10261819	HPCAL1
chr2	10297873	10298373	HPCAL1
chr2	10304427	10304927	HPCAL1
chr2	10305194	10305694	HPCAL1
chr2	10306037	10306537	HPCAL1
chr2	10326577	10327077	HPCAL1
chr2	10382047	10382547	HPCAL1
chr2	10385390	10385890	HPCAL1
chr2	10389048	10389548	HPCAL1
chr2	10410031	10410531	HPCAL1
chr2	10633785	10634285	NOL10
chr2	10634392	10634892	NOL10
chr2	10810137	10810637	PDIA6
chr2	10951767	10952267	KCNF1
chr2	10978016	10978516	KCNF1
chr2	10985130	10985630	KCNF1
chr2	11306553	11307053	ROCK2
chr2	11887163	11887663	MIR3681HG
chr2	11996598	11997098	MIR3681HG
chr2	12046347	12046847	MIR3681HG
chr2	12076788	12077288	MIR3681HG
chr2	12124586	12125086	MIR3681HG
chr2	12149661	12150161	MIR3681HG
chr2	12179920	12180420	MIR3681HG
chr2	12350094	12350594	MIR3681HG
chr2	12452509	12453009	MIR3681HG
chr2	12455537	12456037	MIR3681HG
chr2	12479833	12480333	MIR3681HG
chr2	12750154	12750654	TRIB2
chr2	12847641	12848141	TRIB2
chr2	12877675	12878175	LOC100506474
chr2	13006824	13007324	LOC100506474
chr2	13128182	13128682	LOC100506474
chr2	13227585	13228085	LOC100506474
chr2	14675419	14675919	NA
chr2	14810515	14811015	NA
chr2	15068829	15069329	NBAS
chr2	15484461	15484961	NBAS
chr2	15637216	15637716	DDX1
chr2	15673477	15673977	LINC01804
chr2	15673988	15674488	LINC01804
chr2	15730424	15730924	LINC01804
chr2	15732301	15732801	LINC01804
chr2	15812002	15812502	LINC01804
chr2	15889746	15890246	MYCNUT
chr2	15919973	15920473	MYCNUT
chr2	15939625	15940125	MYCNOS
chr2	15940193	15940693	MYCNOS
chr2	15940193	15940693	MYCN
chr2	15941513	15942013	MYCNOS
chr2	15941513	15942013	MYCN
chr2	15942255	15942755	MYCN
chr2	15943269	15943769	MYCN
chr2	16037196	16037696	GACAT3
chr2	16037713	16038213	GACAT3
chr2	16050805	16051305	GACAT3
chr2	16061387	16061887	GACAT3
chr2	16632545	16633045	FAM49A
chr2	16639845	16640345	FAM49A
chr2	16757116	16757616	FAM49A
chr2	17115013	17115513	VSNL1
chr2	17224761	17225261	VSNL1
chr2	17227047	17227547	VSNL1
chr2	17227664	17228164	VSNL1
chr2	18198547	18199047	KCNS3
chr2	18299760	18300260	KCNS3
chr2	19181563	19182063	LINC01376
chr2	19872362	19872862	LINC00954
chr2	20282887	20283387	PUM2
chr2	20447952	20448452	RHOB
chr2	20614566	20615066	HS1BP3
chr2	20676235	20676735	GDF7
chr2	20696299	20696799	LDAH
chr2	20728003	20728503	LDAH
chr2	20940256	20940756	APOB
chr2	21381399	21381899	TDRD15
chr2	22110191	22110691	LINC01822
chr2	23745679	23746179	ATAD2B
chr2	24616540	24617040	NCOA1
chr2	24738525	24739025	NCOA1
chr2	24948471	24948971	DNAJC27
chr2	25304356	25304856	DNMT3A
chr2	25938312	25938812	KIF3C
chr2	26128750	26129250	RAB10
chr2	26305039	26305539	ADGRF3
chr2	26305540	26306040	ADGRF3
chr2	26438335	26438835	DRC1
chr2	26606614	26607114	CIB4
chr2	26612490	26612990	CIB4
chr2	26617450	26617950	CIB4
chr2	26623463	26623963	CIB4
chr2	26692463	26692963	KCNK3
chr2	26693309	26693809	KCNK3
chr2	26711630	26712130	KCNK3
chr2	26721630	26722130	KCNK3
chr2	26772632	26773132	SLC35F6
chr2	26772632	26773132	CENPA
chr2	28230981	28231481	BABAM2
chr2	29042410	29042910	TOGARAM2
chr2	29189265	29189765	CLIP4
chr2	29443103	29443603	ALK
chr2	29706111	29706611	ALK
chr2	30255319	30255819	LBH
chr2	30412327	30412827	LCLAT1
chr2	30440036	30440536	LCLAT1
chr2	30475219	30475719	LCLAT1
chr2	30543054	30543554	LCLAT1
chr2	30730813	30731313	CAPN13
chr2	30899620	30900120	GALNT14
chr2	31088575	31089075	GALNT14
chr2	31318278	31318778	XDH
chr2	31569901	31570401	SRD5A2
chr2	33079248	33079748	LTBP1
chr2	33098929	33099429	LTBP1
chr2	33099900	33100400	LTBP1
chr2	33442736	33443236	RASGRP3
chr2	34004861	34005361	LINC01317
chr2	34724148	34724648	LINC01320
chr2	34764082	34764582	LINC01320
chr2	36060896	36061396	CRIM1
chr2	36147457	36147957	CRIM1
chr2	36576627	36577127	FEZ2
chr2	36577199	36577699	FEZ2
chr2	36582507	36583007	FEZ2
chr2	37335692	37336192	QPCT
chr2	37344755	37345255	QPCT
chr2	37347841	37348341	QPCT
chr2	37349356	37349856	QPCT
chr2	37362946	37363446	QPCT
chr2	37374579	37375079	QPCT
chr2	37375255	37375755	QPCT
chr2	38862589	38863089	DHX57
chr2	38891950	38892450	MORN2
chr2	38891950	38892450	ARHGEF33
chr2	38922301	38922801	MORN2
chr2	38922301	38922801	ARHGEF33
chr2	38922870	38923370	MORN2
chr2	38922870	38923370	ARHGEF33
chr2	38926250	38926750	MORN2
chr2	38926250	38926750	ARHGEF33
chr2	38926852	38927352	MORN2
chr2	38926852	38927352	ARHGEF33
chr2	40197002	40197502	SLC8A1-AS1
chr2	40197002	40197502	SLC8A1
chr2	40225706	40226206	SLC8A1-AS1
chr2	40225706	40226206	SLC8A1
chr2	40226516	40227016	SLC8A1-AS1
chr2	40226516	40227016	SLC8A1
chr2	40247039	40247539	SLC8A1-AS1
chr2	40247039	40247539	SLC8A1
chr2	40247699	40248199	SLC8A1-AS1
chr2	40247699	40248199	SLC8A1
chr2	40366929	40367429	SLC8A1
chr2	42786108	42786608	HAAO
chr2	43312957	43313457	THADA
chr2	43927497	43927997	LRPPRC
chr2	43941243	43941743	LRPPRC
chr2	43944105	43944605	LRPPRC
chr2	44097530	44098030	PPM1B
chr2	44434095	44434595	CAMKMT
chr2	44651741	44652241	CAMKMT
chr2	44652610	44653110	CAMKMT
chr2	44681077	44681577	CAMKMT
chr2	44687510	44688010	CAMKMT
chr2	44745102	44745602	CAMKMT
chr2	44745885	44746385	CAMKMT
chr2	44766799	44767299	CAMKMT
chr2	44767620	44768120	CAMKMT
chr2	44769553	44770053	CAMKMT
chr2	44775104	44775604	CAMKMT
chr2	44790226	44790726	CAMKMT
chr2	44826552	44827052	CAMKMT
chr2	44829181	44829681	CAMKMT
chr2	44840126	44840626	CAMKMT
chr2	44870155	44870655	SIX3-AS1
chr2	44880016	44880516	SIX3-AS1
chr2	44940890	44941390	SIX3-AS1
chr2	44941593	44942093	SIX3-AS1
chr2	44941593	44942093	SIX3
chr2	44943205	44943705	SIX3
chr2	44944116	44944616	SIX3
chr2	44948076	44948576	SIX3
chr2	45754577	45755077	PRKCE
chr2	45793792	45794292	PRKCE
chr2	45839340	45839840	PRKCE
chr2	45883029	45883529	PRKCE
chr2	45883654	45884154	PRKCE
chr2	45885053	45885553	PRKCE
chr2	45889033	45889533	PRKCE
chr2	45889668	45890168	PRKCE
chr2	45890201	45890701	PRKCE
chr2	45892015	45892515	PRKCE
chr2	45905314	45905814	PRKCE
chr2	45918772	45919272	PRKCE
chr2	45928922	45929422	PRKCE
chr2	46037212	46037712	PRKCE
chr2	46489438	46489938	ATP6V1E2
chr2	46587021	46587521	PIGF
chr2	46662626	46663126	SOCS5
chr2	46847130	46847630	LINC01118
chr2	46847130	46847630	LINC01119
chr2	47169847	47170347	STPG4
chr2	47169847	47170347	CALM2
chr2	47172072	47172572	STPG4
chr2	47172072	47172572	CALM2
chr2	47190315	47190815	EPCAM-DT
chr2	47191354	47191854	EPCAM-DT
chr2	47192829	47193329	EPCAM-DT
chr2	47205434	47205934	EPCAM-DT
chr2	47225404	47225904	EPCAM-DT
chr2	47520973	47521473	MSH2
chr2	47520973	47521473	KCNK12
chr2	47521583	47522083	MSH2
chr2	47521583	47522083	KCNK12
chr2	48131797	48132297	FOXN2
chr2	48258691	48259191	FOXN2
chr2	48312181	48312681	FOXN2
chr2	48558284	48558784	STON1-GTF2A1L
chr2	48558284	48558784	STON1
chr2	49318482	49318982	FSHR
chr2	50126499	50126999	NRXN1
chr2	50535213	50535713	NRXN1
chr2	50536287	50536787	NRXN1
chr2	51743336	51743836	LOC730100
chr2	53490622	53491122	GPR75-ASB3
chr2	53600684	53601184	GPR75-ASB3
chr2	53779903	53780403	GPR75-ASB3
chr2	53779903	53780403	ASB3
chr2	54065370	54065870	ACYP2
chr2	54074546	54075046	ACYP2
chr2	54456794	54457294	SPTBN1
chr2	54457507	54458007	SPTBN1
chr2	54871709	54872209	EML6
chr2	54878138	54878638	EML6
chr2	54879786	54880286	EML6
chr2	54971940	54972440	EML6
chr2	54971940	54972440	RTN4
chr2	55413052	55413552	CCDC88A
chr2	55415371	55415871	CCDC88A
chr2	55498330	55498830	CFAP36
chr2	55511419	55511919	CFAP36
chr2	56009043	56009543	MIR217HG
chr2	56045949	56046449	MIR217HG
chr2	56049263	56049763	MIR217HG
chr2	56049792	56050292	MIR217HG
chr2	56053584	56054084	MIR217HG
chr2	56054156	56054656	MIR217HG
chr2	56054796	56055296	MIR217HG
chr2	56179237	56179737	CCDC85A
chr2	56179237	56179737	LOC100129434
chr2	56315949	56316449	CCDC85A
chr2	56321200	56321700	CCDC85A
chr2	58428064	58428564	LINC01122
chr2	59032424	59032924	LINC01122
chr2	59233859	59234359	LINC01793
chr2	60064600	60065100	MIR4432HG
chr2	60934374	60934874	REL
chr2	61916409	61916909	COMMD1
chr2	61967233	61967733	COMMD1
chr2	62195829	62196329	B3GNT2
chr2	62196609	62197109	B3GNT2
chr2	62197539	62198039	B3GNT2
chr2	62199008	62199508	B3GNT2
chr2	62199518	62200018	B3GNT2
chr2	62207493	62207993	B3GNT2
chr2	62215259	62215759	B3GNT2
chr2	62217022	62217522	B3GNT2
chr2	62292016	62292516	B3GNT2
chr2	62329235	62329735	B3GNT2
chr2	62329828	62330328	B3GNT2
chr2	62331117	62331617	B3GNT2
chr2	62364748	62365248	TMEM17
chr2	62369692	62370192	TMEM17
chr2	63434662	63435162	WDPCP
chr2	64017656	64018156	VPS54
chr2	64028208	64028708	VPS54
chr2	64719051	64719551	SERTAD2
chr2	64757165	64757665	SERTAD2
chr2	64792343	64792843	SERTAD2
chr2	64793476	64793976	SERTAD2
chr2	64848827	64849327	LINC01800
chr2	65602499	65602999	SPRED2
chr2	65618030	65618530	SPRED2
chr2	66648182	66648682	LINC01798
chr2	66677710	66678210	LINC01798
chr2	66679376	66679876	LINC01798
chr2	66963621	66964121	LINC01799
chr2	66990097	66990597	LINC01799
chr2	67318946	67319446	LINC01828
chr2	69100016	69100516	ANTXR1
chr2	69164385	69164885	ANTXR1
chr2	69240986	69241486	ANTXR1
chr2	69242682	69243182	ANTXR1
chr2	69917787	69918287	MXD1
chr2	70046236	70046736	PCBP1-AS1
chr2	70132689	70133189	LINC01816
chr2	70414030	70414530	TGFA
chr2	70494275	70494775	TGFA
chr2	70685604	70686104	ADD2
chr2	71391751	71392251	ZNF638
chr2	71882908	71883408	DYSF
chr2	72548060	72548560	EXOC6B
chr2	72770105	72770605	EXOC6B
chr2	73293464	73293964	EGR4
chr2	73491793	73492293	ALMS1
chr2	73515193	73515693	ALMS1
chr2	73700256	73700756	NAT8B
chr2	73770567	73771067	DUSP11
chr2	74004698	74005198	TET3
chr2	74006460	74006960	TET3
chr2	74009937	74010437	TET3
chr2	74570657	74571157	M1AP
chr2	75570752	75571252	EVA1A
chr2	76155619	76156119	GCFC2
chr2	76599659	76600159	LRRTM4
chr2	76616889	76617389	LRRTM4
chr2	76976439	76976939	LRRTM4
chr2	76998054	76998554	LRRTM4
chr2	76998054	76998554	LOC101927907
chr2	77016246	77016746	LRRTM4
chr2	77025008	77025508	LRRTM4
chr2	77027280	77027780	LRRTM4
chr2	77518461	77518961	LRRTM4
chr2	77519520	77520020	LRRTM4
chr2	77520260	77520760	LRRTM4
chr2	77520885	77521385	LRRTM4
chr2	77521524	77522024	LRRTM4
chr2	77522111	77522611	LRRTM4
chr2	78362905	78363405	LOC101927948
chr2	78417880	78418380	LOC101927948
chr2	78530752	78531252	LOC101927948
chr2	78531623	78532123	LOC101927948
chr2	78780221	78780721	REG3G
chr2	79426313	79426813	CTNNA2
chr2	79432775	79433275	CTNNA2
chr2	79446339	79446839	CTNNA2
chr2	79499603	79500103	CTNNA2
chr2	79499603	79500103	LOC101927987
chr2	79532463	79532963	CTNNA2
chr2	79935716	79936216	CTNNA2
chr2	79950558	79951058	CTNNA2
chr2	82085068	82085568	LINC01815
chr2	82599261	82599761	LINC01815
chr2	83373416	83373916	SUCLG1
chr2	84149565	84150065	SUCLG1
chr2	84191421	84191921	SUCLG1
chr2	84627359	84627859	DNAH6
chr2	84899486	84899986	TRABD2A
chr2	85215325	85215825	TCF7L1
chr2	85215836	85216336	TCF7L1
chr2	85433648	85434148	SH2D6
chr2	85771463	85771963	ATOH8
chr2	85772210	85772710	ATOH8
chr2	86633003	86633503	RNF103-CHMP3
chr2	86633578	86634078	RNF103-CHMP3
chr2	88074663	88075163	SMYD1
chr2	88601307	88601807	EIF2AK3
chr2	94652014	94652514	TEKT4
chr2	95034183	95034683	MAL
chr2	95303493	95303993	KCNIP3
chr2	96152803	96153303	DUSP2
chr2	96890787	96891287	FAM178B
chr2	96924025	96924525	FAM178B
chr2	97772982	97773482	TMEM131
chr2	97982500	97983000	TMEM131
chr2	98234713	98235213	VWA3B
chr2	98348186	98348686	CNGA3
chr2	98420263	98420763	CNGA3
chr2	98442723	98443223	INPP4A
chr2	98445765	98446265	INPP4A
chr2	98479858	98480358	INPP4A
chr2	98730276	98730776	MGAT4A
chr2	98730972	98731472	MGAT4A
chr2	99507728	99508228	REV1
chr2	99509355	99509855	REV1
chr2	99593962	99594462	AFF3
chr2	99649261	99649761	AFF3
chr2	100104128	100104628	AFF3
chr2	100104654	100105154	AFF3
chr2	100207312	100207812	LINC01104
chr2	100281760	100282260	LONRF2
chr2	100664831	100665331	PDCL3
chr2	100707091	100707591	NPAS2
chr2	100928226	100928726	NPAS2
chr2	100929117	100929617	NPAS2
chr2	101153700	101154200	TBC1D8
chr2	101518853	101519353	RFX8
chr2	101576623	101577123	RFX8
chr2	101654874	101655374	MAP4K4
chr2	101696910	101697410	MAP4K4
chr2	101697442	101697942	MAP4K4
chr2	101698696	101699196	MAP4K4
chr2	101711269	101711769	MAP4K4
chr2	101762609	101763109	MAP4K4
chr2	101767565	101768065	MAP4K4
chr2	101777014	101777514	MAP4K4
chr2	101779049	101779549	MAP4K4
chr2	101803842	101804342	MAP4K4
chr2	101805232	101805732	MAP4K4
chr2	102928672	102929172	TMEM182
chr2	104516530	104517030	LINC01102
chr2	105230836	105231336	GPR45
chr2	105438025	105438525	FHL2
chr2	105438790	105439290	FHL2
chr2	105520988	105521488	FHL2
chr2	105804249	105804749	NCK2
chr2	105863082	105863582	NCK2
chr2	105950789	105951289	NCK2
chr2	106164835	106165335	UXS1
chr2	106258870	106259370	UXS1
chr2	106366201	106366701	RGPD3
chr2	106366817	106367317	RGPD3
chr2	106579889	106580389	RGPD3
chr2	106745409	106745909	ST6GAL2
chr2	106868121	106868621	ST6GAL2
chr2	106885833	106886333	ST6GAL2
chr2	106886425	106886925	ST6GAL2
chr2	106886978	106887478	ST6GAL2
chr2	106914127	106914627	ST6GAL2
chr2	106956342	106956842	ST6GAL2
chr2	106956848	106957348	ST6GAL2
chr2	106995662	106996162	ST6GAL2
chr2	106996305	106996805	ST6GAL2
chr2	106996838	106997338	ST6GAL2
chr2	107022034	107022534	ST6GAL2
chr2	107065798	107066298	ST6GAL2
chr2	107151211	107151711	ST6GAL2
chr2	107172513	107173013	ST6GAL2
chr2	107385870	107386370	GACAT1
chr2	107386489	107386989	GACAT1
chr2	108234320	108234820	SULT1C3
chr2	108459991	108460491	GCC2
chr2	108486447	108486947	GCC2
chr2	108634026	108634526	LIMS1
chr2	109299491	109299991	SH3RF3
chr2	109728712	109729212	SOWAHC
chr2	109732925	109733425	SOWAHC
chr2	110864607	110865107	ACOXL
chr2	110903507	110904007	ACOXL
chr2	110998497	110998997	ACOXL
chr2	110999197	110999697	ACOXL
chr2	111135682	111136182	BCL2L11
chr2	111161881	111162381	BCL2L11
chr2	111162752	111163252	BCL2L11
chr2	112312848	112313348	ZC3H6
chr2	112588703	112589203	CHCHD5
chr2	112625981	112626481	FLJ42351
chr2	112626658	112627158	FLJ42351
chr2	113931638	113932138	ACTR3
chr2	113974576	113975076	LINC01191
chr2	115684311	115684811	DPP10
chr2	115911234	115911734	DPP10
chr2	116338268	116338768	DPP10
chr2	116790239	116790739	DPP10
chr2	116873973	116874473	DDX18
chr2	116921227	116921727	DDX18
chr2	117563018	117563518	DDX18
chr2	118546397	118546897	EN1
chr2	119181872	119182372	C1QL2
chr2	119240549	119241049	STEAP3
chr2	119255915	119256415	STEAP3
chr2	119256439	119256939	STEAP3
chr2	119463682	119464182	SCTR
chr2	119546352	119546852	CFAP221
chr2	119678033	119678533	TMEM177
chr2	119695947	119696447	TMEM177
chr2	119697650	119698150	TMEM177
chr2	120820201	120820701	GLI2
chr2	121337313	121337813	CLASP1
chr2	121772196	121772696	TSN
chr2	121887010	121887510	TSN
chr2	123245084	123245584	CNTNAP5
chr2	123342499	123342999	CNTNAP5
chr2	123571082	123571582	CNTNAP5
chr2	123916583	123917083	CNTNAP5
chr2	124165973	124166473	CNTNAP5
chr2	124248344	124248844	CNTNAP5
chr2	124559320	124559820	CNTNAP5
chr2	124702739	124703239	CNTNAP5
chr2	125272557	125273057	CNTNAP5
chr2	126963350	126963850	BIN1
chr2	127633933	127634433	MYO7B
chr2	130144848	130145348	CCDC74B
chr2	130183786	130184286	MZT2B
chr2	130736456	130736956	GPR148
chr2	130871856	130872356	ARHGEF4
chr2	132383968	132384468	GPR39
chr2	132814196	132814696	NCKAP5
chr2	133264100	133264600	NCKAP5
chr2	133265381	133265881	NCKAP5
chr2	133265381	133265881	NCKAP5-AS2
chr2	133265912	133266412	NCKAP5
chr2	133265912	133266412	NCKAP5-AS2
chr2	133266665	133267165	NCKAP5
chr2	133266665	133267165	NCKAP5-AS2
chr2	133346296	133346796	NCKAP5
chr2	133438916	133439416	NCKAP5
chr2	133558443	133558943	NCKAP5
chr2	133669986	133670486	NCKAP5
chr2	133690083	133690583	NCKAP5
chr2	133842959	133843459	NCKAP5
chr2	134359208	134359708	MGAT5
chr2	134401111	134401611	MGAT5
chr2	134446659	134447159	MGAT5
chr2	134522730	134523230	TMEM163
chr2	135115686	135116186	RAB3GAP1
chr2	135180984	135181484	ZRANB3
chr2	135181494	135181994	ZRANB3
chr2	135320873	135321373	ZRANB3
chr2	135600091	135600591	R3HDM1
chr2	135600837	135601337	R3HDM1
chr2	135603614	135604114	R3HDM1
chr2	135775374	135775874	UBXN4
chr2	135916834	135917334	DARS
chr2	135925571	135926071	DARS
chr2	135926576	135927076	DARS
chr2	135932968	135933468	DARS
chr2	135933702	135934202	DARS
chr2	135939964	135940464	DARS
chr2	135961309	135961809	DARS
chr2	135962696	135963196	DARS
chr2	136093557	136094057	CXCR4
chr2	136117979	136118479	CXCR4
chr2	136141422	136141922	CXCR4
chr2	136142005	136142505	CXCR4
chr2	136143520	136144020	CXCR4
chr2	136386000	136386500	CXCR4
chr2	138060116	138060616	HNMT
chr2	138707311	138707811	NXPH2
chr2	138918772	138919272	NXPH2
chr2	138919285	138919785	NXPH2
chr2	139478216	139478716	NXPH2
chr2	139773628	139774128	LRP1B
chr2	140775352	140775852	LRP1B
chr2	141195375	141195875	LRP1B
chr2	141560219	141560719	LRP1B
chr2	141843135	141843635	LRP1B
chr2	142130230	142130730	LRP1B
chr2	142201875	142202375	LRP1B
chr2	143253880	143254380	ARHGAP15
chr2	143257809	143258309	ARHGAP15
chr2	143311314	143311814	ARHGAP15
chr2	143311970	143312470	ARHGAP15
chr2	143345062	143345562	ARHGAP15
chr2	143347220	143347720	ARHGAP15
chr2	143357930	143358430	ARHGAP15
chr2	143390148	143390648	ARHGAP15
chr2	143684645	143685145	ARHGAP15
chr2	143685321	143685821	ARHGAP15
chr2	143726061	143726561	ARHGAP15
chr2	143803794	143804294	ARHGAP15
chr2	143829091	143829591	ARHGAP15
chr2	143841883	143842383	ARHGAP15
chr2	143843602	143844102	ARHGAP15
chr2	143935744	143936244	LOC101928386
chr2	143936762	143937262	LOC101928386
chr2	143937609	143938109	LOC101928386
chr2	143937609	143938109	GTDC1
chr2	144003383	144003883	GTDC1
chr2	144230016	144230516	GTDC1
chr2	144403959	144404459	ZEB2
chr2	144453151	144453651	ZEB2
chr2	144455178	144455678	ZEB2
chr2	144456548	144457048	ZEB2
chr2	144461202	144461702	ZEB2
chr2	144461813	144462313	ZEB2
chr2	144500283	144500783	ZEB2
chr2	144507378	144507878	ZEB2
chr2	144507940	144508440	ZEB2
chr2	144512836	144513336	ZEB2
chr2	144514670	144515170	ZEB2
chr2	144516663	144517163	ZEB2
chr2	144517439	144517939	ZEB2
chr2	144518263	144518763	ZEB2
chr2	144518263	144518763	ZEB2-AS1
chr2	144519181	144519681	ZEB2
chr2	144519181	144519681	ZEB2-AS1
chr2	144519982	144520482	ZEB2
chr2	144519982	144520482	ZEB2-AS1
chr2	144520948	144521448	ZEB2
chr2	144520948	144521448	ZEB2-AS1
chr2	144522664	144523164	ZEB2
chr2	144524016	144524516	ZEB2
chr2	144580351	144580851	LINC01412
chr2	144642570	144643070	TEX41
chr2	145651973	145652473	TEX41
chr2	146041297	146041797	TEX41
chr2	146908713	146909213	ACVR2A
chr2	146917002	146917502	ACVR2A
chr2	147586915	147587415	ACVR2A
chr2	148470497	148470997	MBD5
chr2	148534405	148534905	MBD5
chr2	148614592	148615092	EPC2
chr2	148874951	148875451	KIF5C
chr2	148876106	148876606	KIF5C
chr2	148876632	148877132	KIF5C
chr2	148877278	148877778	KIF5C
chr2	148887888	148888388	KIF5C
chr2	148967448	148967948	KIF5C
chr2	148968390	148968890	KIF5C
chr2	148969676	148970176	KIF5C
chr2	148978673	148979173	KIF5C
chr2	149000075	149000575	KIF5C
chr2	149799251	149799751	LOC101929231
chr2	149972026	149972526	LOC101929231
chr2	150003431	150003931	LOC101929231
chr2	150222240	150222740	RND3
chr2	150481397	150481897	RND3
chr2	150484594	150485094	RND3
chr2	150485202	150485702	RND3
chr2	150486044	150486544	RND3
chr2	150486781	150487281	RND3
chr2	150884045	150884545	LINC02612
chr2	151097055	151097555	RBM43
chr2	151102261	151102761	RBM43
chr2	151451136	151451636	RIF1
chr2	152220590	152221090	STAM2
chr2	152334861	152335361	FMNL2
chr2	152336407	152336907	FMNL2
chr2	152366430	152366930	FMNL2
chr2	152431225	152431725	FMNL2
chr2	152448632	152449132	FMNL2
chr2	152471716	152472216	FMNL2
chr2	153871513	153872013	GALNT13
chr2	154361281	154361781	GALNT13
chr2	154461675	154462175	LOC100144595
chr2	154494883	154495383	LOC100144595
chr2	154571794	154572294	LOC100144595
chr2	154817085	154817585	KCNJ3
chr2	155525122	155525622	LINC01876
chr2	155961572	155962072	LINC01876
chr2	157558922	157559422	ACVR1C
[truncated: 13,153 more rows]

## Sheet: Rod.bipolar
chr1	868660	869160	FAM41C
chr1	895531	896031	FAM41C
chr1	911144	911644	LINC02593
chr1	1158784	1159284	MIR200B
chr1	1298829	1299329	ACAP3
chr1	1462180	1462680	ATAD3C
chr1	1630134	1630634	MIB2
chr1	2073392	2073892	PRKCZ
chr1	2260945	2261445	SKI
chr1	2270233	2270733	SKI
chr1	2312181	2312681	SKI
chr1	2312779	2313279	SKI
chr1	2630987	2631487	MMEL1
chr1	2970060	2970560	ACTRT2
chr1	3107110	3107610	PRDM16
chr1	3139607	3140107	PRDM16
chr1	3142484	3142984	PRDM16
chr1	3146047	3146547	PRDM16
chr1	3170461	3170961	PRDM16
chr1	3198870	3199370	PRDM16
chr1	3352352	3352852	PRDM16
chr1	3668752	3669252	TP73
chr1	3674065	3674565	TP73
chr1	3775844	3776344	SMIM1
chr1	3799839	3800339	LRRC47
chr1	3924852	3925352	LINC01134
chr1	3927940	3928440	LINC01134
chr1	3968950	3969450	LINC01346
chr1	3970740	3971240	LINC01346
chr1	3978859	3979359	LINC01346
chr1	4134414	4134914	LINC01346
chr1	4145230	4145730	LINC01346
chr1	4233471	4233971	LINC01777
chr1	4321696	4322196	LINC01777
chr1	4329545	4330045	LINC01777
chr1	4331029	4331529	LINC01777
chr1	4341418	4341918	LINC01777
chr1	4367207	4367707	LINC01777
chr1	4371435	4371935	LINC01777
chr1	4493824	4494324	LINC01777
chr1	4553546	4554046	AJAP1
chr1	4554394	4554894	AJAP1
chr1	4560778	4561278	AJAP1
chr1	4584373	4584873	AJAP1
chr1	5160802	5161302	AJAP1
chr1	5201747	5202247	NA
chr1	5219744	5220244	NA
chr1	5238668	5239168	NA
chr1	5374133	5374633	NA
chr1	5522446	5522946	NA
chr1	5676681	5677181	NA
chr1	5692073	5692573	NA
chr1	5692587	5693087	NA
chr1	5831482	5831982	MIR4689
chr1	6003722	6004222	KCNAB2
chr1	6025981	6026481	KCNAB2
chr1	6032818	6033318	KCNAB2
chr1	6069444	6069944	KCNAB2
chr1	6083841	6084341	KCNAB2
chr1	6145037	6145537	CHD5
chr1	6148544	6149044	CHD5
chr1	6161273	6161773	CHD5
chr1	6170736	6171236	CHD5
chr1	6171445	6171945	CHD5
chr1	6299023	6299523	ACOT7
chr1	6335870	6336370	ACOT7
chr1	6384896	6385396	ACOT7
chr1	6716141	6716641	LINC01672
chr1	6771481	6771981	CAMTA1
chr1	6898937	6899437	CAMTA1
chr1	7051055	7051555	CAMTA1
chr1	7110236	7110736	CAMTA1
chr1	7126103	7126603	CAMTA1
chr1	7149469	7149969	CAMTA1
chr1	7172810	7173310	CAMTA1
chr1	7173366	7173866	CAMTA1
chr1	7174580	7175080	CAMTA1
chr1	7175299	7175799	CAMTA1
chr1	7176055	7176555	CAMTA1
chr1	7193822	7194322	CAMTA1
chr1	7293755	7294255	CAMTA1
chr1	7334504	7335004	CAMTA1
chr1	7425788	7426288	CAMTA1
chr1	7426332	7426832	CAMTA1
chr1	7427040	7427540	CAMTA1
chr1	7427719	7428219	CAMTA1
chr1	7428280	7428780	CAMTA1
chr1	7432560	7433060	CAMTA1
chr1	7433495	7433995	CAMTA1
chr1	7436936	7437436	CAMTA1
chr1	7441933	7442433	CAMTA1
chr1	7447028	7447528	CAMTA1
chr1	7451086	7451586	CAMTA1
chr1	7455043	7455543	CAMTA1
chr1	7460727	7461227	CAMTA1
chr1	7464220	7464720	CAMTA1
chr1	7554917	7555417	CAMTA1
chr1	7557157	7557657	CAMTA1
chr1	7639994	7640494	CAMTA1
chr1	7640773	7641273	CAMTA1
chr1	7645425	7645925	CAMTA1
chr1	7668447	7668947	CAMTA1
chr1	7768854	7769354	CAMTA1
chr1	7847893	7848393	UTS2
chr1	8077980	8078480	ERRFI1
chr1	8169691	8170191	LINC01714
chr1	8239579	8240079	LINC01714
chr1	8252178	8252678	LINC01714
chr1	8643491	8643991	RERE
chr1	8706905	8707405	RERE
chr1	8754956	8755456	RERE
chr1	8814016	8814516	RERE
chr1	8844476	8844976	ENO1
chr1	8955488	8955988	CA6
chr1	9046973	9047473	SLC2A5
chr1	9242472	9242972	H6PD
chr1	9252539	9253039	H6PD
chr1	9253160	9253660	H6PD
chr1	9253792	9254292	H6PD
chr1	9453687	9454187	SPSB1
chr1	9596100	9596600	TMEM201
chr1	9622987	9623487	TMEM201
chr1	9623506	9624006	TMEM201
chr1	9681660	9682160	PIK3CD
chr1	9681660	9682160	PIK3CD-AS2
chr1	9798367	9798867	CLSTN1
chr1	10149179	10149679	UBE4B
chr1	10250555	10251055	KIF1B
chr1	10359463	10359963	KIF1B
chr1	10520557	10521057	PEX14
chr1	10608654	10609154	PEX14
chr1	10625993	10626493	PEX14
chr1	10876061	10876561	C1orf127
chr1	10946133	10946633	C1orf127
chr1	11471535	11472035	DISP3
chr1	11482882	11483382	DISP3
chr1	11495867	11496367	DISP3
chr1	11610089	11610589	LINC01647
chr1	11737167	11737667	AGTRAP
chr1	11773052	11773552	C1orf167
chr1	11847950	11848450	NPPA-AS1
chr1	11847950	11848450	NPPA
chr1	11929751	11930251	KIAA2013
chr1	12339706	12340206	VPS13D
chr1	12450413	12450913	VPS13D
chr1	12473992	12474492	VPS13D
chr1	12475316	12475816	VPS13D
chr1	12531738	12532238	VPS13D
chr1	12580076	12580576	DHRS3
chr1	12627219	12627719	DHRS3
chr1	13487476	13487976	LRRC38
chr1	13762637	13763137	PRDM2
chr1	14027091	14027591	PRDM2
chr1	14040050	14040550	PRDM2
chr1	14045956	14046456	PRDM2
chr1	14613868	14614368	KAZN
chr1	14724266	14724766	KAZN
chr1	15139640	15140140	TMEM51-AS1
chr1	15210569	15211069	TMEM51
chr1	15252077	15252577	FHAD1
chr1	15254450	15254950	FHAD1
chr1	15255311	15255811	FHAD1
chr1	15258259	15258759	FHAD1
chr1	15489069	15489569	CELA2B
chr1	15570432	15570932	DNAJC16
chr1	15598419	15598919	DNAJC16
chr1	15667263	15667763	DDI2
chr1	15693317	15693817	PLEKHM2
chr1	16106247	16106747	EPHA2
chr1	16141594	16142094	EPHA2
chr1	16238563	16239063	CPLANE2
chr1	16534201	16534701	NA
chr1	16535091	16535591	NA
chr1	16606104	16606604	NBPF1
chr1	17134005	17134505	PADI2
chr1	17135812	17136312	PADI2
chr1	17136344	17136844	PADI2
chr1	17137027	17137527	PADI2
chr1	17245135	17245635	PADI1
chr1	17319493	17319993	PADI4
chr1	17580151	17580651	ARHGEF10L
chr1	17583308	17583808	ARHGEF10L
chr1	17585536	17586036	ARHGEF10L
chr1	17602612	17603112	ARHGEF10L
chr1	17603174	17603674	ARHGEF10L
chr1	17671790	17672290	ARHGEF10L
chr1	17673251	17673751	ARHGEF10L
chr1	17787541	17788041	ACTL8
chr1	17833957	17834457	ACTL8
chr1	17948525	17949025	LINC01654
chr1	18018369	18018869	LINC01654
chr1	18058907	18059407	LINC01654
chr1	18107341	18107841	IGSF21
chr1	18107932	18108432	IGSF21
chr1	18108452	18108952	IGSF21
chr1	18108956	18109456	IGSF21
chr1	18109865	18110365	IGSF21
chr1	18110963	18111463	IGSF21
chr1	18112554	18113054	IGSF21
chr1	18125781	18126281	IGSF21
chr1	18126564	18127064	IGSF21
chr1	18133263	18133763	IGSF21
chr1	18134609	18135109	IGSF21
chr1	18155829	18156329	IGSF21
chr1	18162244	18162744	IGSF21
chr1	18182736	18183236	IGSF21
chr1	18190542	18191042	IGSF21
chr1	18191334	18191834	IGSF21
chr1	18192938	18193438	IGSF21
chr1	18193507	18194007	IGSF21
chr1	18199409	18199909	IGSF21
chr1	18211725	18212225	IGSF21
chr1	18351638	18352138	IGSF21
chr1	18352545	18353045	IGSF21
chr1	18361245	18361745	IGSF21
chr1	18385399	18385899	IGSF21
chr1	18579935	18580435	PAX7
chr1	18580631	18581131	PAX7
chr1	18632611	18633111	PAX7
chr1	18731574	18732074	PAX7
chr1	18861958	18862458	ALDH4A1
chr1	18919152	18919652	ALDH4A1
chr1	18919152	18919652	IFFO2
chr1	18922167	18922667	IFFO2
chr1	18922774	18923274	IFFO2
chr1	18927860	18928360	IFFO2
chr1	18938663	18939163	IFFO2
chr1	19015492	19015992	UBR4
chr1	19033185	19033685	UBR4
chr1	19036225	19036725	UBR4
chr1	19095876	19096376	UBR4
chr1	19356265	19356765	CAPZB
chr1	19359999	19360499	CAPZB
chr1	19361269	19361769	CAPZB
chr1	19361796	19362296	CAPZB
chr1	19367448	19367948	CAPZB
chr1	19394730	19395230	CAPZB
chr1	19405179	19405679	CAPZB
chr1	19414534	19415034	CAPZB
chr1	19415037	19415537	CAPZB
chr1	19467382	19467882	CAPZB
chr1	19542730	19543230	MINOS1
chr1	19682185	19682685	TMCO4
chr1	19715518	19716018	TMCO4
chr1	19754358	19754858	TMCO4
chr1	20219694	20220194	UBXN10
chr1	20250562	20251062	VWA5B1
chr1	20252916	20253416	VWA5B1
chr1	20325190	20325690	VWA5B1
chr1	20340019	20340519	VWA5B1
chr1	20353097	20353597	VWA5B1
chr1	20364899	20365399	LINC01141
chr1	20386684	20387184	LINC01141
chr1	20413311	20413811	LINC01141
chr1	20442854	20443354	LINC01141
chr1	20443401	20443901	LINC01141
chr1	20470172	20470672	CAMK2N1
chr1	20473187	20473687	CAMK2N1
chr1	20484242	20484742	CAMK2N1
chr1	20486070	20486570	CAMK2N1
chr1	20486585	20487085	CAMK2N1
chr1	20487152	20487652	CAMK2N1
chr1	20699606	20700106	KIF17
chr1	20702398	20702898	KIF17
chr1	20705252	20705752	KIF17
chr1	20921222	20921722	EIF4G3
chr1	20980480	20980980	EIF4G3
chr1	20988357	20988857	EIF4G3
chr1	20988357	20988857	MIR1256
chr1	21120148	21120648	EIF4G3
chr1	21137998	21138498	EIF4G3
chr1	21239109	21239609	ECE1
chr1	21268166	21268666	ECE1
chr1	21303199	21303699	ECE1
chr1	21382339	21382839	ECE1
chr1	21383781	21384281	ECE1
chr1	21447117	21447617	NBPF3
chr1	21522384	21522884	ALPL
chr1	21590443	21590943	RAP1GAP
chr1	21606080	21606580	RAP1GAP
chr1	21606814	21607314	RAP1GAP
chr1	21607752	21608252	RAP1GAP
chr1	21620414	21620914	RAP1GAP
chr1	21621105	21621605	RAP1GAP
chr1	21622886	21623386	RAP1GAP
chr1	21629024	21629524	RAP1GAP
chr1	21629695	21630195	RAP1GAP
chr1	21631055	21631555	RAP1GAP
chr1	21634451	21634951	RAP1GAP
chr1	21647900	21648400	RAP1GAP
chr1	21662589	21663089	RAP1GAP
chr1	21666898	21667398	RAP1GAP
chr1	21667474	21667974	RAP1GAP
chr1	21669101	21669601	RAP1GAP
chr1	21669666	21670166	RAP1GAP
chr1	21675852	21676352	USP48
chr1	21696827	21697327	USP48
chr1	21697739	21698239	USP48
chr1	21702380	21702880	USP48
chr1	21704158	21704658	USP48
chr1	21749616	21750116	USP48
chr1	21750309	21750809	USP48
chr1	21780103	21780603	USP48
chr1	21780760	21781260	USP48
chr1	21826609	21827109	HSPG2
chr1	21896673	21897173	HSPG2
chr1	21956681	21957181	HSPG2
chr1	21974679	21975179	CELA3B
chr1	22318483	22318983	MIR4418
chr1	22349586	22350086	MIR4418
chr1	22412838	22413338	ZBTB40
chr1	22432645	22433145	ZBTB40
chr1	22607335	22607835	EPHA8
chr1	22710050	22710550	EPHB2
chr1	22710553	22711053	EPHB2
chr1	22723112	22723612	EPHB2
chr1	22745596	22746096	EPHB2
chr1	22794627	22795127	EPHB2
chr1	22799901	22800401	EPHB2
chr1	22850263	22850763	EPHB2
chr1	22915722	22916222	EPHB2
chr1	22916358	22916858	EPHB2
chr1	22925180	22925680	EPHB2
chr1	22972689	22973189	LACTBL1
chr1	23035878	23036378	KDM1A
chr1	23039477	23039977	KDM1A
chr1	23128557	23129057	LUZP1
chr1	23403774	23404274	TCEA3
chr1	23421680	23422180	TCEA3
chr1	23601495	23601995	MDS2
chr1	23601998	23602498	MDS2
chr1	23761048	23761548	ELOA
chr1	23761048	23761548	ELOA-AS1
chr1	23763333	23763833	ELOA-AS1
chr1	23763889	23764389	ELOA-AS1
chr1	23998590	23999090	SRSF10
chr1	24136146	24136646	IL22RA1
chr1	24207035	24207535	LOC284632
chr1	24372340	24372840	STPG1
chr1	24438388	24438888	NIPAL3
chr1	24519597	24520097	RCAN3
chr1	24528705	24529205	RCAN3
chr1	24545618	24546118	LOC100506985
chr1	24546439	24546939	LOC100506985
chr1	24551576	24552076	LOC100506985
chr1	24552143	24552643	LOC100506985
chr1	24648387	24648887	SRRM1
chr1	25032124	25032624	MIR4425
chr1	25269676	25270176	RHD
chr1	25501227	25501727	MACO1
chr1	25566242	25566742	LDLRAP1
chr1	25566790	25567290	LDLRAP1
chr1	25567941	25568441	LDLRAP1
chr1	25573545	25574045	LDLRAP1
chr1	25614867	25615367	MAN1C1
chr1	25650590	25651090	MAN1C1
chr1	25651120	25651620	MAN1C1
chr1	25681582	25682082	MAN1C1
chr1	25694114	25694614	MAN1C1
chr1	25713930	25714430	MAN1C1
chr1	25714494	25714994	MAN1C1
chr1	25715025	25715525	MAN1C1
chr1	25725727	25726227	MAN1C1
chr1	25729798	25730298	MAN1C1
chr1	25730802	25731302	MAN1C1
chr1	25737109	25737609	MAN1C1
chr1	25738359	25738859	MAN1C1
chr1	25750437	25750937	MAN1C1
chr1	25758981	25759481	MAN1C1
chr1	25765758	25766258	MAN1C1
chr1	25766697	25767197	MAN1C1
chr1	25769456	25769956	MAN1C1
chr1	25769975	25770475	MAN1C1
chr1	25785356	25785856	MAN1C1
chr1	25786025	25786525	MAN1C1
chr1	25794082	25794582	SELENON
chr1	25844951	25845451	AUNIP
chr1	25845595	25846095	AUNIP
chr1	25917435	25917935	STMN1
chr1	25953076	25953576	PAFAH2
chr1	26246833	26247333	CEP85
chr1	26459551	26460051	DHDDS
chr1	26966844	26967344	KDF1
chr1	26980622	26981122	TRNP1
chr1	26981123	26981623	TRNP1
chr1	26991528	26992028	TRNP1
chr1	26992831	26993331	TRNP1
chr1	26996390	26996890	TRNP1
chr1	26997012	26997512	TRNP1
chr1	26998742	26999242	TRNP1
chr1	27000750	27001250	TRNP1
chr1	27001400	27001900	TRNP1
chr1	27002295	27002795	TRNP1
chr1	27002899	27003399	TENT5B
chr1	27004103	27004603	TENT5B
chr1	27004644	27005144	TENT5B
chr1	27005233	27005733	TENT5B
chr1	27005845	27006345	TENT5B
chr1	27006548	27007048	TENT5B
chr1	27009537	27010037	TENT5B
chr1	27391497	27391997	GPR3
chr1	27527037	27527537	AHDC1
chr1	27527942	27528442	AHDC1
chr1	27529120	27529620	AHDC1
chr1	27536641	27537141	AHDC1
chr1	27560131	27560631	AHDC1
chr1	27560733	27561233	AHDC1
chr1	27564873	27565373	AHDC1
chr1	27592522	27593022	AHDC1
chr1	27593176	27593676	AHDC1
chr1	27593858	27594358	AHDC1
chr1	27602573	27603073	AHDC1
chr1	27672040	27672540	IFI6
chr1	28058254	28058754	EYA3
chr1	28173727	28174227	PTAFR
chr1	28598989	28599489	TAF12
chr1	28792792	28793292	OPRD1
chr1	28813077	28813577	OPRD1
chr1	28826052	28826552	OPRD1
chr1	28828168	28828668	OPRD1
chr1	28830777	28831277	OPRD1
chr1	28869018	28869518	OPRD1
chr1	28884877	28885377	EPB41
chr1	29050331	29050831	EPB41
chr1	29053930	29054430	EPB41
chr1	29057661	29058161	EPB41
chr1	29470062	29470562	LINC01756
chr1	29754338	29754838	LINC01648
chr1	29758768	29759268	LINC01648
chr1	30132871	30133371	LINC01648
chr1	30191105	30191605	LINC01648
chr1	30218659	30219159	LINC01648
chr1	30248567	30249067	LINC01648
chr1	30259179	30259679	LINC01648
chr1	30525940	30526440	MATN1
chr1	30640607	30641107	MATN1
chr1	30663523	30664023	MATN1
chr1	30681766	30682266	MATN1
chr1	30968073	30968573	PUM1
chr1	30981131	30981631	PUM1
chr1	31016499	31016999	PUM1
chr1	31409040	31409540	SERINC2
chr1	31530191	31530691	LINC01226
chr1	31531253	31531753	LINC01226
chr1	31672931	31673431	COL16A1
chr1	31679165	31679665	COL16A1
chr1	31680818	31681318	COL16A1
chr1	31681922	31682422	COL16A1
chr1	31706346	31706846	COL16A1
chr1	31714550	31715050	COL16A1
chr1	31753841	31754341	ADGRB2
chr1	31757179	31757679	ADGRB2
chr1	31758097	31758597	ADGRB2
chr1	31758613	31759113	ADGRB2
chr1	31758613	31759113	MIR4254
chr1	31759229	31759729	ADGRB2
chr1	31765061	31765561	ADGRB2
chr1	31769785	31770285	ADGRB2
chr1	31771800	31772300	ADGRB2
chr1	31784847	31785347	SPOCD1
chr1	31830582	31831082	SPOCD1
chr1	31880905	31881405	PTP4A2
chr1	31897549	31898049	PTP4A2
chr1	31898111	31898611	PTP4A2
chr1	31926727	31927227	PTP4A2
chr1	31932239	31932739	PTP4A2
chr1	32019039	32019539	KHDRBS1
chr1	32159121	32159621	KPNA6
chr1	32570215	32570715	ZBTB8A
chr1	32733843	32734343	KIAA1522
chr1	32877740	32878240	FNDC5
chr1	32881843	32882343	HPCA
chr1	32882375	32882875	HPCA
chr1	32883009	32883509	HPCA
chr1	32985040	32985540	RNF19B
chr1	33365683	33366183	PHC2
chr1	33374617	33375117	PHC2
chr1	33382349	33382849	PHC2
chr1	33409459	33409959	PHC2
chr1	33410317	33410817	PHC2
chr1	33599469	33599969	CSMD2
chr1	33660156	33660656	CSMD2
chr1	34029832	34030332	CSMD2
chr1	34043429	34043929	CSMD2
chr1	34163086	34163586	CSMD2
chr1	34165012	34165512	CSMD2
chr1	34178268	34178768	C1orf94
chr1	34183457	34183957	C1orf94
chr1	34188402	34188902	C1orf94
chr1	34336000	34336500	C1orf94
chr1	34500739	34501239	MIR552
chr1	34587026	34587526	MIR552
chr1	34666491	34666991	MIR552
chr1	34691805	34692305	SMIM12
chr1	34692597	34693097	SMIM12
chr1	34708453	34708953	SMIM12
chr1	34898291	34898791	DLGAP3
chr1	34909194	34909694	DLGAP3
chr1	34970784	34971284	LOC653160
chr1	35178885	35179385	SFPQ
chr1	35210660	35211160	SFPQ
chr1	35449557	35450057	KIAA0319L
chr1	35452968	35453468	KIAA0319L
chr1	35525602	35526102	KIAA0319L
chr1	35536551	35537051	KIAA0319L
chr1	35541904	35542404	KIAA0319L
chr1	35855311	35855811	AGO4
chr1	35995210	35995710	AGO3
chr1	36238304	36238804	THRAP3
chr1	36255626	36256126	THRAP3
chr1	36256298	36256798	THRAP3
chr1	36330864	36331364	SH3D21
chr1	36341182	36341682	STK40
chr1	36365187	36365687	STK40
chr1	36567808	36568308	CSF3R
chr1	36625234	36625734	CSF3R
chr1	36625741	36626241	CSF3R
chr1	36709988	36710488	GRIK3
chr1	36924014	36924514	GRIK3
chr1	36925238	36925738	GRIK3
chr1	37118245	37118745	MIR4255
chr1	37136929	37137429	MIR4255
chr1	37141998	37142498	MIR4255
chr1	37170063	37170563	MIR4255
chr1	37255040	37255540	MIR4255
chr1	37257627	37258127	MIR4255
chr1	37258323	37258823	MIR4255
chr1	37338627	37339127	LINC01137
chr1	37410879	37411379	LINC01137
chr1	37726126	37726626	EPHA10
chr1	38244239	38244739	LINC01343
chr1	38497009	38497509	LINC01343
chr1	39170651	39171151	MACF1
chr1	39171181	39171681	MACF1
chr1	39276913	39277413	MACF1
chr1	39277954	39278454	MACF1
chr1	39458902	39459402	MACF1
chr1	39646164	39646664	HEYL
chr1	39646672	39647172	HEYL
chr1	39708506	39709006	PPIE
chr1	39898913	39899413	MYCL
chr1	39956154	39956654	MFSD2A
chr1	40046835	40047335	CAP1
chr1	40182704	40183204	RLF
chr1	40185170	40185670	RLF
chr1	40384366	40384866	SMAP2
chr1	40709035	40709535	NFYC
chr1	40765643	40766143	NFYC
chr1	40968645	40969145	CTPS1
chr1	40985435	40985935	CTPS1
chr1	41003675	41004175	CTPS1
chr1	41182885	41183385	SCMH1
chr1	41222874	41223374	SCMH1
chr1	41277578	41278078	SCMH1
chr1	41320417	41320917	FOXO6
chr1	41327452	41327952	FOXO6
chr1	41354247	41354747	FOXO6
chr1	41368326	41368826	FOXO6
chr1	41371612	41372112	FOXO6
chr1	41372214	41372714	FOXO6
chr1	41380900	41381400	FOXO6
chr1	41404177	41404677	FOXO6
chr1	41501511	41502011	HIVEP3
chr1	41510144	41510644	HIVEP3
chr1	41536108	41536608	HIVEP3
chr1	41658458	41658958	HIVEP3
chr1	41662008	41662508	HIVEP3
chr1	41664779	41665279	HIVEP3
chr1	41665524	41666024	HIVEP3
chr1	41696384	41696884	HIVEP3
chr1	42415017	42415517	RIMKLA
chr1	42460456	42460956	PPCS
chr1	42679614	42680114	YBX1
chr1	42743233	42743733	P3H1
chr1	42795856	42796356	TMEM269
chr1	42962543	42963043	SLC2A1-AS1
chr1	42963101	42963601	SLC2A1-AS1
chr1	42963647	42964147	SLC2A1-AS1
chr1	43145896	43146396	FAM183A
chr1	43184967	43185467	EBNA1BP2
chr1	43184967	43185467	CFAP57
chr1	43354268	43354768	MPL
chr1	43524681	43525181	PTPRF
chr1	44081934	44082434	KLF17
chr1	44250014	44250514	ERI3
chr1	44252131	44252631	ERI3
chr1	44266424	44266924	ERI3
chr1	44362693	44363193	ERI3
chr1	44547361	44547861	RNF220
chr1	44605846	44606346	RNF220
chr1	44700543	44701043	ARMH1
chr1	44734083	44734583	RNU5D-1
chr1	44860250	44860750	EIF2B3
chr1	44941403	44941903	EIF2B3
chr1	45355889	45356389	TESK2
chr1	45361000	45361500	TESK2
chr1	45842172	45842672	MAST2
chr1	45863105	45863605	MAST2
chr1	45864754	45865254	MAST2
chr1	45926263	45926763	MAST2
chr1	46041910	46042410	PIK3R3
chr1	46135533	46136033	PIK3R3
chr1	46135533	46136033	LOC101929626
chr1	46466438	46466938	LINC01398
chr1	46479680	46480180	DMBX1
chr1	46592793	46593293	MKNK1
chr1	46624163	46624663	MOB3C
chr1	47023389	47023889	CYP4X1
chr1	47238539	47239039	TAL1
chr1	47251634	47252134	STIL
chr1	47546905	47547405	FOXD2
chr1	47551111	47551611	FOXD2
chr1	47690472	47690972	TRABD2B
chr1	47805517	47806017	TRABD2B
chr1	47806031	47806531	TRABD2B
chr1	47881767	47882267	TRABD2B
chr1	47882337	47882837	TRABD2B
chr1	48079297	48079797	TRABD2B
chr1	48093614	48094114	TRABD2B
chr1	48109354	48109854	TRABD2B
chr1	48181677	48182177	SLC5A9
chr1	48201988	48202488	SLC5A9
chr1	48203245	48203745	SLC5A9
chr1	48207811	48208311	SLC5A9
chr1	48208698	48209198	SLC5A9
chr1	48211441	48211941	SLC5A9
chr1	48484794	48485294	SPATA6
chr1	48526002	48526502	AGBL4
chr1	48851569	48852069	AGBL4
chr1	48856867	48857367	AGBL4
chr1	48909105	48909605	AGBL4
chr1	48917883	48918383	AGBL4
chr1	48920836	48921336	AGBL4
chr1	48947251	48947751	AGBL4
chr1	49004151	49004651	AGBL4
chr1	49094109	49094609	AGBL4
chr1	49342067	49342567	AGBL4
chr1	49392075	49392575	AGBL4
chr1	49392075	49392575	AGBL4-IT1
chr1	49417601	49418101	AGBL4
chr1	49417601	49418101	AGBL4-IT1
chr1	49615326	49615826	AGBL4
chr1	49719212	49719712	AGBL4
chr1	49734992	49735492	AGBL4
chr1	50357740	50358240	DMRTA2
chr1	50602608	50603108	FAF1
chr1	50633404	50633904	FAF1
chr1	51541872	51542372	EPS15
chr1	51600948	51601448	OSBPL9
chr1	51647835	51648335	OSBPL9
chr1	51648354	51648854	OSBPL9
chr1	51655231	51655731	OSBPL9
chr1	51669177	51669677	OSBPL9
chr1	51669834	51670334	OSBPL9
chr1	51670667	51671167	OSBPL9
chr1	51697440	51697940	OSBPL9
chr1	51698009	51698509	OSBPL9
chr1	51726946	51727446	OSBPL9
chr1	51727524	51728024	OSBPL9
chr1	51728303	51728803	OSBPL9
chr1	51729383	51729883	OSBPL9
chr1	51732613	51733113	OSBPL9
chr1	51733263	51733763	OSBPL9
chr1	51733901	51734401	OSBPL9
chr1	51736453	51736953	OSBPL9
chr1	51737868	51738368	OSBPL9
chr1	51738977	51739477	OSBPL9
chr1	51871570	51872070	NRDC
chr1	51899455	51899955	RAB3B
chr1	51906288	51906788	RAB3B
chr1	52011234	52011734	TXNDC12
chr1	52027759	52028259	TXNDC12
chr1	52348643	52349143	CC2D1B
chr1	52403015	52403515	ORC1
chr1	52417200	52417700	PRPF38A
chr1	52417200	52417700	TUT4
chr1	52474738	52475238	TUT4
chr1	52595148	52595648	GPX7
chr1	52605451	52605951	GPX7
chr1	52703488	52703988	COA7
chr1	52706869	52707369	COA7
chr1	52719362	52719862	ZYG11B
chr1	52739423	52739923	ZYG11B
chr1	52739977	52740477	ZYG11B
chr1	52856853	52857353	ZYG11A
chr1	53025636	53026136	SCP2
chr1	53061412	53061912	PODN
chr1	53066424	53066924	PODN
chr1	53073938	53074438	PODN
chr1	53088113	53088613	SLC1A7
chr1	53088857	53089357	SLC1A7
chr1	53089488	53089988	SLC1A7
chr1	53090126	53090626	SLC1A7
chr1	53115909	53116409	SLC1A7
chr1	53116483	53116983	SLC1A7
chr1	53121635	53122135	SLC1A7
chr1	53122166	53122666	SLC1A7
chr1	53134933	53135433	SLC1A7
chr1	53140179	53140679	SLC1A7
chr1	53152893	53153393	SLC1A7
chr1	53176725	53177225	CPT2
chr1	53183053	53183553	CPT2
chr1	53316104	53316604	LRP8
chr1	53321933	53322433	LRP8
chr1	53326096	53326596	LRP8
chr1	53333982	53334482	LINC01771
chr1	53336092	53336592	LINC01771
chr1	53336641	53337141	LINC01771
chr1	53376089	53376589	LINC01771
chr1	53403441	53403941	DMRTB1
chr1	53404007	53404507	DMRTB1
chr1	53404644	53405144	DMRTB1
chr1	53405334	53405834	DMRTB1
chr1	53449560	53450060	DMRTB1
chr1	53498771	53499271	GLIS1
chr1	53517796	53518296	GLIS1
chr1	53536815	53537315	GLIS1
chr1	53570559	53571059	GLIS1
chr1	53576300	53576800	GLIS1
chr1	53590709	53591209	GLIS1
chr1	53594003	53594503	GLIS1
chr1	53626936	53627436	GLIS1
chr1	53627575	53628075	GLIS1
chr1	53629111	53629611	GLIS1
chr1	53669777	53670277	GLIS1
chr1	53685610	53686110	GLIS1
chr1	53739063	53739563	GLIS1
chr1	53777883	53778383	NDC1
chr1	53947385	53947885	LRRC42
chr1	53981180	53981680	LRRC42
chr1	54004755	54005255	LDLRAD1
chr1	54110978	54111478	TCEANC2
chr1	54220407	54220907	MRPL37
chr1	54239457	54239957	SSBP3
chr1	54254065	54254565	SSBP3
chr1	54256674	54257174	SSBP3
chr1	54268083	54268583	SSBP3
chr1	54277672	54278172	SSBP3
chr1	54297980	54298480	SSBP3
chr1	54300964	54301464	SSBP3
chr1	54301466	54301966	SSBP3
chr1	54313814	54314314	SSBP3
chr1	54326571	54327071	SSBP3
chr1	54336249	54336749	SSBP3
chr1	54340838	54341338	SSBP3
chr1	54342673	54343173	SSBP3
chr1	54343213	54343713	SSBP3
chr1	54352808	54353308	SSBP3
chr1	54355728	54356228	SSBP3
chr1	54356289	54356789	SSBP3
chr1	54356804	54357304	SSBP3
chr1	54357990	54358490	SSBP3
chr1	54358491	54358991	SSBP3
chr1	54361277	54361777	SSBP3
chr1	54365283	54365783	SSBP3
chr1	54371510	54372010	SSBP3
chr1	54390527	54391027	SSBP3
chr1	54391355	54391855	SSBP3
chr1	54407412	54407912	SSBP3
chr1	54631630	54632130	ACOT11
chr1	54900316	54900816	DHCR24
chr1	54919910	54920410	DHCR24
chr1	54975346	54975846	TMEM61
chr1	54980383	54980883	TMEM61
chr1	54982726	54983226	TMEM61
chr1	54984125	54984625	TMEM61
chr1	55229228	55229728	MIR4422
chr1	55242591	55243091	MIR4422
chr1	55420916	55421416	MIR4422
chr1	55720195	55720695	MIR4422
chr1	56060837	56061337	PLPP3
chr1	56061347	56061847	PLPP3
chr1	56145691	56146191	PLPP3
chr1	56258381	56258881	PLPP3
chr1	56291525	56292025	PLPP3
chr1	56374155	56374655	PLPP3
chr1	56502981	56503481	PLPP3
chr1	56816740	56817240	FYB2
chr1	56824973	56825473	FYB2
chr1	56979389	56979889	C8B
chr1	57024290	57024790	DAB1
chr1	57024831	57025331	DAB1
chr1	57036841	57037341	DAB1
chr1	57096033	57096533	DAB1
chr1	57197403	57197903	DAB1
chr1	57209420	57209920	DAB1
chr1	57233638	57234138	DAB1
chr1	57235896	57236396	DAB1
chr1	57252070	57252570	DAB1
chr1	57252921	57253421	DAB1
chr1	57258222	57258722	DAB1
chr1	57258833	57259333	DAB1
chr1	57269564	57270064	DAB1
chr1	57273783	57274283	DAB1
chr1	57274367	57274867	DAB1
chr1	57275596	57276096	DAB1
chr1	57281404	57281904	DAB1
chr1	57293199	57293699	DAB1
chr1	57293961	57294461	DAB1
chr1	57301261	57301761	DAB1
chr1	57303170	57303670	DAB1
chr1	57304108	57304608	DAB1
chr1	57312875	57313375	DAB1
chr1	57313504	57314004	DAB1
chr1	57321616	57322116	DAB1
chr1	57332575	57333075	DAB1
chr1	57335445	57335945	DAB1
chr1	57346710	57347210	DAB1
chr1	57360531	57361031	DAB1
chr1	57361461	57361961	DAB1
chr1	57395980	57396480	DAB1
chr1	57400539	57401039	DAB1
chr1	57420006	57420506	DAB1
chr1	57421700	57422200	DAB1
chr1	57422304	57422804	DAB1
chr1	57423043	57423543	DAB1
chr1	57423822	57424322	DAB1
chr1	57424426	57424926	DAB1
chr1	57431095	57431595	DAB1
chr1	57431637	57432137	DAB1
chr1	57440071	57440571	DAB1
chr1	57440697	57441197	DAB1
chr1	57441404	57441904	DAB1
chr1	57442982	57443482	DAB1
chr1	57445557	57446057	DAB1
chr1	57620522	57621022	DAB1
chr1	57727226	57727726	DAB1
chr1	57752331	57752831	DAB1
chr1	57881722	57882222	DAB1
chr1	58006873	58007373	DAB1
chr1	58082561	58083061	DAB1
chr1	58089596	58090096	DAB1
chr1	58143957	58144457	DAB1
chr1	58144473	58144973	DAB1
chr1	58157990	58158490	DAB1
chr1	58158539	58159039	DAB1
chr1	58166083	58166583	DAB1
chr1	58167893	58168393	DAB1
chr1	58188323	58188823	DAB1
chr1	58248478	58248978	DAB1
chr1	58249049	58249549	DAB1
chr1	58249687	58250187	DAB1
chr1	58250286	58250786	DAB1
chr1	58529338	58529838	DAB1
chr1	58529338	58529838	OMA1
chr1	58977231	58977731	LINC01358
chr1	59041604	59042104	LINC01358
chr1	59260255	59260755	FGGY
chr1	59653734	59654234	FGGY
chr1	60017300	60017800	C1orf87
chr1	60017806	60018306	C1orf87
chr1	60150692	60151192	C1orf87
chr1	60223217	60223717	C1orf87
chr1	60229341	60229841	C1orf87
chr1	60423141	60423641	LOC101926964
chr1	60576496	60576996	LOC101926964
chr1	60697274	60697774	LOC101926964
chr1	60990451	60990951	NFIA
chr1	61524163	61524663	NFIA
chr1	62057571	62058071	PATJ
chr1	62128716	62129216	PATJ
chr1	62160672	62161172	PATJ
chr1	62864813	62865313	ATG4C
chr1	62865453	62865953	ATG4C
chr1	62882439	62882939	ATG4C
chr1	62904004	62904504	ATG4C
chr1	63019192	63019692	LINC00466
chr1	63049501	63050001	LINC00466
chr1	63162843	63163343	LINC00466
chr1	63716950	63717450	ROR1
chr1	63765129	63765629	ROR1
chr1	63773696	63774196	ROR1
chr1	63774227	63774727	ROR1
chr1	63774906	63775406	ROR1
chr1	63775678	63776178	ROR1
chr1	63776369	63776869	ROR1
chr1	63781658	63782158	ROR1
chr1	63783307	63783807	ROR1
chr1	63783841	63784341	ROR1
chr1	63785567	63786067	ROR1
chr1	63786527	63787027	ROR1
chr1	63787358	63787858	ROR1
chr1	63787907	63788407	ROR1
chr1	63792094	63792594	ROR1
chr1	63793794	63794294	ROR1
chr1	63795768	63796268	ROR1
chr1	63799285	63799785	ROR1
chr1	63804092	63804592	ROR1
chr1	63804751	63805251	ROR1
chr1	63806938	63807438	ROR1
chr1	63827967	63828467	ROR1
chr1	63834981	63835481	ROR1
chr1	63928690	63929190	ROR1
chr1	64107528	64108028	ROR1
chr1	64107528	64108028	ROR1-AS1
chr1	64229924	64230424	UBE2U
chr1	64337389	64337889	UBE2U
chr1	64469443	64469943	CACHD1
chr1	64469979	64470479	CACHD1
chr1	64470546	64471046	CACHD1
chr1	64471240	64471740	CACHD1
chr1	64472580	64473080	CACHD1
chr1	64505256	64505756	CACHD1
chr1	64505903	64506403	CACHD1
chr1	64508627	64509127	CACHD1
chr1	64515396	64515896	CACHD1
chr1	64522303	64522803	CACHD1
chr1	64526038	64526538	CACHD1
chr1	64541948	64542448	CACHD1
chr1	64579707	64580207	CACHD1
chr1	64579707	64580207	MIR4794
chr1	64622072	64622572	CACHD1
chr1	64623614	64624114	CACHD1
chr1	64624260	64624760	CACHD1
chr1	64624797	64625297	CACHD1
chr1	64650102	64650602	CACHD1
chr1	64666900	64667400	CACHD1
chr1	64668987	64669487	CACHD1
chr1	64669826	64670326	CACHD1
chr1	64680577	64681077	CACHD1
chr1	64768132	64768632	RAVER2
chr1	64768800	64769300	RAVER2
chr1	65278937	65279437	DNAJC6
chr1	65291324	65291824	DNAJC6
chr1	65398647	65399147	DNAJC6
chr1	65438572	65439072	LEPR
chr1	65440782	65441282	LEPR
chr1	65525350	65525850	LEPR
chr1	65527029	65527529	LEPR
chr1	65572699	65573199	LEPR
chr1	65586475	65586975	LEPR
chr1	65592309	65592809	LEPR
chr1	65791669	65792169	PDE4B
chr1	65792202	65792702	PDE4B
chr1	65792875	65793375	PDE4B
chr1	65793753	65794253	PDE4B
chr1	65797236	65797736	PDE4B
chr1	65891675	65892175	PDE4B
chr1	65906041	65906541	PDE4B
chr1	66182431	66182931	PDE4B
chr1	66183109	66183609	PDE4B
chr1	66231809	66232309	PDE4B
chr1	66271225	66271725	PDE4B
chr1	66275745	66276245	PDE4B
chr1	66343827	66344327	PDE4B
chr1	66450526	66451026	PDE4B
chr1	66512446	66512946	SGIP1
chr1	66642862	66643362	SGIP1
chr1	66848054	66848554	WDR78
chr1	67437675	67438175	SERBP1
chr1	67573019	67573519	GADD45A
chr1	67647039	67647539	GADD45A
chr1	67674627	67675127	GADD45A
chr1	67843650	67844150	GNG12-AS1
chr1	68102983	68103483	GNG12-AS1
chr1	68102983	68103483	WLS
chr1	68103555	68104055	GNG12-AS1
chr1	68103555	68104055	WLS
chr1	68128804	68129304	GNG12-AS1
chr1	68128804	68129304	WLS
chr1	68474921	68475421	DEPDC1
chr1	68949954	68950454	DEPDC1-AS1
chr1	69052565	69053065	DEPDC1-AS1
chr1	69110323	69110823	LRRC7
chr1	69128707	69129207	LRRC7
chr1	69129516	69130016	LRRC7
chr1	69146703	69147203	LRRC7
chr1	69568087	69568587	LRRC7
chr1	69568597	69569097	LRRC7
chr1	69569307	69569807	LRRC7
chr1	69569948	69570448	LRRC7
chr1	69707067	69707567	LRRC7
chr1	69709040	69709540	LRRC7
chr1	69710509	69711009	LRRC7
chr1	69739099	69739599	LRRC7
chr1	69824877	69825377	LRRC7
chr1	69914128	69914628	LRRC7
chr1	70116942	70117442	LRRC7
chr1	70251012	70251512	SRSF11
chr1	70450625	70451125	CTH
chr1	70461257	70461757	CTH
chr1	70504366	70504866	CTH
chr1	70673373	70673873	LINC01788
chr1	71820712	71821212	NEGR1
chr1	71820712	71821212	NEGR1-IT1
chr1	71957579	71958079	NEGR1
chr1	71989234	71989734	NEGR1
chr1	72228793	72229293	NEGR1
chr1	72743303	72743803	NEGR1
chr1	72767686	72768186	NEGR1
chr1	73548228	73548728	LINC01360
chr1	73575937	73576437	LINC01360
chr1	73886762	73887262	LRRIQ3
chr1	74052443	74052943	LRRIQ3
chr1	74343147	74343647	FPGT-TNNI3K
chr1	74343147	74343647	TNNI3K
chr1	74620329	74620829	ERICH3
chr1	74620329	74620829	ERICH3-AS1
chr1	74622252	74622752	ERICH3
chr1	74622252	74622752	ERICH3-AS1
chr1	74952733	74953233	LHX8
chr1	74954935	74955435	LHX8
chr1	74964388	74964888	LHX8
chr1	75194216	75194716	SLC44A5
chr1	75320637	75321137	SLC44A5
chr1	75328351	75328851	SLC44A5
chr1	75331403	75331903	SLC44A5
chr1	75341831	75342331	SLC44A5
chr1	75342708	75343208	SLC44A5
chr1	75421219	75421719	SLC44A5
chr1	75511728	75512228	SLC44A5
chr1	75530896	75531396	SLC44A5
chr1	75533855	75534355	SLC44A5
chr1	75534374	75534874	SLC44A5
chr1	75594061	75594561	SLC44A5
chr1	75614669	75615169	SLC44A5
chr1	75615908	75616408	SLC44A5
chr1	75686559	75687059	ACADM
chr1	75949994	75950494	LOC101927342
chr1	75950772	75951272	LOC101927342
chr1	75963829	75964329	LOC101927342
chr1	76100306	76100806	ST6GALNAC3
chr1	76154071	76154571	ST6GALNAC3
chr1	76154583	76155083	ST6GALNAC3
chr1	76161937	76162437	ST6GALNAC3
chr1	76337051	76337551	ST6GALNAC3
chr1	76337844	76338344	ST6GALNAC3
chr1	76761449	76761949	ST6GALNAC5
chr1	76764876	76765376	ST6GALNAC5
chr1	76865577	76866077	ST6GALNAC5
chr1	76866136	76866636	ST6GALNAC5
chr1	76867207	76867707	ST6GALNAC5
chr1	76868036	76868536	ST6GALNAC5
chr1	76868913	76869413	ST6GALNAC5
chr1	76870025	76870525	ST6GALNAC5
chr1	76870886	76871386	ST6GALNAC5
chr1	76871967	76872467	ST6GALNAC5
chr1	76935045	76935545	ST6GALNAC5
chr1	76939120	76939620	ST6GALNAC5
chr1	76957917	76958417	ST6GALNAC5
chr1	76991280	76991780	ST6GALNAC5
chr1	76998919	76999419	ST6GALNAC5
chr1	77012542	77013042	ST6GALNAC5
chr1	77013471	77013971	ST6GALNAC5
chr1	77014023	77014523	ST6GALNAC5
chr1	77019096	77019596	ST6GALNAC5
chr1	77034425	77034925	ST6GALNAC5
chr1	77039095	77039595	ST6GALNAC5
chr1	77042029	77042529	ST6GALNAC5
chr1	77063430	77063930	ST6GALNAC5
chr1	77065604	77066104	ST6GALNAC5
chr1	77066857	77067357	ST6GALNAC5
chr1	77067564	77068064	ST6GALNAC5
chr1	77076376	77076876	ST6GALNAC5
chr1	77085210	77085710	PIGK
chr1	77088984	77089484	PIGK
chr1	77089609	77090109	PIGK
chr1	77095159	77095659	PIGK
chr1	77120888	77121388	PIGK
chr1	77121449	77121949	PIGK
chr1	77126154	77126654	PIGK
chr1	77135912	77136412	PIGK
chr1	77863515	77864015	MIGA1
chr1	77975594	77976094	FUBP1
chr1	78296147	78296647	MGC27382
chr1	78665659	78666159	IFI44
chr1	78669611	78670111	IFI44
chr1	78776339	78776839	IFI44
chr1	78854132	78854632	ADGRL4
chr1	78908398	78908898	ADGRL4
chr1	80351188	80351688	LINC01781
chr1	80440147	80440647	LINC01781
chr1	80533911	80534411	LINC01781
chr1	80553910	80554410	LINC01781
chr1	80603928	80604428	LINC01781
chr1	80630732	80631232	LINC01781
chr1	80761424	80761924	LINC01781
chr1	80892652	80893152	LINC01781
chr1	81219745	81220245	ADGRL2
chr1	81230892	81231392	ADGRL2
chr1	81309214	81309714	ADGRL2
chr1	81312475	81312975	ADGRL2
chr1	81313388	81313888	ADGRL2
chr1	81314193	81314693	ADGRL2
chr1	81326753	81327253	ADGRL2
chr1	81329964	81330464	ADGRL2
chr1	81391041	81391541	ADGRL2
chr1	81409218	81409718	ADGRL2
chr1	81423096	81423596	ADGRL2
chr1	81423984	81424484	ADGRL2
chr1	81466193	81466693	ADGRL2
chr1	81545754	81546254	ADGRL2
chr1	81545754	81546254	LOC101927434
chr1	81613561	81614061	ADGRL2
chr1	81632797	81633297	ADGRL2
chr1	81722938	81723438	ADGRL2
chr1	81724641	81725141	ADGRL2
chr1	81728178	81728678	ADGRL2
chr1	81832351	81832851	ADGRL2
chr1	81833507	81834007	ADGRL2
chr1	81848853	81849353	ADGRL2
chr1	81854006	81854506	ADGRL2
chr1	81905219	81905719	ADGRL2
chr1	81920196	81920696	ADGRL2
chr1	81937743	81938243	ADGRL2
chr1	81945675	81946175	ADGRL2
chr1	82000141	82000641	ADGRL2
chr1	82697352	82697852	LINC01361
chr1	82697900	82698400	LINC01361
chr1	82813320	82813820	LINC01361
chr1	82893631	82894131	LINC01361
chr1	83137532	83138032	LINC01361
chr1	83575249	83575749	LINC01725
chr1	83692736	83693236	LINC01725
chr1	83693320	83693820	LINC01725
chr1	83695200	83695700	LINC01725
chr1	83698066	83698566	LINC01725
chr1	83698622	83699122	LINC01725
chr1	83699139	83699639	LINC01725
chr1	83777378	83777878	LINC01725
chr1	83845734	83846234	LINC01725
chr1	83845734	83846234	LOC101927560
chr1	83846409	83846909	LINC01725
chr1	83846409	83846909	LOC101927560
chr1	84060074	84060574	PRKACB
chr1	84164388	84164888	PRKACB
chr1	84301378	84301878	SAMD13
chr1	84327823	84328323	SAMD13
chr1	84384956	84385456	SAMD13
chr1	84386655	84387155	SAMD13
chr1	84397363	84397863	DNASE2B
chr1	84497609	84498109	RPF1
chr1	84754319	84754819	LPAR3
chr1	84757194	84757694	LPAR3
chr1	84758905	84759405	LPAR3
chr1	84763666	84764166	LPAR3
chr1	84822786	84823286	LPAR3
chr1	85372712	85373212	LOC646626
chr1	85372712	85373212	DDAH1
chr1	85449348	85449848	DDAH1
chr1	85641922	85642422	ZNHIT6
chr1	86064502	86065002	COL24A1
chr1	86263942	86264442	ODF2L
chr1	86405600	86406100	ODF2L
chr1	86470038	86470538	CLCA1
chr1	86492482	86492982	CLCA1
chr1	86596243	86596743	CLCA4
chr1	86640201	86640701	CLCA4
chr1	86941836	86942336	HS2ST1
chr1	87188089	87188589	LINC01140
chr1	87325976	87326476	LMO4
chr1	87330235	87330735	LMO4
chr1	87568758	87569258	LINC01364
chr1	87772996	87773496	LINC01364
chr1	87806265	87806765	LINC01364
chr1	87857543	87858043	LINC01364
chr1	87865231	87865731	LINC01364
chr1	88104095	88104595	PKN2-AS1
chr1	88104801	88105301	PKN2-AS1
chr1	88177785	88178285	PKN2-AS1
chr1	88179643	88180143	PKN2-AS1
chr1	88182755	88183255	PKN2-AS1
chr1	88184092	88184592	PKN2-AS1
chr1	88230213	88230713	PKN2-AS1
chr1	88239350	88239850	PKN2-AS1
chr1	88529911	88530411	PKN2-AS1
chr1	88530500	88531000	PKN2-AS1
chr1	89310680	89311180	GBP5
chr1	89547710	89548210	LRRC8B
chr1	89580115	89580615	LRRC8B
chr1	89607339	89607839	LRRC8C-DT
chr1	89607859	89608359	LRRC8C-DT
chr1	89658272	89658772	LRRC8C
chr1	89658272	89658772	LRRC8D
chr1	89658937	89659437	LRRC8C
chr1	89658937	89659437	LRRC8D
chr1	89659531	89660031	LRRC8C
chr1	89659531	89660031	LRRC8D
chr1	89669975	89670475	LRRC8C
chr1	89669975	89670475	LRRC8D
chr1	89763998	89764498	LRRC8C
chr1	89763998	89764498	LRRC8D
chr1	89770332	89770832	LRRC8D
chr1	89857333	89857833	LRRC8D
chr1	89859020	89859520	LRRC8D
chr1	89859539	89860039	LRRC8D
chr1	90122286	90122786	ZNF326
chr1	90858323	90858823	LINC02609
chr1	91103918	91104418	ZNF644
chr1	92087856	92088356	BTBD8
chr1	92167065	92167565	KIAA1107
chr1	92167655	92168155	KIAA1107
chr1	92168620	92169120	KIAA1107
chr1	92169222	92169722	KIAA1107
chr1	92482679	92483179	GFI1
chr1	92495387	92495887	GFI1
chr1	92990454	92990954	DIPK1A
chr1	93000676	93001176	DIPK1A
chr1	93004864	93005364	DIPK1A
chr1	93110943	93111443	MTF2
chr1	93301051	93301551	CCDC18-AS1
chr1	93616871	93617371	BCAR3
chr1	93640829	93641329	BCAR3
chr1	93691278	93691778	BCAR3
chr1	93692297	93692797	BCAR3
chr1	93740724	93741224	BCAR3
chr1	93967150	93967650	ABCA4
chr1	93979841	93980341	ABCA4
chr1	94070969	94071469	ABCA4
chr1	94081844	94082344	ABCA4
chr1	94308307	94308807	ARHGAP29
chr1	94319929	94320429	ARHGAP29
chr1	94399700	94400200	ABCD3
chr1	94821824	94822324	SLC44A3
chr1	94873785	94874285	SLC44A3
chr1	94874357	94874857	SLC44A3
chr1	95149114	95149614	TMEM56
chr1	95149114	95149614	TMEM56-RWDD3
chr1	95308944	95309444	RWDD3
chr1	95492655	95493155	LINC01761
chr1	95503709	95504209	LINC02607
chr1	95528408	95528908	LINC02607
chr1	95606660	95607160	LINC02607
chr1	95666858	95667358	LINC02607
chr1	95682839	95683339	LINC02607
chr1	95683526	95684026	LINC02607
chr1	95685133	95685633	LINC02607
chr1	95936512	95937012	LOC102723661
chr1	95952944	95953444	LOC102723661
chr1	95957697	95958197	LOC102723661
chr1	96095789	96096289	LOC102723661
chr1	96461010	96461510	LINC01787
chr1	96625027	96625527	PTBP2
chr1	96632535	96633035	PTBP2
chr1	96804589	96805089	PTBP2
chr1	96886032	96886532	PTBP2
chr1	96944096	96944596	PTBP2
chr1	96971867	96972367	DPYD
chr1	97052811	97053311	DPYD
chr1	97119531	97120031	DPYD
chr1	97119531	97120031	DPYD-AS1
chr1	97136181	97136681	DPYD
chr1	97136181	97136681	DPYD-AS1
chr1	97137898	97138398	DPYD
chr1	97137898	97138398	DPYD-AS1
chr1	97138520	97139020	DPYD
chr1	97138520	97139020	DPYD-AS1
chr1	97155292	97155792	DPYD
chr1	97155292	97155792	DPYD-AS1
chr1	97373818	97374318	DPYD
chr1	97436075	97436575	DPYD
chr1	97835719	97836219	DPYD
chr1	97870542	97871042	DPYD
chr1	97920778	97921278	DPYD
chr1	98045062	98045562	MIR137HG
chr1	98045062	98045562	MIR2682
chr1	98046004	98046504	MIR137HG
chr1	98046004	98046504	MIR137
chr1	98048166	98048666	MIR137HG
chr1	98048689	98049189	MIR137HG
chr1	98049314	98049814	MIR137HG
chr1	98054047	98054547	MIR137HG
chr1	98190723	98191223	LINC01776
chr1	98280046	98280546	LINC01776
chr1	98371683	98372183	LINC01776
chr1	98925037	98925537	PLPPR5
chr1	98929433	98929933	PLPPR5
chr1	99085294	99085794	LOC100129620
chr1	99149664	99150164	LOC100129620
chr1	99154027	99154527	LOC100129620
chr1	99675691	99676191	PALMD
chr1	100103941	100104441	SASS6
chr1	100290152	100290652	RTCA
chr1	100290684	100291184	RTCA
chr1	100382616	100383116	CDC14A
chr1	101074210	101074710	LOC102606465
chr1	101370419	101370919	LINC01307
chr1	101371112	101371612	LINC01307
chr1	101758768	101759268	OLFM3
chr1	101874728	101875228	OLFM3
chr1	101900612	101901112	OLFM3
chr1	101907164	101907664	OLFM3
chr1	101913364	101913864	OLFM3
chr1	101915629	101916129	OLFM3
chr1	101920129	101920629	OLFM3
chr1	101976096	101976596	OLFM3
chr1	101977188	101977688	OLFM3
chr1	101993128	101993628	OLFM3
chr1	102316469	102316969	OLFM3
chr1	103895830	103896330	AMY2A
chr1	103917717	103918217	AMY2A
chr1	104641507	104642007	LINC01676
chr1	104648360	104648860	LINC01676
chr1	104783210	104783710	LINC01676
chr1	104784493	104784993	LINC01676
chr1	104790289	104790789	LINC01676
chr1	105076953	105077453	LINC01676
chr1	105383767	105384267	LINC01676
chr1	105724509	105725009	LINC01676
chr1	105876768	105877268	LINC01676
chr1	105919763	105920263	LINC01676
chr1	105920362	105920862	LINC01676
chr1	105928899	105929399	LINC01676
chr1	106229181	106229681	LINC01676
chr1	106490684	106491184	PRMT6
chr1	106491474	106491974	PRMT6
chr1	106511869	106512369	PRMT6
chr1	106523325	106523825	PRMT6
chr1	106676294	106676794	PRMT6
chr1	106677688	106678188	PRMT6
chr1	106678242	106678742	PRMT6
chr1	106721732	106722232	PRMT6
chr1	106802288	106802788	PRMT6
chr1	106971334	106971834	PRMT6
chr1	106979964	106980464	PRMT6
chr1	107011499	107011999	PRMT6
chr1	107056409	107056909	PRMT6
chr1	107057218	107057718	PRMT6
chr1	107100690	107101190	NTNG1
chr1	107139935	107140435	NTNG1
chr1	107140650	107141150	NTNG1
chr1	107141494	107141994	NTNG1
chr1	107142050	107142550	NTNG1
chr1	107142589	107143089	NTNG1
chr1	107144194	107144694	NTNG1
chr1	107144890	107145390	NTNG1
chr1	107145480	107145980	NTNG1
chr1	107146035	107146535	NTNG1
chr1	107147067	107147567	NTNG1
chr1	107147902	107148402	NTNG1
chr1	107148754	107149254	NTNG1
chr1	107149857	107150357	NTNG1
chr1	107150499	107150999	NTNG1
chr1	107151197	107151697	NTNG1
chr1	107152303	107152803	NTNG1
chr1	107152980	107153480	NTNG1
chr1	107153529	107154029	NTNG1
chr1	107155089	107155589	NTNG1
chr1	107156528	107157028	NTNG1
chr1	107158660	107159160	NTNG1
chr1	107159225	107159725	NTNG1
chr1	107171188	107171688	NTNG1
chr1	107188143	107188643	NTNG1
chr1	107192530	107193030	NTNG1
chr1	107211330	107211830	NTNG1
chr1	107242223	107242723	NTNG1
chr1	107243393	107243893	NTNG1
chr1	107244203	107244703	NTNG1
chr1	107244839	107245339	NTNG1
chr1	107254339	107254839	NTNG1
chr1	107255162	107255662	NTNG1
chr1	107257881	107258381	NTNG1
chr1	107258568	107259068	NTNG1
chr1	107300180	107300680	NTNG1
chr1	107365836	107366336	NTNG1
chr1	107378778	107379278	NTNG1
chr1	107389308	107389808	NTNG1
chr1	107458015	107458515	NTNG1
chr1	107532274	107532774	VAV3
chr1	107622315	107622815	VAV3
chr1	107692479	107692979	VAV3
chr1	107739149	107739649	VAV3
chr1	107784929	107785429	VAV3
chr1	107788136	107788636	VAV3
chr1	107791519	107792019	VAV3
chr1	107827886	107828386	VAV3
chr1	107829089	107829589	VAV3
chr1	107911406	107911906	VAV3
chr1	108038097	108038597	VAV3-AS1
chr1	108041358	108041858	VAV3-AS1
chr1	108045430	108045930	VAV3-AS1
chr1	108120856	108121356	SLC25A24
chr1	108122187	108122687	SLC25A24
chr1	108123135	108123635	SLC25A24
chr1	108503291	108503791	NBPF6
chr1	108511728	108512228	NBPF6
chr1	108531335	108531835	FAM102B
chr1	108609517	108610017	FAM102B
chr1	108610088	108610588	FAM102B
chr1	108693834	108694334	PRPF38B
chr1	108694353	108694853	PRPF38B
chr1	108695243	108695743	PRPF38B
chr1	108715307	108715807	FNDC7
chr1	108716179	108716679	FNDC7
chr1	108717360	108717860	FNDC7
chr1	108717946	108718446	FNDC7
chr1	108728596	108729096	FNDC7
chr1	108729295	108729795	FNDC7
chr1	108730255	108730755	FNDC7
chr1	108749807	108750307	STXBP3
chr1	108770278	108770778	STXBP3
chr1	108777510	108778010	STXBP3
chr1	108778276	108778776	STXBP3
chr1	108810371	108810871	STXBP3
chr1	108811591	108812091	STXBP3
chr1	108816272	108816772	AKNAD1
chr1	108829306	108829806	AKNAD1
chr1	108830846	108831346	AKNAD1
chr1	109113724	109114224	C1orf194
chr1	109113724	109114224	KIAA1324
chr1	109148978	109149478	KIAA1324
chr1	109214751	109215251	SARS
chr1	109530184	109530684	GPR61
chr1	109530723	109531223	GPR61
chr1	109535387	109535887	GPR61
chr1	109535894	109536394	GPR61
chr1	109624685	109625185	AMPD2
chr1	109625305	109625805	AMPD2
chr1	109659979	109660479	GSTM4
chr1	109814117	109814617	GSTM5
chr1	109845202	109845702	CSF1
chr1	110119817	110120317	UBL4B
chr1	110129937	110130437	UBL4B
chr1	110131190	110131690	UBL4B
chr1	110136177	110136677	SLC6A17
chr1	110136836	110137336	SLC6A17
chr1	110137685	110138185	SLC6A17
chr1	110150257	110150757	SLC6A17
chr1	110170664	110171164	SLC6A17
chr1	110171400	110171900	SLC6A17
chr1	110336654	110337154	RBM15-AS1
chr1	110498075	110498575	CYMP-AS1
chr1	110537913	110538413	KCNA10
chr1	110688890	110689390	KCNA3
chr1	110700619	110701119	KCNA3
chr1	110713904	110714404	KCNA3
chr1	110736847	110737347	KCNA3
chr1	110760292	110760792	KCNA3
chr1	111294582	111295082	CHIA
chr1	111402223	111402723	OVGP1
chr1	111406076	111406576	OVGP1
chr1	111425827	111426327	OVGP1
chr1	111738342	111738842	INKA2
chr1	111764587	111765087	DDX20
chr1	111769452	111769952	KCND3
chr1	111782600	111783100	KCND3
chr1	111786396	111786896	KCND3
chr1	111846140	111846640	KCND3
chr1	111852372	111852872	KCND3
chr1	111873761	111874261	KCND3
chr1	111875632	111876132	KCND3
chr1	111877895	111878395	KCND3
chr1	111878410	111878910	KCND3
chr1	111880928	111881428	KCND3
chr1	111882532	111883032	KCND3
chr1	111889115	111889615	KCND3
chr1	111903706	111904206	KCND3
chr1	111904354	111904854	KCND3
chr1	111910369	111910869	KCND3
chr1	111910369	111910869	KCND3-AS1
chr1	111920193	111920693	KCND3
chr1	111929139	111929639	KCND3
chr1	111929684	111930184	KCND3
chr1	111934474	111934974	KCND3
chr1	111935062	111935562	KCND3
chr1	111941354	111941854	KCND3
chr1	111948011	111948511	KCND3
chr1	111948524	111949024	KCND3
chr1	111967841	111968341	KCND3
chr1	111968508	111969008	KCND3
chr1	111983566	111984066	KCND3
chr1	111984263	111984763	KCND3
chr1	111988097	111988597	KCND3
chr1	111989080	111989580	KCND3
chr1	111989650	111990150	LINC01750
chr1	111990296	111990796	LINC01750
chr1	111990799	111991299	LINC01750
chr1	111991331	111991831	LINC01750
chr1	112012011	112012511	LINC01750
chr1	112012736	112013236	LINC01750
chr1	112030587	112031087	LINC01750
chr1	112031584	112032084	LINC01750
chr1	112079645	112080145	LINC01750
chr1	112298507	112299007	CTTNBP2NL
chr1	112306283	112306783	CTTNBP2NL
chr1	112312355	112312855	CTTNBP2NL
chr1	112356730	112357230	CTTNBP2NL
chr1	112430552	112431052	CTTNBP2NL
chr1	112458697	112459197	CTTNBP2NL
chr1	112779825	112780325	LINC01356
chr1	112797682	112798182	LINC01356
chr1	112798290	112798790	LINC01356
chr1	113199953	113200453	LRIG2
chr1	113220946	113221446	LRIG2
chr1	113231585	113232085	LRIG2
chr1	113235009	113235509	LRIG2
chr1	113424457	113424957	MAGI3
chr1	113433127	113433627	MAGI3
chr1	113433862	113434362	MAGI3
chr1	113609420	113609920	MAGI3
chr1	113654829	113655329	MAGI3
chr1	113865195	113865695	AP4B1-AS1
chr1	113865195	113865695	PTPN22
chr1	113952291	113952791	HIPK1
chr1	114033440	114033940	OLFML3
chr1	114259431	114259931	SYT6
chr1	114662080	114662580	DENND2C
chr1	115023598	115024098	TSHB
chr1	115053235	115053735	TSPAN2
chr1	115075076	115075576	TSPAN2
chr1	115085061	115085561	TSPAN2
chr1	115088689	115089189	TSPAN2
chr1	115089253	115089753	TSPAN2
chr1	115089835	115090335	TSPAN2
chr1	115238563	115239063	NGF
chr1	115285411	115285911	NGF
chr1	115316943	115317443	NGF
chr1	115641834	115642334	VANGL1
chr1	115642458	115642958	VANGL1
chr1	115643068	115643568	VANGL1
chr1	115649959	115650459	VANGL1
chr1	115652526	115653026	VANGL1
chr1	115655168	115655668	VANGL1
chr1	115656730	115657230	VANGL1
chr1	115665155	115665655	VANGL1
chr1	115665676	115666176	VANGL1
chr1	115688085	115688585	VANGL1
chr1	115694784	115695284	VANGL1
chr1	115708738	115709238	CASQ2
chr1	115717483	115717983	CASQ2
chr1	115719370	115719870	CASQ2
chr1	115753890	115754390	CASQ2
chr1	115761572	115762072	CASQ2
chr1	115762213	115762713	CASQ2
chr1	115765316	115765816	CASQ2
chr1	115961455	115961955	SLC22A15
chr1	115962008	115962508	SLC22A15
chr1	116231636	116232136	MAB21L3
chr1	116354965	116355465	ATP1A1
chr1	116733503	116734003	CD2
chr1	116877930	116878430	PTGFRN
chr1	116878821	116879321	PTGFRN
chr1	116974173	116974673	PTGFRN
chr1	117015494	117015994	CD101
chr1	117017105	117017605	CD101
chr1	117017611	117018111	CD101
chr1	117565740	117566240	LOC100996263
chr1	117712590	117713090	TENT5C
chr1	118195267	118195767	SPAG17
chr1	118262869	118263369	SPAG17
chr1	118973697	118974197	TBX15
chr1	119115283	119115783	WARS2
chr1	119234191	119234691	WARS2-AS1
chr1	119276522	119277022	WARS2-AS1
chr1	119639429	119639929	ZNF697
chr1	119660409	119660909	PHGDH
chr1	119912954	119913454	NOTCH2
chr1	120500477	120500977	SEC22B
chr1	120850998	120851498	RNVU1-19
chr1	121007721	121008221	LINC00623
chr1	121008316	121008816	LINC00623
chr1	121020584	121021084	LINC00623
chr1	121041463	121041963	LINC00623
chr1	121048282	121048782	FCGR1B
chr1	143729318	143729818	RNVU1-17
chr1	143803820	143804320	RNVU1-17
chr1	145215893	145216393	LINC01145
chr1	145287487	145287987	NBPF20
chr1	146031988	146032488	HJV
chr1	147079947	147080447	PRKAB2
chr1	147084739	147085239	PRKAB2
chr1	147103656	147104156	PRKAB2
chr1	147155186	147155686	PRKAB2
chr1	147452775	147453275	LINC00624
chr1	147480213	147480713	LINC00624
chr1	147534024	147534524	BCL9
chr1	147554273	147554773	BCL9
chr1	147561564	147562064	BCL9
chr1	147562691	147563191	BCL9
chr1	147579516	147580016	BCL9
chr1	147670333	147670833	ACP6
chr1	147740692	147741192	GJA5
chr1	147836990	147837490	GJA5
chr1	148294374	148294874	LOC101927468
chr1	148302577	148303077	LOC101927468
chr1	148303254	148303754	LOC101927468
chr1	148402354	148402854	LINC01138
chr1	148402354	148402854	LOC100132057
chr1	148402354	148402854	RNVU1-3
chr1	148402991	148403491	LINC01138
chr1	148402991	148403491	LOC100132057
chr1	148459207	148459707	LINC01138
chr1	149607008	149607508	LINC00869
chr1	149733215	149733715	FCGR1A
chr1	149740111	149740611	FCGR1A
chr1	149813426	149813926	HIST2H3D
chr1	150093763	150094263	VPS45
chr1	150302292	150302792	MRPS21
chr1	150311684	150312184	MRPS21
chr1	150312231	150312731	MRPS21
chr1	150313852	150314352	MRPS21
chr1	150314408	150314908	MRPS21
chr1	150657125	150657625	GOLPH3L
chr1	150672564	150673064	GOLPH3L
chr1	150673124	150673624	GOLPH3L
chr1	150737776	150738276	CTSS
chr1	151131207	151131707	SEMA6C
chr1	151146480	151146980	SEMA6C
chr1	151187106	151187606	VPS72
chr1	151437416	151437916	POGZ
chr1	151710134	151710634	CELF3
chr1	151710134	151710634	RIIAD1
chr1	151712016	151712516	CELF3
chr1	151712016	151712516	RIIAD1
chr1	151716708	151717208	CELF3
chr1	151716708	151717208	RIIAD1
chr1	151717242	151717742	RIIAD1
chr1	151720086	151720586	RIIAD1
chr1	151730951	151731451	RIIAD1
chr1	152392710	152393210	CRNN
chr1	152764240	152764740	LCE1F
chr1	152785300	152785800	LCE1E
chr1	153178926	153179426	LOC101928009
chr1	153483693	153484193	S100A7
chr1	153881700	153882200	GATAD2B
chr1	153921223	153921723	GATAD2B
chr1	154048762	154049262	NUP210L
chr1	154051347	154051847	NUP210L
chr1	154089580	154090080	NUP210L
chr1	154547054	154547554	TDRD10
chr1	154578054	154578554	CHRNB2
chr1	154764375	154764875	KCNN3
chr1	154954456	154954956	PBXIP1
chr1	154955127	154955627	PBXIP1
chr1	155110330	155110830	EFNA1
chr1	155125983	155126483	EFNA1
chr1	155127596	155128096	EFNA1
chr1	155128244	155128744	EFNA1
chr1	155596079	155596579	MSTO2P
chr1	155792078	155792578	GON4L
chr1	155804796	155805296	GON4L
chr1	155805318	155805818	GON4L
chr1	155816488	155816988	GON4L
chr1	155860329	155860829	SYT11
chr1	155919093	155919593	KHDC4
chr1	155968578	155969078	ARHGEF2
chr1	155969243	155969743	ARHGEF2
chr1	155970351	155970851	ARHGEF2
chr1	155976028	155976528	ARHGEF2
chr1	155976562	155977062	ARHGEF2
chr1	155977367	155977867	ARHGEF2
chr1	156106260	156106760	LMNA
chr1	156129612	156130112	LMNA
chr1	156144534	156145034	SEMA4A
chr1	156291342	156291842	TMEM79
chr1	156291342	156291842	GLMP
chr1	156345085	156345585	CCT3
chr1	156345085	156345585	TSACC
chr1	156346631	156347131	CCT3
chr1	156346631	156347131	TSACC
chr1	156407332	156407832	C1orf61
chr1	156515508	156516008	IQGAP3
chr1	156546288	156546788	IQGAP3
chr1	156754297	156754797	HDGF
chr1	156754297	156754797	PRCC
chr1	156831216	156831716	NTRK1
chr1	156852307	156852807	NTRK1
chr1	156852307	156852807	INSRR
chr1	156941959	156942459	ARHGEF11
chr1	157069566	157070066	ETV3L
chr1	157201731	157202231	ETV3
chr1	157824609	157825109	FCRL1
chr1	158443697	158444197	OR10K1
chr1	159140976	159141476	AIM2
chr1	159141511	159142011	AIM2
chr1	159142188	159142688	AIM2
chr1	159142742	159143242	AIM2
chr1	159171246	159171746	CADM3
chr1	159171914	159172414	CADM3
chr1	159172899	159173399	CADM3
chr1	159207704	159208204	CADM3-AS1
chr1	159229429	159229929	CADM3-AS1
chr1	159439430	159439930	OR10J1
chr1	159508316	159508816	OR10J5
chr1	159854579	159855079	SNHG28
chr1	159854579	159855079	VSIG8
chr1	159895343	159895843	CFAP45
chr1	159953467	159953967	SLAMF9
chr1	160046522	160047022	KCNJ10
chr1	160105492	160105992	IGSF8
chr1	160113962	160114462	ATP1A2
chr1	161258446	161258946	PCP4L1
chr1	161274814	161275314	PCP4L1
chr1	161304789	161305289	MPZ
chr1	161612430	161612930	FCGR2C
chr1	161841600	161842100	ATF6
chr1	162011341	162011841	OLFML2B
chr1	162338989	162339489	NOS1AP
chr1	162819836	162820336	CCDC190
chr1	162882119	162882619	CCDC190
chr1	162902908	162903408	CCDC190
chr1	163186840	163187340	RGS5
chr1	163186840	163187340	LOC101928404
chr1	163459474	163459974	NUF2
chr1	163472272	163472772	NUF2
chr1	163820227	163820727	NUF2
chr1	164775466	164775966	PBX1
chr1	164805547	164806047	PBX1
chr1	165174336	165174836	LMX1A
chr1	165395322	165395822	RXRG
chr1	165413227	165413727	RXRG
chr1	165593391	165593891	LRRC52-AS1
chr1	166286142	166286642	FAM78B
chr1	166302986	166303486	FAM78B
chr1	166303558	166304058	FAM78B
chr1	166321975	166322475	FAM78B
chr1	166469944	166470444	FAM78B
chr1	167137459	167137959	GPA33
chr1	167446977	167447477	CD247
chr1	167467575	167468075	CD247
chr1	167476847	167477347	CD247
chr1	167477938	167478438	CD247
chr1	167500459	167500959	CD247
chr1	167558054	167558554	CREG1
chr1	168114825	168115325	GPR161
chr1	168120940	168121440	GPR161
chr1	168121543	168122043	GPR161
chr1	168387096	168387596	MIR557
chr1	168398979	168399479	LOC100505918
chr1	168691555	168692055	DPT
chr1	168722875	168723375	DPT
chr1	170594116	170594616	GORAB
chr1	170664199	170664699	PRRX1
chr1	170664718	170665218	PRRX1
chr1	171018838	171019338	MROH9
chr1	171081189	171081689	FMO3
chr1	171081741	171082241	FMO3
chr1	171118328	171118828	FMO3
chr1	171139228	171139728	FMO3
chr1	171139891	171140391	FMO3
chr1	171252418	171252918	FMO1
chr1	171457422	171457922	PRRC2C
chr1	171642034	171642534	MYOC
chr1	171769121	171769621	EEF1AKNMT
chr1	174519826	174520326	RABGAP1L
chr1	174940656	174941156	RABGAP1L
chr1	174940656	174941156	LOC101928696
chr1	175039137	175039637	MRPS14
chr1	175200577	175201077	KIAA0040
chr1	175201127	175201627	KIAA0040
chr1	175573512	175574012	TNR
chr1	176532128	176532628	PAPPA2
chr1	177028641	177029141	ASTN1
chr1	177029997	177030497	ASTN1
chr1	177480745	177481245	LINC01645
chr1	177817960	177818460	LINC01741
chr1	177836701	177837201	SEC16B
chr1	177857269	177857769	SEC16B
chr1	177860237	177860737	SEC16B
chr1	177865666	177866166	SEC16B
chr1	178559216	178559716	C1orf220
chr1	178576058	178576558	C1orf220
chr1	178644167	178644667	MIR4424
chr1	178926721	178927221	RALGPS2
chr1	178929152	178929652	RALGPS2
chr1	179178948	179179448	ABL2
chr1	179709794	179710294	TDRD5
chr1	179794414	179794914	FAM163A
chr1	179794941	179795441	FAM163A
chr1	180229012	180229512	LHX4
chr1	180229724	180230224	LHX4
chr1	180230466	180230966	LHX4
chr1	180231332	180231832	LHX4
chr1	180231958	180232458	LHX4
chr1	180232532	180233032	LHX4
chr1	180233463	180233963	LHX4
chr1	180234065	180234565	LHX4
chr1	180234618	180235118	LHX4
chr1	180235136	180235636	LHX4
chr1	180235923	180236423	LHX4
chr1	180239406	180239906	LHX4
chr1	180240026	180240526	LHX4
chr1	180240543	180241043	LHX4
chr1	180244128	180244628	LHX4
chr1	180245225	180245725	LHX4
chr1	180247629	180248129	LHX4
chr1	180265159	180265659	LHX4
chr1	180270171	180270671	LHX4
chr1	180270171	180270671	LHX4-AS1
chr1	180281437	180281937	ACBD6
chr1	180282271	180282771	ACBD6
chr1	180282842	180283342	ACBD6
chr1	180285449	180285949	ACBD6
chr1	180316126	180316626	ACBD6
chr1	180358608	180359108	ACBD6
chr1	180360778	180361278	ACBD6
chr1	180362084	180362584	ACBD6
chr1	180501946	180502446	ACBD6
chr1	180502627	180503127	ACBD6
chr1	180530126	180530626	ACBD6
chr1	180633647	180634147	XPR1
chr1	180768288	180768788	XPR1
chr1	180782305	180782805	XPR1
chr1	180964506	180965006	STX6
chr1	180968691	180969191	STX6
chr1	181055918	181056418	MR1
chr1	181061357	181061857	MR1
chr1	181180289	181180789	LINC01732
chr1	181189817	181190317	LINC01732
chr1	181235464	181235964	LINC01699
chr1	181236176	181236676	LINC01699
chr1	181263096	181263596	LINC01699
chr1	181263957	181264457	LINC01699
chr1	181355115	181355615	CACNA1E
chr1	181739755	181740255	CACNA1E
chr1	181849053	181849553	CACNA1E
chr1	181984001	181984501	ZNF648
chr1	182317775	182318275	LINC01344
chr1	182391620	182392120	GLUL
chr1	182580649	182581149	RNASEL
chr1	182595645	182596145	RGS16
chr1	182597054	182597554	RGS16
chr1	182598063	182598563	RGS16
chr1	182599267	182599767	RGS16
chr1	182600218	182600718	RGS16
chr1	182600772	182601272	RGS16
chr1	182603551	182604051	RGS16
chr1	182606605	182607105	RGS16
chr1	182610590	182611090	LINC01686
chr1	182611097	182611597	LINC01686
chr1	182611799	182612299	LINC01686
chr1	182612381	182612881	LINC01686
chr1	182616840	182617340	LINC01686
chr1	182627645	182628145	LINC01686
chr1	182633638	182634138	RGS8
chr1	182634589	182635089	RGS8
chr1	182635333	182635833	RGS8
chr1	182635848	182636348	RGS8
chr1	182636944	182637444	RGS8
chr1	182640472	182640972	RGS8
chr1	182641150	182641650	RGS8
chr1	182641655	182642155	RGS8
chr1	182642422	182642922	RGS8
chr1	182643015	182643515	RGS8
chr1	182643627	182644127	RGS8
chr1	182644967	182645467	RGS8
chr1	182655491	182655991	RGS8
chr1	182658034	182658534	RGS8
chr1	182662475	182662975	RGS8
chr1	182663704	182664204	RGS8
chr1	182668511	182669011	RGS8
chr1	182669169	182669669	RGS8
chr1	182671732	182672232	RGS8
chr1	182672660	182673160	RGS8
chr1	182674560	182675060	RGS8
chr1	182675356	182675856	RGS8
chr1	182676037	182676537	RGS8
chr1	182676992	182677492	RGS8
chr1	182677645	182678145	RGS8
chr1	182678290	182678790	RGS8
chr1	182679220	182679720	RGS8
chr1	182681460	182681960	RGS8
chr1	182682871	182683371	RGS8
chr1	182683459	182683959	RGS8
chr1	182684404	182684904	RGS8
chr1	182685172	182685672	RGS8
chr1	182685716	182686216	RGS8
chr1	182699310	182699810	RGS8
chr1	182699925	182700425	RGS8
chr1	182703110	182703610	RGS8
chr1	182707841	182708341	RGS8
chr1	182746941	182747441	NPL
chr1	182753977	182754477	NPL
chr1	182778780	182779280	NPL
chr1	182782224	182782724	NPL
chr1	182846020	182846520	DHX9
chr1	182856846	182857346	DHX9
chr1	183067661	183068161	LAMC1
chr1	183188724	183189224	LAMC2
chr1	183340025	183340525	NMNAT2
chr1	183340527	183341027	NMNAT2
chr1	183345225	183345725	NMNAT2
chr1	183347346	183347846	NMNAT2
chr1	183385266	183385766	NMNAT2
chr1	183416687	183417187	NMNAT2
chr1	183651244	183651744	RGL1
chr1	183651244	183651744	APOBEC4
chr1	183714195	183714695	RGL1
chr1	184036294	184036794	COLGALT2
chr1	184037310	184037810	COLGALT2
chr1	184045888	184046388	TSEN15
chr1	184299434	184299934	C1orf21
chr1	184469386	184469886	C1orf21
chr1	184525536	184526036	C1orf21
chr1	184560894	184561394	C1orf21
chr1	184634175	184634675	C1orf21
chr1	184670326	184670826	EDEM3
chr1	184745829	184746329	EDEM3
chr1	184767552	184768052	EDEM3
chr1	184800887	184801387	FAM129A
chr1	184802264	184802764	FAM129A
chr1	184821060	184821560	FAM129A
chr1	184838626	184839126	FAM129A
chr1	184889084	184889584	FAM129A
chr1	185298090	185298590	IVNS1ABP
chr1	185677022	185677522	LINC01350
chr1	186077255	186077755	HMCN1
chr1	186114343	186114843	HMCN1
chr1	186419244	186419744	ODR4
chr1	187251676	187252176	LINC01036
chr1	187252581	187253081	LINC01036
chr1	187261561	187262061	LINC01036
chr1	187264970	187265470	LINC01036
chr1	187645617	187646117	LINC01037
chr1	187762092	187762592	LINC01037
chr1	187787695	187788195	LINC01037
chr1	187878389	187878889	LINC01037
chr1	187985389	187985889	LINC01037
chr1	188091224	188091724	LINC01037
chr1	188689471	188689971	LINC01037
chr1	189657740	189658240	BRINP3
chr1	189682609	189683109	BRINP3
chr1	189799379	189799879	BRINP3
chr1	189824771	189825271	BRINP3
chr1	189983476	189983976	BRINP3
chr1	190068748	190069248	BRINP3
chr1	190273149	190273649	BRINP3
chr1	192156601	192157101	RGS18
chr1	192163938	192164438	RGS18
chr1	192462537	192463037	RGS21
chr1	192852007	192852507	RGS2
chr1	193183018	193183518	CDC73
chr1	193183018	193183518	B3GALT2
chr1	193186388	193186888	CDC73
chr1	193186388	193186888	B3GALT2
chr1	193187922	193188422	CDC73
chr1	193194895	193195395	CDC73
chr1	193216589	193217089	CDC73
chr1	193316519	193317019	LINC01031
chr1	193338027	193338527	LINC01031
chr1	193339364	193339864	LINC01031
chr1	193406753	193407253	LINC01031
chr1	193415315	193415815	LINC01031
chr1	193674986	193675486	LINC01031
chr1	193682197	193682697	LINC01031
chr1	193683004	193683504	LINC01031
chr1	193769718	193770218	LINC01031
chr1	193954962	193955462	LINC01031
chr1	194118757	194119257	LINC01031
chr1	194119264	194119764	LINC01031
chr1	194151953	194152453	LINC01031
chr1	194470764	194471264	LINC01031
chr1	195202182	195202682	KCNT2
chr1	196042715	196043215	KCNT2
chr1	196121094	196121594	KCNT2
chr1	196479488	196479988	KCNT2
chr1	196480239	196480739	KCNT2
chr1	197251296	197251796	CRB1
chr1	197595206	197595706	DENND1B
chr1	197637633	197638133	DENND1B
chr1	197638292	197638792	DENND1B
chr1	197766451	197766951	DENND1B
chr1	198025696	198026196	LHX9
chr1	198030629	198031129	LHX9
chr1	198155185	198155685	NEK7
chr1	198552812	198553312	ATP6V1G3
chr1	198652019	198652519	PTPRC
chr1	198682084	198682584	PTPRC
chr1	198686039	198686539	PTPRC
chr1	198936305	198936805	MIR181A1HG
chr1	198977405	198977905	LINC01222
chr1	198977989	198978489	LINC01222
chr1	199033460	199033960	LINC01221
chr1	199037817	199038317	LINC01221
chr1	199179478	199179978	LINC01221
chr1	199187059	199187559	LINC01221
chr1	199396342	199396842	LINC01221
chr1	199761296	199761796	NR5A2
chr1	199937594	199938094	NR5A2
chr1	200242241	200242741	NR5A2
chr1	200250194	200250694	NR5A2
chr1	200302819	200303319	LINC00862
chr1	200333231	200333731	LINC00862
chr1	200333767	200334267	LINC00862
chr1	200334315	200334815	LINC00862
chr1	200364532	200365032	LINC00862
chr1	200369033	200369533	LINC00862
chr1	200372803	200373303	LINC00862
chr1	200373715	200374215	LINC00862
chr1	200396147	200396647	ZNF281
chr1	200405949	200406449	ZNF281
chr1	200483431	200483931	KIF14
chr1	200705931	200706431	LOC101929224
chr1	201160916	201161416	TMEM9
chr1	201164692	201165192	TMEM9
chr1	201481995	201482495	CSRP1
chr1	201502106	201502606	CSRP1
chr1	201531744	201532244	CSRP1
chr1	201538745	201539245	CSRP1
chr1	201539322	201539822	CSRP1
chr1	201539851	201540351	CSRP1
chr1	201544045	201544545	CSRP1
chr1	201545423	201545923	CSRP1
chr1	201649637	201650137	NAV1
chr1	201844539	201845039	IPO9
chr1	201863663	201864163	IPO9
chr1	201888383	201888883	SHISA4
chr1	201889237	201889737	SHISA4
chr1	201919531	201920031	LMOD1
chr1	201987396	201987896	RNPEP
[truncated: 29,269 more rows]

## Sheet: Cone
chr1	2389214	2389714	MORN1
chr1	3125627	3126127	PRDM16
chr1	3208761	3209261	PRDM16
chr1	3652235	3652735	WRAP73
chr1	3652235	3652735	TP73
chr1	3652817	3653317	TP73
chr1	3659733	3660233	TP73
chr1	3799839	3800339	LRRC47
chr1	3818122	3818622	CEP104
chr1	3819771	3820271	CEP104
chr1	3841104	3841604	CEP104
chr1	3841664	3842164	CEP104
chr1	3842323	3842823	CEP104
chr1	3847095	3847595	CEP104
chr1	3849219	3849719	CEP104
chr1	3852075	3852575	CEP104
chr1	3853980	3854480	CEP104
chr1	3855165	3855665	CEP104
chr1	3923191	3923691	LINC01134
chr1	5000634	5001134	AJAP1
chr1	5916479	5916979	NPHP4
chr1	5917623	5918123	NPHP4
chr1	5984670	5985170	NPHP4
chr1	6198041	6198541	RPL22
chr1	6221327	6221827	ICMT
chr1	6221849	6222349	ICMT
chr1	6395658	6396158	ACOT7
chr1	6396421	6396921	ACOT7
chr1	6396933	6397433	ACOT7
chr1	6397747	6398247	ACOT7
chr1	6412925	6413425	HES2
chr1	6482968	6483468	PLEKHG5
chr1	6794102	6794602	CAMTA1
chr1	6948763	6949263	CAMTA1
chr1	7127692	7128192	CAMTA1
chr1	7221472	7221972	CAMTA1
chr1	7231043	7231543	CAMTA1
chr1	7231588	7232088	CAMTA1
chr1	7444378	7444878	CAMTA1
chr1	7451086	7451586	CAMTA1
chr1	7821079	7821579	PER3
chr1	7847893	7848393	UTS2
chr1	7935173	7935673	TNFRSF9
chr1	8017518	8018018	ERRFI1
chr1	8057110	8057610	ERRFI1
chr1	8477020	8477520	RERE
chr1	8536152	8536652	RERE
chr1	8572212	8572712	RERE
chr1	8781907	8782407	RERE
chr1	8802291	8802791	RERE
chr1	8807322	8807822	RERE
chr1	8808835	8809335	RERE
chr1	8810910	8811410	RERE
chr1	9129013	9129513	GPR157
chr1	9152270	9152770	MIR34AHG
chr1	9182158	9182658	MIR34AHG
chr1	9182158	9182658	LNCTAM34A
chr1	9196727	9197227	LNCTAM34A
chr1	9239596	9240096	H6PD
chr1	9241969	9242469	H6PD
chr1	9242472	9242972	H6PD
chr1	9242991	9243491	H6PD
chr1	9412941	9413441	SPSB1
chr1	9453687	9454187	SPSB1
chr1	9454326	9454826	SLC25A33
chr1	9728054	9728554	PIK3CD
chr1	9735733	9736233	CLSTN1
chr1	9746641	9747141	CLSTN1
chr1	9748372	9748872	CLSTN1
chr1	9749226	9749726	CLSTN1
chr1	9749828	9750328	CLSTN1
chr1	9844650	9845150	CTNNBIP1
chr1	9846857	9847357	CTNNBIP1
chr1	9850813	9851313	CTNNBIP1
chr1	9852895	9853395	CTNNBIP1
chr1	10419316	10419816	PGD
chr1	10465275	10465775	DFFA
chr1	10471779	10472279	DFFA
chr1	10508467	10508967	PEX14
chr1	10714556	10715056	CASZ1
chr1	10794948	10795448	CASZ1
chr1	11060966	11061466	SRM
chr1	11075301	11075801	EXOSC10
chr1	11079506	11080006	EXOSC10
chr1	11110365	11110865	MTOR
chr1	11134810	11135310	MTOR
chr1	11339782	11340282	UBIAD1
chr1	11860487	11860987	NPPB
chr1	11861047	11861547	NPPB
chr1	12258174	12258674	VPS13D
chr1	12344643	12345143	VPS13D
chr1	12345318	12345818	VPS13D
chr1	12370589	12371089	VPS13D
chr1	12433101	12433601	VPS13D
chr1	12433630	12434130	VPS13D
chr1	12434165	12434665	VPS13D
chr1	12448577	12449077	VPS13D
chr1	12464021	12464521	VPS13D
chr1	12468254	12468754	VPS13D
chr1	12475316	12475816	VPS13D
chr1	12510220	12510720	VPS13D
chr1	12510765	12511265	VPS13D
chr1	12581035	12581535	DHRS3
chr1	12585653	12586153	DHRS3
chr1	12590522	12591022	DHRS3
chr1	12597126	12597626	DHRS3
chr1	12598823	12599323	DHRS3
chr1	12601201	12601701	DHRS3
chr1	12604331	12604831	DHRS3
chr1	12607088	12607588	DHRS3
chr1	12616071	12616571	DHRS3
chr1	12616913	12617413	DHRS3
chr1	12617496	12617996	DHRS3
chr1	12618127	12618627	DHRS3
chr1	12619219	12619719	DHRS3
chr1	12627219	12627719	DHRS3
chr1	13434243	13434743	PRAMEF20
chr1	13540873	13541373	LRRC38
chr1	13728832	13729332	PRDM2
chr1	13742429	13742929	PRDM2
chr1	14597842	14598342	KAZN
chr1	14598416	14598916	KAZN
chr1	14599189	14599689	KAZN
chr1	14624891	14625391	KAZN
chr1	14732911	14733411	KAZN
chr1	14758854	14759354	KAZN
chr1	14961867	14962367	KAZN
chr1	15025649	15026149	KAZN
chr1	15409624	15410124	EFHD2
chr1	15838625	15839125	FLJ37453
chr1	16069971	16070471	FAM131C
chr1	16278380	16278880	FBXO42
chr1	17101248	17101748	PADI2
chr1	17374879	17375379	PADI6
chr1	17506243	17506743	ARHGEF10L
chr1	17527073	17527573	ARHGEF10L
chr1	17556422	17556922	ARHGEF10L
chr1	18907911	18908411	ALDH4A1
chr1	18907911	18908411	IFFO2
chr1	19078453	19078953	UBR4
chr1	19147526	19148026	UBR4
chr1	19148616	19149116	UBR4
chr1	19149248	19149748	UBR4
chr1	19190639	19191139	UBR4
chr1	19216965	19217465	EMC1-AS1
chr1	19216965	19217465	EMC1
chr1	19260671	19261171	MRTO4
chr1	19715518	19716018	TMCO4
chr1	19753278	19753778	TMCO4
chr1	19753852	19754352	TMCO4
chr1	19754358	19754858	TMCO4
chr1	19755324	19755824	TMCO4
chr1	19758420	19758920	TMCO4
chr1	19760736	19761236	TMCO4
chr1	19762177	19762677	TMCO4
chr1	19763805	19764305	TMCO4
chr1	19799745	19800245	TMCO4
chr1	19980608	19981108	PLA2G2A
chr1	19988239	19988739	PLA2G2A
chr1	20000195	20000695	PLA2G2A
chr1	20027964	20028464	PLA2G5
chr1	20028578	20029078	PLA2G5
chr1	20029169	20029669	PLA2G5
chr1	20029829	20030329	PLA2G5
chr1	20030333	20030833	PLA2G5
chr1	20030849	20031349	PLA2G5
chr1	20031758	20032258	PLA2G5
chr1	20032266	20032766	PLA2G5
chr1	20033156	20033656	PLA2G5
chr1	20071564	20072064	PLA2G5
chr1	20072794	20073294	PLA2G5
chr1	20498369	20498869	MUL1
chr1	20608717	20609217	CDA
chr1	20634795	20635295	PINK1
chr1	20642124	20642624	PINK1
chr1	20849650	20850150	EIF4G3
chr1	22545153	22545653	ZBTB40
chr1	24463611	24464111	NIPAL3
chr1	24549200	24549700	LOC100506985
chr1	24553952	24554452	LOC100506985
chr1	24555780	24556280	LOC100506985
chr1	24555780	24556280	NCMAP
chr1	24562597	24563097	NCMAP
chr1	25617862	25618362	MAN1C1
chr1	25618388	25618888	MAN1C1
chr1	25619210	25619710	MAN1C1
chr1	25621371	25621871	MAN1C1
chr1	25622493	25622993	MAN1C1
chr1	25640972	25641472	MAN1C1
chr1	25650590	25651090	MAN1C1
chr1	25651120	25651620	MAN1C1
chr1	25655806	25656306	MAN1C1
chr1	25656403	25656903	MAN1C1
chr1	25657193	25657693	MAN1C1
chr1	25658257	25658757	MAN1C1
chr1	25659056	25659556	MAN1C1
chr1	25659805	25660305	MAN1C1
chr1	25669923	25670423	MAN1C1
chr1	25671816	25672316	MAN1C1
chr1	25672424	25672924	MAN1C1
chr1	25701968	25702468	MAN1C1
chr1	25704165	25704665	MAN1C1
chr1	25706599	25707099	MAN1C1
chr1	25744218	25744718	MAN1C1
chr1	25953076	25953576	PAFAH2
chr1	26011067	26011567	EXTL1
chr1	26181512	26182012	CNKSR1
chr1	26271643	26272143	CEP85
chr1	26305775	26306275	UBXN11
chr1	26436041	26436541	DHDDS
chr1	26436605	26437105	DHDDS
chr1	26449788	26450288	DHDDS
chr1	26594746	26595246	RPS6KA1
chr1	26981123	26981623	TRNP1
chr1	27451289	27451789	WASF2
chr1	27583364	27583864	AHDC1
chr1	27638217	27638717	FGR
chr1	27778150	27778650	STX12
chr1	27822733	27823233	STX12
chr1	28508245	28508745	RCC1
chr1	28508245	28508745	SNHG3
chr1	28508245	28508745	SNORA73B
chr1	28737499	28737999	YTHDF2
chr1	28787277	28787777	YTHDF2
chr1	28816888	28817388	OPRD1
chr1	31005138	31005638	PUM1
chr1	31046673	31047173	PUM1
chr1	31055511	31056011	PUM1
chr1	31274784	31275284	SNRNP40
chr1	31326451	31326951	ZCCHC17
chr1	31634408	31634908	PEF1
chr1	32015651	32016151	KHDRBS1
chr1	32109266	32109766	KPNA6
chr1	32151034	32151534	KPNA6
chr1	32436281	32436781	ZBTB8A
chr1	32498748	32499248	ZBTB8A
chr1	32616816	32617316	ZBTB8OS
chr1	32617594	32618094	ZBTB8OS
chr1	32685551	32686051	RBBP4
chr1	32685551	32686051	SYNC
chr1	32940141	32940641	RNF19B
chr1	32944354	32944854	RNF19B
chr1	33027641	33028141	AK2
chr1	33030578	33031078	AK2
chr1	33034907	33035407	AK2
chr1	33426825	33427325	PHC2
chr1	34985078	34985578	LOC653160
chr1	34985078	34985578	ZMYM6
chr1	34985078	34985578	TMEM35B
chr1	35983063	35983563	AGO3
chr1	36214349	36214849	THRAP3
chr1	36529640	36530140	CSF3R
chr1	36534102	36534602	CSF3R
chr1	36557276	36557776	CSF3R
chr1	36567808	36568308	CSF3R
chr1	36709988	36710488	GRIK3
chr1	36710907	36711407	GRIK3
chr1	36711500	36712000	GRIK3
chr1	36716015	36716515	GRIK3
chr1	36718406	36718906	GRIK3
chr1	36770380	36770880	GRIK3
chr1	36870378	36870878	GRIK3
chr1	36924014	36924514	GRIK3
chr1	37070054	37070554	GRIK3
chr1	37108570	37109070	MIR4255
chr1	37710911	37711411	CDCA8
chr1	37726655	37727155	EPHA10
chr1	37756312	37756812	EPHA10
chr1	37761523	37762023	EPHA10
chr1	37763850	37764350	EPHA10
chr1	37764380	37764880	EPHA10
chr1	37764926	37765426	EPHA10
chr1	37765938	37766438	EPHA10
chr1	38370579	38371079	LINC01343
chr1	38468391	38468891	LINC01343
chr1	38783722	38784222	RRAGC
chr1	39073744	39074244	MACF1
chr1	39158524	39159024	MACF1
chr1	39218128	39218628	MACF1
chr1	39225904	39226404	MACF1
chr1	39417039	39417539	MACF1
chr1	39572344	39572844	PABPC4
chr1	39572344	39572844	PABPC4-AS1
chr1	39842699	39843199	TRIT1
chr1	39997903	39998403	MFSD2A
chr1	40211037	40211537	RLF
chr1	40371907	40372407	SMAP2
chr1	40372548	40373048	SMAP2
chr1	40383055	40383555	SMAP2
chr1	40709035	40709535	NFYC
chr1	40710374	40710874	NFYC
chr1	40856646	40857146	CITED4
chr1	41152507	41153007	SCMH1
chr1	41237917	41238417	SCMH1
chr1	41317736	41318236	FOXO6
chr1	41420797	41421297	FOXO6
chr1	42300640	42301140	FOXJ3
chr1	42671292	42671792	PPIH
chr1	42800355	42800855	TMEM269
chr1	42835362	42835862	ERMAP
chr1	42836136	42836636	ERMAP
chr1	43066502	43067002	FAM183A
chr1	43382419	43382919	MED8
chr1	43952930	43953430	IPO13
chr1	44044982	44045482	SLC6A9
chr1	44217079	44217579	DMAP1
chr1	44316060	44316560	ERI3
chr1	44428478	44428978	RNF220
chr1	44512408	44512908	RNF220
chr1	44513988	44514488	RNF220
chr1	44634503	44635003	RNF220
chr1	44638032	44638532	RNF220
chr1	44638032	44638532	TMEM53
chr1	44640137	44640637	RNF220
chr1	44640137	44640637	TMEM53
chr1	44683093	44683593	ARMH1
chr1	44683632	44684132	ARMH1
chr1	44893507	44894007	EIF2B3
chr1	45053192	45053692	ZSWIM5
chr1	45081885	45082385	ZSWIM5
chr1	45191048	45191548	ZSWIM5
chr1	45315409	45315909	ZSWIM5
chr1	45316062	45316562	ZSWIM5
chr1	45317097	45317597	HPDL
chr1	45317847	45318347	HPDL
chr1	45320290	45320790	HPDL
chr1	45321434	45321934	HPDL
chr1	45334757	45335257	MUTYH
chr1	45518706	45519206	PRDX1
chr1	45566860	45567360	AKR1A1
chr1	45570558	45571058	AKR1A1
chr1	45611914	45612414	NASP
chr1	45657905	45658405	GPBP1L1
chr1	45796924	45797424	MAST2
chr1	45836787	45837287	MAST2
chr1	45864053	45864553	MAST2
chr1	45922646	45923146	MAST2
chr1	45924584	45925084	MAST2
chr1	45929351	45929851	MAST2
chr1	45961287	45961787	MAST2
chr1	46004560	46005060	MAST2
chr1	46010578	46011078	MAST2
chr1	46019340	46019840	MAST2
chr1	46106768	46107268	PIK3R3
chr1	46304642	46305142	UQCRH
chr1	46354894	46355394	NSUN4
chr1	46362045	46362545	NSUN4
chr1	46363058	46363558	NSUN4
chr1	46373491	46373991	NSUN4
chr1	46463940	46464440	LINC01398
chr1	46482471	46482971	DMBX1
chr1	47386734	47387234	LINC01389
chr1	47407407	47407907	LINC01389
chr1	48009187	48009687	TRABD2B
chr1	48025005	48025505	TRABD2B
chr1	48595976	48596476	AGBL4
chr1	48619593	48620093	AGBL4
chr1	48622027	48622527	AGBL4
chr1	48625189	48625689	AGBL4
chr1	48644864	48645364	AGBL4
chr1	48656289	48656789	AGBL4
chr1	48661175	48661675	AGBL4
chr1	48661964	48662464	AGBL4
chr1	48676737	48677237	AGBL4
chr1	48681824	48682324	AGBL4
chr1	48761128	48761628	AGBL4
chr1	48761128	48761628	BEND5
chr1	48762617	48763117	AGBL4
chr1	48762617	48763117	BEND5
chr1	48764800	48765300	AGBL4
chr1	48764800	48765300	BEND5
chr1	48786518	48787018	AGBL4
chr1	48917883	48918383	AGBL4
chr1	49342067	49342567	AGBL4
chr1	49585249	49585749	AGBL4
chr1	49956828	49957328	AGBL4
chr1	50304857	50305357	ELAVL4
chr1	50305748	50306248	ELAVL4
chr1	50450249	50450749	FAF1
chr1	50452525	50453025	FAF1
chr1	50668171	50668671	FAF1
chr1	50791224	50791724	FAF1
chr1	50846210	50846710	FAF1
chr1	51610534	51611034	OSBPL9
chr1	51785114	51785614	OSBPL9
chr1	51998038	51998538	RAB3B
chr1	52024550	52025050	TXNDC12
chr1	52071550	52072050	BTF3L4
chr1	52073485	52073985	BTF3L4
chr1	52131531	52132031	ZFYVE9
chr1	52192186	52192686	ZFYVE9
chr1	52345616	52346116	ZFYVE9
chr1	52345616	52346116	CC2D1B
chr1	52520136	52520636	TUT4
chr1	52710588	52711088	COA7
chr1	52828779	52829279	ZYG11B
chr1	52912975	52913475	ECHDC2
chr1	53116483	53116983	SLC1A7
chr1	53384701	53385201	LINC01771
chr1	53462800	53463300	DMRTB1
chr1	54110978	54111478	TCEANC2
chr1	54201181	54201681	MRPL37
chr1	54559683	54560183	ACOT11
chr1	54899089	54899589	DHCR24
chr1	54977515	54978015	TMEM61
chr1	54980383	54980883	TMEM61
chr1	54982726	54983226	TMEM61
chr1	55048849	55049349	PCSK9
chr1	55064950	55065450	PCSK9
chr1	55181648	55182148	USP24
chr1	55209227	55209727	USP24
chr1	55243195	55243695	MIR4422
chr1	55426570	55427070	MIR4422
chr1	56397868	56398368	PLPP3
chr1	57328922	57329422	DAB1
chr1	58461297	58461797	DAB1
chr1	58461297	58461797	OMA1
chr1	58663299	58663799	MYSM1
chr1	59192878	59193378	HSD52
chr1	59392106	59392606	FGGY
chr1	59393109	59393609	FGGY
chr1	59509165	59509665	FGGY
chr1	59582191	59582691	FGGY
chr1	59743711	59744211	FGGY
chr1	60812898	60813398	LOC101926964
chr1	61076840	61077340	NFIA
chr1	61077848	61078348	NFIA
chr1	61082208	61082708	NFIA
chr1	61134097	61134597	NFIA
chr1	61372218	61372718	NFIA
chr1	62139384	62139884	PATJ
chr1	63904477	63904977	ROR1
chr1	64573596	64574096	CACHD1
chr1	64744613	64745113	RAVER2
chr1	64784745	64785245	RAVER2
chr1	64945730	64946230	JAK1
chr1	65269478	65269978	DNAJC6
chr1	65278277	65278777	DNAJC6
chr1	65394415	65394915	DNAJC6
chr1	67463562	67464062	SERBP1
chr1	67468536	67469036	SERBP1
chr1	67604746	67605246	GADD45A
chr1	68147424	68147924	GNG12-AS1
chr1	68147424	68147924	WLS
chr1	70277069	70277569	ANKRD13C
chr1	70293352	70293852	ANKRD13C
chr1	70412633	70413133	CTH
chr1	70417313	70417813	CTH
chr1	70502130	70502630	CTH
chr1	72083214	72083714	NEGR1
chr1	72100755	72101255	NEGR1
chr1	72770962	72771462	NEGR1
chr1	73652524	73653024	LINC01360
chr1	77727120	77727620	USP33
chr1	79161093	79161593	ADGRL4
chr1	80706489	80706989	LINC01781
chr1	83624147	83624647	LINC01725
chr1	83693320	83693820	LINC01725
chr1	83693857	83694357	LINC01725
chr1	83694401	83694901	LINC01725
chr1	83857630	83858130	LINC01725
chr1	83857630	83858130	LOC101927560
chr1	83858614	83859114	LINC01725
chr1	83858614	83859114	LOC101927560
chr1	83860345	83860845	LINC01725
chr1	83860345	83860845	LOC101927560
chr1	84301378	84301878	SAMD13
chr1	84347556	84348056	SAMD13
chr1	84492703	84493203	RPF1
chr1	84513272	84513772	GNG5
chr1	84634835	84635335	LINC01555
chr1	84705622	84706122	SSX2IP
chr1	84707315	84707815	SSX2IP
chr1	84757194	84757694	LPAR3
chr1	85062000	85062500	WDR63
chr1	85405215	85405715	DDAH1
chr1	85463610	85464110	DDAH1
chr1	85810531	85811031	COL24A1
chr1	86721250	86721750	SH3GLB1
chr1	87111804	87112304	LINC01140
chr1	87149011	87149511	LINC01140
chr1	87334713	87335213	LMO4
chr1	87335257	87335757	LMO4
chr1	87693894	87694394	LINC01364
chr1	88291898	88292398	PKN2-AS1
chr1	89260045	89260545	GBP5
chr1	89292313	89292813	GBP5
chr1	89531422	89531922	LRRC8B
chr1	89591494	89591994	LRRC8B
chr1	89591494	89591994	LRRC8C-DT
chr1	89991289	89991789	ZNF326
chr1	90622613	90623113	BARHL2
chr1	90847656	90848156	LINC02609
chr1	90992878	90993378	ZNF644
chr1	91497209	91497709	CDC7
chr1	91784621	91785121	TGFBR3
chr1	92959764	92960264	DIPK1A
chr1	93041559	93042059	MTF2
chr1	93976875	93977375	ABCA4
chr1	94064200	94064700	ABCA4
chr1	94924564	94925064	CNN3
chr1	94925578	94926078	CNN3
chr1	94926197	94926697	CNN3
chr1	94926950	94927450	CNN3
chr1	94981001	94981501	ALG14
chr1	95239847	95240347	TMEM56-RWDD3
chr1	95239847	95240347	RWDD3
chr1	99550148	99550648	LINC01708
chr1	99845128	99845628	AGL
chr1	100309463	100309963	RTCA
chr1	100358993	100359493	CDC14A
chr1	100362831	100363331	CDC14A
chr1	101204082	101204582	LOC101928370
chr1	103912577	103913077	AMY2A
chr1	104056518	104057018	AMY2A
chr1	104057131	104057631	AMY2A
chr1	106746325	106746825	PRMT6
chr1	107031846	107032346	PRMT6
chr1	107563318	107563818	VAV3
chr1	108152428	108152928	SLC25A24
chr1	108643884	108644384	FAM102B
chr1	108862124	108862624	AKNAD1
chr1	108863521	108864021	AKNAD1
chr1	108876133	108876633	AKNAD1
chr1	108876704	108877204	AKNAD1
chr1	108876704	108877204	GPSM2
chr1	108877991	108878491	AKNAD1
chr1	108877991	108878491	GPSM2
chr1	108878704	108879204	AKNAD1
chr1	108878704	108879204	GPSM2
chr1	108879433	108879933	AKNAD1
chr1	108879433	108879933	GPSM2
chr1	108884418	108884918	AKNAD1
chr1	108884418	108884918	GPSM2
chr1	108884931	108885431	AKNAD1
chr1	108884931	108885431	GPSM2
chr1	108886883	108887383	AKNAD1
chr1	108886883	108887383	GPSM2
chr1	108889023	108889523	AKNAD1
chr1	108889023	108889523	GPSM2
chr1	108889776	108890276	AKNAD1
chr1	108889776	108890276	GPSM2
chr1	108896332	108896832	AKNAD1
chr1	108896332	108896832	GPSM2
chr1	109001355	109001855	WDR47
chr1	109017653	109018153	WDR47
chr1	109607661	109608161	GNAI3
chr1	109607661	109608161	GNAT2
chr1	109608443	109608943	GNAI3
chr1	109608443	109608943	GNAT2
chr1	109609122	109609622	GNAI3
chr1	109609122	109609622	GNAT2
chr1	109609961	109610461	GNAI3
chr1	109609961	109610461	GNAT2
chr1	109610860	109611360	GNAI3
chr1	109610860	109611360	GNAT2
chr1	109611573	109612073	GNAI3
chr1	109611573	109612073	GNAT2
chr1	109612836	109613336	GNAI3
chr1	109612836	109613336	GNAT2
chr1	109613970	109614470	GNAI3
chr1	109613970	109614470	GNAT2
chr1	109614487	109614987	GNAI3
chr1	109614487	109614987	GNAT2
chr1	109618713	109619213	GNAT2
chr1	109618713	109619213	AMPD2
chr1	109619459	109619959	GNAT2
chr1	109619459	109619959	AMPD2
chr1	109622956	109623456	AMPD2
chr1	109623520	109624020	AMPD2
chr1	109624685	109625185	AMPD2
chr1	109625305	109625805	AMPD2
chr1	109625815	109626315	AMPD2
chr1	109626509	109627009	AMPD2
chr1	109641578	109642078	AMPD2
chr1	109750216	109750716	GSTM5
chr1	109750216	109750716	EPS8L3
chr1	110281644	110282144	KCNC4
chr1	110290796	110291296	RBM15-AS1
chr1	111610492	111610992	RAP1A
chr1	111638271	111638771	RAP1A
chr1	111639553	111640053	RAP1A
chr1	111725210	111725710	INKA2
chr1	111748472	111748972	INKA2
chr1	111748472	111748972	LOC101928718
chr1	111751324	111751824	INKA2
chr1	111751324	111751824	LOC101928718
chr1	111793855	111794355	KCND3
chr1	111795361	111795861	KCND3
chr1	112041270	112041770	LINC01750
chr1	112624111	112624611	CAPZA1
chr1	112718640	112719140	FAM19A3
chr1	112719351	112719851	FAM19A3
chr1	112719918	112720418	FAM19A3
chr1	112720553	112721053	FAM19A3
chr1	112728450	112728950	FAM19A3
chr1	112728998	112729498	FAM19A3
chr1	112729878	112730378	FAM19A3
chr1	112737529	112738029	FAM19A3
chr1	112790979	112791479	LINC01356
chr1	112792133	112792633	LINC01356
chr1	112798290	112798790	LINC01356
chr1	112804747	112805247	LINC01356
chr1	112811693	112812193	LINC01356
chr1	113037188	113037688	SLC16A1-AS1
chr1	113037188	113037688	LOC100996251
chr1	113040079	113040579	SLC16A1-AS1
chr1	113040079	113040579	LOC100996251
chr1	113946650	113947150	HIPK1
chr1	114023209	114023709	OLFML3
chr1	114287566	114288066	TRIM33
chr1	114508952	114509452	TRIM33
chr1	114547019	114547519	BCAS2
chr1	114553660	114554160	BCAS2
chr1	114554512	114555012	BCAS2
chr1	114555064	114555564	BCAS2
chr1	114594096	114594596	DENND2C
chr1	114735391	114735891	CSDE1
chr1	115427059	115427559	NGF
chr1	115630305	115630805	VANGL1
chr1	115630815	115631315	VANGL1
chr1	115641271	115641771	VANGL1
chr1	115641834	115642334	VANGL1
chr1	115642458	115642958	VANGL1
chr1	115663040	115663540	VANGL1
chr1	115665155	115665655	VANGL1
chr1	115665676	115666176	VANGL1
chr1	115676497	115676997	VANGL1
chr1	115677066	115677566	VANGL1
chr1	115680022	115680522	VANGL1
chr1	115680594	115681094	VANGL1
chr1	115689988	115690488	VANGL1
chr1	115708738	115709238	CASQ2
chr1	115717483	115717983	CASQ2
chr1	115767356	115767856	CASQ2
chr1	115771788	115772288	CASQ2
chr1	115969412	115969912	SLC22A15
chr1	115976197	115976697	SLC22A15
chr1	115976849	115977349	SLC22A15
chr1	115977410	115977910	SLC22A15
chr1	116110223	116110723	MAB21L3
chr1	116266202	116266702	ATP1A1
chr1	116344831	116345331	ATP1A1
chr1	116347572	116348072	ATP1A1
chr1	116365459	116365959	ATP1A1
chr1	116378496	116378996	ATP1A1
chr1	116379150	116379650	ATP1A1
chr1	116379978	116380478	ATP1A1
chr1	116380571	116381071	ATP1A1
chr1	116381086	116381586	ATP1A1
chr1	116381862	116382362	ATP1A1
chr1	116391014	116391514	ATP1A1
chr1	116415645	116416145	ATP1A1-AS1
chr1	116827162	116827662	CD2
chr1	117028029	117028529	CD101
chr1	117028029	117028529	LOC101929099
chr1	117825807	117826307	GDAP2
chr1	118185022	118185522	SPAG17
chr1	118299981	118300481	SPAG17
chr1	119747384	119747884	HMGCS2
chr1	120850998	120851498	RNVU1-19
chr1	145280512	145281012	RNVU1-14
chr1	145281207	145281707	RNVU1-14
chr1	145465501	145466001	NBPF20
chr1	145979348	145979848	POLR3GL
chr1	146044310	146044810	RNVU1-6
chr1	147084739	147085239	PRKAB2
chr1	147160288	147160788	PRKAB2
chr1	147508328	147508828	LINC00624
chr1	148262995	148263495	LOC101927468
chr1	148334536	148335036	RNVU1-1
chr1	148402354	148402854	LINC01138
chr1	148402354	148402854	LOC100132057
chr1	148402354	148402854	RNVU1-3
chr1	148407077	148407577	LINC01138
chr1	148407077	148407577	LOC100132057
chr1	148425706	148426206	LINC01138
chr1	148425706	148426206	LOC100132057
chr1	148458371	148458871	LINC01138
chr1	148459207	148459707	LINC01138
chr1	148522033	148522533	NBPF14
chr1	148522741	148523241	NBPF14
chr1	150271109	150271609	C1orf54
chr1	150282784	150283284	CIART
chr1	150311684	150312184	MRPS21
chr1	150313852	150314352	MRPS21
chr1	150341838	150342338	PRPF3
chr1	150544150	150544650	ADAMTSL4
chr1	150637955	150638455	GOLPH3L
chr1	150933360	150933860	SETDB1
chr1	151146480	151146980	SEMA6C
chr1	151147000	151147500	SEMA6C
chr1	151148060	151148560	SEMA6C
chr1	151152824	151153324	TNFAIP8L2
chr1	151164657	151165157	TNFAIP8L2-SCNM1
chr1	151164657	151165157	LYSMD1
chr1	151169623	151170123	SCNM1
chr1	151169623	151170123	TMOD4
chr1	151169623	151170123	VPS72
chr1	151272994	151273494	PSMD4
chr1	151621348	151621848	SNX27
chr1	151645304	151645804	SNX27
chr1	151712564	151713064	CELF3
chr1	151712564	151713064	RIIAD1
chr1	151713078	151713578	CELF3
chr1	151713078	151713578	RIIAD1
chr1	151713767	151714267	CELF3
chr1	151713767	151714267	RIIAD1
chr1	151714343	151714843	CELF3
chr1	151714343	151714843	RIIAD1
chr1	151715009	151715509	CELF3
chr1	151715009	151715509	RIIAD1
chr1	151716020	151716520	CELF3
chr1	151716020	151716520	RIIAD1
chr1	151716708	151717208	CELF3
chr1	151716708	151717208	RIIAD1
chr1	151717242	151717742	RIIAD1
chr1	151717915	151718415	RIIAD1
chr1	151718642	151719142	RIIAD1
chr1	151720086	151720586	RIIAD1
chr1	151721260	151721760	RIIAD1
chr1	151722543	151723043	RIIAD1
chr1	151728843	151729343	RIIAD1
chr1	151730951	151731451	RIIAD1
chr1	151749971	151750471	MRPL9
chr1	152399019	152399519	CRNN
chr1	152418821	152419321	CRNN
chr1	152543633	152544133	LCE3E
chr1	153251962	153252462	LOR
chr1	153253010	153253510	LOR
chr1	153503720	153504220	S100A6
chr1	153575470	153575970	S100A2
chr1	153820090	153820590	GATAD2B
chr1	153849617	153850117	GATAD2B
chr1	154418033	154418533	IL6R
chr1	154666257	154666757	KCNN3
chr1	155370158	155370658	ASH1L
chr1	155455809	155456309	ASH1L
chr1	155499798	155500298	ASH1L
chr1	155915544	155916044	KHDC4
chr1	156084070	156084570	LMNA
chr1	156084607	156085107	LMNA
chr1	156277186	156277686	SMG5
chr1	156294904	156295404	GLMP
chr1	156496372	156496872	MEF2D
chr1	156524021	156524521	IQGAP3
chr1	156524547	156525047	IQGAP3
chr1	156710939	156711439	CRABP2
chr1	156959509	156960009	ARHGEF11
chr1	156960833	156961333	ARHGEF11
chr1	156995947	156996447	ARHGEF11
chr1	157043395	157043895	ARHGEF11
chr1	157104891	157105391	ETV3L
chr1	157147874	157148374	ETV3
chr1	157149513	157150013	ETV3
chr1	157356929	157357429	FCRL5
chr1	157429789	157430289	FCRL5
chr1	157460262	157460762	FCRL5
chr1	157511391	157511891	FCRL5
chr1	157517193	157517693	FCRL5
chr1	157606474	157606974	FCRL4
chr1	159169069	159169569	CADM3
chr1	159469848	159470348	OR10J1
chr1	160267473	160267973	DCAF8
chr1	160267473	160267973	PEX19
chr1	160349656	160350156	NCSTN
chr1	160362435	160362935	NCSTN
chr1	160400185	160400685	VANGL2
chr1	161770306	161770806	ATF6
chr1	162070358	162070858	NOS1AP
chr1	162089415	162089915	NOS1AP
chr1	162117049	162117549	NOS1AP
chr1	162119100	162119600	NOS1AP
chr1	162145279	162145779	NOS1AP
chr1	162177033	162177533	NOS1AP
chr1	162178361	162178861	NOS1AP
chr1	162185002	162185502	NOS1AP
chr1	162193072	162193572	NOS1AP
chr1	162193758	162194258	NOS1AP
chr1	163535761	163536261	NUF2
chr1	163537088	163537588	NUF2
chr1	163537750	163538250	NUF2
chr1	163538661	163539161	NUF2
chr1	163539191	163539691	NUF2
chr1	164563947	164564447	PBX1
chr1	164564557	164565057	PBX1
chr1	164565262	164565762	PBX1
chr1	164620519	164621019	PBX1
chr1	164659522	164660022	PBX1
chr1	164748188	164748688	PBX1
chr1	164787255	164787755	PBX1
chr1	164787893	164788393	PBX1
chr1	164824461	164824961	PBX1
chr1	164830490	164830990	PBX1
chr1	164886035	164886535	PBX1
chr1	165022868	165023368	PBX1
chr1	165152654	165153154	LMX1A
chr1	165190953	165191453	LMX1A
chr1	165235335	165235835	LMX1A
chr1	165235938	165236438	LMX1A
chr1	165421979	165422479	RXRG
chr1	165422976	165423476	RXRG
chr1	165423514	165424014	RXRG
chr1	165424779	165425279	RXRG
chr1	165425660	165426160	RXRG
chr1	165435272	165435772	RXRG
chr1	165435873	165436373	RXRG
chr1	165439358	165439858	RXRG
chr1	165441391	165441891	RXRG
chr1	165441971	165442471	RXRG
chr1	165443393	165443893	RXRG
chr1	165443935	165444435	RXRG
chr1	165444832	165445332	RXRG
chr1	165445429	165445929	RXRG
chr1	165452681	165453181	RXRG
chr1	165505902	165506402	LRRC52-AS1
chr1	165513953	165514453	LRRC52-AS1
chr1	165765342	165765842	TMCO1
chr1	165841765	165842265	UCK2
chr1	165896277	165896777	UCK2
chr1	165897859	165898359	UCK2
chr1	165913347	165913847	UCK2
chr1	165918846	165919346	UCK2
chr1	165941978	165942478	UCK2
chr1	166065947	166066447	FAM78B
chr1	166110552	166111052	FAM78B
chr1	166133214	166133714	FAM78B
chr1	166136144	166136644	FAM78B
chr1	166339190	166339690	FAM78B
chr1	167302095	167302595	POU2F1
chr1	167542627	167543127	CREG1
chr1	167544256	167544756	CREG1
chr1	167546940	167547440	CREG1
chr1	167549466	167549966	CREG1
chr1	167550219	167550719	CREG1
chr1	167551607	167552107	CREG1
chr1	168054059	168054559	DCAF6
chr1	168880090	168880590	LINC00970
chr1	169229519	169230019	NME7
chr1	170336666	170337166	LINC01142
chr1	171509134	171509634	PRRC2C
chr1	171623590	171624090	MYOC
chr1	171631677	171632177	MYOC
chr1	172487515	172488015	C1orf105
chr1	172559291	172559791	SUCO
chr1	173182137	173182637	TNFSF4
chr1	173445151	173445651	LOC101928673
chr1	173507084	173507584	SLC9C2
chr1	173660506	173661006	ANKRD45
chr1	173661307	173661807	ANKRD45
chr1	173664306	173664806	ANKRD45
chr1	173669607	173670107	ANKRD45
chr1	173715252	173715752	KLHL20
chr1	173852933	173853433	DARS2
chr1	174131198	174131698	LOC102724601
chr1	174445740	174446240	RABGAP1L
chr1	174791717	174792217	RABGAP1L
chr1	174848989	174849489	RABGAP1L
chr1	174917941	174918441	RABGAP1L
chr1	174918870	174919370	RABGAP1L
chr1	174919794	174920294	RABGAP1L
chr1	174990277	174990777	RABGAP1L
chr1	175423511	175424011	TNR
chr1	176603651	176604151	PAPPA2
chr1	177591005	177591505	LINC01741
chr1	177591957	177592457	LINC01741
chr1	177700749	177701249	LINC01741
chr1	178389354	178389854	RASAL2
chr1	178560079	178560579	C1orf220
chr1	178618827	178619327	MIR4424
chr1	179137590	179138090	ABL2
chr1	179138689	179139189	ABL2
chr1	179139495	179139995	ABL2
chr1	179178948	179179448	ABL2
chr1	180188142	180188642	QSOX1
chr1	180188670	180189170	QSOX1
chr1	180195843	180196343	QSOX1
chr1	180198130	180198630	QSOX1
chr1	180229012	180229512	LHX4
chr1	180229724	180230224	LHX4
chr1	180230466	180230966	LHX4
chr1	180231332	180231832	LHX4
chr1	180231958	180232458	LHX4
chr1	180256596	180257096	LHX4
chr1	180353921	180354421	ACBD6
chr1	180354741	180355241	ACBD6
chr1	180496715	180497215	ACBD6
chr1	180513751	180514251	ACBD6
chr1	180745034	180745534	XPR1
chr1	180815195	180815695	XPR1
chr1	180816092	180816592	XPR1
chr1	181075668	181076168	IER5
chr1	181090141	181090641	IER5
chr1	182101397	182101897	LINC01344
chr1	182115040	182115540	LINC01344
chr1	182449768	182450268	RGSL1
chr1	182909513	182910013	SHCBP1L
chr1	183022993	183023493	LAMC1
chr1	184242386	184242886	C1orf21
chr1	185249236	185249736	SWT1
chr1	186454188	186454688	LOC102724919
chr1	186454188	186454688	PDC
chr1	186513365	186513865	LOC102724919
chr1	188769187	188769687	LINC01037
chr1	190849353	190849853	LINC01720
chr1	191290418	191290918	LINC01720
chr1	191788670	191789170	RGS18
chr1	192981211	192981711	UCHL5
chr1	193061962	193062462	TROVE2
chr1	193356936	193357436	LINC01031
chr1	194488772	194489272	LINC01031
chr1	196271156	196271656	KCNT2
chr1	196690543	196691043	CFH
chr1	197270166	197270666	CRB1
chr1	197284212	197284712	CRB1
chr1	197631755	197632255	DENND1B
chr1	198156074	198156574	NEK7
chr1	200369033	200369533	LINC00862
chr1	201032414	201032914	CACNA1S
chr1	201861499	201861999	IPO9
chr1	201868552	201869052	IPO9
chr1	201909708	201910208	LMOD1
chr1	201925079	201925579	LMOD1
chr1	201939129	201939629	LMOD1
chr1	202215676	202216176	LGR6
chr1	202295544	202296044	LGR6
chr1	202479431	202479931	PPP1R12B
chr1	202480932	202481432	PPP1R12B
chr1	202731235	202731735	KDM5B
chr1	202950936	202951436	ADIPOR1
chr1	202951539	202952039	ADIPOR1
chr1	203085928	203086428	MYOG
chr1	203295307	203295807	LINC01136
chr1	203401229	203401729	FMOD
chr1	203492373	203492873	PRELP
chr1	203609215	203609715	ATP2B4
chr1	203799449	203799949	ZC3H11A
chr1	203799449	203799949	ZBED6
chr1	203871769	203872269	SNRPE
chr1	204145049	204145549	ETNK2
chr1	204146246	204146746	ETNK2
chr1	204518092	204518592	MDM4
chr1	204623379	204623879	LRRN2
chr1	204714685	204715185	LRRN2
chr1	204731394	204731894	LRRN2
chr1	204732118	204732618	LRRN2
chr1	205082380	205082880	TMEM81
chr1	205105744	205106244	RBBP5
chr1	205140074	205140574	DSTYK
chr1	205191517	205192017	DSTYK
chr1	205842169	205842669	PM20D1
chr1	205848912	205849412	PM20D1
chr1	206650579	206651079	DYRK3
chr1	206698118	206698618	MAPKAPK2
chr1	206700836	206701336	MAPKAPK2
chr1	206704497	206704997	MAPKAPK2
chr1	206705201	206705701	MAPKAPK2
chr1	206706749	206707249	MAPKAPK2
chr1	206707772	206708272	MAPKAPK2
chr1	206710902	206711402	MAPKAPK2
chr1	206711861	206712361	MAPKAPK2
chr1	206712752	206713252	MAPKAPK2
chr1	206714170	206714670	MAPKAPK2
chr1	207611820	207612320	CR1
chr1	207612709	207613209	CR1
chr1	207820473	207820973	MIR29B2CHG
chr1	207821620	207822120	MIR29B2CHG
chr1	208917939	208918439	LINC01696
chr1	210052201	210052701	SYT14
chr1	210482055	210482555	HHAT
chr1	210515257	210515757	HHAT
chr1	210516014	210516514	HHAT
chr1	210526459	210526959	HHAT
chr1	210551514	210552014	HHAT
chr1	210622544	210623044	HHAT
chr1	210750462	210750962	KCNH1
chr1	211336706	211337206	TRAF5
chr1	211522222	211522722	RD3
chr1	212219704	212220204	LINC02608
chr1	216227802	216228302	USH2A
chr1	216430705	216431205	USH2A
chr1	216550306	216550806	ESRRG
chr1	216551411	216551911	ESRRG
chr1	216553019	216553519	ESRRG
chr1	216670182	216670682	ESRRG
chr1	216679059	216679559	ESRRG
chr1	216688115	216688615	ESRRG
chr1	216758164	216758664	ESRRG
chr1	216765592	216766092	ESRRG
chr1	217073096	217073596	ESRRG
chr1	217089596	217090096	ESRRG
chr1	217777470	217777970	SPATA17
chr1	218164747	218165247	LINC01653
chr1	218165422	218165922	LINC01653
chr1	218371960	218372460	TGFB2
chr1	219289722	219290222	LYPLAL1
chr1	219406182	219406682	LYPLAL1
chr1	219782217	219782717	SLC30A10
chr1	220001212	220001712	EPRS
chr1	220109452	220109952	IARS2
chr1	220270069	220270569	RAB3GAP2
chr1	220336344	220336844	RAB3GAP2
chr1	220370356	220370856	RAB3GAP2
chr1	220371308	220371808	RAB3GAP2
chr1	220448462	220448962	MARK1
chr1	220702770	220703270	C1orf115
chr1	220922896	220923396	HLX
chr1	222972279	222972779	DISP1
chr1	223125224	223125724	TLR5
chr1	223142493	223142993	TLR5
chr1	223143051	223143551	TLR5
chr1	223143705	223144205	TLR5
chr1	223144380	223144880	TLR5
chr1	223149055	223149555	TLR5
chr1	223273392	223273892	SUSD4
chr1	223517595	223518095	CAPN8
chr1	223756920	223757420	CAPN2
chr1	223780950	223781450	TP53BP2
chr1	223887690	223888190	TP53BP2
chr1	223889149	223889649	TP53BP2
chr1	225566468	225566968	ENAH
chr1	225567083	225567583	ENAH
chr1	225567729	225568229	ENAH
chr1	225568254	225568754	ENAH
chr1	225580109	225580609	ENAH
chr1	225737350	225737850	SRP9
chr1	225738925	225739425	SRP9
chr1	225809854	225810354	EPHX1
chr1	225810700	225811200	EPHX1
chr1	225874999	225875499	TMEM63A
chr1	226181913	226182413	ACBD3
chr1	226228919	226229419	LIN9
chr1	226272505	226273005	LIN9
chr1	226273092	226273592	LIN9
chr1	226310714	226311214	LIN9
chr1	226345136	226345636	PARP1
chr1	226354010	226354510	PARP1
chr1	226356131	226356631	PARP1
chr1	226400757	226401257	PARP1
chr1	227120782	227121282	CDC42BPA
chr1	227219028	227219528	CDC42BPA
chr1	228141414	228141914	GUK1
chr1	228142845	228143345	GUK1
chr1	228143459	228143959	GUK1
chr1	228145828	228146328	GUK1
chr1	228147089	228147589	GUK1
chr1	228148765	228149265	GUK1
chr1	228149456	228149956	GJC2
chr1	228150130	228150630	GJC2
chr1	228151564	228152064	GJC2
chr1	228152221	228152721	GJC2
chr1	228153857	228154357	GJC2
chr1	228154473	228154973	GJC2
chr1	228155266	228155766	GJC2
chr1	228155769	228156269	GJC2
chr1	228161400	228161900	GJC2
chr1	228162127	228162627	IBA57-DT
chr1	228227123	228227623	OBSCN
chr1	228457052	228457552	HIST3H2A
chr1	228457701	228458201	HIST3H2A
chr1	228457701	228458201	HIST3H2BB
chr1	228458371	228458871	HIST3H2BB
chr1	228459111	228459611	HIST3H2BB
chr1	228462977	228463477	MIR4666A
chr1	228463603	228464103	MIR4666A
chr1	228464402	228464902	MIR4666A
chr1	228465495	228465995	MIR4666A
chr1	228466674	228467174	MIR4666A
chr1	229170590	229171090	RAB4A
chr1	229434581	229435081	ACTA1
chr1	229437609	229438109	NUP133
chr1	229581112	229581612	TAF5L
chr1	229605470	229605970	TAF5L
chr1	229939406	229939906	LINC01736
chr1	230348285	230348785	PGBD5
chr1	230968216	230968716	TTC13
chr1	231027154	231027654	FAM89A
chr1	231075195	231075695	FAM89A
chr1	231295732	231296232	GNPAT
chr1	231393195	231393695	EGLN1
chr1	231398980	231399480	EGLN1
chr1	232249570	232250070	SIPA1L2
chr1	232250805	232251305	SIPA1L2
chr1	232265272	232265772	SIPA1L2
chr1	232328368	232328868	SIPA1L2
chr1	232856769	232857269	MAP10
chr1	232901328	232901828	NTPCR
chr1	233077862	233078362	PCNX2
chr1	233241816	233242316	PCNX2
chr1	233746885	233747385	KCNK1
chr1	234779536	234780036	LINC01132
chr1	235187243	235187743	ARID4B
chr1	235342429	235342929	GGPS1
chr1	235496656	235497156	B3GALNT2
chr1	235497700	235498200	B3GALNT2
chr1	235498339	235498839	B3GALNT2
chr1	235499511	235500011	B3GALNT2
chr1	235501182	235501682	B3GALNT2
chr1	235502021	235502521	B3GALNT2
chr1	235502736	235503236	B3GALNT2
chr1	235943178	235943678	NID1
chr1	236692551	236693051	ACTN2
chr1	236837858	236838358	MTR
chr1	237027360	237027860	RYR2
chr1	237041819	237042319	RYR2
chr1	237042421	237042921	RYR2
chr1	239994845	239995345	FMN2
chr1	239995409	239995909	FMN2
chr1	240091608	240092108	FMN2
chr1	240092563	240093063	FMN2
chr1	240093513	240094013	FMN2
chr1	240094290	240094790	FMN2
chr1	240095379	240095879	FMN2
chr1	240109879	240110379	FMN2
chr1	240110391	240110891	FMN2
chr1	240180584	240181084	FMN2
chr1	240193474	240193974	FMN2
chr1	240242700	240243200	FMN2
chr1	240258519	240259019	FMN2
chr1	240304406	240304906	FMN2
chr1	240399286	240399786	FMN2
chr1	240526239	240526739	GREM2
chr1	240526816	240527316	GREM2
chr1	241799981	241800481	WDR64
chr1	244985010	244985510	EFCAB2
chr1	245156374	245156874	KIF26B
chr1	245923475	245923975	SMYD3
chr1	245991175	245991675	SMYD3
chr1	246066505	246067005	SMYD3
chr1	246143805	246144305	SMYD3
chr1	246144831	246145331	SMYD3
chr1	246145352	246145852	SMYD3
chr1	246148648	246149148	SMYD3
chr1	246445486	246445986	SMYD3
chr1	246533354	246533854	TFB2M
chr1	246554163	246554663	TFB2M
chr1	247780830	247781330	OR1C1
chr1	247821998	247822498	OR14A16
chr1	247823979	247824479	OR14A16
chr1	247856995	247857495	TRIM58
chr2	2695802	2696302	LINC01250
chr2	2788374	2788874	LINC01250
chr2	3446981	3447481	TRAPPC12
chr2	3480521	3481021	TRAPPC12
chr2	3572048	3572548	RPS7
chr2	3656679	3657179	ALLC
chr2	6925465	6925965	RNF144A
chr2	6949962	6950462	RNF144A
chr2	6957809	6958309	RNF144A
chr2	6995637	6996137	RNF144A
chr2	7009145	7009645	RNF144A
chr2	7014864	7015364	RNF144A
chr2	7121787	7122287	LOC101929452
chr2	7311220	7311720	LOC100506274
chr2	7880128	7880628	LOC101929551
chr2	8807615	8808115	KIDINS220
chr2	8808384	8808884	KIDINS220
chr2	9484393	9484893	IAH1
chr2	9512312	9512812	ADAM17
chr2	9821714	9822214	TAF1B
chr2	9951967	9952467	GRHL1
chr2	9987429	9987929	GRHL1
chr2	9988002	9988502	GRHL1
chr2	9996244	9996744	GRHL1
chr2	10173840	10174340	C2orf48
chr2	10716551	10717051	ATP6V1C2
chr2	10717195	10717695	ATP6V1C2
chr2	10721341	10721841	ATP6V1C2
chr2	10788932	10789432	PDIA6
chr2	11005748	11006248	KCNF1
chr2	11295609	11296109	ROCK2
chr2	11319745	11320245	ROCK2
chr2	12890549	12891049	LOC100506474
chr2	12899814	12900314	LOC100506474
chr2	14632357	14632857	FAM84A
chr2	15090632	15091132	NBAS
chr2	15261783	15262283	NBAS
chr2	15593532	15594032	DDX1
chr2	15917052	15917552	MYCNUT
chr2	16335196	16335696	FAM49A
chr2	16336490	16336990	FAM49A
chr2	17127660	17128160	VSNL1
chr2	19739366	19739866	LINC00954
chr2	19965672	19966172	WDR35
chr2	20110810	20111310	LAPTM4A
chr2	22480476	22480976	LINC01884
chr2	22995565	22996065	KLHL29
chr2	23922078	23922578	ATAD2B
chr2	24083662	24084162	FAM228B
chr2	24083662	24084162	TP53I3
chr2	24323693	24324193	ITSN2
chr2	24654444	24654944	NCOA1
chr2	25076553	25077053	EFR3B
chr2	25089856	25090356	EFR3B
chr2	25323539	25324039	DNMT3A
chr2	26422261	26422761	DRC1
chr2	26614734	26615234	CIB4
chr2	26617450	26617950	CIB4
chr2	26849072	26849572	DPYSL5
chr2	26850474	26850974	DPYSL5
chr2	26852906	26853406	DPYSL5
chr2	26884419	26884919	DPYSL5
chr2	26887774	26888274	DPYSL5
chr2	26888918	26889418	DPYSL5
chr2	26900783	26901283	DPYSL5
chr2	26901332	26901832	DPYSL5
chr2	26913524	26914024	DPYSL5
chr2	26939932	26940432	DPYSL5
chr2	26951731	26952231	DPYSL5
chr2	27121445	27121945	ABHD1
chr2	27371290	27371790	SNX17
chr2	27451009	27451509	IFT172
chr2	27626818	27627318	ZNF512
chr2	27626818	27627318	CCDC121
chr2	27627975	27628475	ZNF512
chr2	27627975	27628475	CCDC121
chr2	27627975	27628475	GPN1
chr2	27628730	27629230	ZNF512
chr2	27628730	27629230	CCDC121
chr2	27628730	27629230	GPN1
chr2	28150768	28151268	BABAM2
chr2	28478837	28479337	PLB1
chr2	28579596	28580096	PLB1
chr2	28684059	28684559	PLB1
chr2	29012031	29012531	TOGARAM2
chr2	29053172	29053672	TOGARAM2
chr2	29147922	29148422	CLIP4
chr2	29148586	29149086	CLIP4
chr2	29269428	29269928	ALK
chr2	29272153	29272653	ALK
chr2	29708096	29708596	ALK
chr2	29713843	29714343	ALK
chr2	29727191	29727691	ALK
chr2	29774014	29774514	ALK
chr2	29778013	29778513	ALK
chr2	29782001	29782501	ALK
chr2	29787902	29788402	ALK
chr2	29790040	29790540	ALK
chr2	30039104	30039604	YPEL5
chr2	30148157	30148657	YPEL5
chr2	30235206	30235706	LBH
chr2	30236826	30237326	LBH
chr2	30238430	30238930	LBH
chr2	30239180	30239680	LBH
chr2	30240323	30240823	LBH
chr2	30240918	30241418	LBH
chr2	30244399	30244899	LBH
chr2	30245300	30245800	LBH
chr2	30245985	30246485	LBH
chr2	30246624	30247124	LBH
chr2	30247848	30248348	LBH
chr2	30248751	30249251	LBH
chr2	30249653	30250153	LBH
chr2	30250300	30250800	LBH
chr2	30252143	30252643	LBH
chr2	30254487	30254987	LBH
chr2	30256582	30257082	LBH
chr2	30325776	30326276	LBH
chr2	30529570	30530070	LCLAT1
chr2	30577103	30577603	LCLAT1
chr2	30611475	30611975	LCLAT1
chr2	30612160	30612660	LCLAT1
chr2	30612996	30613496	LCLAT1
chr2	30706226	30706726	CAPN13
chr2	30706917	30707417	CAPN13
chr2	32358109	32358609	BIRC6
chr2	32358819	32359319	BIRC6
chr2	32359856	32360356	BIRC6
chr2	32788259	32788759	TTC27
chr2	33426523	33427023	RASGRP3
chr2	34004861	34005361	LINC01317
chr2	34160774	34161274	LINC01317
chr2	36595971	36596471	FEZ2
chr2	37100780	37101280	EIF2AK2
chr2	37505809	37506309	QPCT
chr2	38932298	38932798	ARHGEF33
chr2	38978199	38978699	SOS1
chr2	38979463	38979963	SOS1
chr2	39564918	39565418	MAP4K3-DT
chr2	39942980	39943480	SLC8A1-AS1
chr2	40204267	40204767	SLC8A1-AS1
chr2	40204267	40204767	SLC8A1
chr2	40226516	40227016	SLC8A1-AS1
chr2	40226516	40227016	SLC8A1
chr2	40418303	40418803	SLC8A1
chr2	41723599	41724099	LINC01913
chr2	44070671	44071171	LRPPRC
chr2	44753831	44754331	CAMKMT
chr2	45871428	45871928	PRKCE
chr2	45872142	45872642	PRKCE
chr2	45889033	45889533	PRKCE
chr2	45890883	45891383	PRKCE
chr2	46667858	46668358	SOCS5
chr2	46668670	46669170	SOCS5
chr2	46686733	46687233	SOCS5
chr2	46941479	46941979	MCFD2
chr2	46941479	46941979	TTC7A
chr2	47062896	47063396	TTC7A
chr2	47403760	47404260	MSH2
chr2	47404753	47405253	MSH2
chr2	47443768	47444268	MSH2
chr2	47483135	47483635	MSH2
chr2	47652458	47652958	MSH6
chr2	54067864	54068364	ACYP2
chr2	54329354	54329854	C2orf73
chr2	54509429	54509929	SPTBN1
chr2	55189516	55190016	CLHC1
chr2	57709991	57710491	VRK2
chr2	59525436	59525936	LINC01793
chr2	59529079	59529579	LINC01793
chr2	59529687	59530187	LINC01793
chr2	60758447	60758947	PAPOLG
chr2	60814528	60815028	LINC01185
chr2	60859092	60859592	LINC01185
chr2	61158353	61158853	C2orf74
chr2	61240556	61241056	USP34
chr2	61456049	61456549	USP34
chr2	61456997	61457497	USP34
chr2	61639676	61640176	XPO1
chr2	61748485	61748985	FAM161A
chr2	61782537	61783037	FAM161A
chr2	61892188	61892688	CCT4
chr2	62557948	62558448	TMEM17
chr2	63712666	63713166	WDPCP
chr2	64582083	64582583	AFTPH
chr2	64665056	64665556	SERTAD2
chr2	66362567	66363067	MIR4778
chr2	66425648	66426148	MEIS1-AS3
chr2	66537009	66537509	MEIS1
chr2	67953929	67954429	C1D
chr2	68053191	68053691	C1D
chr2	68073450	68073950	C1D
chr2	68156427	68156927	WDR92
chr2	68222224	68222724	WDR92
chr2	68222224	68222724	PPP3R1
chr2	68241332	68241832	WDR92
chr2	68241332	68241832	PPP3R1
chr2	69177179	69177679	ANTXR1
chr2	69178164	69178664	ANTXR1
chr2	69348746	69349246	GFPT1
chr2	69478849	69479349	AAK1
chr2	69593646	69594146	AAK1
chr2	70830534	70831034	CD207
chr2	70902809	70903309	VAX2
chr2	71254779	71255279	ZNF638
chr2	72144801	72145301	CYP26B1
chr2	72146562	72147062	CYP26B1
chr2	72147584	72148084	CYP26B1
chr2	72148273	72148773	CYP26B1
chr2	72148799	72149299	CYP26B1
chr2	72149719	72150219	CYP26B1
chr2	72150237	72150737	CYP26B1
chr2	72150906	72151406	CYP26B1
chr2	72177757	72178257	EXOC6B
chr2	72182496	72182996	EXOC6B
chr2	72203795	72204295	EXOC6B
chr2	72204374	72204874	EXOC6B
chr2	72313627	72314127	EXOC6B
chr2	72316742	72317242	EXOC6B
chr2	72317296	72317796	EXOC6B
chr2	73187653	73188153	NOTO
chr2	73612506	73613006	ALMS1
chr2	73678438	73678938	NAT8B
chr2	73947432	73947932	DGUOK
chr2	73947432	73947932	DGUOK-AS1
chr2	74008189	74008689	TET3
chr2	74008691	74009191	TET3
chr2	74043322	74043822	TET3
chr2	74128826	74129326	BOLA3
chr2	74181576	74182076	MOB1A
chr2	74226539	74227039	SLC4A5
chr2	74278102	74278602	SLC4A5
chr2	74291087	74291587	SLC4A5
chr2	74292172	74292672	SLC4A5
chr2	74431167	74431667	RTKN
chr2	74440347	74440847	RTKN
chr2	74489213	74489713	TTC31
chr2	74632583	74633083	M1AP
chr2	74715821	74716321	SEMA4F
chr2	74739642	74740142	SEMA4F
chr2	74740607	74741107	SEMA4F
chr2	74741636	74742136	SEMA4F
chr2	74742414	74742914	SEMA4F
chr2	74845984	74846484	HK2
chr2	74855037	74855537	HK2
chr2	74902428	74902928	HK2
chr2	81610945	81611445	LINC01815
chr2	82340799	82341299	LINC01815
chr2	83970225	83970725	SUCLG1
chr2	85614049	85614549	USP39
chr2	85724667	85725167	GNLY
chr2	85733460	85733960	ATOH8
chr2	85889589	85890089	ST3GAL5-AS1
chr2	85897608	85898108	ST3GAL5-AS1
chr2	85911999	85912499	ST3GAL5-AS1
chr2	85943426	85943926	ST3GAL5-AS1
chr2	86469387	86469887	KDM3A
chr2	88220624	88221124	THNSL2
chr2	88232726	88233226	THNSL2
chr2	88281193	88281693	THNSL2
chr2	88326147	88326647	FOXI3
chr2	95182402	95182902	ZNF2
chr2	95767920	95768420	LINC00342
chr2	96186485	96186985	STARD7
chr2	96203967	96204467	STARD7
chr2	96254079	96254579	TMEM127
chr2	96258605	96259105	TMEM127
chr2	96321017	96321517	ITPRIPL1
chr2	96323130	96323630	ITPRIPL1
chr2	96344442	96344942	NCAPH
chr2	96537016	96537516	ARID5A
chr2	96542117	96542617	ARID5A
chr2	96794921	96795421	CNNM4
chr2	98299142	98299642	VWA3B
chr2	98342498	98342998	CNGA3
chr2	98343358	98343858	CNGA3
chr2	98343958	98344458	CNGA3
chr2	98345496	98345996	CNGA3
chr2	98346178	98346678	CNGA3
chr2	98347127	98347627	CNGA3
chr2	98349637	98350137	CNGA3
chr2	98375448	98375948	CNGA3
chr2	98376404	98376904	CNGA3
chr2	99809268	99809768	AFF3
chr2	99810223	99810723	AFF3
chr2	100385199	100385699	CHST10
chr2	100418516	100419016	CHST10
chr2	100570370	100570870	PDCL3
chr2	101245788	101246288	TBC1D8
chr2	101285221	101285721	RNF149
chr2	101288505	101289005	RNF149
chr2	101292633	101293133	RNF149
chr2	101300131	101300631	RNF149
chr2	101300743	101301243	RNF149
chr2	101305526	101306026	RNF149
chr2	101491857	101492357	RFX8
chr2	105262613	105263113	TGFBRAP1
chr2	105294791	105295291	TGFBRAP1
chr2	105320580	105321080	TGFBRAP1
chr2	105324683	105325183	TGFBRAP1
chr2	105557234	105557734	FHL2
chr2	105779393	105779893	NCK2
chr2	106537546	106538046	RGPD3
chr2	108609160	108609660	LIMS1
chr2	108621211	108621711	LIMS1
chr2	108678138	108678638	LIMS1
chr2	108723757	108724257	RANBP2
chr2	108724860	108725360	RANBP2
chr2	108738132	108738632	RANBP2
chr2	108748250	108748750	RANBP2
chr2	109069782	109070282	SH3RF3-AS1
chr2	109137540	109138040	SH3RF3
chr2	109261104	109261604	SH3RF3
chr2	109417626	109418126	SH3RF3
chr2	109472945	109473445	SH3RF3
chr2	109521561	109522061	SH3RF3
chr2	112661436	112661936	SLC20A1
chr2	113313306	113313806	PAX8
chr2	116132785	116133285	DPP10
chr2	117935309	117935809	CCDC93
chr2	117936411	117936911	CCDC93
chr2	117936989	117937489	CCDC93
chr2	117948576	117949076	CCDC93
chr2	117951018	117951518	CCDC93
chr2	117975720	117976220	CCDC93
chr2	118091142	118091642	INSIG2
chr2	118187438	118187938	INSIG2
chr2	119005457	119005957	MARCO
chr2	119018749	119019249	MARCO
chr2	119679820	119680320	TMEM177
chr2	120262674	120263174	RALB
chr2	120268251	120268751	RALB
chr2	120278382	120278882	RALB
chr2	120279471	120279971	RALB
chr2	120281581	120282081	RALB
chr2	120330537	120331037	INHBB
chr2	120331367	120331867	INHBB
chr2	120332335	120332835	INHBB
chr2	120342394	120342894	INHBB
chr2	120343317	120343817	INHBB
chr2	120344221	120344721	INHBB
chr2	120345256	120345756	INHBB
chr2	120345830	120346330	INHBB
chr2	120346874	120347374	INHBB
chr2	120347643	120348143	INHBB
chr2	120348363	120348863	INHBB
chr2	120522273	120522773	LINC01101
chr2	120522857	120523357	LINC01101
chr2	120593814	120594314	LINC01101
chr2	120605514	120606014	GLI2
chr2	120675429	120675929	GLI2
chr2	120680192	120680692	GLI2
chr2	122074259	122074759	TSN
chr2	122667473	122667973	TSN
chr2	124049692	124050192	CNTNAP5
chr2	124390085	124390585	CNTNAP5
chr2	127011167	127011667	BIN1
chr2	127147099	127147599	CYP27C1
chr2	127453930	127454430	IWS1
chr2	127454854	127455354	IWS1
chr2	127519517	127520017	IWS1
chr2	127884757	127885257	AMMECR1L
chr2	128181468	128181968	UGGT1
chr2	128242775	128243275	HS6ST1
chr2	128243291	128243791	HS6ST1
chr2	128250631	128251131	HS6ST1
chr2	128303985	128304485	HS6ST1
chr2	128593906	128594406	HS6ST1
chr2	129768794	129769294	LINC01856
chr2	130206257	130206757	TUBA3E
chr2	130834059	130834559	ARHGEF4
chr2	130835127	130835627	ARHGEF4
chr2	130835999	130836499	ARHGEF4
chr2	130836581	130837081	ARHGEF4
chr2	130837084	130837584	ARHGEF4
chr2	130837754	130838254	ARHGEF4
chr2	130871856	130872356	ARHGEF4
chr2	130987766	130988266	ARHGEF4
chr2	131467709	131468209	MZT2A
chr2	133264823	133265323	NCKAP5
chr2	133264823	133265323	NCKAP5-AS2
chr2	133265381	133265881	NCKAP5
chr2	133265381	133265881	NCKAP5-AS2
chr2	133265912	133266412	NCKAP5
chr2	133265912	133266412	NCKAP5-AS2
chr2	133266665	133267165	NCKAP5
chr2	133266665	133267165	NCKAP5-AS2
chr2	133267248	133267748	NCKAP5
chr2	133267248	133267748	NCKAP5-AS2
chr2	133434896	133435396	NCKAP5
chr2	133449931	133450431	NCKAP5
chr2	134958197	134958697	CCNT2
chr2	135050086	135050586	RAB3GAP1
chr2	135050695	135051195	RAB3GAP1
chr2	135105445	135105945	RAB3GAP1
chr2	135882872	135883372	MCM6
chr2	136990259	136990759	THSD7B
chr2	137646851	137647351	THSD7B
chr2	141040303	141040803	LRP1B
chr2	143182740	143183240	ARHGAP15
chr2	143938688	143939188	LOC101928386
chr2	143938688	143939188	GTDC1
chr2	144006098	144006598	GTDC1
chr2	144290197	144290697	GTDC1
chr2	145088750	145089250	TEX41
chr2	146826623	146827123	ACVR2A
chr2	147487191	147487691	ACVR2A
chr2	147846361	147846861	ACVR2A
chr2	147859976	147860476	ACVR2A
chr2	147860749	147861249	ACVR2A
chr2	148404346	148404846	MBD5
chr2	148690619	148691119	EPC2
chr2	148829445	148829945	EPC2
chr2	148876632	148877132	KIF5C
chr2	148885138	148885638	KIF5C
chr2	148938412	148938912	KIF5C
chr2	148939165	148939665	KIF5C
chr2	152123324	152123824	STAM2
chr2	152434517	152435017	FMNL2
chr2	153662237	153662737	RPRM
chr2	153770306	153770806	GALNT13
chr2	153870256	153870756	GALNT13
chr2	153871513	153872013	GALNT13
chr2	153872487	153872987	GALNT13
chr2	153873085	153873585	GALNT13
chr2	153873603	153874103	GALNT13
chr2	153874188	153874688	GALNT13
chr2	153875727	153876227	GALNT13
chr2	153876448	153876948	GALNT13
chr2	154214602	154215102	GALNT13
chr2	154375556	154376056	GALNT13
chr2	154399360	154399860	GALNT13
chr2	154400490	154400990	GALNT13
chr2	154401049	154401549	GALNT13
chr2	156694895	156695395	GPD2
chr2	156803071	156803571	GPD2
chr2	156892419	156892919	GPD2
chr2	156986538	156987038	GALNT5
chr2	157327445	157327945	ERMN
chr2	157761178	157761678	ACVR1
chr2	157972325	157972825	UPP2
chr2	158079799	158080299	UPP2
chr2	158080560	158081060	UPP2
chr2	158619006	158619506	PKP4
chr2	158805330	158805830	DAPL1
chr2	159882557	159883057	LY75-CD302
chr2	159882557	159883057	LY75
chr2	161216990	161217490	TANK
chr2	162073386	162073886	DPP4
chr2	162073980	162074480	DPP4
chr2	162074954	162075454	DPP4
chr2	162081923	162082423	DPP4
chr2	162086135	162086635	DPP4
chr2	163367515	163368015	FIGN
chr2	163514950	163515450	FIGN
chr2	164460587	164461087	GRB14
chr2	164832553	164833053	COBLL1
chr2	164844744	164845244	LOC101929633
chr2	164847873	164848373	LOC101929633
chr2	164851215	164851715	LOC101929633
chr2	165003646	165004146	SLC38A11
chr2	165100098	165100598	SCN3A
chr2	165478507	165479007	CSRNP3
chr2	165633343	165633843	CSRNP3
chr2	165640276	165640776	CSRNP3
chr2	166561787	166562287	SCN7A
chr2	167768598	167769098	LOC105616981
chr2	168970867	168971367	ABCB11
chr2	169329651	169330151	LRP2
chr2	169511030	169511530	BBS5
chr2	169511030	169511530	KLHL41
chr2	169897764	169898264	UBR3
chr2	170170580	170171080	MYO3B
chr2	170332871	170333371	MYO3B
chr2	170332871	170333371	MYO3B-AS1
chr2	170539000	170539500	MYO3B
chr2	170672166	170672666	MYO3B
chr2	170688591	170689091	LINC01124
chr2	170714416	170714916	LINC01124
chr2	171014279	171014779	TLK1
chr2	171790977	171791477	SLC25A12
chr2	171791506	171792006	SLC25A12
chr2	171994989	171995489	SLC25A12
chr2	172131859	172132359	DLX2-DT
chr2	172420066	172420566	ITGA6
chr2	172425297	172425797	ITGA6
chr2	172425885	172426385	ITGA6
chr2	172427325	172427825	ITGA6
chr2	172428072	172428572	ITGA6
chr2	172428656	172429156	ITGA6
chr2	172429439	172429939	ITGA6
chr2	172432913	172433413	ITGA6
chr2	172433561	172434061	ITGA6
chr2	172434064	172434564	ITGA6
chr2	172436160	172436660	ITGA6
chr2	172440799	172441299	ITGA6
chr2	172452756	172453256	ITGA6
chr2	172455953	172456453	ITGA6
chr2	172457648	172458148	ITGA6
chr2	172461965	172462465	ITGA6
chr2	172539805	172540305	PDK1
chr2	172735341	172735841	RAPGEF4-AS1
chr2	172735341	172735841	RAPGEF4
chr2	172736318	172736818	RAPGEF4
chr2	172737486	172737986	RAPGEF4
chr2	172737989	172738489	RAPGEF4
chr2	172740812	172741312	RAPGEF4
chr2	172772710	172773210	RAPGEF4
chr2	172916856	172917356	RAPGEF4
chr2	172971939	172972439	RAPGEF4
chr2	172981045	172981545	RAPGEF4
chr2	173003147	173003647	RAPGEF4
chr2	173008780	173009280	RAPGEF4
chr2	173009491	173009991	RAPGEF4
chr2	173037768	173038268	RAPGEF4
chr2	174546852	174547352	WIPF1
chr2	174667440	174667940	WIPF1
chr2	174669840	174670340	WIPF1
chr2	174681670	174682170	WIPF1
chr2	174682702	174683202	WIPF1
chr2	174859521	174860021	CHN1
chr2	174972101	174972601	CHN1
chr2	174990132	174990632	CHN1
chr2	175002472	175002972	CHN1
chr2	175328613	175329113	ATP5MC3
chr2	175981498	175981998	LNPK
chr2	176315321	176315821	MTX2
chr2	176421276	176421776	MTX2
chr2	176428185	176428685	MTX2
chr2	176466976	176467476	MTX2
chr2	177284462	177284962	NFE2L2
chr2	177284462	177284962	LOC100130691
chr2	179487240	179487740	ZNF385B
chr2	181070013	181070513	UBE2E3
chr2	181561865	181562365	CERKL
chr2	181596179	181596679	CERKL
chr2	181693822	181694322	NEUROD1
chr2	182481629	182482129	PDE1A
chr2	186195299	186195799	LINC01473
chr2	188201603	188202103	LINC01090
chr2	189080710	189081210	COL5A2
chr2	189405214	189405714	WDR75
chr2	189474470	189474970	WDR75
chr2	189641026	189641526	ASNSD1
chr2	190099850	190100350	C2orf88
chr2	190180630	190181130	C2orf88
chr2	190229065	190229565	HIBCH
chr2	191150079	191150579	STAT4
chr2	191150745	191151245	STAT4
chr2	191152351	191152851	STAT4
chr2	197456926	197457426	COQ10B
chr2	197462974	197463474	COQ10B
chr2	198040794	198041294	PLCL1
chr2	199147226	199147726	SATB2
chr2	199720434	199720934	FTCDNL1
chr2	199770099	199770599	FTCDNL1
chr2	199941573	199942073	C2orf69
chr2	199941573	199942073	TYW5
chr2	199942116	199942616	C2orf69
chr2	199942116	199942616	TYW5
chr2	201053896	201054396	FAM126B
chr2	201070720	201071220	FAM126B
chr2	201071992	201072492	NDUFB3
chr2	201344385	201344885	ALS2CR12
chr2	201345613	201346113	ALS2CR12
chr2	201346169	201346669	ALS2CR12
chr2	201348656	201349156	ALS2CR12
chr2	201425972	201426472	TRAK2
chr2	201425972	201426472	STRADB
chr2	201431364	201431864	TRAK2
chr2	201431364	201431864	STRADB
chr2	201437461	201437961	TRAK2
chr2	201437461	201437961	STRADB
chr2	201440095	201440595	TRAK2
chr2	201440095	201440595	STRADB
chr2	201448617	201449117	TRAK2
chr2	201448617	201449117	STRADB
chr2	201449119	201449619	TRAK2
chr2	201449119	201449619	STRADB
chr2	201455375	201455875	STRADB
chr2	201668493	201668993	MPP4
chr2	201678058	201678558	MPP4
chr2	201698414	201698914	MPP4
chr2	201708939	201709439	ALS2
chr2	201709692	201710192	ALS2
chr2	202102546	202103046	KIAA2012
chr2	202178270	202178770	KIAA2012
chr2	202266370	202266870	NOP58
chr2	202419326	202419826	BMPR2
chr2	202432735	202433235	BMPR2
chr2	202485700	202486200	BMPR2
chr2	204170616	204171116	ICOS
chr2	207258684	207259184	MYOSLID-AS1
chr2	207411028	207411528	MYOSLID-AS1
chr2	207473061	207473561	MYOSLID-AS1
chr2	207767036	207767536	FZD5
chr2	207767805	207768305	FZD5
chr2	208301127	208301627	PIKFYVE
chr2	209568245	209568745	MAP2
chr2	209589299	209589799	MAP2
chr2	209620682	209621182	MAP2
chr2	210004882	210005382	RPE
chr2	210005645	210006145	RPE
chr2	210791865	210792365	CPS1
chr2	211782189	211782689	ERBB4
chr2	211802552	211803052	ERBB4
chr2	213863433	213863933	SPAG16
chr2	213926933	213927433	SPAG16
chr2	215969854	215970354	MREG
chr2	216015917	216016417	MREG
chr2	216015917	216016417	PECR
chr2	216083825	216084325	TMEM169
chr2	216173458	216173958	XRCC5
chr2	217365780	217366280	DIRC3
chr2	217366867	217367367	DIRC3
chr2	217370987	217371487	DIRC3
chr2	217648395	217648895	DIRC3
chr2	218785051	218785551	CYP27A1
chr2	219428164	219428664	DES
chr2	219498485	219498985	GMPPA
chr2	219513467	219513967	ASIC4
chr2	219514055	219514555	ASIC4
chr2	219514649	219515149	ASIC4
chr2	219515151	219515651	ASIC4
chr2	219516105	219516605	ASIC4
chr2	219516746	219517246	ASIC4
chr2	219519487	219519987	ASIC4
chr2	219520959	219521459	ASIC4
chr2	219521470	219521970	ASIC4
chr2	219522660	219523160	ASIC4
chr2	219523295	219523795	ASIC4
chr2	219526373	219526873	ASIC4
chr2	219526955	219527455	ASIC4
chr2	219978398	219978898	MIR4268
chr2	221169704	221170204	EPHA4
chr2	222193666	222194166	PAX3
chr2	222305717	222306217	CCDC140
chr2	222381568	222382068	SGPP2
chr2	222752640	222753140	MOGAT1
chr2	222776746	222777246	MOGAT1
chr2	223019392	223019892	KCNE4
chr2	223075215	223075715	KCNE4
chr2	223101613	223102113	KCNE4
chr2	223740639	223741139	AP1S3
chr2	223804931	223805431	AP1S3
chr2	223808096	223808596	AP1S3
chr2	223833097	223833597	AP1S3
chr2	223836691	223837191	AP1S3
chr2	223837366	223837866	AP1S3
chr2	223838041	223838541	AP1S3
chr2	223841729	223842229	AP1S3
chr2	223859920	223860420	WDFY1
chr2	223936235	223936735	WDFY1
chr2	223960856	223961356	MRPL44
chr2	224228023	224228523	FAM124B
chr2	224229297	224229797	FAM124B
chr2	224229928	224230428	FAM124B
chr2	224412548	224413048	FAM124B
chr2	225276173	225276673	NYAP2
chr2	225308585	225309085	NYAP2
chr2	225389416	225389916	NYAP2
chr2	225389971	225390471	NYAP2
chr2	225399450	225399950	NYAP2
chr2	225400134	225400634	NYAP2
chr2	225400961	225401461	NYAP2
chr2	226075808	226076308	NYAP2
chr2	227079179	227079679	COL4A4
chr2	227164016	227164516	COL4A4
chr2	227188222	227188722	COL4A3
chr2	227198686	227199186	COL4A3
chr2	227199228	227199728	COL4A3
chr2	227204424	227204924	COL4A3
chr2	227205672	227206172	COL4A3
chr2	227206299	227206799	COL4A3
chr2	227206816	227207316	COL4A3
chr2	227207360	227207860	COL4A3
chr2	227208226	227208726	COL4A3
chr2	227208937	227209437	COL4A3
chr2	227210425	227210925	COL4A3
chr2	227227962	227228462	COL4A3
chr2	227227962	227228462	LOC654841
chr2	227278743	227279243	COL4A3
chr2	227278743	227279243	LOC654841
chr2	227301769	227302269	COL4A3
chr2	227301769	227302269	LOC654841
chr2	227514070	227514570	AGFG1
chr2	227599088	227599588	C2orf83
chr2	227970080	227970580	SPHKAP
chr2	228025122	228025622	SPHKAP
chr2	228464103	228464603	SPHKAP
chr2	228466618	228467118	SPHKAP
chr2	228467331	228467831	SPHKAP
chr2	228468711	228469211	SPHKAP
chr2	229779941	229780441	TRIP12
chr2	229931238	229931738	FBXO36
chr2	230671130	230671630	LINC01907
chr2	230714229	230714729	CAB39
chr2	230861574	230862074	ITM2C
chr2	230868222	230868722	ITM2C
chr2	230870991	230871491	ITM2C
chr2	231089594	231090094	PSMD1
chr2	231091061	231091561	PSMD1
chr2	231165396	231165896	PSMD1
chr2	231182109	231182609	PSMD1
chr2	231200722	231201222	ARMC9
chr2	231320455	231320955	ARMC9
chr2	231321402	231321902	ARMC9
chr2	231321910	231322410	ARMC9
chr2	231728869	231729369	PDE6D
chr2	231743677	231744177	PDE6D
chr2	232075305	232075805	DIS3L2
chr2	232076080	232076580	DIS3L2
chr2	232085637	232086137	DIS3L2
chr2	232089381	232089881	DIS3L2
chr2	232114846	232115346	DIS3L2
chr2	232120535	232121035	DIS3L2
chr2	232322574	232323074	DIS3L2
chr2	232925025	232925525	NGEF
chr2	232927932	232928432	NGEF
chr2	232951835	232952335	NGEF
chr2	233077913	233078413	INPP5D
chr2	233096927	233097427	INPP5D
chr2	233514302	233514802	USP40
chr2	234832460	234832960	LINC01173
chr2	234838934	234839434	SH3BP4
chr2	234881586	234882086	SH3BP4
chr2	234951620	234952120	SH3BP4
chr2	234952267	234952767	SH3BP4
chr2	234952816	234953316	SH3BP4
chr2	234953461	234953961	SH3BP4
chr2	234954368	234954868	SH3BP4
chr2	234955157	234955657	SH3BP4
chr2	234976771	234977271	SH3BP4
chr2	234977337	234977837	SH3BP4
chr2	234998718	234999218	SH3BP4
chr2	234999652	235000152	SH3BP4
chr2	235000248	235000748	SH3BP4
chr2	235005780	235006280	SH3BP4
chr2	235011782	235012282	SH3BP4
chr2	235561401	235561901	AGAP1
chr2	235639792	235640292	AGAP1
chr2	235652858	235653358	AGAP1
chr2	235657680	235658180	AGAP1
chr2	235658425	235658925	AGAP1
chr2	235661531	235662031	AGAP1
chr2	235662067	235662567	AGAP1
chr2	235688288	235688788	AGAP1
chr2	235703641	235704141	AGAP1
chr2	235705123	235705623	AGAP1
chr2	235811487	235811987	AGAP1
chr2	235852304	235852804	AGAP1
chr2	236025399	236025899	AGAP1
chr2	236507340	236507840	IQCA1
chr2	236526391	236526891	IQCA1
chr2	236760846	236761346	ACKR3
chr2	236845747	236846247	LOC93463
chr2	236871382	236871882	LOC93463
chr2	237598725	237599225	RAB17
chr2	237894039	237894539	RAMP1
chr2	238247303	238247803	PER2
chr2	238247867	238248367	PER2
chr2	238284434	238284934	PER2
chr2	238335856	238336356	TRAF3IP1
chr2	238338925	238339425	TRAF3IP1
chr2	238339505	238340005	TRAF3IP1
chr2	239958374	239958874	NDUFA10
chr2	239993516	239994016	NDUFA10
chr2	241255701	241256201	HDLBP
chr2	241257769	241258269	HDLBP
chr2	241363172	241363672	FARP2
chr2	241386084	241386584	FARP2
chr2	241885566	241886066	LINC01237
chr3	661222	661722	LINC01266
chr3	664388	664888	LINC01266
chr3	667828	668328	LINC01266
chr3	1871623	1872123	CNTN4
chr3	2350055	2350555	CNTN4
chr3	3434040	3434540	CRBN
chr3	3438147	3438647	CRBN
chr3	3460637	3461137	CRBN
chr3	3515492	3515992	SUMF1
chr3	3907010	3907510	SUMF1
chr3	4752183	4752683	ITPR1
chr3	4853276	4853776	ITPR1
chr3	5294838	5295338	MIR4790
chr3	5297820	5298320	MIR4790
chr3	5298331	5298831	MIR4790
chr3	5510258	5510758	MIR4790
chr3	5558626	5559126	MIR4790
chr3	5737296	5737796	MIR4790
chr3	6524436	6524936	GRM7-AS3
chr3	7862713	7863213	LOC101927394
chr3	8011296	8011796	LOC101927394
chr3	8011296	8011796	LMCD1-AS1
chr3	8052531	8053031	LMCD1-AS1
chr3	8053076	8053576	LMCD1-AS1
chr3	8608983	8609483	LMCD1-AS1
chr3	8967192	8967692	RAD18
chr3	9185688	9186188	SRGAP3
chr3	9226184	9226684	SRGAP3
chr3	9464085	9464585	SETD5
chr3	9854154	9854654	TTLL3
chr3	10096263	10096763	FANCD2
chr3	10096263	10096763	FANCD2OS
chr3	10830866	10831366	SLC6A11
chr3	10915342	10915842	SLC6A11
chr3	10926855	10927355	SLC6A11
chr3	11034624	11035124	SLC6A1
chr3	11403156	11403656	ATG7
chr3	11611107	11611607	VGLL4
chr3	11612441	11612941	VGLL4
chr3	11631707	11632207	VGLL4
chr3	11639282	11639782	VGLL4
chr3	11657486	11657986	VGLL4
chr3	11666971	11667471	VGLL4
chr3	11704947	11705447	VGLL4
chr3	11705980	11706480	VGLL4
chr3	11709087	11709587	VGLL4
chr3	11711927	11712427	VGLL4
chr3	11757274	11757774	VGLL4
chr3	11972141	11972641	SYN2
chr3	11991678	11992178	SYN2
chr3	12005326	12005826	SYN2
chr3	12190717	12191217	SYN2
chr3	12196749	12197249	SYN2
chr3	12406460	12406960	PPARG
chr3	12480616	12481116	TSEN2
chr3	12545333	12545833	MKRN2OS
chr3	12599179	12599679	RAF1
chr3	12687963	12688463	RAF1
chr3	12930384	12930884	IQSEC1
chr3	13040231	13040731	IQSEC1
chr3	13210309	13210809	NUP210
chr3	13948740	13949240	TPRXL
chr3	14216056	14216556	LSM3
chr3	14316626	14317126	LINC01267
chr3	15064283	15064783	MRPS25
chr3	15112202	15112702	RBSN
chr3	15267879	15268379	SH3BP5
chr3	15778316	15778816	ANKRD28
chr3	15797708	15798208	ANKRD28
chr3	16183780	16184280	GALNT15
chr3	16239786	16240286	GALNT15
chr3	16295207	16295707	OXNAD1
chr3	16833829	16834329	PLCL2
chr3	16883973	16884473	PLCL2
chr3	16884751	16885251	PLCL2
chr3	16885295	16885795	PLCL2
chr3	16907321	16907821	PLCL2
chr3	16908332	16908832	PLCL2
chr3	17012943	17013443	PLCL2
chr3	17046592	17047092	PLCL2
chr3	17138189	17138689	TBC1D5
chr3	17184714	17185214	TBC1D5
chr3	18295183	18295683	TBC1D5
chr3	18368640	18369140	TBC1D5
chr3	18368640	18369140	SATB1
chr3	18369284	18369784	TBC1D5
chr3	18369284	18369784	SATB1
chr3	18411957	18412457	TBC1D5
[truncated: 10,150 more rows]

## Sheet: GABA.amacrine
chr1	1539016	1539516	TMEM240
chr1	1540372	1540872	TMEM240
chr1	1554861	1555361	SSU72
chr1	1599214	1599714	FNDC10
chr1	1599912	1600412	FNDC10
chr1	2067129	2067629	PRKCZ
chr1	2073392	2073892	PRKCZ
chr1	2074039	2074539	PRKCZ
chr1	2074975	2075475	PRKCZ
chr1	2088413	2088913	PRKCZ
chr1	2096255	2096755	PRKCZ
chr1	2104632	2105132	PRKCZ
chr1	2213998	2214498	FAAP20
chr1	2242409	2242909	SKI
chr1	2243285	2243785	SKI
chr1	2291304	2291804	SKI
chr1	2295352	2295852	SKI
chr1	2299174	2299674	SKI
chr1	2451500	2452000	PLCH2
chr1	2480919	2481419	PLCH2
chr1	2585355	2585855	PRXL2B
chr1	3186408	3186908	PRDM16
chr1	3790153	3790653	LRRC47
chr1	3816431	3816931	CEP104
chr1	3819170	3819670	CEP104
chr1	3819771	3820271	CEP104
chr1	3820987	3821487	CEP104
chr1	3827689	3828189	CEP104
chr1	3830547	3831047	CEP104
chr1	3831097	3831597	CEP104
chr1	3839669	3840169	CEP104
chr1	3888278	3888778	C1orf174
chr1	3907556	3908056	LINC01134
chr1	4057313	4057813	LINC01346
chr1	4254912	4255412	LINC01777
chr1	4422666	4423166	LINC01777
chr1	4654321	4654821	AJAP1
chr1	4693360	4693860	AJAP1
chr1	4700705	4701205	AJAP1
chr1	4702768	4703268	AJAP1
chr1	4931339	4931839	AJAP1
chr1	5145851	5146351	AJAP1
chr1	5177248	5177748	AJAP1
chr1	5413136	5413636	NA
chr1	5479669	5480169	NA
chr1	5490607	5491107	NA
chr1	5839514	5840014	MIR4689
chr1	5889888	5890388	NPHP4
chr1	5937716	5938216	NPHP4
chr1	5948125	5948625	NPHP4
chr1	5966574	5967074	NPHP4
chr1	5967520	5968020	NPHP4
chr1	6014322	6014822	KCNAB2
chr1	6019196	6019696	KCNAB2
chr1	6025042	6025542	KCNAB2
chr1	6033912	6034412	KCNAB2
chr1	6058501	6059001	KCNAB2
chr1	6059793	6060293	KCNAB2
chr1	6065639	6066139	KCNAB2
chr1	6066723	6067223	KCNAB2
chr1	6068048	6068548	KCNAB2
chr1	6068934	6069434	KCNAB2
chr1	6069444	6069944	KCNAB2
chr1	6071162	6071662	KCNAB2
chr1	6071974	6072474	KCNAB2
chr1	6074158	6074658	KCNAB2
chr1	6080509	6081009	KCNAB2
chr1	6082357	6082857	KCNAB2
chr1	6083139	6083639	KCNAB2
chr1	6083841	6084341	KCNAB2
chr1	6100834	6101334	KCNAB2
chr1	6164144	6164644	CHD5
chr1	6170736	6171236	CHD5
chr1	6172391	6172891	CHD5
chr1	6257533	6258033	GPR153
chr1	6259190	6259690	GPR153
chr1	6267751	6268251	ACOT7
chr1	6268361	6268861	ACOT7
chr1	6273288	6273788	ACOT7
chr1	6276352	6276852	ACOT7
chr1	6329339	6329839	ACOT7
chr1	6329968	6330468	ACOT7
chr1	6330556	6331056	ACOT7
chr1	6332852	6333352	ACOT7
chr1	6335170	6335670	ACOT7
chr1	6335870	6336370	ACOT7
chr1	6336798	6337298	ACOT7
chr1	6338627	6339127	ACOT7
chr1	6346451	6346951	ACOT7
chr1	6347311	6347811	ACOT7
chr1	6385602	6386102	ACOT7
chr1	6519878	6520378	PLEKHG5
chr1	6868944	6869444	CAMTA1
chr1	6922425	6922925	CAMTA1
chr1	6924658	6925158	CAMTA1
chr1	7013883	7014383	CAMTA1
chr1	7042460	7042960	CAMTA1
chr1	7044347	7044847	CAMTA1
chr1	7051055	7051555	CAMTA1
chr1	7060801	7061301	CAMTA1
chr1	7117428	7117928	CAMTA1
chr1	7151948	7152448	CAMTA1
chr1	7172810	7173310	CAMTA1
chr1	7173366	7173866	CAMTA1
chr1	7334504	7335004	CAMTA1
chr1	7366188	7366688	CAMTA1
chr1	7378048	7378548	CAMTA1
chr1	7388817	7389317	CAMTA1
chr1	7504613	7505113	CAMTA1
chr1	7554266	7554766	CAMTA1
chr1	7566334	7566834	CAMTA1
chr1	7609910	7610410	CAMTA1
chr1	7616274	7616774	CAMTA1
chr1	7616853	7617353	CAMTA1
chr1	7668447	7668947	CAMTA1
chr1	7694808	7695308	CAMTA1
chr1	7743255	7743755	CAMTA1
chr1	7760535	7761035	CAMTA1
chr1	7810255	7810755	PER3
chr1	8169691	8170191	LINC01714
chr1	8200089	8200589	LINC01714
chr1	8202108	8202608	LINC01714
chr1	8202854	8203354	LINC01714
chr1	8218674	8219174	LINC01714
chr1	8353345	8353845	RERE
chr1	8366978	8367478	RERE
chr1	8370325	8370825	RERE
chr1	8448764	8449264	RERE
chr1	8463280	8463780	RERE
chr1	8629403	8629903	RERE
chr1	8660275	8660775	RERE
chr1	8674648	8675148	RERE
chr1	8796042	8796542	RERE
chr1	8873542	8874042	ENO1
chr1	9084773	9085273	SLC2A5
chr1	9201587	9202087	LNCTAM34A
chr1	9476686	9477186	SLC25A33
chr1	9851582	9852082	CTNNBIP1
chr1	9852339	9852839	CTNNBIP1
chr1	9886023	9886523	CTNNBIP1
chr1	9888607	9889107	CTNNBIP1
chr1	9890366	9890866	CTNNBIP1
chr1	9922366	9922866	LZIC
chr1	10423989	10424489	PGD
chr1	11071516	11072016	EXOSC10
chr1	11292508	11293008	UBIAD1
chr1	11298701	11299201	UBIAD1
chr1	11415145	11415645	DISP3
chr1	11434874	11435374	DISP3
chr1	11437365	11437865	DISP3
chr1	11444191	11444691	DISP3
chr1	11455895	11456395	DISP3
chr1	11458123	11458623	DISP3
chr1	11458640	11459140	DISP3
chr1	11462462	11462962	DISP3
chr1	11501442	11501942	DISP3
chr1	11530198	11530698	DISP3
chr1	11535181	11535681	DISP3
chr1	11536915	11537415	DISP3
chr1	11540376	11540876	DISP3
chr1	11541046	11541546	DISP3
chr1	11563568	11564068	DISP3
chr1	11752361	11752861	AGTRAP
chr1	11803470	11803970	MTHFR
chr1	11929751	11930251	KIAA2013
chr1	11934354	11934854	PLOD1
chr1	11940592	11941092	PLOD1
chr1	12051956	12052456	TNFRSF8
chr1	12068444	12068944	TNFRSF8
chr1	13619831	13620331	PDPN
chr1	13687286	13687786	PRDM2
chr1	13715130	13715630	PRDM2
chr1	13732895	13733395	PRDM2
chr1	13741274	13741774	PRDM2
chr1	13822945	13823445	PRDM2
chr1	13891965	13892465	PRDM2
chr1	13901444	13901944	PRDM2
chr1	14473623	14474123	KAZN
chr1	14899492	14899992	KAZN
chr1	14988271	14988771	KAZN
chr1	15288143	15288643	FHAD1
chr1	15500749	15501249	CASP9
chr1	15615513	15616013	DDI2
chr1	15726445	15726945	PLEKHM2
chr1	15732271	15732771	PLEKHM2
chr1	15885613	15886113	SPEN
chr1	15886238	15886738	SPEN
chr1	15886874	15887374	SPEN
chr1	15939308	15939808	SPEN
chr1	16041050	16041550	CLCNKB
chr1	16044140	16044640	CLCNKB
chr1	16111636	16112136	EPHA2
chr1	16619649	16620149	NBPF1
chr1	16770268	16770768	CROCC
chr1	17183894	17184394	PADI1
chr1	17593781	17594281	ARHGEF10L
chr1	17671212	17671712	ARHGEF10L
chr1	18001683	18002183	LINC01654
chr1	18429607	18430107	KLHDC7A
chr1	18703305	18703805	PAX7
chr1	18855874	18856374	TAS1R2
chr1	18855874	18856374	ALDH4A1
chr1	18931617	18932117	IFFO2
chr1	19027988	19028488	UBR4
chr1	19050538	19051038	UBR4
chr1	19348405	19348905	CAPZB
chr1	19409886	19410386	CAPZB
chr1	19429416	19429916	CAPZB
chr1	19709247	19709747	TMCO4
chr1	19737318	19737818	TMCO4
chr1	19751996	19752496	TMCO4
chr1	19793167	19793667	TMCO4
chr1	19911957	19912457	OTUD3
chr1	20168794	20169294	PLA2G2C
chr1	20180480	20180980	PLA2G2C
chr1	20233754	20234254	UBXN10
chr1	20276367	20276867	VWA5B1
chr1	20340019	20340519	VWA5B1
chr1	20373796	20374296	LINC01141
chr1	20401503	20402003	LINC01141
chr1	20404402	20404902	LINC01141
chr1	20410485	20410985	LINC01141
chr1	20470172	20470672	CAMK2N1
chr1	20476344	20476844	CAMK2N1
chr1	20483738	20484238	CAMK2N1
chr1	20484242	20484742	CAMK2N1
chr1	20551686	20552186	FAM43B
chr1	20552209	20552709	FAM43B
chr1	20553271	20553771	FAM43B
chr1	20554248	20554748	FAM43B
chr1	20613232	20613732	CDA
chr1	20613758	20614258	CDA
chr1	20616384	20616884	CDA
chr1	20711222	20711722	KIF17
chr1	20711768	20712268	KIF17
chr1	20730151	20730651	SH2D5
chr1	20731980	20732480	SH2D5
chr1	20732504	20733004	SH2D5
chr1	20733025	20733525	SH2D5
chr1	20869914	20870414	EIF4G3
chr1	21012887	21013387	EIF4G3
chr1	21635025	21635525	RAP1GAP
chr1	21638667	21639167	RAP1GAP
chr1	21668571	21669071	RAP1GAP
chr1	21669101	21669601	RAP1GAP
chr1	21670614	21671114	RAP1GAP
chr1	21671164	21671664	RAP1GAP
chr1	21671885	21672385	RAP1GAP
chr1	21920290	21920790	HSPG2
chr1	22121398	22121898	WNT4
chr1	22253605	22254105	MIR4418
chr1	22447776	22448276	ZBTB40
chr1	22527089	22527589	ZBTB40
chr1	22672913	22673413	C1QB
chr1	22673461	22673961	C1QB
chr1	22674076	22674576	C1QB
chr1	22709436	22709936	EPHB2
chr1	22710050	22710550	EPHB2
chr1	22732248	22732748	EPHB2
chr1	22799901	22800401	EPHB2
chr1	22825930	22826430	EPHB2
chr1	22826436	22826936	EPHB2
chr1	22827705	22828205	EPHB2
chr1	22828352	22828852	EPHB2
chr1	22828921	22829421	EPHB2
chr1	22835965	22836465	EPHB2
chr1	22915156	22915656	EPHB2
chr1	23177495	23177995	LUZP1
chr1	23784861	23785361	PITHD1
chr1	24242047	24242547	LOC284632
chr1	24294629	24295129	GRHL3
chr1	24567970	24568470	NCMAP
chr1	25194472	25194972	SYF2
chr1	25233014	25233514	SYF2
chr1	25445827	25446327	MACO1
chr1	25506908	25507408	MACO1
chr1	25566790	25567290	LDLRAP1
chr1	25573545	25574045	LDLRAP1
chr1	25784548	25785048	MAN1C1
chr1	25874784	25875284	PAQR7
chr1	25933407	25933907	PAFAH2
chr1	25934105	25934605	PAFAH2
chr1	25977735	25978235	PAFAH2
chr1	26225194	26225694	CEP85
chr1	27122616	27123116	SLC9A1
chr1	27129185	27129685	SLC9A1
chr1	27136973	27137473	SLC9A1
chr1	27145988	27146488	SLC9A1
chr1	27399158	27399658	GPR3
chr1	27400170	27400670	WASF2
chr1	27427657	27428157	WASF2
chr1	27428561	27429061	WASF2
chr1	27521486	27521986	AHDC1
chr1	27522233	27522733	AHDC1
chr1	27525339	27525839	AHDC1
chr1	27527037	27527537	AHDC1
chr1	27529120	27529620	AHDC1
chr1	27535857	27536357	AHDC1
chr1	27548427	27548927	AHDC1
chr1	27551222	27551722	AHDC1
chr1	27560131	27560631	AHDC1
chr1	27561348	27561848	AHDC1
chr1	27562638	27563138	AHDC1
chr1	27564873	27565373	AHDC1
chr1	27567036	27567536	AHDC1
chr1	27597111	27597611	AHDC1
chr1	27672040	27672540	IFI6
chr1	28172588	28173088	PTAFR
chr1	28296740	28297240	SESN2
chr1	28409736	28410236	PHACTR4
chr1	28416265	28416765	PHACTR4
chr1	28417266	28417766	PHACTR4
chr1	29406162	29406662	LINC01756
chr1	29748954	29749454	LINC01648
chr1	29812550	29813050	LINC01648
chr1	29920861	29921361	LINC01648
chr1	30059933	30060433	LINC01648
chr1	30109765	30110265	LINC01648
chr1	30527671	30528171	MATN1
chr1	30617074	30617574	MATN1
chr1	30617638	30618138	MATN1
chr1	30635471	30635971	MATN1
chr1	30778234	30778734	LAPTM5
chr1	30824340	30824840	SDC3
chr1	31214877	31215377	NKAIN1
chr1	31218625	31219125	NKAIN1
chr1	31227845	31228345	NKAIN1
chr1	31372942	31373442	FABP3
chr1	31373471	31373971	FABP3
chr1	31376697	31377197	FABP3
chr1	31627442	31627942	HCRTR1
chr1	31724260	31724760	ADGRB2
chr1	31726030	31726530	ADGRB2
chr1	31745543	31746043	ADGRB2
chr1	31771800	31772300	ADGRB2
chr1	31784847	31785347	SPOCD1
chr1	31785469	31785969	SPOCD1
chr1	31811532	31812032	SPOCD1
chr1	31910958	31911458	PTP4A2
chr1	32336006	32336506	MARCKSL1
chr1	32754592	32755092	KIAA1522
chr1	32886187	32886687	HPCA
chr1	32886921	32887421	HPCA
chr1	32889851	32890351	HPCA
chr1	33082623	33083123	AZIN2
chr1	33161305	33161805	TRIM62
chr1	33219822	33220322	ZNF362
chr1	33363964	33364464	PHC2
chr1	33439212	33439712	PHC2
chr1	33943826	33944326	CSMD2
chr1	34125373	34125873	CSMD2
chr1	34163086	34163586	CSMD2
chr1	34165012	34165512	CSMD2
chr1	34286496	34286996	C1orf94
chr1	34412829	34413329	C1orf94
chr1	34441421	34441921	C1orf94
chr1	34445775	34446275	MIR552
chr1	34696058	34696558	SMIM12
chr1	34710471	34710971	SMIM12
chr1	34813129	34813629	SMIM12
chr1	34870312	34870812	DLGAP3
chr1	34871728	34872228	DLGAP3
chr1	34918275	34918775	DLGAP3
chr1	34918781	34919281	DLGAP3
chr1	35559559	35560059	NCDN
chr1	35573053	35573553	TFAP2E
chr1	35650334	35650834	PSMB2
chr1	36306766	36307266	SH3D21
chr1	36645789	36646289	GRIK3
chr1	36938712	36939212	GRIK3
chr1	36950586	36951086	GRIK3
chr1	37372351	37372851	LINC01137
chr1	37764926	37765426	EPHA10
chr1	37848633	37849133	MTF1
chr1	37890342	37890842	INPP5B
chr1	37923203	37923703	INPP5B
chr1	37995877	37996377	FHL3
chr1	37996519	37997019	FHL3
chr1	38005373	38005873	FHL3
chr1	38176068	38176568	LINC01343
chr1	38498172	38498672	LINC01343
chr1	38731534	38732034	RRAGC
chr1	38783722	38784222	RRAGC
chr1	39047177	39047677	NDUFS5
chr1	39098537	39099037	MACF1
chr1	39268143	39268643	MACF1
chr1	39658689	39659189	NT5C1A
chr1	39671395	39671895	NT5C1A
chr1	39671906	39672406	NT5C1A
chr1	39672494	39672994	NT5C1A
chr1	39689550	39690050	HPCAL4
chr1	39691259	39691759	HPCAL4
chr1	39852104	39852604	TRIT1
chr1	39852618	39853118	TRIT1
chr1	39886871	39887371	TRIT1
chr1	39887540	39888040	TRIT1
chr1	40648901	40649401	RIMS3
chr1	40649484	40649984	RIMS3
chr1	40654228	40654728	RIMS3
chr1	40663423	40663923	RIMS3
chr1	40709035	40709535	NFYC
chr1	40922914	40923414	CTPS1
chr1	41021878	41022378	SLFNL1-AS1
chr1	41021878	41022378	SLFNL1
chr1	41152507	41153007	SCMH1
chr1	41272766	41273266	SCMH1
chr1	41277578	41278078	SCMH1
chr1	41286406	41286906	SCMH1
chr1	41381521	41382021	FOXO6
chr1	41395229	41395729	FOXO6
chr1	41404177	41404677	FOXO6
chr1	41503762	41504262	HIVEP3
chr1	41536630	41537130	HIVEP3
chr1	41537137	41537637	HIVEP3
chr1	41537971	41538471	HIVEP3
chr1	41546670	41547170	HIVEP3
chr1	41642929	41643429	HIVEP3
chr1	41648787	41649287	HIVEP3
chr1	41681300	41681800	HIVEP3
chr1	41681946	41682446	HIVEP3
chr1	41716710	41717210	HIVEP3
chr1	41735537	41736037	HIVEP3
chr1	41767462	41767962	HIVEP3
chr1	41809882	41810382	HIVEP3
chr1	41858458	41858958	HIVEP3
chr1	41870052	41870552	HIVEP3
chr1	41890697	41891197	HIVEP3
chr1	41916971	41917471	HIVEP3
chr1	41917877	41918377	HIVEP3
chr1	41918433	41918933	HIVEP3
chr1	41920013	41920513	HIVEP3
chr1	41973717	41974217	HIVEP3
chr1	42046591	42047091	HIVEP3
chr1	42047129	42047629	HIVEP3
chr1	42127745	42128245	GUCA2B
chr1	42128915	42129415	GUCA2B
chr1	42137702	42138202	GUCA2B
chr1	42423732	42424232	RIMKLA
chr1	43150105	43150605	FAM183A
chr1	43197259	43197759	EBNA1BP2
chr1	43197259	43197759	CFAP57
chr1	43493926	43494426	PTPRF
chr1	43499820	43500320	PTPRF
chr1	43570730	43571230	PTPRF
chr1	43835056	43835556	ST3GAL3
chr1	43952930	43953430	IPO13
chr1	44282883	44283383	ERI3
chr1	44296803	44297303	ERI3
chr1	44625350	44625850	RNF220
chr1	44926477	44926977	EIF2B3
chr1	45913188	45913688	MAST2
chr1	45978557	45979057	MAST2
chr1	46173461	46173961	PIK3R3
chr1	46174491	46174991	PIK3R3
chr1	46406288	46406788	FAAH
chr1	46467039	46467539	LINC01398
chr1	46529147	46529647	MKNK1-AS1
chr1	46549512	46550012	MKNK1-AS1
chr1	46549512	46550012	KNCN
chr1	46554455	46554955	MKNK1-AS1
chr1	46557324	46557824	MKNK1-AS1
chr1	46557324	46557824	MKNK1
chr1	46616026	46616526	MKNK1
chr1	46616026	46616526	MOB3C
chr1	46643215	46643715	ATPAF1
chr1	47022871	47023371	CYP4X1
chr1	47023389	47023889	CYP4X1
chr1	47024418	47024918	CYP4X1
chr1	47821709	47822209	TRABD2B
chr1	47866857	47867357	TRABD2B
chr1	47894563	47895063	TRABD2B
chr1	47947572	47948072	TRABD2B
chr1	48526002	48526502	AGBL4
chr1	48728784	48729284	AGBL4
chr1	48728784	48729284	BEND5
chr1	48831939	48832439	AGBL4
chr1	48836245	48836745	AGBL4
chr1	48873759	48874259	AGBL4
chr1	50109566	50110066	ELAVL4
chr1	50110658	50111158	ELAVL4
chr1	50114725	50115225	ELAVL4
chr1	50251712	50252212	ELAVL4
chr1	50704946	50705446	FAF1
chr1	51002509	51003009	CDKN2C
chr1	51297760	51298260	TTC39A
chr1	51331205	51331705	TTC39A
chr1	51331205	51331705	TTC39A-AS1
chr1	51421926	51422426	EPS15
chr1	51423338	51423838	EPS15
chr1	51437906	51438406	EPS15
chr1	51572256	51572756	OSBPL9
chr1	51986511	51987011	RAB3B
chr1	52033526	52034026	TXNDC12
chr1	52033526	52034026	KTI12
chr1	52739977	52740477	ZYG11B
chr1	52771233	52771733	ZYG11B
chr1	52947192	52947692	SCP2
chr1	53288333	53288833	LRP8
chr1	53303571	53304071	LRP8
chr1	53317253	53317753	LRP8
chr1	53326096	53326596	LRP8
chr1	53327871	53328371	LRP8
chr1	53327871	53328371	LINC01771
chr1	53410004	53410504	DMRTB1
chr1	53413478	53413978	DMRTB1
chr1	53572417	53572917	GLIS1
chr1	53739063	53739563	GLIS1
chr1	53851822	53852322	YIPF1
chr1	54172533	54173033	CDCP2
chr1	54172533	54173033	CYB5RL
chr1	54173107	54173607	CYB5RL
chr1	54173619	54174119	CYB5RL
chr1	54332729	54333229	SSBP3
chr1	54355728	54356228	SSBP3
chr1	54356289	54356789	SSBP3
chr1	54391355	54391855	SSBP3
chr1	54429023	54429523	SSBP3
chr1	54465147	54465647	SSBP3
chr1	54476158	54476658	SSBP3
chr1	54792627	54793127	TTC22
chr1	54862937	54863437	DHCR24
chr1	54865278	54865778	DHCR24
chr1	54885077	54885577	DHCR24
chr1	54885722	54886222	DHCR24
chr1	54886252	54886752	DHCR24
chr1	54887034	54887534	DHCR24
chr1	54887691	54888191	DHCR24
chr1	55067374	55067874	USP24
chr1	55250613	55251113	MIR4422
chr1	55300930	55301430	MIR4422
chr1	55307755	55308255	MIR4422
chr1	55311168	55311668	MIR4422
chr1	55327422	55327922	MIR4422
chr1	55718729	55719229	MIR4422
chr1	55828044	55828544	MIR4422
chr1	56452055	56452555	PLPP3
chr1	56453005	56453505	PLPP3
chr1	56799926	56800426	FYB2
chr1	57024831	57025331	DAB1
chr1	57117973	57118473	DAB1
chr1	57124601	57125101	DAB1
chr1	57162873	57163373	DAB1
chr1	57279382	57279882	DAB1
chr1	57280315	57280815	DAB1
chr1	57370513	57371013	DAB1
chr1	57577771	57578271	DAB1
chr1	57712816	57713316	DAB1
chr1	57761519	57762019	DAB1
chr1	57798392	57798892	DAB1
chr1	57826472	57826972	DAB1
chr1	57983273	57983773	DAB1
chr1	57987462	57987962	DAB1
chr1	57988036	57988536	DAB1
chr1	58227670	58228170	DAB1
chr1	58248478	58248978	DAB1
chr1	58249687	58250187	DAB1
chr1	58250286	58250786	DAB1
chr1	58257983	58258483	DAB1
chr1	58362762	58363262	DAB1
chr1	58363370	58363870	DAB1
chr1	58432746	58433246	DAB1
chr1	58432746	58433246	OMA1
chr1	58433255	58433755	DAB1
chr1	58433255	58433755	OMA1
chr1	58441341	58441841	DAB1
chr1	58441341	58441841	OMA1
chr1	58442038	58442538	DAB1
chr1	58442038	58442538	OMA1
chr1	58446355	58446855	DAB1
chr1	58446355	58446855	OMA1
chr1	58638203	58638703	MYSM1
chr1	58688843	58689343	MYSM1
chr1	59249044	59249544	HSD52
chr1	60281286	60281786	C1orf87
chr1	60343700	60344200	C1orf87
chr1	60503121	60503621	LOC101926964
chr1	60562966	60563466	LOC101926964
chr1	60800261	60800761	LOC101926964
chr1	60858312	60858812	LOC101926964
chr1	60923194	60923694	NFIA
chr1	61603875	61604375	TM2D1
chr1	62012789	62013289	PATJ
chr1	62064721	62065221	PATJ
chr1	62068268	62068768	PATJ
chr1	62068919	62069419	PATJ
chr1	62070348	62070848	PATJ
chr1	62577602	62578102	DOCK7
chr1	63087903	63088403	LINC00466
chr1	63160477	63160977	LINC00466
chr1	63730140	63730640	ROR1
chr1	63893041	63893541	ROR1
chr1	63975441	63975941	ROR1
chr1	63975952	63976452	ROR1
chr1	64009498	64009998	ROR1
chr1	64186503	64187003	ROR1
chr1	64336665	64337165	UBE2U
chr1	64539618	64540118	CACHD1
chr1	64836250	64836750	JAK1
chr1	64844893	64845393	JAK1
chr1	64983051	64983551	LINC01359
chr1	65247842	65248342	DNAJC6
chr1	65334023	65334523	DNAJC6
chr1	65513335	65513835	LEPR
chr1	65525350	65525850	LEPR
chr1	65576943	65577443	LEPR
chr1	65991873	65992373	PDE4B
chr1	65992410	65992910	PDE4B
chr1	66146720	66147220	PDE4B
chr1	66147445	66147945	PDE4B
chr1	66206687	66207187	PDE4B
chr1	66207487	66207987	PDE4B
chr1	66229024	66229524	PDE4B
chr1	66243337	66243837	PDE4B
chr1	66279428	66279928	PDE4B
chr1	66291434	66291934	PDE4B
chr1	66324122	66324622	PDE4B
chr1	66353185	66353685	PDE4B
chr1	66353770	66354270	PDE4B
chr1	66354289	66354789	PDE4B
chr1	66355669	66356169	PDE4B
chr1	66356512	66357012	PDE4B
chr1	66360131	66360631	PDE4B
chr1	66362038	66362538	PDE4B
chr1	66362548	66363048	PDE4B
chr1	66365124	66365624	PDE4B
chr1	66692341	66692841	SGIP1
chr1	66752928	66753428	TCTEX1D1
chr1	67135265	67135765	C1orf141
chr1	67307689	67308189	IL12RB2
chr1	67316397	67316897	IL12RB2
chr1	67469510	67470010	SERBP1
chr1	67646194	67646694	GADD45A
chr1	67823238	67823738	GNG12
chr1	67855896	67856396	GNG12-AS1
chr1	68016259	68016759	GNG12-AS1
chr1	68293539	68294039	WLS
chr1	68916415	68916915	DEPDC1-AS1
chr1	68933955	68934455	DEPDC1-AS1
chr1	68947289	68947789	DEPDC1-AS1
chr1	68958981	68959481	DEPDC1-AS1
chr1	68975547	68976047	DEPDC1-AS1
chr1	69315793	69316293	LRRC7
chr1	69739099	69739599	LRRC7
chr1	70314703	70315203	ANKRD13C
chr1	70481889	70482389	CTH
chr1	70497034	70497534	CTH
chr1	70672350	70672850	LINC01788
chr1	70985642	70986142	PTGER3
chr1	71019134	71019634	PTGER3
chr1	71833437	71833937	NEGR1
chr1	71833437	71833937	NEGR1-IT1
chr1	71842925	71843425	NEGR1
chr1	71966864	71967364	NEGR1
chr1	72006008	72006508	NEGR1
chr1	72178206	72178706	NEGR1
chr1	72760643	72761143	NEGR1
chr1	72866506	72867006	LINC01360
chr1	73043875	73044375	LINC01360
chr1	73065446	73065946	LINC01360
chr1	73411422	73411922	LINC01360
chr1	73593324	73593824	LINC01360
chr1	73673961	73674461	LINC01360
chr1	73674871	73675371	LINC01360
chr1	73832204	73832704	LRRIQ3
chr1	73915021	73915521	LRRIQ3
chr1	73916582	73917082	LRRIQ3
chr1	74463365	74463865	FPGT-TNNI3K
chr1	74463365	74463865	TNNI3K
chr1	74549058	74549558	TNNI3K
chr1	74611966	74612466	ERICH3
chr1	74611966	74612466	ERICH3-AS1
chr1	74673171	74673671	ERICH3
chr1	74673776	74674276	ERICH3
chr1	74819411	74819911	TYW3
chr1	75967808	75968308	LOC101927342
chr1	76080672	76081172	ST6GALNAC3
chr1	76154583	76155083	ST6GALNAC3
chr1	76252389	76252889	ST6GALNAC3
chr1	76388420	76388920	ST6GALNAC3
chr1	76530851	76531351	ST6GALNAC3
chr1	76577323	76577823	ST6GALNAC3
chr1	76581656	76582156	ST6GALNAC3
chr1	76585945	76586445	ST6GALNAC3
chr1	76587285	76587785	ST6GALNAC3
chr1	76810791	76811291	ST6GALNAC5
chr1	76868036	76868536	ST6GALNAC5
chr1	76957917	76958417	ST6GALNAC5
chr1	77039672	77040172	ST6GALNAC5
chr1	77280660	77281160	AK5
chr1	77281701	77282201	AK5
chr1	77354942	77355442	AK5
chr1	77545693	77546193	AK5
chr1	79264249	79264749	ADGRL4
chr1	79842726	79843226	LINC01781
chr1	79896127	79896627	LINC01781
chr1	80171052	80171552	LINC01781
chr1	80406362	80406862	LINC01781
chr1	81453555	81454055	ADGRL2
chr1	81715372	81715872	ADGRL2
chr1	82342354	82342854	ADGRL2
chr1	82343016	82343516	ADGRL2
chr1	83665756	83666256	LINC01725
chr1	84164388	84164888	PRKACB
chr1	84405241	84405741	DNASE2B
chr1	84824033	84824533	LPAR3
chr1	84844003	84844503	LPAR3
chr1	84913456	84913956	MCOLN2
chr1	85313947	85314447	LOC646626
chr1	85330807	85331307	LOC646626
chr1	85330807	85331307	DDAH1
chr1	85340010	85340510	LOC646626
chr1	85340010	85340510	DDAH1
chr1	85447439	85447939	DDAH1
chr1	85452823	85453323	DDAH1
chr1	85453541	85454041	DDAH1
chr1	86155823	86156323	COL24A1
chr1	86156408	86156908	COL24A1
chr1	86224986	86225486	COL24A1
chr1	86226174	86226674	COL24A1
chr1	86228343	86228843	COL24A1
chr1	86229182	86229682	COL24A1
chr1	86247444	86247944	COL24A1
chr1	86270960	86271460	ODF2L
chr1	86272065	86272565	ODF2L
chr1	86436033	86436533	CLCA2
chr1	87135067	87135567	LINC01140
chr1	87230479	87230979	LINC01140
chr1	87356102	87356602	LINC01364
chr1	87356725	87357225	LINC01364
chr1	87360540	87361040	LINC01364
chr1	87386612	87387112	LINC01364
chr1	87439741	87440241	LINC01364
chr1	87565812	87566312	LINC01364
chr1	87739629	87740129	LINC01364
chr1	87955982	87956482	PKN2-AS1
chr1	87991183	87991683	PKN2-AS1
chr1	88276054	88276554	PKN2-AS1
chr1	88731453	88731953	PKN2
chr1	88848300	88848800	GTF2B
chr1	88981378	88981878	KYAT3
chr1	88981378	88981878	RBMXL1
chr1	89266870	89267370	GBP5
chr1	89530403	89530903	LRRC8B
chr1	89632132	89632632	LRRC8C-DT
chr1	89883816	89884316	LRRC8D
chr1	89906036	89906536	LRRC8D
chr1	89906540	89907040	LRRC8D
chr1	89942977	89943477	LRRC8D
chr1	89943484	89943984	LRRC8D
chr1	90041032	90041532	ZNF326
chr1	90132989	90133489	ZNF326
chr1	90256415	90256915	ZNF326
chr1	90384156	90384656	BARHL2
chr1	90671709	90672209	BARHL2
chr1	90705860	90706360	BARHL2
chr1	90706400	90706900	BARHL2
chr1	90707328	90707828	BARHL2
chr1	90708148	90708648	BARHL2
chr1	90710241	90710741	BARHL2
chr1	90710803	90711303	BARHL2
chr1	90711627	90712127	BARHL2
chr1	90716603	90717103	BARHL2
chr1	90717760	90718260	BARHL2
chr1	90718359	90718859	BARHL2
chr1	90719548	90720048	BARHL2
chr1	90721384	90721884	BARHL2
chr1	90724161	90724661	BARHL2
chr1	90724779	90725279	BARHL2
chr1	90725540	90726040	BARHL2
chr1	90727898	90728398	BARHL2
chr1	90728461	90728961	BARHL2
chr1	90729394	90729894	BARHL2
chr1	90730263	90730763	BARHL2
chr1	90731308	90731808	BARHL2
chr1	90732078	90732578	BARHL2
chr1	90831848	90832348	LINC02609
chr1	90836330	90836830	LINC02609
chr1	90851425	90851925	LINC02609
chr1	90852074	90852574	LINC02609
chr1	91100235	91100735	ZNF644
chr1	91565238	91565738	CDC7
chr1	92029134	92029634	EPHX4
chr1	92029719	92030219	EPHX4
chr1	92030242	92030742	EPHX4
chr1	92031656	92032156	EPHX4
chr1	92037496	92037996	EPHX4
chr1	92045704	92046204	EPHX4
chr1	92093979	92094479	BTBD8
chr1	92112760	92113260	BTBD8
chr1	92168620	92169120	KIAA1107
chr1	92239924	92240424	C1orf146
chr1	93715144	93715644	BCAR3
chr1	93715653	93716153	BCAR3
chr1	93751584	93752084	BCAR3
chr1	94476277	94476777	ABCD3
chr1	95035328	95035828	ALG14
chr1	95547277	95547777	LINC02607
chr1	95696245	95696745	LINC02607
chr1	96478201	96478701	LINC01787
chr1	96535191	96535691	LINC01787
chr1	96538833	96539333	LINC01787
chr1	97062734	97063234	DPYD
chr1	97063292	97063792	DPYD
chr1	97157942	97158442	DPYD
chr1	97157942	97158442	DPYD-AS1
chr1	98704380	98704880	SNX7
chr1	98705504	98706004	SNX7
chr1	98817813	98818313	SNX7
chr1	98894180	98894680	PLPPR5
chr1	98917627	98918127	PLPPR5
chr1	98925953	98926453	PLPPR5
chr1	98969708	98970208	PLPPR5
chr1	98972556	98973056	PLPPR5
chr1	99003207	99003707	PLPPR5
chr1	99003917	99004417	PLPPR5
chr1	99003917	99004417	LOC100129620
chr1	99004482	99004982	PLPPR5
chr1	99004482	99004982	LOC100129620
chr1	99005357	99005857	LOC100129620
chr1	99069364	99069864	LOC100129620
chr1	99180243	99180743	LOC100129620
chr1	99264214	99264714	PLPPR4
chr1	99266601	99267101	PLPPR4
chr1	99279443	99279943	PLPPR4
chr1	99476011	99476511	LINC01708
chr1	99634831	99635331	PALMD
chr1	99645103	99645603	PALMD
chr1	99645817	99646317	PALMD
chr1	99672454	99672954	PALMD
chr1	99685607	99686107	PALMD
chr1	100498362	100498862	CDC14A
chr1	100538347	100538847	GPR88
chr1	100539000	100539500	GPR88
chr1	100868292	100868792	EXTL2
chr1	100883959	100884459	EXTL2
chr1	101290445	101290945	LINC01307
chr1	101367209	101367709	LINC01307
chr1	101367903	101368403	LINC01307
chr1	101376509	101377009	LINC01307
chr1	101444776	101445276	LINC01307
chr1	101543906	101544406	LINC01307
chr1	101632012	101632512	OLFM3
chr1	101762881	101763381	OLFM3
chr1	101781337	101781837	OLFM3
chr1	101798413	101798913	OLFM3
chr1	101817372	101817872	OLFM3
chr1	101833054	101833554	OLFM3
chr1	101865481	101865981	OLFM3
chr1	102329729	102330229	OLFM3
chr1	102628285	102628785	COL11A1
chr1	102758307	102758807	COL11A1
chr1	102758883	102759383	COL11A1
chr1	102800346	102800846	COL11A1
chr1	103089136	103089636	COL11A1
chr1	103106254	103106754	COL11A1
chr1	103106865	103107365	COL11A1
chr1	103108395	103108895	COL11A1
chr1	103827162	103827662	AMY2A
chr1	104636452	104636952	LINC01676
chr1	105793478	105793978	LINC01676
chr1	106817559	106818059	PRMT6
chr1	107139935	107140435	NTNG1
chr1	107552703	107553203	VAV3
chr1	107622927	107623427	VAV3
chr1	107657338	107657838	VAV3
chr1	107815179	107815679	VAV3
chr1	107946026	107946526	VAV3
chr1	107946746	107947246	VAV3
chr1	107976678	107977178	VAV3-AS1
chr1	108586037	108586537	FAM102B
chr1	108816272	108816772	AKNAD1
chr1	109113724	109114224	C1orf194
chr1	109113724	109114224	KIAA1324
chr1	109161779	109162279	KIAA1324
chr1	109186580	109187080	KIAA1324
chr1	109253344	109253844	CELSR2
chr1	109274566	109275066	CELSR2
chr1	109535894	109536394	GPR61
chr1	109620826	109621326	AMPD2
chr1	109636295	109636795	AMPD2
chr1	109872171	109872671	CSF1
chr1	109897561	109898061	CSF1
chr1	110123053	110123553	UBL4B
chr1	110136836	110137336	SLC6A17
chr1	110149704	110150204	SLC6A17
chr1	110150257	110150757	SLC6A17
chr1	110150765	110151265	SLC6A17
chr1	110151314	110151814	SLC6A17
chr1	110151910	110152410	SLC6A17
chr1	110153063	110153563	SLC6A17
chr1	110161781	110162281	SLC6A17
chr1	110164952	110165452	SLC6A17
chr1	110165848	110166348	SLC6A17
chr1	110166754	110167254	SLC6A17
chr1	110185008	110185508	SLC6A17
chr1	110187430	110187930	SLC6A17
chr1	110229648	110230148	KCNC4
chr1	110230203	110230703	KCNC4
chr1	110258727	110259227	KCNC4
chr1	110510084	110510584	KCNA10
chr1	110525767	110526267	KCNA10
chr1	110555208	110555708	KCNA10
chr1	110593815	110594315	KCNA2
chr1	110594456	110594956	KCNA2
chr1	110595007	110595507	KCNA2
chr1	110602471	110602971	KCNA2
chr1	110603428	110603928	KCNA2
chr1	110606216	110606716	KCNA2
chr1	110620021	110620521	KCNA2
chr1	110620716	110621216	KCNA2
chr1	110637428	110637928	KCNA2
chr1	110638000	110638500	KCNA2
chr1	110671912	110672412	KCNA3
chr1	110674138	110674638	KCNA3
chr1	110674768	110675268	KCNA3
chr1	110677558	110678058	KCNA3
chr1	110714630	110715130	KCNA3
chr1	110739032	110739532	KCNA3
chr1	110749853	110750353	KCNA3
chr1	110776937	110777437	CD53
chr1	111748472	111748972	INKA2
chr1	111748472	111748972	LOC101928718
chr1	111920193	111920693	KCND3
chr1	112323176	112323676	CTTNBP2NL
chr1	113056893	113057393	LOC100996251
chr1	113110053	113110553	LRIG2
chr1	113153395	113153895	LRIG2
chr1	113197808	113198308	LRIG2
chr1	113239096	113239596	LRIG2
chr1	113243394	113243894	LRIG2
chr1	113253068	113253568	LRIG2
chr1	113266717	113267217	MAGI3
chr1	113281465	113281965	MAGI3
chr1	113282245	113282745	MAGI3
chr1	113283887	113284387	MAGI3
chr1	113375793	113376293	MAGI3
chr1	113579387	113579887	MAGI3
chr1	114002211	114002711	OLFML3
chr1	114002773	114003273	OLFML3
chr1	114008325	114008825	OLFML3
chr1	114083378	114083878	SYT6
chr1	114105114	114105614	SYT6
chr1	114123121	114123621	SYT6
chr1	114126172	114126672	SYT6
chr1	114126750	114127250	SYT6
chr1	114133633	114134133	SYT6
chr1	114152160	114152660	SYT6
chr1	114152760	114153260	SYT6
chr1	114154216	114154716	SYT6
chr1	114154764	114155264	SYT6
chr1	114155741	114156241	SYT6
chr1	114156597	114157097	SYT6
chr1	114157248	114157748	SYT6
chr1	114201401	114201901	SYT6
chr1	114207637	114208137	SYT6
chr1	114208574	114209074	SYT6
chr1	114218711	114219211	SYT6
chr1	114219404	114219904	SYT6
chr1	114262452	114262952	SYT6
chr1	114270339	114270839	SYT6
chr1	114299291	114299791	TRIM33
chr1	115190095	115190595	NGF
chr1	115364337	115364837	NGF
chr1	115665676	115666176	VANGL1
chr1	115828457	115828957	NHLH2
chr1	115829276	115829776	NHLH2
chr1	115837633	115838133	NHLH2
chr1	115839093	115839593	NHLH2
chr1	115840813	115841313	NHLH2
chr1	116164503	116165003	MAB21L3
chr1	116185215	116185715	MAB21L3
chr1	116284761	116285261	ATP1A1
chr1	116310175	116310675	ATP1A1
chr1	116472599	116473099	LINC01762
chr1	116475264	116475764	LINC01762
chr1	116877930	116878430	PTGFRN
chr1	116878821	116879321	PTGFRN
chr1	116909766	116910266	PTGFRN
chr1	116911079	116911579	PTGFRN
chr1	116911711	116912211	PTGFRN
chr1	116916300	116916800	PTGFRN
chr1	116922785	116923285	PTGFRN
chr1	116929376	116929876	PTGFRN
chr1	117097393	117097893	TTF2
chr1	117128535	117129035	TRIM45
chr1	117339875	117340375	LINC01525
chr1	117527627	117528127	MAN1A2
chr1	117540983	117541483	MAN1A2
chr1	117597360	117597860	LOC100996263
chr1	117802839	117803339	GDAP2
chr1	117853093	117853593	GDAP2
chr1	117859865	117860365	GDAP2
chr1	118556812	118557312	TBX15
chr1	118785181	118785681	TBX15
chr1	119361605	119362105	HAO2
chr1	119673502	119674002	PHGDH
chr1	119711636	119712136	PHGDH
chr1	119742211	119742711	PHGDH
chr1	119873603	119874103	ADAM30
chr1	119981779	119982279	NOTCH2
chr1	120197120	120197620	SEC22B
chr1	121117187	121117687	FCGR1B
chr1	121117808	121118308	FCGR1B
chr1	121118419	121118919	FCGR1B
chr1	121314660	121315160	SRGAP2C
chr1	121418267	121418767	SRGAP2C
chr1	121518881	121519381	SRGAP2C
chr1	121519400	121519900	SRGAP2C
chr1	143904522	143905022	FAM72C
chr1	144077006	144077506	FAM72C
chr1	144964958	144965458	SRGAP2B
chr1	145714588	145715088	CD160
chr1	145777382	145777882	RNF115
chr1	147336937	147337437	LINC00624
chr1	147504871	147505371	LINC00624
chr1	147510002	147510502	LINC00624
chr1	149708485	149708985	LINC00869
chr1	149740111	149740611	FCGR1A
chr1	149812197	149812697	HIST2H2BF
chr1	149813426	149813926	HIST2H3D
chr1	149915717	149916217	SV2A
chr1	149916877	149917377	SV2A
chr1	149917629	149918129	SV2A
chr1	149936648	149937148	MTMR11
chr1	149937321	149937821	OTUD7B
chr1	149938968	149939468	OTUD7B
chr1	150056360	150056860	VPS45
chr1	150147074	150147574	PLEKHO1
chr1	150149636	150150136	PLEKHO1
chr1	150163068	150163568	LOC105371433
chr1	150164288	150164788	LOC105371433
chr1	150213503	150214003	ANP32E
chr1	151131207	151131707	SEMA6C
chr1	151145939	151146439	SEMA6C
chr1	151511080	151511580	CGN
chr1	151539993	151540493	TUFT1
chr1	151579728	151580228	TUFT1
chr1	151693084	151693584	SNX27
chr1	151716708	151717208	CELF3
chr1	151716708	151717208	RIIAD1
chr1	151728323	151728823	RIIAD1
chr1	151799121	151799621	LINGO4
chr1	151805170	151805670	LINGO4
chr1	151944334	151944834	THEM4
chr1	151945662	151946162	THEM4
chr1	152111563	152112063	TCHH
chr1	152246692	152247192	FLG-AS1
chr1	152426647	152427147	CRNN
[truncated: 25,321 more rows]

## Sheet: Horizontal
chr1	792753	793253	FAM87B
[truncated: 43,492 more rows]

[truncated: 5 more sheets: Gly.amacrine, Retinal.ganglion.cell, AII.amacrine, Astrocyte, Microglia]
