# Supplementary material for: Single-cell multiome of the human retina and deep learning nominate causal variants in complex eye diseases
Source: Cell Genom. 2022 Jul 27;2(8):100164. doi: 10.1016/j.xgen.2022.100164 (PMC9584034; doi:10.1016/j.xgen.2022.100164)
Supplement: Data S4. −log10-adjusted p values for TF motifs by cell type, related to Figure 3 [file mmc5.xlsx]

## Sheet: SupData4_TF_-log10Padj
Data S4. -log10 adjusted P values for TF motifs by cell type, Related to Figure 3
Transcription factor	Rod	OFF-cone bipolar	Muller glia	ON-cone bipolar	Rod bipolar	Cone	GABA-amacrine	Horizontal	Gly-amacrine	Retinal ganglion cell	AII-amacrine	Astrocyte	Microglia
AC0021266	0	0	0	0	12.7909	8.89006	0	0	0	0	0	0	0
AC0125311	0	0	306.709	1.26656	0	17.6575	0	4.76396	0	0	0	0	0
AC2261502	0	0	0	0	0	0	38.1104	0	0	19.5788	0	0	0
AHR	5.65326	0	2.29886	0	0	0	0	0	0	0	0	18.0245	12.6225
AHRR	5.65326	0	2.29886	0	0	0	0	0	0	0	0	18.0245	12.6225
AIRE	0	0	0	10.7758	31.3423	1.54376	0	0	0	0	0	0	0
AL5921702	0	15.2132	0	14.9815	45.0398	32.2673	0	0	0	0	0	0	0
AL6628245	2.85656	0	16.6506	0	0	0	0	19.5291	0	8.33196	25.8317	18.2598	15.9418
AL6628286	0	0	13.1819	0	0	0	2.83146	0.319357	1.06046	0	2.63996	15.4713	34.069
AL6628305	0	1.82496	0	12.8427	38.4822	0	0	9.08576	0	0	0	0	0
AL6628334	0	2.11546	0	36.5551	70.6513	0	30.0784	0	0	0	0	0	0
AL66283413	0	0	0	0	0	0	0	0	0	0	1.74406	0	0
AL7735441	0	2.11546	0	36.5551	70.6513	0	30.0784	0	0	0	0	0	0
AL8445277	2.85656	0	16.6506	0	0	0	0	19.5291	0	8.33196	25.8317	18.2598	15.9418
AL8448538	0	0	0	0	0	0	0	0	0	0	1.74406	0	0
AL8454643	0	1.82496	0	12.8427	38.4822	0	0	9.08576	0	0	0	0	0
ALX1	2.13606	0	0	29.9184	47.0117	48.6628	0	0	0	0	0	0	0
ALX3	0	0	141.783	0	0	26.2522	3.09316	34.2025	0	0	0	2.83756	0
ALX4	2.31396	0	0	10.0439	22.5295	44.2766	0	0	0	0	0	0	0
AR	0	0	7.96806	0	0	0	0.448757	3.98076	12.5784	21.0011	24.4344	26.1984	4.78676
ARID2	0	3.32456	6.96726	4.29996	7.07416	0	54.2932	9.46016	44.0196	0	8.62606	3.76866	1.83486
ARID3A	0	0	0	42.8204	110.973	0	0	0	0	0	0	0	0
ARID3B	0	2.09716	22.4722	36.0009	25.8032	0	0	0	0	0	0	0	0
ARID3C	0	0	17.9565	11.7671	18.7666	0	0	0	0	0	0	0	0
ARID5A	0	0	0	35.2073	63.8182	0	3.68166	0	0	0.136557	0	0	0
ARID5B	0	0	0	8.38336	22.3619	0	0	0	0	0	0	0	0
ARNT	0	0.248557	0.776057	0	0	0	8.74766	11.5696	15.2321	0	20.2759	0	16.3917
ARNT2	8.48746	0	16.2779	0	0	0	0	0.114657	0	0	0	57.9468	29.7407
ARNTL	0.378357	0	0.447157	0	0	0	0	8.22736	2.06536	0	6.23086	0	16.4005
ARNTL2	0	0	0	0	0	0	2.88056	12.622	15.1669	0	18.8719	0.268457	20.2078
ARX	1.07076	0	0	8.99656	21.2544	30.1201	0	0	0	0	0	0	0
ASCL1	0	191.879	0	97.3968	61.6597	0	33.6274	30.3947	451.305	0.377957	451.316	2.23636	3.96396
ASCL2	0	252.914	0	142.393	91.68	0	39.866	35.5908	465.445	2.41326	529.015	2.61336	3.18466
ATF1	0	1.29486	17.8321	0	3.53006	0	3.50186	0	5.06376	0	6.20416	25.8105	47.7298
ATF2	0	6.24746	2.21246	4.69616	10.3627	0	9.51796	0	1.72326	0	0.618257	0.497957	7.74036
ATF3	0	0	13.5449	0	0	0	4.69846	28.5452	10.9907	0	22.3882	14.6044	55.0802
ATF4	0	0	6.74976	2.41086	11.0923	0	5.19386	0	0	0	0	0	31.7093
ATF5	0	3.35586	1.69936	0	0	2.88976	10.3467	0	0	18.5147	0	0.0735575	0
ATF6	2.42636	0	22.4505	0	0	0	0.855457	6.48256	3.59296	0	8.51026	32.3401	44.1409
ATF6B	0	0	13.1819	0	0	0	2.83146	0.319357	1.06046	0	2.63996	15.4713	34.069
ATF7	0	2.26116	36.0199	0	1.01186	0	9.50216	0	5.30046	0	3.69886	18.6699	32.1092
ATOH1	0	11.6861	0	3.81566	5.63546	0	0	2.56766	29.2459	0	80.7711	0	0.637657
ATOH7	0	12.6616	0	44.0029	0.795257	0.193957	0.773157	0	44.1699	0	67.9176	0	0
ATOH8	0.857457	139.729	0	88.2961	106.325	2.25046	0	0	68.507	0	107.737	0	0
BACH1	0	0	322.575	0	0	0	56.6073	0	0	12.4315	0	83.5811	110.783
BACH2	0	0	355.139	0	0	0	54.9521	0	0	10.0638	0.160057	124.52	163.743
BARHL1	0	0	230.115	0	1.70756	2.20386	0	1.53236	0	0	0	0	0
BARHL2	0	0	0	10.6235	21.2229	0	0	0	0	0	0	0	0
BARX1	0	0	0	40.7972	77.3253	0.303157	0	0	0	0	0	0	0
BARX2	0	0	120.865	1.26436	4.76006	0	0	0	0	0	0	0	0
BATF	0	0	22.2529	0	6.86216	0	12.838	0	0	0.902557	0	0	2.88146
BATF3	0	0.869957	14.1331	0	0.243157	0	4.52616	0	2.55706	0	0.900257	7.12606	27.2929
BBX	0	0	0	0	0	0	0.690357	12.5293	0	0.425357	0	0	0
BCL11A	0	0.319357	12.7728	0	0	0	9.04976	0	0	24.9904	0	9.56646	276.71
BCL11B	0	0.319357	12.7728	0	0	0	9.04976	0	0	24.9904	0	9.56646	276.71
BCL6	0	4.91256	0	0.382057	2.69176	0.947557	5.32676	0	0	19.4741	0	0	0
BCL6B	0	4.90636	0	2.00426	8.39236	2.10956	4.91126	0	0	6.59416	0	0	0
BHLHA15	0	36.2094	0	61.2698	1.34546	1.58546	0.446257	0	67.5047	0	99.6838	0	0
BHLHE22	0	17.7466	0	48.9813	1.31946	0	2.55036	0	39.223	0	48.2462	0	0
BHLHE23	0	28.2818	0	52.1875	0	0.384857	1.88536	0	57.0784	0	83.4358	0	0
BHLHE40	0	0	0	0	0	0	4.16556	7.70036	10.6654	0	15.8293	0	13.5558
BHLHE41	0.308757	0	0	0	0	0	1.26316	3.27876	4.55066	0	9.96366	0	8.02346
BPTF	0	0	0	0	0	0	0	0	0	0	0	0	0
BRCA1	0	0	0	0	0	0	0.386557	3.75696	0	0	1.26836	0	0
BSX	0	0	321.408	0	0	15.5534	0	0.329557	0	0	0	3.38496	0
BX0885802	0	2.11546	0	36.5551	70.6513	0	30.0784	0	0	0	0	0	0
BX2846861	0	1.82496	0	12.8427	38.4822	0	0	9.08576	0	0	0	0	0
BX9272396	0	1.82496	0	12.8427	38.4822	0	0	9.08576	0	0	0	0	0
C11orf9	0	0	0	0	0	0	0	0	0	0	0	0	0
C13orf38SOHLH2	6.97006	0.605257	8.56686	0	0	0	7.96606	9.82136	15.5317	0	11.6984	15.2539	12.9915
CBFB	0	0	3.89096	0	0	0	1.35576	2.63846	0.596657	0	7.19696	1.19866	41.3462
CDC5L	0	4.78176	0	31.5355	53.5853	0	1.70596	0	0	0	0	0	0
CDX1	0	0	0	15.8325	59.0836	0	1.08946	0	0	0	0	0	0
CDX2	0	0	0	14.975	50.8623	0	0.801757	0	0	0	0	0	0
CDX4	0	0	0	8.94656	34.3269	0	0	0	0	0	0	0	0
CEBPA	0	0	5.51296	8.45216	6.75096	0	0.949957	0	0	0	0	0	40.2827
CEBPB	0	0	1.16826	0	0	0	0	0	0	0	0	1.42126	75.0306
CEBPD	0	0	2.93516	0.216357	0	0	0	0	0	0	0	0	27.6717
CEBPE	0	0	16.8081	1.78646	4.46006	0	0.152157	0	0	0	0	5.02636	48.2271
CEBPG	0	0	15.9856	1.10616	3.37796	0	0	0	0	0	0	3.60486	64.523
CEBPZ	0	2.65396	0.210257	1.03476	0	1.92116	6.06986	15.6759	8.40776	0	4.84756	0	8.22896
CENPB	1.28936	0	0	0	0	0	0	0	0	0	0	3.33416	0.102557
CGBP	5.21116	0.596557	4.40616	0.497957	0.296557	6.61886	0	0	0	0	0	6.73656	0.166057
CIC	0	1.16516	5.10166	0	3.24076	0	44.5798	12.0065	6.75466	26.6876	14.7847	2.25746	6.07846
CLOCK	0	0.368357	0	0	0	0	0.499957	5.84556	7.18926	0	12.1198	0	3.20186
CPEB1	0	0	0	12.2059	59.2892	0	0	0	0	0	0	0	0
CR3545653	2.85656	0	16.6506	0	0	0	0	19.5291	0	8.33196	25.8317	18.2598	15.9418
CR3882194	0	0	0	0	0	0	0	0	0	0	1.74406	0	0
CR3882292	0	2.11546	0	36.5551	70.6513	0	30.0784	0	0	0	0	0	0
CR7538031	0	0	13.1819	0	0	0	2.83146	0.319357	1.06046	0	2.63996	15.4713	34.069
CR7597334	2.85656	0	16.6506	0	0	0	0	19.5291	0	8.33196	25.8317	18.2598	15.9418
CR7597843	0	0	0	0	0	0	0	0	0	0	1.74406	0	0
CR7598154	0	2.11546	0	36.5551	70.6513	0	30.0784	0	0	0	0	0	0
CR8124782	0	1.82496	0	12.8427	38.4822	0	0	9.08576	0	0	0	0	0
CR8477943	0	2.11546	0	36.5551	70.6513	0	30.0784	0	0	0	0	0	0
CR9257962	0	0	13.1819	0	0	0	2.83146	0.319357	1.06046	0	2.63996	15.4713	34.069
CR9338788	0	1.82496	0	12.8427	38.4822	0	0	9.08576	0	0	0	0	0
CR9368773	2.85656	0	16.6506	0	0	0	0	19.5291	0	8.33196	25.8317	18.2598	15.9418
CREB1	0	1.24346	19.2307	0	4.47736	0	1.64856	0	5.11036	0	5.59536	28.9786	52.2694
CREB3	0	1.19436	49.9615	0	0.0738575	0	9.23546	0.902957	8.52786	0	6.28926	40.5252	60.1782
CREB3L1	0	0	8.84706	0	0	0	6.45866	4.33086	11.0298	0.577657	9.88366	8.81176	23.8914
CREB3L2	0	1.13586	3.06716	0	0	0	6.51406	18.9924	15.6164	0	26.8089	7.07646	31.8635
CREB3L3	0	1.19436	49.9615	0	0.0738575	0	9.23546	0.902957	8.52786	0	6.28926	40.5252	60.1782
CREB3L4	0	1.19436	49.9615	0	0.0738575	0	9.23546	0.902957	8.52786	0	6.28926	40.5252	60.1782
CREB5	0	6.22436	40.4739	0.250457	4.89836	0	16.8086	0	7.54626	0	4.41186	13.2549	38.9355
CREM	0	0	26.8095	0	0	0	20.2146	6.83536	5.64276	4.14896	13.3916	27.7802	37.7634
CRX	128.687	65.6335	0	79.3343	163.755	193.244	0	0	0	0	0	0	0
CSDA	0	0.165657	0	1.14186	1.48706	3.01376	0	0	0	0	0	0	0
CT4768282	0	15.2132	0	14.9815	45.0398	32.2673	0	0	0	0	0	0	0
CTCF	21.4377	0	65.6144	0	0	0	0	15.6882	4.06066	0	37.6983	80.2087	29.6149
CTCFL	74.4567	0	137.884	0	0	0	0	3.52166	0.887357	0	2.28336	227.524	93.2877
CUX1	0	0	0	0	0	1.89566	0	85.9858	0	0	0	0	0
CUX2	0	0	0	1.64576	1.80476	0	0	2.46646	0	0	0	0	0
CXXC1	0	0	2.24636	0	0	0	1.94746	0.809957	1.46576	0.308957	0	4.22826	2.37596
DBP	0	56.1231	0	117.29	66.8416	0	143.664	7.38036	24.0445	0	16.064	0	0
DBX2	0	0	306.709	1.26656	0	17.6575	0	4.76396	0	0	0	0	0
DDIT3	0	0	0	0	0	0	0	0	0	0	0	0	0
DLX1	0	0	62.2644	1.66316	0	1.66736	0.220857	0	0	0	0	0	0
DLX2	0	0	167.912	0	0	14.1194	0	0	0	0	0	0	0
DLX3	0	0	167.912	0	0	14.1194	0	0	0	0	0	0	0
DLX4	0	0	167.912	0	0	14.1194	0	0	0	0	0	0	0
DLX5	0	0	19.113	8.02366	4.32096	0	0	0	0	0	0	0	0
DLX6	0	0	93.0231	0	0	19.7867	0	3.68286	0	0	0	0.973357	0
DMBX1	152.984	74.1334	0	90.8297	204.534	164.016	0	0	0	0	0	0	0
DMRT1	0	0	0	7.59846	21.6975	0	0.197857	0	0	0	0	0	0
DMRT2	0	0	0	21.3816	40.3573	0	0.304357	0	0	0	0	0	0
DMRT3	0	0	0	3.93966	15.5198	0	0.198857	0	0	0	0	0	0
DMRTA2	0	0	0	7.20136	25.3188	0	0.649657	0	0	0	0	0	0
DMRTC2	0	0	0	6.49936	5.74426	0	1.49806	0	0	0.939857	0	0	0
DNMT1	63.0697	24.7649	173.797	3.55426	0	0	7.68376	27.079	48.143	7.15696	17.9584	236.15	119.666
DPRX	122.627	101.288	0	150.254	216.619	158.472	0	0	0	0	0	0	0
DRGX	3.25536	0	0	8.24326	19.3636	44.9142	0	0	0	0	0	0	0
DUX1	0	15.2132	0	14.9815	45.0398	32.2673	0	0	0	0	0	0	0
DUX3	0	15.2132	0	14.9815	45.0398	32.2673	0	0	0	0	0	0	0
DUX4	0	15.2132	0	14.9815	45.0398	32.2673	0	0	0	0	0	0	0
DUX4L2	0	15.2132	0	14.9815	45.0398	32.2673	0	0	0	0	0	0	0
DUX4L3	0	15.2132	0	14.9815	45.0398	32.2673	0	0	0	0	0	0	0
DUX4L5	0	15.2132	0	14.9815	45.0398	32.2673	0	0	0	0	0	0	0
DUX4L6	0	15.2132	0	14.9815	45.0398	32.2673	0	0	0	0	0	0	0
DUXA	2.10456	16.9848	0	13.7366	21.2844	42.2556	0	0	0	0	0	0	0
E2F1	0.912357	0	2.33276	0	0	0	0	0	2.75286	0	0	5.72356	2.09356
E2F2	3.73746	0	0.338557	0	0	0	0	0	0	0	0	7.17846	2.87266
E2F3	0	0.634857	1.81436	8.02096	3.54456	0	0.512457	0	3.86326	0.446357	0	0	0
E2F4	45.0493	2.12546	73.0612	0	0	0	0	1.41726	6.92036	0	0.521357	131.574	81.1517
E2F5	5.15666	0	19.5997	0	0	0	0	0.350457	4.41686	0	0	27.8696	12.7514
E2F6	42.9167	16.0738	165.395	0.131057	0	0	0.0691575	22.0283	26.9384	0	7.86356	248.845	107.303
E2F7	0	0	11.6701	3.40056	3.93006	0	0.426857	0	8.32726	0.457057	0.00985749	4.48276	0
E2F8	0	0	16.2777	1.00406	2.25326	0	2.52776	0	10.4834	3.34556	1.53976	15.6963	0
E4F1	0	0	6.72556	0	0	0	1.20046	0	1.78056	0	0.834457	8.03106	17.43
EBF1	0	0	56.4365	0	0	0	3.92136	26.9479	150.839	460.285	8.46966	117.645	30.8282
EGR1	87.2743	28.8454	285.47	9.19866	0	0	2.61256	46.2645	46.6608	0	13.6087	393.884	249.723
EGR2	27.3495	5.01246	70.0999	1.95026	0	0	0	11.6384	5.09106	0	2.76896	96.3308	92.4896
EGR3	13.265	3.15036	32.7501	0.718957	0	0	0.148157	7.60146	4.22236	0	1.98396	57.5641	47.4747
EGR4	14.95	5.12146	48.3116	0.229957	0	0	0	11.4758	8.43376	0	2.52716	78.3868	62.4858
EHF	0	0	0	0	0	0	0	0	0	0	0	0.106357	104.734
ELF1	4.74676	0	9.09196	0	0	0	0	0	0	0	0	35.3102	266.445
ELF2	0	4.83056	43.2817	0	0	0	6.76496	8.75726	4.56916	5.96566	4.68056	75.6941	302.66
ELF3	0	0	0	0	0	0	0	0	0	0	0	0	93.5474
ELF4	0	0	0.259857	0	0	0	0	0	0	0	0	2.42266	102.437
ELF5	0	0	2.98126	0	0	0	0	0	0	0	0	0	274.305
ELK1	0	0	0	0	0	0	0	0	0	0	0	0.460157	55.8155
ELK3	0	0	0	0	0	0	0	0	0	0	0	0	63.2896
ELK4	1.80926	0	8.44706	0	0	0	0	0	0	0	0	22.6363	178.279
EMX1	0	0	120.877	0	0	33.057	2.48266	23.0493	0	0	0	3.86256	0
EMX2	0	0	140.705	0	0	34.176	1.13326	22.3885	0	0	0	9.21856	0
EN1	0	0	275.882	0	0	25.5522	0.990357	12.366	0	0	0	15.7773	0
EN2	0	0	292.886	0	0	14.2658	0	13.9188	0	0	0	0	0
ENO1	0.357557	0	0	0	0	0	0	0	0	0	3.66936	0	3.55556
ENSG00000187728	0	452.681	0	389.177	175.664	0	0	0	136.278	0	453.553	0	0
ENSG00000215754	0	15.2132	0	14.9815	45.0398	32.2673	0	0	0	0	0	0	0
ENSG00000217642	0	15.2132	0	14.9815	45.0398	32.2673	0	0	0	0	0	0	0
ENSG00000224558	0	15.2132	0	14.9815	45.0398	32.2673	0	0	0	0	0	0	0
ENSG00000225958	0	15.2132	0	14.9815	45.0398	32.2673	0	0	0	0	0	0	0
ENSG00000226866	0	15.2132	0	14.9815	45.0398	32.2673	0	0	0	0	0	0	0
ENSG00000227522	0	15.2132	0	14.9815	45.0398	32.2673	0	0	0	0	0	0	0
ENSG00000228710	0	15.2132	0	14.9815	45.0398	32.2673	0	0	0	0	0	0	0
ENSG00000229544	0	0	308.889	0	0	12.7653	0.653557	8.82626	0	0	0	7.41336	0
ENSG00000230380	0	15.2132	0	14.9815	45.0398	32.2673	0	0	0	0	0	0	0
ENSG00000230776	0	15.2132	0	14.9815	45.0398	32.2673	0	0	0	0	0	0	0
ENSG00000232923	0	15.2132	0	14.9815	45.0398	32.2673	0	0	0	0	0	0	0
ENSG00000233294	0	15.2132	0	14.9815	45.0398	32.2673	0	0	0	0	0	0	0
ENSG00000233361	0	15.2132	0	14.9815	45.0398	32.2673	0	0	0	0	0	0	0
ENSG00000233698	0	15.2132	0	14.9815	45.0398	32.2673	0	0	0	0	0	0	0
ENSG00000233794	0	15.2132	0	14.9815	45.0398	32.2673	0	0	0	0	0	0	0
ENSG00000234254	0	5.52496	0	11.5021	10.9403	0	144.574	3.05096	30.9602	54.7472	21.2496	0	0
ENSG00000234550	0	15.2132	0	14.9815	45.0398	32.2673	0	0	0	0	0	0	0
ENSG00000235187	0	0	0.277157	0	0	0	0	0	0	0	0	0	47.6118
ENSG00000236207	0	15.2132	0	14.9815	45.0398	32.2673	0	0	0	0	0	0	0
ENSG00000237516	0	15.2132	0	14.9815	45.0398	32.2673	0	0	0	0	0	0	0
ENSG00000250096	0	0	0	0	0.497757	0	0	9.25316	0	0	2.69506	0	27.7258
ENSG00000250542	0	0	0	1.13466	0.313157	0	0	0	0	0	0	0	0
ENSG00000250589	0	15.2132	0	14.9815	45.0398	32.2673	0	0	0	0	0	0	0
ENSG00000250811	0	0	2.98156	0	0	0	6.22906	1.31646	0.270057	0	2.45426	6.85896	12.735
EOMES	0	0	0	0	0	0.538857	0	0	0	11.1027	0	0	0
EP300	0	0	10.0399	0	0	0	0	0.796657	0	0	0	16.1346	13.6051
EPAS1	2.52876	16.0194	11.9166	11.6359	4.70956	0	10.5458	52.3169	57.9294	0	31.1235	18.3795	25.9411
ERF	0	0	0	0	0	0	0	0	0	0	0	0	70.0355
ERG	0	0	0	0	0	0	0	0	0	0	0	0.529557	62.4662
ESR1	0.851557	0	6.86206	0	0	0	0	11.6844	0	4.38566	13.9583	15.9676	9.66996
ESR2	0	0	8.01956	0	0	0	0	33.436	1.57716	57.6935	41.0521	13.4565	8.10516
ESRRA	0	0	0	0	0	0.144257	0	58.876	0	518.03	117.029	0	0
ESRRB	0	0	0	0	0	0	0	43.9412	0	438.227	86.8373	0	0
ESRRG	0	0	0	0	0	0.156957	0	46.9029	0	459.365	91.6637	0	0
ESX1	0	0	204.194	0	0	30.1671	0	13.9095	0	0	0	3.94116	0
ETS1	0	0	0	0	0	0	0	0	0	0	0	1.11906	56.4474
ETS2	1.37076	0	44.0852	0	0	0	0.361057	2.64256	2.56976	2.58306	0	62.5113	236.918
ETV1	0	0	0	0	0	0	0	0	0	0	0	0	22.5905
ETV2	0	0	0	0	0	0	0	0	0	0	0	0	55.9483
ETV3	0	0	0	0	0	0	0	0	0	0	0	0	29.1841
ETV4	0	0	0	0	0	0	0	0	0	0	0	0	19.4432
ETV5	0	0	0	0	0	0	0	0	0	0	0	0	19.7532
ETV6	1.12786	0	6.07666	0	0	0	0	0	0	0	0	20.42	170.356
ETV7	0	0	3.74186	0	0	0	6.14756	0	0	5.49596	0	6.77876	79.7998
EVX1	0.162957	0	65.6572	0	0	29.1934	0.334857	5.47776	0	0	0	0	0
EVX2	0	0	99.0511	0	0	34.7285	0	8.11336	0	0	0	3.81366	0
FERD3L	0	204.943	0	107.437	81.0152	0	12.1714	3.47926	236.874	0	282.58	0	0
FEV	0	0	0	0	0	0	0	0	0	0	0	0.103457	60.9501
FEZF1	0	0	0	5.79126	22.0322	0	15.498	0	4.32066	7.99286	4.45046	0	0
FEZF2	0	0	0	5.79126	22.0322	0	15.498	0	4.32066	7.99286	4.45046	0	0
FIGLA	20.0311	0	0	0	0	6.36916	0	0	0	0	0	0	0
FLI1	0	0	0	0	0	0	0	0	0	0	0	1.63836	70.5453
FOS	0	0	545.004	0	0	0	84.648	0	0	15.5907	0	136.672	157.971
FOSB	0	0	269.526	0	0	0	78.5462	0	0.623257	14.4952	1.40316	62.3303	80.7135
FOSL1	0	0	574.912	0	0	0	73.0925	0	0	25.8603	0	198.309	224.976
FOSL2	0	0	600.204	0	0	0	82.4155	0	0	19.5376	0	193.876	220.507
FOXA1	0	0.185057	0	16.3842	19.0448	0	5.59936	0	0.564657	0	0.260557	0	0
FOXA2	0	0	0	6.52946	12.5956	0	0	0	0	0	0	0	0
FOXA3	0	0	0	4.66936	14.1364	0	0	0	0	0	0	0	0
FOXB1	0	0	0	17.771	15.588	0	0	0	0	0	0	0	0
FOXB2	0	0	0	16.2713	11.8802	0	0	0	0	0	0	0	0
FOXC1	0	0	0	1.65006	8.47676	0	0	0	0	0	0	0	0
FOXC2	0	0	0	18.7391	25.4286	0	0	0	0	0	0	0	0
FOXD1	0	0.303357	0	4.50906	3.81056	0	3.98846	4.03186	1.86426	0	1.12296	0	0
FOXD2	0	0	0	19.2959	38.6561	0	0	0	0	0	0	0	0
FOXD3	0	0	0.846357	0.0301575	5.55526	0	0	0	0	0	0	0	0
FOXD4	0	0	0	4.04486	5.62686	0	2.62636	0	0	0	0	0	0
FOXD4L1	0	0	0	4.04486	5.62686	0	2.62636	0	0	0	0	0	0
FOXD4L2	0	2.31446	2.54796	10.7874	13.6398	0	8.42286	8.53986	7.89256	0	6.02966	0	0
FOXD4L3	0	2.31446	2.54796	10.7874	13.6398	0	8.42286	8.53986	7.89256	0	6.02966	0	0
FOXD4L4	0	2.31446	2.54796	10.7874	13.6398	0	8.42286	8.53986	7.89256	0	6.02966	0	0
FOXD4L5	0	2.31446	2.54796	10.7874	13.6398	0	8.42286	8.53986	7.89256	0	6.02966	0	0
FOXD4L6	0	2.31446	2.54796	10.7874	13.6398	0	8.42286	8.53986	7.89256	0	6.02966	0	0
FOXE1	0	0	0	0	12.5813	0	0	0	0	0	0	0	0
FOXE3	0	0.303357	0	4.50906	3.81056	0	3.98846	4.03186	1.86426	0	1.12296	0	0
FOXF1	0	0	0	7.72686	10.5849	0	0	0	0	0	0	0	0
FOXF2	0	0	0	4.83936	8.82746	0	1.02306	0	0	0	0	0	0
FOXG1	0	0	0.899657	3.30906	6.09456	0	1.04886	0	0	0	0	0	0
FOXH1	0	3.18846	0	14.1639	38.5985	0.630157	0	0	0	0	0	0	0
FOXI1	0	0	0	7.65656	14.9577	0	0	0	0	0	0	0	0
FOXI2	0	0	0	6.96626	15.073	0	0	0	0	0	0	0	0
FOXJ1	0	0	0	4.04486	5.62686	0	2.62636	0	0	0	0	0	0
FOXJ2	0	0	0	1.55906	11.6457	0	0	0	0	0	0	0	0
FOXJ3	0	0	0.899657	3.30906	6.09456	0	1.04886	0	0	0	0	0	0
FOXK1	0	0.0393575	0	6.59106	8.17946	0	6.19426	0	0	0	0.414257	0	0
FOXK2	0	0	0.899657	3.30906	6.09456	0	1.04886	0	0	0	0	0	0
FOXL1	0	0	0	2.84766	2.25886	0	0	0	0	0	0	0	0
FOXL2	0	0	0	10.1567	11.757	0	3.06486	0	0	0	0	0	0
FOXM1	0	0	0	0	5.76906	0	0	0	0	0	0	0	0
FOXN2	0	0	0	10.1567	11.757	0	3.06486	0	0	0	0	0	0
FOXN3	0	0	0	10.1567	11.757	0	3.06486	0	0	0	0	0	0
FOXO1	0	0.303357	0	4.50906	3.81056	0	3.98846	4.03186	1.86426	0	1.12296	0	0
FOXO3	0	0.303357	0	4.50906	3.81056	0	3.98846	4.03186	1.86426	0	1.12296	0	0
FOXO4	0	0	0.0208575	2.05356	10.4482	0	0	0	0	0	0	0	0
FOXO6	0	0	0	6.53826	4.50876	0	0.216357	0	0	0	0	0	0
FOXP1	0	0	0.899657	3.30906	6.09456	0	1.04886	0	0	0	0	0	0
FOXP2	0	2.20856	9.05016	9.63636	17.7418	0	4.99406	0.424157	3.85786	0	2.56866	0	0
FOXP3	0	2.31446	2.54796	10.7874	13.6398	0	8.42286	8.53986	7.89256	0	6.02966	0	0
FOXP4	0	0	0.899657	3.30906	6.09456	0	1.04886	0	0	0	0	0	0
FOXQ1	0	0	0	1.93186	11.4593	0	0	0	0	0	0	0	0
FOXS1	0	0	0	10.7761	14.8934	0	0	0	0	0	0	0	0
FUBP1	0	0	0	0	0	0	0	0	0	0	0	0	0
GABPA	2.79786	0	5.11536	0	0	0	0	0	0	0	0	14.1963	128.097
GATA1	12.427	13.102	0	2.76716	1.09326	38.1199	0	0	0	0	0	0	0
GATA2	10.6503	12.3445	0	4.95146	5.07016	35.8176	0	0	0	0	0	0	0
GATA3	10.8173	7.62566	0	0	0	27.32	0	0	0	0	0	0	0
GATA4	0	7.50626	0	19.8974	31.9266	13.7048	0.202557	0	0	0	0	0	0
GATA5	4.45436	4.59786	0	0.0402575	0	16.8881	0.459857	0	0	0	0	0	0
GATA6	0	3.89746	0	8.36536	14.8233	7.81606	0	0	0	0	0	0	0
GBX1	0	0	235.352	0	0	25.6497	0.564857	14.3895	0	0	0	14.0347	0
GBX2	0	0	374.761	0	0	18.7012	0.402857	8.87236	0	0	0	4.41116	0
GCM1	0	0	0	0	0.226157	0	0	1.65676	0	0	6.91056	0	0
GCM2	0.584057	0.920057	3.17406	0	0	0	0	1.29316	3.67636	0	3.93586	6.02546	4.10526
GFI1	0	18.2536	0	37.3931	52.8378	0	13.8183	0	0	0	0	0	0
GFI1B	0	6.48076	0	16.1419	26.7321	0	20.6696	3.71946	5.95496	5.52886	1.14456	0	0
GLI1	0	0	9.85576	0	0	0	0	8.69506	0	0	3.57816	18.1484	10.2361
GLI2	0.250357	0	3.94056	0	0	0	0	4.19346	0	0	0	9.08066	8.75076
GLI3	0	0	0	0	0	0	0	1.74336	0	0	0.364057	1.38216	1.77436
GLIS1	5.55976	0	20.3989	0	0	0	0	3.37976	0.762257	0	0.0836575	32.6023	16.422
GLIS2	14.7156	1.99346	51.3979	0	0	0	0	10.9899	10.222	0	3.86886	79.1976	36.4536
GLIS3	1.38386	0	10.2264	0	0	0	0	4.06336	0	0	0	16.5873	10.1194
GMEB1	0	1.95286	0.830257	1.49486	6.38046	0	2.61126	0	0	0	0.0304575	0	3.91986
GMEB2	0	3.90926	0	2.82796	6.88666	0	6.71356	0	0	0	0	0	0.131357
GRHL1	0	0	0	0	4.98406	0.275657	0.293857	0	0	0	0	0	0
GSC	193.371	137.467	0	147.329	245.574	260.537	0	0	0	0	0	0	0
GSC2	206.3	99.5725	0	105.318	179.99	248.611	0	0	0	0	0	0	0
GSX1	0	0	398.94	0	0	14.498	0	9.79046	0	0	0	1.05476	0
GSX2	0	0	336.486	0	0	9.05156	0	5.37836	0	0	0	0	0
HAND1	0	11.8769	0	6.51926	5.62616	0	0	0.156657	8.13136	0	8.53726	0	0
HAND2	0	11.8769	0	6.51926	5.62616	0	0	0.156657	8.13136	0	8.53726	0	0
HBP1	0	0	0	0	0.460857	0	0	33.8697	0	0	0	0	0
HDX	0	16.9307	0	8.83336	11.3193	0	30.2338	16.6809	4.69446	20.9373	0	0	0
HES1	5.29826	0	24.9129	0	0	0	0	7.45516	0.794157	0	5.82276	41.6937	24.9883
HES2	0	0	0	0	0	0	3.75296	6.21546	5.67026	0	7.77236	0	5.98506
HES4	5.16726	0	0	0	0	0	0	0.845757	5.11506	0	1.38526	2.55386	13.3104
HES5	0	0	0	0	0	0	0	0	0	0	0	0	0
HES7	0.0461575	0	0	0	0	0	0	0	0	0	0	0	0
HESX1	0	0	119.324	0	0	19.0966	1.69496	27.0577	0	0	0	0	0
HEY1	0	0	0	0	0	0	0	12.605	9.58926	0	15.8945	1.06726	18.5515
HEY2	0	0	1.63866	0	0	0	0	11.4456	9.56956	0	14.602	3.77276	21.9626
HEYL	0	0	0	0	0	0	1.49536	15.6332	13.8986	0	21.9773	0	14.9259
HHEX	0	0	0	1.79316	15.1559	0	0.205657	0	0	0	0	0	0
HIC1	4.44206	0	25.089	0	0	0	0.664257	9.11486	15.005	0	17.3068	32.2449	17.8505
HIC2	0	0	0	0	0	0	0	0	0	0	0	4.30736	0
HIF1A	5.93746	2.88766	11.8711	0	0	0	7.65816	9.36396	18.6465	0	13.0973	24.4253	38.0529
HINFP	0	0	2.31236	0	0	0.458157	0	0	0	0	0	6.26236	4.38006
HIVEP1	0	0.646657	16.1666	0	0	0	0	1.02536	2.87906	5.15086	0	25.6614	8.21216
HIVEP2	5.02586	0.830457	23.9703	0	0	0	0	3.31896	11.7303	0	1.73386	40.1619	29.9426
HIVEP3	0	0.646657	16.1666	0	0	0	0	1.02536	2.87906	5.15086	0	25.6614	8.21216
HLF	0	17.9675	0	85.591	56.8694	0	86.3872	3.82496	10.0247	0	13.392	0	3.21996
HLTF	0	5.66126	8.47286	2.42076	2.37976	0	22.9496	11.2146	42.2739	9.68886	17.375	9.00126	0
HLX	0	0	306.709	1.26656	0	17.6575	0	4.76396	0	0	0	0	0
HMBOX1	0	0	0	2.02146	3.67096	11.7513	0	0	0	0	0	0	0
HMG20B	0	0	0	38.258	54.2236	0	0	0	0	0	0	0	0
HMGA1	0	0	0	0	1.74046	0	0	0	0	0	0	0	0
HMGA2	0	5.13866	0	38.1399	56.7111	0	0	0	0	0	0	0	0
HMX1	0	0	70.5962	2.80036	6.37756	3.04706	0	0	0	0	0	0	0
HMX2	0	0	55.3204	0.511357	3.61916	3.92826	0	0	0	0	0	0	0
HMX3	0	0	93.4005	0.341057	2.77606	6.41196	0	0	0	0	0	0	0
HNF1A	0	0	0	12.4605	15.8986	0	0	0	0	0	0	0	0
HNF1B	0	0	0.420457	9.33906	4.79366	0	0	0	0	4.98566	0	0	0
HNF4A	0	0	4.90486	0	0	0	0	1.24016	0	1.42896	7.20726	11.0705	2.06706
HNF4G	0	0	1.98006	0	0	0.538357	0	0	0	3.52486	3.09826	3.64276	0.0837575
HOMEZ	0	2.82336	0	8.81576	25.3573	0	0	0	0	0	0	0	0
HOXA1	0	0	234.118	0	0	30.1327	0	16.6639	0	0	0	0	0
HOXA11	0	0.423457	0	26.7689	38.0568	0	7.45386	0	0	5.13216	0	0	0
HOXA13	0	0	0	7.09946	27.9965	0	0	0	0	0	0	0	0
HOXA2	0	0	321.449	0	0	7.36796	1.35906	0.297057	0	0	0	0.395957	0
HOXA3	0	0	21.1543	1.93216	8.56556	0	0	0	0	0	0	0	0
HOXA4	0	0	243.138	11.0014	20.095	2.70346	0.0212575	0	0	0	0	0	0
HOXA5	0	0	17.3969	3.26916	11.4758	0	0	0	0	0	0	0	0
HOXA6	0	0	174.02	3.38456	2.39776	14.6685	0	0.676157	0	0	0	0	0
HOXA7	0	3.45346	0	9.39136	10.4534	4.01456	0	2.72186	0	0	0	0	0
HOXA9	0	0	0	17.2491	25.1076	0	5.10216	0	0	0.538857	0	0	0
HOXB1	0	0	0	2.47586	6.26366	0	7.10186	26.2318	5.41746	0	7.79476	0	0
HOXB13	0	0	0	20.182	39.8701	0	0	0	0	0	0	0	0
HOXB2	0	0	192.659	0	0	23.9205	0	8.04756	0	0	0	0	0
HOXB3	0	0	245.242	0	0	12.3439	0	6.85326	0	0	0	0	0
HOXB4	0	0	125.403	6.26036	3.18876	0.292957	0	0	0	0	0	0	0
HOXB5	0	0	214.61	0.621657	0	2.81906	0	0.267257	0	0	0	0	0
HOXB6	0	0	3.20346	10.1539	16.6778	0	3.18356	6.58316	0	1.07786	0	0	0
HOXB7	0	0.383757	9.81226	17.789	21.7909	0	0	7.31846	0	0	0	0	0
HOXB8	0	0.957157	9.82126	16.6931	20.201	0	0	6.91196	0	0	0	0	0
HOXB9	0	0	0	14.0568	46.1161	0	1.48196	0	0	0	0	0	0
HOXC10	0	0	0	15.196	64.2701	0	0.912457	0	0	0	0	0	0
HOXC11	0	0	0	15.9756	23.0961	0	3.19876	0	0	0.0378575	0	0	0
HOXC12	0	0	0	17.6276	42.9116	0	1.80556	0	0	0	0	0	0
HOXC13	0	0	0	12.2521	44.0269	0	0	0	0	0	0	0	0
HOXC5	0	0	125.403	6.26036	3.18876	0.292957	0	0	0	0	0	0	0
HOXC6	0	0	0	5.54126	19.2945	0	0	0	0	0	0	0	0
HOXC8	0	0.205657	7.27556	9.08206	19.0264	2.35576	0	2.32006	0	0	0	0	0
HOXC9	0	0.101457	70.3557	6.56996	1.52486	2.17986	0	0	0	0	0	0	0
HOXD1	0	0	246.264	1.27926	0	0.526557	0	1.85206	0	0	0	0	0
HOXD10	0	0	5.42226	21.8508	49.7347	0	6.10496	0	0	0	0	0	0
HOXD11	0	0	0	16.0946	22.2072	0	2.56536	0	0	0	0	0	0
HOXD12	0	0	0	20.7481	50.1244	0	2.45646	0	0	0	0	0	0
HOXD13	0	0	0	12.8214	32.8434	0	0	0	0	0	0	0	0
HOXD3	0	0	88.0876	4.22846	1.34566	14.815	0	0	0	0	0	0	0
HOXD4	0	0	60.214	3.89456	2.47356	1.99556	0	0.155157	0	0	0	0	0
HOXD8	0	0	0	0	0	0	0	0	0	0	0	0	0
HOXD9	0	0.367757	7.32656	13.374	30.3981	0	0.868757	0	0	0	0	0	0
HSF1	0	0	3.06546	0	0	0	6.15556	0	3.46246	0.0376575	1.27286	0.962057	0
HSF2	0	0	0.476557	0	0.444957	0	9.80126	0	1.31286	0.0418575	0.416257	0	0
HSF4	0	0	3.60026	0	0.186657	0	10.9447	0.0943575	4.98146	0	2.85496	2.34316	0
HSFY1	0	0	0	0.376957	1.58076	0	0	0	0	0	0	0	0
HSFY2	0	0	0	0.376957	1.58076	0	0	0	0	0	0	0	0
ID1	0	1.08766	8.30266	0	0	0	8.53696	20.4989	31.0878	0	41.2775	6.12176	29.181
ID2	0	1.08766	8.30266	0	0	0	8.53696	20.4989	31.0878	0	41.2775	6.12176	29.181
ID3	30.813	0	0	0	0	1.87606	0	0	0	0	0	0	0
ID4	30.813	0	0	0	0	1.87606	0	0	0	0	0	0	0
IKZF1	0	0	0.531457	0.405657	0.467257	0	0	0	3.55866	16.4775	0	0.396957	0
IKZF4	0	0	0.531457	0.405657	0.467257	0	0	0	3.55866	16.4775	0	0.396957	0
INSM1	3.49006	3.12376	104.793	0	0	0	1.22206	42.4203	19.289	0	32.2581	126.245	67.2298
IRF1	0	0	0	0	0	0	0	0	0	0	0	0	6.68426
IRF2	0	0.607157	4.62286	2.12556	18.6726	0	2.95866	0	0	4.89696	0	0	8.20066
IRF3	0	0.179457	11.2279	0	0.983857	0	0.869057	0	0	7.05386	0	4.59286	34.8793
IRF4	0	0	10.0303	1.61146	4.19376	0	28.0445	0	0	17.5063	0	0	34.505
IRF5	0	0	1.66076	1.00446	3.38496	0	0	0	0	0	0	0.110357	24.0757
IRF6	1.02186	0	0	0	0	0	0	0	0	0	0	2.33486	13.9935
IRF7	0	3.75566	0	2.65106	5.39186	0	5.16426	0	0	8.71816	0	0	0
IRF8	0	0	8.48246	0	3.17896	0	0.0541575	0	0	3.67046	0	0.186557	35.6948
IRF9	0	0	3.84556	0	0	0	0	0	0	0	0	0.678957	28.1933
IRX1	0	0	0	6.66306	17.2894	0	0	0	0	0	0	0	0
IRX2	0	0	0	5.31796	1.84906	0	23.1426	0	0	1.26546	0.475257	0	0
IRX3	0	0	0	6.66306	17.2894	0	0	0	0	0	0	0	0
IRX4	0	6.37106	0.101857	20.8897	25.0537	0.714257	3.34046	0	0	0	0	0	0
IRX5	0	0	0	7.51206	5.79186	0	19.8697	0	0	0	0.262157	0	0
IRX6	0	6.37106	0.101857	20.8897	25.0537	0.714257	3.34046	0	0	0	0	0	0
ISL1	0	0	6.26436	20.8912	44.9928	4.51726	1.36256	0.898157	0	0	0	0	0
ISL2	0	0	37.6771	0.855057	5.95566	8.23816	0.144057	0	0	0	0	0	0
ISX	0	0	297.874	0	0	19.1204	0	8.26776	0	0	0	1.96746	0
JDP2	0	0	289.367	0	0	0	78.4848	0	0	9.34906	0	40.3212	67.3529
JUN	0	0	573.584	0	0	0	83.8582	0	0	17.7001	0	133.484	173.835
JUNB	0	0	628.724	0	0	0	90.2019	0	0	19.5355	0	187.187	213.556
JUND	0	0	559.405	0	0	0	68.3467	0	0	14.5398	0	183.772	198.67
KDM2B	0	0	0.114957	2.33926	3.74356	0	0	0	0	0	0	0	0
KIAA0415	0	0.0393575	0	6.59106	8.17946	0	6.19426	0	0	0	0.414257	0	0
KLF1	26.5123	0	55.0431	0	0	0	0	46.3926	0	0	0.568657	109.746	90.2222
KLF10	10.1608	0	22.2823	0	0	0	0	1.85396	0	0	0	34.986	27.6247
KLF11	52.1085	0	30.1664	0	0	0	0	0.896357	0	0	0	65.1562	76.9191
KLF12	0	0	42.6663	0	0	0	0	34.5132	16.245	0	22.5717	72.3982	11.8487
KLF13	10.1608	0	22.2823	0	0	0	0	1.85396	0	0	0	34.986	27.6247
KLF14	52.1085	0	30.1664	0	0	0	0	0.896357	0	0	0	65.1562	76.9191
KLF15	62.2159	22.4229	250.561	0	0	0	0	64.8006	38.6162	0	23.7981	416.188	203.946
KLF16	71.1102	28.3991	281.193	1.32806	0	0	0	100.209	34.2803	0	13.7452	384.124	241.408
KLF2	56.1284	0	0.0578575	0	0	0	0	0.0744575	0	0	0	33.7801	70.1279
KLF3	2.02916	0	0	0	0	0	0	21.6185	0.160857	0	3.55956	5.41606	5.92426
KLF4	99.4493	2.74176	132.525	0	0	0	0	62.3312	0	0	0	273.682	205.665
KLF5	85.876	32.8142	346.649	0.357257	0	0	0	149.135	33.06	0	27.6872	505.9	319.817
KLF6	90.227	18.3458	305.178	1.37586	0	0	0	41.0639	36.9488	0	13.2107	409.428	261.385
KLF7	84.2179	0	18.2384	0	0	0	0	4.48876	0	0	0	94.0622	116.09
KLF8	7.82366	0	30.7337	0	0	0	0	22.1551	1.25896	0	10.026	47.8267	32.2993
KLF9	0	0	0	0	0	0	0	0	0	0	0	0	0
LBX1	0	0	191.992	0	0	6.65976	1.27586	8.21146	0	0	0	0	0
LBX2	0	0.298357	16.3283	1.18506	2.84156	22.4693	0	0.527557	0	0	0	0	0
LCOR	0	0	0	16.054	27.7039	0	0	0	5.77726	0	0	0	0
LEF1	0	6.47226	0	5.49806	12.2374	11.5717	1.65436	0	0	3.25706	0	0	0
LHX1	0	0	154.139	2.17046	0	0.824257	0	8.20046	0	0	0	0	0
LHX2	0	0	256.134	0	0	11.1042	0	18.7165	0	0	0	1.15026	0
LHX3	0	0	108.113	4.32616	2.36686	0	0	0	0	0	0	0	0
LHX4	0	0	311.885	0	0	23.9591	2.01596	16.9692	0	0	0	1.32186	0
LHX5	0	0	154.139	2.17046	0	0.824257	0	8.20046	0	0	0	0	0
LHX6	0	5.63636	0.717757	1.01686	0.334057	9.85676	0	9.99376	0	0	0	0	0
LHX8	0	0.668557	17.2602	0	0	42.079	0	26.2553	0	0	0	0	0
LHX9	0	0	297.874	0	0	19.1204	0	8.26776	0	0	0	1.96746	0
LIN54	0	0	0	21.9554	68.0345	0	0	0	0	0	0	0	0
LMO2	24.5694	0.765857	0	0	5.17176	0	0	0	106.793	0	28.6425	0	1.48446
LMX1A	0	0	245.932	0	0	10.2596	0	15.0565	0	0	0	0	0
LMX1B	0	0	153.295	1.85696	0	0.0757575	0	0.217257	0	0	0	0	0
LYL1	0	95.5809	3.28626	31.9255	20.0326	0	22.9273	41.2315	469.239	0.648457	267.158	33.5003	19.7499
MAF	0	0.540657	1.64566	0	0.178057	0	35.589	9.33846	7.29466	26.4056	13.6387	2.24216	5.31356
MAFA	0.253657	4.96416	19.2649	0	0	0	13.0628	25.2041	39.9041	12.097	37.3576	42.8079	25.6379
MAFB	0	0	14.5116	0	0	0	56.5741	17.8235	23.3764	32.4629	36.4274	16.1091	17.6472
MAFF	0	0	42.2907	0	0	0	32.8584	1.30066	3.54566	41.7943	6.15976	12.3037	16.4429
MAFG	0	0	17.33	2.84736	5.23376	0	13.1103	0	0	10.7597	0	2.10946	4.60396
MAFK	0	0	51.2257	0	0	0	41.1485	3.68586	11.7593	39.9992	13.0324	49.3082	35.9747
MAX	0	0.149957	5.51586	0	0	0	3.45826	34.2229	19.5499	0	41.6329	13.4671	44.8265
MAZ	60.9261	24.6863	358.239	0	0	0	0	88.7818	45.8152	0	16.3519	633.705	267.975
MBD2	93.7283	8.18306	191.118	0.197557	0	0	0	17.3495	20.4492	3.33466	9.39846	270.755	155.021
MECOM	0	3.29506	0	3.00816	4.05556	8.29946	0.151057	0	0	0	0	0	0
MECP2	52.0678	7.34966	157.243	0	0	0	3.11336	20.629	27.7018	11.0496	11.4881	203.212	86.16
MEF2A	0	0	0	2.97246	42.3986	3.56546	0	0	0	0	0	0	0
MEF2B	0	0	0	0	12.7909	8.89006	0	0	0	0	0	0	0
MEF2C	0	0	0	7.26456	78.3039	0	0	0	0	0	0	0	0
MEF2D	0	0	0	2.33056	41.3907	7.00416	0	0	0	0	0	0	0
MEIS1	0	6.26196	0	5.21106	3.37596	1.96346	87.8118	4.63646	19.6088	33.6205	28.7768	0	0
MEIS2	0	6.79236	0	4.18256	4.88326	1.12996	15.638	0	10.7332	0.489057	17.4113	0	0
MEIS3	0	0	0	0	0	0	70.5209	0	1.37226	31.9681	3.87846	0	0
MEOX1	0	0	176.543	0	0	33.785	0	12.4518	0	0	0	0	0
MEOX2	0	0	149.266	1.43616	0	9.54726	0	3.75056	0	0	0	0	0
MESP1	29.5651	0	0	0	0	2.23616	0	0	0	0	0	0	0
MESP2	29.5651	0	0	0	0	2.23616	0	0	0	0	0	0	0
MGA	10.6427	0	0	0	0	0.641357	0	0	0	0	0	0	0
MITF	0	0	0	0	0	0	16.4374	34.1244	7.11766	0.565357	50.8489	0	12.8347
MIXL1	0	0	252.769	0	0	12.5848	0.413857	17.0019	0	0	0	0	0
MLL	4.25686	0	5.44066	0	0	0.341157	0	1.28706	0.715557	0	0	11.8517	6.98476
MLX	0	0	0.163657	0	0	0	3.42416	7.70986	2.35206	0	6.58936	0.442557	20.8587
MLXIP	0	0.183857	0	0	0	0	4.23986	19.5742	20.6224	0	27.0056	0	14.3095
MLXIPL	0	0.245357	0	0	0	0	6.64836	16.4929	7.66266	0	16.2924	0.229757	26.5463
MNT	0	0	0.974657	0	0	0	1.10966	16.3356	12.6418	0	27.6847	1.24356	21.1273
MNX1	0	0	206.826	0.704357	0	4.85046	0	1.23906	0	0	0	0	0
MSC	0	161.322	0	133.257	91.4996	0	5.38466	0	75.0803	0	229.974	0	0
MSX1	0	0	250.15	0	0	8.49736	0	0.799757	0	0	0	0	0
MSX2	0	0	321.408	0	0	15.5534	0	0.329557	0	0	0	3.38496	0
MTF1	0	0	4.68036	0	0	0	16.6807	20.4067	24.471	3.58786	24.476	5.66936	2.32846
MXI1	0	1.50556	9.74566	0	0	0	9.11906	42.4402	43.0805	0	68.0956	19.0652	58.9621
MYB	0	0	7.16456	0	0	0.0986575	1.23766	2.14676	2.81196	0.322957	10.114	4.07716	0.867657
MYBL1	0	0	0	3.62356	9.46676	0	0	0	0	0.305357	0	0	0
MYBL2	0	0	0	0.154157	0.137057	0	0	0	0	0	0	0	0
MYC	0	4.11996	21.4515	0	0	0	4.03136	26.7273	46.2484	0	84.5543	28.0049	62.3658
MYCL1	0	1.12636	8.33066	0	0	0	4.22966	23.5864	17.1294	0	35.789	15.6476	45.0394
MYCN	0	0.337257	1.87866	0	0	0	3.07036	30.2792	23.358	0	43.1758	7.92876	30.9906
MYF5	0	142.267	0	57.0532	84.188	0	8.98086	13.2475	211.161	0	276.493	4.42256	4.04416
MYF6	0	105.136	0	87.8499	49.6238	0	4.81096	0	50.6073	0	145.438	0	0
MYOD1	2.18836	143.107	0	56.2329	76.5494	3.58196	0	0	83.7205	0	132.266	0	0
MYOG	0	167.625	0.389957	74.1391	55.3405	0	47.6509	75.529	463.274	1.92536	429.81	25.5256	10.4883
MYPOP	2.74106	0	0	0	0	0	0	0	0	0	0	0	4.54436
MZF1	17.6222	10.4073	66.7344	0.400657	0	0	0	19.3656	16.0072	0	7.43626	93.2396	29.1343
NAIF1	0	2.56426	1.57936	1.87646	5.03746	0	8.40306	0	2.08136	0	2.12046	0.332257	8.45706
NANOG	0	0	0	13.1896	95.4868	0	0	0	0	0	0	0	0
NANOGP1	0	0	64.2431	3.34716	16.8454	6.25676	0	0	0	0	0	0	0
NEUROD1	0	362.293	0	157.006	163.894	0	0	0.553757	267.844	0	481.122	2.37706	4.09906
NEUROD2	0	34.3117	0	49.3025	0.325757	0.493757	1.17226	0	64.2623	0	92.9861	0	0
NEUROD4	0	53.1331	0	87.3303	2.38156	0	2.90176	0	66.6618	0	108.939	0	0
NEUROD6	0	53.1331	0	87.3303	2.38156	0	2.90176	0	66.6618	0	108.939	0	0
NEUROG1	0	27.7144	0	54.6059	2.25736	0.359157	0	0	48.6011	0	79.5462	0	0
NEUROG2	0	87.45	0	107.568	12.295	0	3.41166	0	63.5659	0	138.423	0	0
NEUROG3	0	59.1851	0	91.5383	4.36336	0	4.67716	0	76.0882	0	118.822	0	0
NFAT5	0	0.485757	0	8.26386	16.256	0	11.1907	7.87196	4.18666	13.7504	3.34216	0	0
NFATC1	0	1.68046	0	9.76406	25.504	0	8.07326	0	1.70756	7.72066	0	0	0
NFATC2	0	2.94186	0	12.0906	46.2134	0	19.7933	4.29586	8.70476	17.3601	3.69246	0	0
NFATC3	0	1.18616	0	12.3291	54.0661	0	18.3431	8.27406	7.75136	14.8998	1.89196	0	0
NFATC4	0	1.95006	0	7.34946	14.8126	0	31.3042	0	2.68566	28.0795	0	0	0
NFE2	0	0	128.324	0	0	0	59.2841	4.28626	5.77476	77.1277	16.0891	68.3154	64.8353
NFE2L1	0	0	0	2.40546	4.89536	0	43.3103	0	0.282357	18.8749	0.556957	0	0
NFE2L2	0	0	57.8039	0	0	0	20.7436	0.682757	0	37.591	5.00026	27.2306	31.9243
NFE2L3	0	0	0	2.40546	4.89536	0	43.3103	0	0.282357	18.8749	0.556957	0	0
NFIA	0	22.6217	322.61	18.5001	8.06276	0	0	24.4005	115.802	28.113	131.55	164.002	33.699
NFIB	0	19.8098	325.998	17.2416	6.50296	0	0	23.7806	118.462	28.5566	132.594	160.387	35.1047
NFIC	0	4.77506	366.349	9.18406	0	0	14.7819	0	228.783	10.1448	60.0124	201.999	0
NFIL3	0	54.6265	0	129.401	66.9036	0	160.566	3.12366	19.0555	0.160157	16.5459	0	0
NFIX	0	27.7167	509.729	24.0588	8.18476	0	0	27.953	213.104	38.0971	195.607	255.807	51.056
NFKB1	0	3.51396	50.4545	0.939857	0	0	0	2.27786	8.61186	3.82796	1.46776	55.4843	30.0868
NFKB2	1.52876	0	0	0	0	0	0	0	0	0	0	1.76386	7.67206
NFYA	0	0.890557	5.19226	0	0	0	6.58106	10.7117	9.34956	0	11.198	3.11346	10.5973
NFYB	0	1.79596	6.61526	0.121657	0	0	9.06906	18.0553	15.9956	0	12.1787	5.09476	14.6239
NFYC	0	2.83186	34.3405	0	0	4.34576	8.78856	16.8757	26.2587	0	15.6243	29.2986	23.2414
NHLH1	0	95.5809	3.28626	31.9255	20.0326	0	22.9273	41.2315	469.239	0.648457	267.158	33.5003	19.7499
NHLH2	0	93.0573	0.284757	39.724	22.7821	0	89.6174	76.1935	521.348	28.207	264.112	15.9517	8.61256
NKX11	0	0	288.517	0	0	12.1552	0.274357	10.1371	0	0	0	2.63456	0
NKX21	0.155957	0	0	0	0	0	0.675357	0	0	19.9013	0	2.69986	0.401657
NKX22	0.724357	0	0	1.82976	5.90066	13.0936	0	0	0	0.618457	0	0	0
NKX23	2.49876	0	0	0	5.16346	24.0563	0	0	0	5.59266	0	0	0
NKX24	2.32736	0	0	0	3.56916	21.9796	0	0	0	9.19356	0	0	0
NKX25	0.493657	0	0	0	0	0	0	0	0	0	0	0	0
NKX26	5.80566	0	0	0	1.81536	24.9627	0	0	0	2.45736	0	0	0
NKX28	0	0	0	0	0	2.08176	0.248457	0	0	61.9816	0.340257	0	0
NKX31	0	0	0	8.88186	9.07716	0	0	0	0	0	0	0	0
NKX32	0	0	0	0	2.98826	9.19936	0.485557	0	0	3.31146	0	0	0
NKX61	0	0	11.0902	9.26626	35.4717	0	0	0	0	0	0	0	0
NKX62	0	0	225.833	2.62956	0	1.25406	0	1.93246	0	0	0	0	0
NKX63	0	0	192.67	1.68406	0	5.61646	0	6.23766	0	0	0	0	0
NOBOX	0	0	339.529	0	0	1.60926	0	2.21316	0	0	0	0	0
NOTO	0	0	201.178	0	0	25.187	2.96346	26.787	0	0	0	8.94896	0
NPAS1	0	0	2.98156	0	0	0	6.22906	1.31646	0.270057	0	2.45426	6.85896	12.735
NPAS2	0	1.68336	0	0	0	0	3.00246	19.0646	21.6939	0	41.2935	0	19.3794
NPAS3	0	0	2.98156	0	0	0	6.22906	1.31646	0.270057	0	2.45426	6.85896	12.735
NPAS4	0	0	0	0	0	0	5.08266	0.206957	0	0	0	0	0.342557
NR0B1	17.8759	17.4908	157.988	1.04756	0	0	7.21936	47.4701	51.5297	1.74686	14.8463	235.142	72.4693
NR1D1	0	41.115	0	35.3689	5.66176	0	56.3986	30.3444	1.05896	158.863	18.1185	0	0
NR1D2	0	51.0103	6.21626	33.6374	0.0857575	0	75.4112	81.9125	10.7608	183.788	52.2364	0	0
NR1H2	0	0	0	0	0	10.8297	0	0	0	17.6225	0	0	0
NR1H3	0	0	0	0	0	10.8297	0	0	0	17.6225	0	0	0
NR1H4	0	0	0.989957	0	0	0	0	11.5451	0	19.9577	15.5358	3.02096	0
NR1I2	0	0	0	0	0	26.4172	0	0	0	0.678157	0	0	0
NR1I3	0	0	0	0	0	14.3346	0	0	0	37.0685	0	0	0
NR2C1	0	0	0	0	0	7.02756	0	0	0	0.656257	0	0	0
NR2C2	2.23056	0	3.60516	0	0	0	0	0.218657	0	0	0	11.7652	33.1811
NR2E1	2.26126	0	0	0	0	13.0737	0	0	0	0	0	0	0
NR2E3	0	0	0	0	0	0.226257	0	0	0	0	0	0	0
NR2F1	0	0	0	0	0	3.54586	0	1.28396	0	11.2377	12.8655	2.38336	1.95766
NR2F2	0	0	0	0	0	1.00766	0.667157	45.2463	0	306.149	72.683	0	0
NR2F6	0.280457	0	0	0	0	10.0593	0	0	0	3.38586	1.32676	0	0
NR3C1	0	0	20.9471	0	0	0	10.3909	13.9933	15.4742	51.9164	47.6481	43.0381	3.01646
NR3C2	0	0	0	0	3.32526	0	2.70866	0.803657	2.57986	6.52146	8.33846	0	0
NR4A1	0	0	0	0	0	1.90676	0	37.8984	0	309.752	55.945	0	0
NR4A2	0	0.598857	0	4.05936	15.532	6.25066	75.111	2.43366	0	76.6687	2.09726	0	0
NR4A3	0	0	0	0	0	2.06956	0	14.2043	0	121.521	22.4035	0	0
NR5A1	0	0	0	0	0	0	0	30.2124	0	271.874	64.6507	0	0
NR5A2	0.255257	0	0	0	0	0	0	17.1245	0	200.144	43.7721	0.644457	0
NR6A1	0	0	0	0	0	2.89426	0	0	0	25.5631	0	0	0
NRF1	7.07486	0	0	0	0	0	0	0	13.5657	0	1.92206	0	1.70046
NRL	0	0	0	3.76176	8.72996	0	9.01936	0	0	6.40266	0	0	0.360057
OLIG1	0	23.8762	0	46.1853	0	0.403057	2.66556	0	50.7806	0	75.8536	0	0
OLIG2	0	20.4397	0	44.4644	0.392657	0.298757	1.63746	0	38.1108	0	59.6665	0	0
OLIG3	0	16.788	0	45.8276	0.791457	0.364657	2.99906	0	35.3562	0	63.1285	0	0
ONECUT1	0	0	0	2.67676	8.10866	0	0	100.623	0	0	0	0	0
ONECUT2	0	0	0	3.16626	8.41416	0	0	89.4363	0	0	0	0	0
ONECUT3	0	0	0	6.39826	13.9478	0	0	44.045	0	0	0	0	0
OSR1	0	0	0	0	0	0	3.34406	0.0531575	0	0	0.744657	0	0
OSR2	0	0	0	0.0483575	0.882457	0.125657	3.19706	0	0	0	0	0	0
OTP	0	0	199.114	0.571157	0	4.42646	0	11.4005	0	0	0	0	0
OTX1	38.517	22.2462	0	41.0245	44.3983	42.2542	0	0	0	0	0	0	0
OTX2	94.7956	44.706	0	91.4297	233.605	93.1093	0	0	0	0	0	0	0
OVOL1	0	0	0	6.52676	9.15676	0	8.80906	0.183457	0	1.74186	0	0	0
PATZ1	55.8368	51.7698	325.633	3.49776	0	0	0	87.3945	64.1223	0	31.6769	398.466	210.555
PAX1	0	0	4.76696	0	0	0	31.3091	20.0851	15.5244	22.3897	35.0355	41.2836	0.571757
PAX2	0	0	0	1.85526	0.216957	0	15.2989	0.309757	2.15376	3.28656	4.08046	0	0
PAX3	0	0	0.396957	0	0	0	0.233157	0	0	0	0	1.17576	5.87836
PAX4	0	0	226.518	0	0	23.7109	3.18746	26.5199	0	0	0	11.1712	0
PAX5	0	0	2.18226	0	0	0	0.393757	6.77376	13.2957	2.64726	12.6463	80.8493	1.53336
PAX6	0	0	0.0797575	0	0	0	59.2386	9.17506	25.4051	34.4714	28.71	0	0
PAX7	0	0	2.34846	6.72526	10.7408	0	0	18.6805	0	0	0	0	0
PAX8	0	0	7.10976	0	0	0	29.6443	3.14176	14.1616	15.9174	14.8998	2.46916	0.0486575
PAX9	0	0	0	0	0	0	14.919	13.6438	6.30506	12.3251	22.3603	27.7251	0.164657
PBX1	0	0	0	3.96436	8.74466	0	3.52926	23.9248	0	0	0	0	0
PBX2	0	1.82496	0	12.8427	38.4822	0	0	9.08576	0	0	0	0	0
PBX3	0	0.862557	4.06956	0	0	0	6.70156	15.9624	16.834	0	10.8699	15.0686	19.5144
PBX4	0	0	0	5.04986	8.52706	0	79.7587	0	0	26.6793	0	0	0
PDX1	0	0	145.135	0	0	25.8847	0.857457	15.7775	0	0	0	8.44846	0
PGR	0	0	3.35896	0	0	0	7.77476	0.835957	12.0369	18.6563	22.6888	3.93246	0
PHOX2A	0	0	7.93356	9.09426	21.2023	47.9013	0	0	0	0	0	0	0
PHOX2B	1.22776	0	2.83896	9.79156	21.3777	53.355	0	0	0	0	0	0	0
PITX1	89.3875	41.1654	0	88.3359	212.991	122.652	0	0	0	0	0	0	0
PITX2	47.1752	0	0	0	0	65.9835	0	0	0	0	0	0	0
PITX3	158.01	93.0454	0	115.297	247.465	234.01	0	0	0	0	0	0	0
PKNOX1	0.239757	0	0	0	0	0.118657	0	0	0	0	0	0	0
PKNOX2	1.41656	0	0	0	0	1.29056	0	0	0	0	0	0	0
PLAG1	29.8717	0	69.5446	0	0	0	0	1.94876	0	0	0	118.544	80.0752
PLAGL1	13.5497	1.97756	222.953	0	0	0	0	33.0429	28.014	0	20.0867	195.224	97.2367
POU1F1	0	0	0	25.5224	24.2988	0	18.785	0	0	101.549	0	0	0
POU2F1	0	0	0	67.3815	69.3728	0	13.2962	0	0	0	0	0	0
POU2F2	0	0.272257	0	38.8805	29.4777	0	31.8329	0	3.08396	0	1.39146	0	0
POU2F3	0	1.17086	0	44.436	32.7746	0	16.6838	0	0	0	0	0	0
POU3F1	0	10.7877	0	28.4851	42.8838	6.42046	0.604957	0	0	0	0	0	0
POU3F2	0	1.40106	0	20.1242	43.0302	0	12.4613	0	0.00975749	5.77576	0	0	0
POU3F3	0	0	0	68.2042	64.9358	0	9.52466	0	0	0	0	0	0
POU3F4	0	0.665457	0	51.3749	27.1919	0.0218575	17.2807	0	0	0	0	0	0
POU4F1	0	0	0	29.1306	26.6213	0	0	0	0	133.285	0	0	0
POU4F2	0	0	0	19.8358	23.4656	0	1.41486	0	0	88.3041	0	0	0
POU4F3	0	0	0	24.6971	19.241	0	0.153357	0	0	143.477	0	0	0
POU5F1	0	0	0	22.5538	60.6592	0	26.0991	0	0	0	0	0	0
POU5F1B	0	1.17086	0	44.436	32.7746	0	16.6838	0	0	0	0	0	0
POU6F1	0	0	0	21.2933	21.7971	0	1.45636	0	0	11.546	0	0	0
POU6F2	0	0	360.731	0	0	10.1233	0	0.602057	0	0	0	0.645757	0
PPARA	0	0	0	0	0	0	0	0	0	22.8062	3.83396	0	0
PPARD	0	0	0	0	0	1.60816	0	2.91776	0	25.2638	7.03596	0.876157	0
PPARG	0	0	1.78796	0	0	0	0	3.89006	0	7.87826	6.65296	0	0.856857
PRDM1	0	0	4.17376	0	0	0	4.44986	0	0	24.3865	0	0.00355749	4.77726
PRDM16	0	1.62036	0	0	0.985557	9.11196	0	0	0	0	0	0	0
PRDM4	0	0	4.99456	0	0	0	0	0	0.201657	6.95266	1.07866	10.9192	1.61546
PRKRIR	0	0	0	0.0373575	1.41516	0	0	0	0	0	0	0	0
PROP1	0	0	3.91986	11.7161	21.9201	20.1153	0	0	0	0	0	0	0
PROX1	0.790857	0	0	0	0	2.16666	0	0	0	2.76966	0	0	0
PRRX1	0	0	245.932	0	0	10.2596	0	15.0565	0	0	0	0	0
PRRX2	0	0	297.874	0	0	19.1204	0	8.26776	0	0	0	1.96746	0
PTF1A	0	18.2793	5.61286	1.41326	3.40676	0	20.589	12.5729	65.7131	12.878	64.953	10.1654	4.96976
PURA	32.3107	13.4713	197.705	0	0	0	0	63.1171	26.8447	0	13.5354	358.79	195.715
RARA	0	0	0	0	0	6.66576	0	5.88136	0	83.4711	14.306	0.0311575	0
RARB	0	0	0	0	0	13.9045	0	0	0	0	0	0	0
RARG	2.38426	0	0	0	0	2.77796	0	0	0	77.3248	2.72326	0	0
RAX	0	0	143.698	0	0	9.77486	0	15.1311	0	0	0	0	0
RAX2	0	0	297.874	0	0	19.1204	0	8.26776	0	0	0	1.96746	0
RBPJ	0	0	17.3704	0	0	0	0	0.581757	8.09876	5.57016	4.75006	6.51496	0
REL	0	0.673357	41.4918	0	0	0	0	3.73896	3.08106	0.959957	0.232857	48.9694	21.6198
RELA	0	2.21536	43.7464	0.245857	0	0	0	6.50146	7.80646	0.654757	0.359557	45.4311	25.148
RELB	1.80786	10.5072	20.7073	4.76296	3.55336	6.05646	0	1.87746	5.90996	3.18426	0	40.5245	13.6415
REST	1.24796	0	30.6566	0	0	0	0	21.9302	17.0218	4.14896	27.2918	45.5275	6.11286
RFX1	0.0914575	0	8.01486	0.487457	0	0.218057	10.3482	0	7.51656	0	0.598457	1.10706	0
RFX2	0	16.396	27.9384	4.33356	9.70956	0	168.074	32.5168	149.793	0	37.8997	31.9817	15.1977
RFX3	0	19.6116	14.6207	13.693	27.8539	0	268.422	36.0436	164.168	0	26.7693	15.2376	10.1222
RFX4	0	8.39516	3.65056	7.07356	17.7692	0	188.59	16.6516	104.951	0	10.0935	4.27416	4.25156
RFX5	0	15.1439	18.2079	6.34256	10.4732	0	61.7941	16.604	64.2588	0	21.6088	21.4979	6.11406
RFX6	0	1.25266	14.83	0	0	0	67.02	7.66306	78.2542	0	10.1304	23.1214	5.58626
RFX7	0	4.85246	7.13316	1.70216	6.22756	0	82.7933	6.20056	66.3433	0	14.6935	9.03136	5.11056
RFX8	0	4.09596	7.81916	1.38556	3.36486	0	87.2882	5.16066	67.6738	0	5.22616	6.51836	1.73746
RHOXF1	98.8049	43.7132	0	47.4285	58.2572	98.3467	0	0	0	0	0	0	0
RORA	0	71.7305	0	36.2985	0.249957	0	75.4982	78.8794	9.43546	292.111	53.4477	0	0
RORB	0	61.79	1.61406	29.8673	0.632857	0	74.0664	84.2	13.4129	291.865	62.2307	0	0
RORC	0	40.343	0	19.635	3.18326	0.297557	30.4042	36.5546	2.51066	187.689	17.3363	0	0
RREB1	0.842757	1.78536	40.8556	1.13686	0	0	0	38.0529	7.84496	0	7.78996	51.384	34.6634
RUNX1	0	0	0	0	0	0	0	0.335357	0	0	0.333957	0	10.0973
RUNX2	0	0	0	0	0.497757	0	0	9.25316	0	0	2.69506	0	27.7258
RUNX3	0	0	0	0	4.83616	0	0	0	0	0	0.310557	0	34.0346
RXRA	0	0	0	0	0	10.3276	0	0	0	1.49506	1.34956	0	0
RXRB	0	0	0	0	0	10.1452	0	0	0	3.63756	0.707157	0	0
RXRG	0	0	0	0	0	11.0313	0	0	0	2.83236	1.43606	0	0
SCRT1	9.86166	0	0	0	5.27776	6.44876	0	0	0	0	0	0	0
SCRT2	5.61976	0	0	0	6.29826	4.07366	0	0	0	0	0	0	0
SCXA	0	62.1283	0	66.7438	47.3839	0	2.78726	0	46.1336	0	62.3534	0	0
SCXB	0	62.1283	0	66.7438	47.3839	0	2.78726	0	46.1336	0	62.3534	0	0
SHOX	0	0	297.874	0	0	19.1204	0	8.26776	0	0	0	1.96746	0
SHOX2	0	0	297.874	0	0	19.1204	0	8.26776	0	0	0	1.96746	0
SIM1	0	0	2.98156	0	0	0	6.22906	1.31646	0.270057	0	2.45426	6.85896	12.735
SIM2	0	0	2.98156	0	0	0	6.22906	1.31646	0.270057	0	2.45426	6.85896	12.735
SIX1	0	0	0	0.185357	1.90166	0	0	0	0	0	0	0	0
SIX2	0	0	0	3.74576	3.48976	0	0	0	0	0	0	0	0
SIX3	0	0	0	3.97116	10.5842	0	0	0	0	0	0	0	0
SIX4	0	0	0	3.74366	4.52296	0	0	0	0	0	0	0	0
SIX5	0	0	0	0	0	0	0	0	0	0	0	0	0
SIX6	0	0	0	3.60316	2.97426	0	0	0	0	0	0	0	0
SMAD1	0	4.97776	28.6445	0	0	0	25.3801	76.5809	64.1847	7.16026	61.6328	71.3262	12.3783
SMAD2	0	0.686457	16.4099	0	0	0	7.63826	21.1001	19.9563	0	14.2438	38.33	5.68806
SMAD3	0	0	0	0	0	1.14646	5.45996	0	0	0.573657	0.656157	0	0
SMAD4	0	2.48786	6.69796	0.360057	0	0	11.4753	28.7228	14.899	2.37986	21.4925	16.8294	5.63506
SMAD5	105.293	15.698	193.01	0.663157	0	0	1.31156	9.64136	30.0871	9.76696	11.3364	274.691	189.884
SMAD9	0	1.34166	0	0	0	0.284057	15.4992	1.37376	1.56206	3.32576	0.682957	0	0
SMARCC1	0	0	590.559	0	0	0	73.2889	0	0	23.5334	0	219.881	240.112
SMARCC2	0	0	0	0	0	0	0	0.208757	0	0.0749575	0	2.09756	0
SNAI1	26.3848	0	0	0	0	1.84446	0	0	0	0	0	0	0
SNAI2	17.4115	0	0	0	0	8.00026	0	0	0	0	0	0	0
SNAI3	0	1.86836	0	5.47246	5.92566	0.0581575	130.912	1.02566	25.2223	54.7126	11.8743	0	0
SOHLH2	6.97006	0.605257	8.56686	0	0	0	7.96606	9.82136	15.5317	0	11.6984	15.2539	12.9915
SOX1	0	0	0	15.1513	21.5272	0	10.9119	0	0	2.19996	0	0	0
SOX10	0	0	0	3.78186	17.636	0	4.85896	0	0	0	0	0	0
SOX11	0	0	0.516157	2.35956	21.478	0	0	0	0	0	0	0	0
SOX12	0	0	0	0	6.22596	0	0	0	0	0	0	0	0
SOX13	0	0	26.9696	0	0	0	0	0.259557	2.13306	0	5.06136	14.5833	0.157657
SOX14	0	0	0	8.14446	18.2206	0	1.64426	5.89746	0	0	0.520257	0	0
SOX15	0	0	0	6.11636	18.0618	0	2.72666	0	0	0	0	0	0
SOX17	0	0	0.853757	2.19806	16.797	0	2.57146	0	0	0	0	0	0
SOX18	0	0.372457	0	4.69946	18.6208	0	2.62796	0	0	0	0	0	0
SOX2	0	0	0	4.40116	20.6948	0	4.42096	0	0	0	0	0	0
SOX21	0	0	0	4.01776	11.3086	0	5.01826	0.813457	0	0	0.448557	0	0
SOX3	0	0	0	5.24626	34.9432	0	0	0	0	0	0	0	0
SOX30	0	0	0	2.50686	16.8476	0	0	0	0	0	0	0	0
SOX4	0	0	98.3356	0	0	1.03636	0	0	0	0	0	44.4011	0
SOX5	0	0	0	3.19066	15.5551	0	0	0	0	0	0	0	0
SOX6	0	0	0	3.19066	15.5551	0	0	0	0	0	0	0	0
SOX7	0	0	0	2.94436	10.5315	0	0	0	0	0	0	0	0
SOX8	0	1.85036	0	5.86936	15.9486	0	8.86446	0	0	7.28066	0.260057	0	0
SOX9	0	0	6.96266	0	11.2537	0	0	1.14076	0	0	0	0	0
SP1	122.655	20.4527	335.973	0	0	0	0	58.5651	21.138	0	4.34356	577.024	327.989
SP2	127.386	22.0069	337.23	0	0	0	0	55.0567	18.6074	0	2.59606	606.118	308.03
SP3	62.7084	1.80686	128.161	0	0	0	0	43.0994	0	0	0	227.035	159.988
SP4	56.111	0.0553575	103.643	0	0	0	0	23.4095	0	0	1.42066	165.669	145.301
SP5	92.4838	0	15.5899	0	0	0	0	0	0	0	0	78.0939	111.191
SP6	92.4838	0	15.5899	0	0	0	0	0	0	0	0	78.0939	111.191
SP7	51.73	1.89866	102.775	0	0	0	0	26.8683	0	0	0	190.877	128.196
SP8	51.73	1.89866	102.775	0	0	0	0	26.8683	0	0	0	190.877	128.196
SP9	51.73	1.89866	102.775	0	0	0	0	26.8683	0	0	0	190.877	128.196
SPDEF	0	0	0	0	0	0	0	0	0	0	0	0.0777575	3.13606
SPI1	0	0.0321575	11.9081	0	0	0	0.261257	0	0	16.0278	0	13.2209	514.902
SPIB	0	0	0	0	0	0	0	0	0	2.13526	0	0	595.881
SPIC	0	0	0	0	0	0	0	0	0	0	0	0	237.44
SPZ1	11.3838	10.6583	46.7041	1.86946	0	0	0	16.2703	12.832	0	5.24766	76.0122	29.1554
SREBF1	0	0	0	0	0	0	0	0	0	0	0	0	0
SREBF2	0	0	0	0	0	0	0	0	0	0	0	0	0
SRF	0	0	0	5.39276	12.9243	2.79306	0	0	0	0	0	0	0
SRY	0	0	0	0	10.37	0	0	0	0	0	0	0	0
STAT1	0	6.43336	11.4669	1.54656	1.68026	0	11.9988	0	9.37876	50.1014	0	16.2981	3.73306
STAT2	0	0	4.30416	0	0	0	0	0	0	1.27866	0	0	34.5713
STAT3	0	5.76876	16.7823	0.696857	0	0	11.8653	0	15.6288	51.5895	2.22326	24.0051	3.88996
STAT4	0	13.3088	0	0.383457	0	2.46066	13.9853	0	0	12.2937	0	0	0
STAT5A	0	5.74086	2.12176	0	0	0	0.620257	0	0	23.6366	0	5.05946	0
STAT5B	0	2.93466	1.52166	0	0.0730575	0	3.40386	0	0	25.232	0	0.932957	0
STAT6	0	10.5622	2.83836	0	0	3.49636	5.85786	0	3.52116	18.9975	0	8.97776	24.157
T	0	0	0	0.459357	0	0.734457	0.448157	0	0	1.56016	0	0	0
TAL1	0	536.008	0	366.219	210.646	0	0	0	265.607	0	525.184	0	0
TAL2	0	536.008	0	366.219	210.646	0	0	0	265.607	0	525.184	0	0
TBP	0	1.22656	0	27.9022	34.2031	0	3.14846	0	0	3.20816	0	0	0
TBPL2	0	0	0	48.5443	77.7049	0	3.92896	0	0	0	0	0	0
TBR1	0	0	0	0	0	2.24646	0	0	0	9.96756	0	0	0
TBX1	0	0	0	0	0	0	0	0	0	0	0	0	0
TBX10	0	0	0	0	0	1.72776	0	0	0	6.58216	0	0	0
TBX15	0	0	0	0	0	0	0	0	0.125457	0	0.344357	0	0
TBX18	0	0	0	0	0	0	0	0	0.125457	0	0.344357	0	0
TBX19	0	0	0	0.267557	0.193457	0	6.41286	0	0	1.48546	0	0	0
TBX2	0	0	0	0	0	0	0	0	0	0	0	0	0
TBX20	0	0	0	0	0	0	0	0	0	0	0	0	0
TBX21	0	0	0	0	0	0	0.956157	1.69546	1.19606	3.22746	3.05086	0	0
TBX22	0	0	0	0	0	0	0	0	0.125457	0	0.344357	0	0
TBX3	1.28556	0	0	0	0	2.31186	0	0	0	0	0	0	0
TBX4	15.623	0	0	0	0	4.40896	0	0	0	0	0	0	0
TBX5	15.623	0	0	0	0	4.40896	0	0	0	0	0	0	0
TCF12	0	154.481	0	51.1463	59.727	0	3.62716	46.5251	425.896	0	423.467	6.07486	9.16796
TCF15	0	62.1283	0	66.7438	47.3839	0	2.78726	0	46.1336	0	62.3534	0	0
TCF21	0	452.681	0	389.177	175.664	0	0	0	136.278	0	453.553	0	0
TCF23	0	113.576	0	125.566	13.9642	0	0	0	65.9944	0	159.09	0	0
TCF3	9.60606	0	0	0	3.65426	1.98066	0	0	0	0	0	0	0
TCF4	32.2625	0	0	0	0	0.602557	0	0	0	0	0	0	0
TCF7	0	0	16.5618	0.0978575	4.60186	8.34236	0	0.143157	0	0	0	11.8263	0
TCF7L1	0	3.62686	0	2.44136	5.48786	10.0663	1.76056	0	0	13.2727	0	0	0
TCF7L2	0	0	10.4168	0	4.10956	4.32276	4.27336	0	0	2.31236	0	0.391957	0
TCFL5	0.354057	0	0	0	0	0	0	0	1.61106	0	0.566057	0	4.39996
TEAD1	0	0	12.986	0	0	0	0.284657	0.526357	2.96726	2.88506	1.15696	12.8467	0
TEAD3	0	0	0	0.546257	4.40016	0	3.22506	0	0	1.29396	0	0	0
TEAD4	0	0	9.15186	0.149757	1.59516	0	2.99856	0	0.555557	4.74516	0.690857	1.59066	0
TEF	0	55.2103	0	173.432	98.8794	0	222.168	5.26106	21.8871	0	22.4421	0	0
TERF2	0	0	0	0	0	8.39306	0	0	0	0	0	0	0
TET1	0	0	0	0	0	0	0.591057	0	0	0	0	0	0
TFAP2A	3.83276	0	55.7078	0	0	0	86.2293	136.466	8.47466	0	97.9393	94.3507	45.7352
TFAP2B	0.101157	0	42.705	0	0	0	76.6717	152.569	15.9729	0.724057	81.5162	98.0581	37.8598
TFAP2C	0	0	63.6831	0	0	0	158.697	292.064	19.933	4.53986	162.645	150.884	55.7312
TFAP2D	92.5535	0	4.49456	0	0	0	0	0	0	0	0	74.542	73.2344
TFAP2E	0.685557	0	1.77656	0	0	0	87.0181	95.7406	0.244557	0.342557	48.2538	11.7173	4.41986
TFAP4	0	173.249	0	87.2134	56.0467	0	28.2924	54.8029	419.095	3.75226	476.584	28.3036	18.2497
TFCP2	0	0	45.4547	0	0	0	0.130657	23.4906	17.3838	0	26.2263	71.4283	17.7356
TFCP2L1	0.170857	7.66556	24.1902	0	0	0	0.699857	6.49986	23.824	0	42.9496	53.2173	16.4343
TFDP1	5.21816	2.14696	25.1834	0	0	0	0.304657	0.230857	7.89846	0.130557	1.02476	43.1691	22.9204
TFDP2	5.21816	2.14696	25.1834	0	0	0	0.304657	0.230857	7.89846	0.130557	1.02476	43.1691	22.9204
TFDP3	5.21816	2.14696	25.1834	0	0	0	0.304657	0.230857	7.89846	0.130557	1.02476	43.1691	22.9204
TFE3	0	0.227457	0.723557	0	0	0	10.8007	29.237	11.6301	0	31.413	1.37146	29.758
TFEB	0	0	1.38976	0	0	0	16.5765	43.6122	16.6076	0	44.8603	0.814757	33.9457
TFEC	0	0	0.0117575	0	0	0	12.6599	26.664	4.86946	0	25.9976	0	22.068
TGIF1	0	2.13966	0	2.33946	1.10366	0	164.288	2.96656	22.2263	61.8648	14.8183	0	0
TGIF2	0	19.4035	0	14.4544	11.2571	0	35.9508	2.43776	32.8508	6.18246	50.0595	0	0
TGIF2LX	0	12.6112	0	7.65036	8.40606	3.08136	24.0659	0.831757	24.3648	4.40576	35.5425	0	0
TGIF2LY	0	12.6112	0	7.65036	8.40606	3.08136	24.0659	0.831757	24.3648	4.40576	35.5425	0	0
THAP1	0.107357	0	35.4182	0	0	0	2.54246	31.8544	19.7262	1.63606	50.6345	50.5882	11.0862
THRA	1.65156	0	0	0	0	2.40086	0	0	0	1.75106	0	0	0
THRB	2.24096	0	0	0	0	1.75746	0	0	0	1.68636	0	0	0
TLX1	0	0	68.9511	0	0	1.92876	3.15116	0	10.5259	0.140557	0.901557	32.4975	2.76716
TLX2	0	0	136.315	0.0922575	0	10.2936	0	0	0	0	0	0	0
TLX3	0	0	68.9511	0	0	1.92876	3.15116	0	10.5259	0.140557	0.901557	32.4975	2.76716
TOPORS	5.05566	0	0	0	0	0	0	0	0	0	0	0	0
TP53	0	0	0.190557	0	0	0	0	0.511657	3.36916	0	4.87606	9.03686	1.14306
TP63	0	0	0	0	0	0	0	1.07356	0	0	8.51816	0	0
TP73	0	0	3.96346	0	0	0	1.55036	5.46406	5.87476	0	19.7292	12.4805	3.03396
TWIST1	3.93656	0	0	0	0	0	0	0	2.94176	0	0	0	0
TWIST2	0	11.6838	0	28.7414	1.65476	0	0	0	35.0821	0	75.1695	0	0
UBP1	0	5.88486	44.1381	3.01776	2.02876	0	18.0878	4.46156	31.5616	32.7943	14.0474	26.3411	2.74396
UNCX	0	0	4.94626	10.8416	26.5567	32.5176	0	0	0	0	0	0	0
USF1	0	0.147657	8.72306	0	0	0	14.6139	54.3528	22.6255	0.201757	47.5665	12.7641	50.6638
USF2	0	0	12.1653	0	0	0	11.0288	48.0197	17.8451	0	57.1645	9.51936	54.4633
VAX1	0	0	149.334	0.143357	0	28.3866	0	2.76716	0	0	0	0	0
VAX2	0	0	149.334	0.143357	0	28.3866	0	2.76716	0	0	0	0	0
VDR	0	0	0	0	0	2.15726	0	0	0	7.45186	0	0	0
VENTX	0	0	186.221	0.195257	0	5.54826	0.224257	3.53426	0	0	0	0	0
VSX1	0	0	61.3533	0	0	26.8379	2.76046	20.6803	0	0	0	5.65786	0
VSX2	0	0	109.48	0	0	38.9351	1.26386	17.769	0	0	0	0.405357	0
VTN	0	0	257.314	0	0	4.20686	0	5.75836	0	0	0	0	0
WT1	106.781	42.2926	361.701	6.82716	0	0	0	78.2236	53.4228	0	20.5281	551.857	319.96
XBP1	0	0	10.4148	0	0	0	10.6524	1.72166	4.64666	0.474557	2.83496	5.03376	23.2978
YBX1	0	3.23996	5.73696	2.26806	0.576657	1.21076	0.466657	6.64746	15.2385	0	9.07806	21.7613	11.7035
YBX2	0	0.165657	0	1.14186	1.48706	3.01376	0	0	0	0	0	0	0
YY1	4.38046	0	0	0	0	0	0	0	0	0	0	0	0
YY2	1.92686	0	0	0	0	0	0	0	0	0	0	0	0
ZBED1	0	0	0	0.306857	0.379157	0	0.456257	0	0.439557	0	0.562757	0	0
ZBTB1	6.59386	0	11.1133	0	0	0	0	4.22766	0.671257	0	0.866757	13.5773	12.4299
ZBTB12	0	0	0	0	0	0	0	0	0	0	1.74406	0	0
ZBTB3	1.20546	0	0	0	0	0	0	0	0	0	0	0	0
ZBTB33	9.10266	0	3.01486	0	0	0	0	0	0	0	0	9.76416	9.55966
ZBTB4	1.83756	0	2.07886	0	0	0	0	3.67806	0	0	1.08566	3.75916	4.30726
ZBTB42	0	212.098	0	157.122	134.503	0	3.33716	0.169057	20.2966	0	218.549	0	0
ZBTB47	4.39346	0.153157	0	11.4466	28.6185	17.711	0	0	0	0	0	0	0
ZBTB49	0	0	7.93216	0	0	0	6.61836	0	3.43236	6.79936	0.590757	10.3553	0
ZBTB6	3.21216	0	0	0	0	0	0	0	0	0	0	0.657057	0
ZBTB7A	81.8411	8.24326	379.654	0	0	0	0	48.7873	47.2416	0	15.1438	481.041	242.487
ZBTB7B	4.52936	0	3.90246	0	0	0	0	0.837057	1.73796	0	0	6.86726	11.6612
ZBTB7C	1.16966	0	0.271557	0	0	0	0	0	0	0	0	3.61916	10.1003
ZEB1	36.7747	0	0	0	0	1.85176	0	0	0	0	0	0	0
ZFHX2	0	0	189.764	0	0	6.72996	0	9.86696	0	0	0	0	0
ZFHX3	0	0	181.044	0.133757	0	0.988657	0	0.553457	0	0	0	0	0
ZFP161	54.4445	22.0844	36.0562	8.26546	2.36986	4.01986	20.4801	4.93906	51.5869	8.02586	23.4234	66.0829	57.6991
ZFP42	2.19146	0	0	0	0	0	0	0	0	0	0	0	0
ZFX	59.1081	0	328.797	0	0	0	0	29.3046	12.8096	0	14.4853	521.447	220.883
ZFY	36.2633	0	79.0102	0	0	0	0	0	0	0	0	183.211	80.084
ZHX1	0	1.71856	0	3.38966	7.73746	0	4.75466	0	0	0	0	0	1.36906
ZIC1	0	0	7.97136	0	0	0	0	6.18986	0	0	5.34126	15.7879	4.09436
ZIC2	0.799257	0	7.90956	0	0	0	0	10.5687	0	0	2.95046	12.5331	9.52326
ZIC3	0	0	5.69776	0	0	0	0	9.05746	0	0	1.41496	9.35126	7.45216
ZIC4	23.9732	0	118.899	0	0	0	0	12.1278	6.95996	0	10.37	150.231	40.0494
ZIC5	9.78446	4.70476	98.8417	0	0	0	0	18.6399	12.803	0	7.81566	116.442	45.1585
ZKSCAN1	0	0.590257	0	9.67056	7.76006	0	4.85076	0	0.543657	0	4.17966	0	0
ZKSCAN3	1.59476	0	0.319157	0	0	0	0	0.219457	0.195757	0	3.51816	4.55956	1.53496
ZKSCAN4	1.59476	0	0.319157	0	0	0	0	0.219457	0.195757	0	3.51816	4.55956	1.53496
ZNF143	0	0	0	0	0	0	0	2.59886	0.677257	0	0.511257	0	0
ZNF148	69.6002	72.5822	477.381	7.61846	0	0	0.150057	155.137	86.1115	0	44.1996	702.194	364.23
ZNF187	0	0	2.83406	0.533857	3.57286	8.31796	0	0	0	0	0	0	0
ZNF202	1.77786	2.67326	35.4292	1.42796	0	0	0	20.3529	11.4019	0	2.86826	41.2209	9.13906
ZNF219	47.6954	0	12.5493	0	0	0	0	0	0	0	0	57.148	59.0667
ZNF232	0	0.458657	0	13.0073	26.9631	3.84296	0	0	0	0	0	0	0
ZNF238	0	212.098	0	157.122	134.503	0	3.33716	0.169057	20.2966	0	218.549	0	0
ZNF263	42.3952	41.1558	348.66	0	0	0	9.59476	125.845	107.747	11.3878	49.3207	581.925	252.075
ZNF274	0	1.45446	0	0	2.05626	0	17.4564	1.31686	3.84426	13.5264	1.01206	0	0
ZNF281	30.2404	48.8802	164.755	14.7501	5.46486	0	0.839157	47.2356	48.204	0	18.1426	256.192	118.63
ZNF282	0	0	2.34876	0	0	0	0	0.592757	0	2.03896	0	0.0533575	0.108157
ZNF32	0	0	0	1.70596	0.828757	0	0	0	0	0	0	0	0
ZNF333	0	0	21.5309	4.66676	11.1645	0	0.957057	0	0	0	0	0	0
ZNF35	0	0	0	0	5.80196	0	0	0	0	0	0	0	0
ZNF350	1.11046	1.29356	83.1835	0	0	0	1.34686	14.0342	18.8285	0	20.351	109.448	33.7965
ZNF354C	0.860157	0	0	1.93866	10.5715	2.94306	0	0	0	0	0	0	0
ZNF384	0	3.06406	1.29226	5.52076	8.04336	0	4.56256	0	2.63056	17.6467	0	0	0
ZNF410	0	0	0	13.8818	25.1421	0	0	0	0	0	0	0	0
ZNF423	0.443157	0	8.05436	0	0	0	0.857857	11.2642	14.0119	0.679757	15.0293	22.611	6.37366
ZNF524	8.02776	0	0	0	0	0	0	0	0	0	0	0	0
ZNF589	2.32156	0	8.84856	0	0	0.252757	0	3.41826	1.39886	0.338657	1.53686	8.86666	0.172357
ZNF652	4.39346	0.153157	0	11.4466	28.6185	17.711	0	0	0	0	0	0	0
ZNF683	0	0	3.79906	0	1.17026	0	8.51636	0	0	30.4467	0	0	3.59306
ZNF691	0	0	11.4046	0	0	0	5.28556	17.3309	22.1902	10.3226	22.8647	11.2212	1.03486
ZNF713	0	0	0	0	0	0	0.432157	0	0	0.200757	0	0	0
ZNF740	30.259	23.3933	186.62	4.05036	0	0	0	54.121	28.8176	0	18.0687	236.489	144.159
ZNF75A	0	0.840157	2.31886	2.36286	0	0	2.00786	1.15736	2.25776	12.6422	0.979357	1.90606	0
ZNF75C	0	0.840157	2.31886	2.36286	0	0	2.00786	1.15736	2.25776	12.6422	0.979357	1.90606	0
ZNF75D	0	0.840157	2.31886	2.36286	0	0	2.00786	1.15736	2.25776	12.6422	0.979357	1.90606	0
ZNF76	0.770557	0.0297575	0.672757	0	0	0	0	1.59476	1.60326	0	0.519057	9.54586	0
ZNF784	6.46786	0	0	0	0	0.277057	0	0	0	0	0	0	0
ZSCAN10	0	0	5.48696	0	0	0	2.47266	8.28506	7.77536	13.9525	8.65566	11.1254	16.141
ZSCAN16	0	0	0	0	2.64086	0	2.28256	0	0	1.57776	0.369257	0	0
ZSCAN4	0	1.69366	0	8.19406	6.64726	0	36.9709	37.0184	42.7762	3.60136	31.3458	0	0
