# Supplementary material for: Single-cell multiome of the human retina and deep learning nominate causal variants in complex eye diseases
Source: Cell Genom. 2022 Jul 27;2(8):100164. doi: 10.1016/j.xgen.2022.100164 (PMC9584034; doi:10.1016/j.xgen.2022.100164)
Supplement: Data S5. Disease genes containing coding variants, related to Figure 4 [file mmc6.xlsx]

## Sheet: Overview
Data S5. Disease genes containing coding variants, Related to Figure 4
1. Complex disease genes
2. Monogenic disease genes

## Sheet: Complex disease genes
AMD		Glaucoma		DR		Myopia		MacTel
Coding variant	Gene	Coding variant	Gene	Coding variant	Gene	Coding variant	Gene	Coding variant	Gene
rs429358	APOE	rs35195	CDH11	rs1414474	C1orf94	rs2066714	ABCA1	rs1047891	CPS1
rs10490924	ARMS2	rs3753841	COL11A1	rs1050570	HLA-B	rs2303635	AMOTL2	rs1260326	GCKR
rs9332739	C2	rs141657014	CSPG4	rs1065386	HLA-B	rs74764079	BMP3	rs17279437	SLC6A20
rs147859257	C3	rs3825942	LOXL1	rs13189822	MAN2A1	rs1064583	COL10A1
rs2230199	C3	rs1048661	LOXL1	rs7852399	MYORG	rs470117	CPT1B
rs2303790	CETP	rs116121322	LRRC27	rs12139511	MYSM1	rs61748438	CRX
rs641153	CFB	rs74315329	MYOC	rs112078442	ZNF735	rs7652177	FNDC3B
rs4151667	CFB	rs2274224	PLCE1			rs5442	GNB3
rs800292	CFH	rs7111873	RAPSN			rs807037	KAZALD1
rs1061170	CFH	rs3184504	SH2B3			rs6585847	LRIT2
rs1064583	COL10A1	rs33912345	SIX6			rs2308321	MGMT
rs10507047	FGD6	rs61751937	SVEP1			rs2308327	MGMT
rs438999	SKIV2L	rs16958445	TBC1D21			rs2229742	NRIP1
rs449643	SKIV2L	rs8140207	TRIOBP			rs17400325	PDE11A
						rs1550094	PRSS56
Synonymous variant	Gene	Synonymous variant	Gene			rs1550870	PTPN5
rs1061147	CFH	rs1893261	TLCD5			rs145581831	PYGO1
rs1061147	CFH					rs10842971	PZP
rs2285714	PLA2G12A					rs1042454	RGR
						rs146737847	SIX6
						rs33912345	SIX6
						rs6420484	TSPAN10
						rs34872037	TSPAN10
						Synonymous variant	Gene
						rs6841898	DHX15
						rs3138142	RDH5
						rs55713047	SORD

## Sheet: Monogenic disease genes
Bardet-Biedl syndrome	Cone-rod dystrophy	Congenital stationary night blindness	Leber congenital amaurosis	Optic atrophy	Retinitis pigmentosa	Usher syndrome
ADIPOR1	ABCA4	CABP4	AIPL1	ACO2	ABCA4	ABHD12
ARL6	ADAM9	CACNA1F	CABP4	AFG3L2	ADGRA3	ADGRV1
BBIP1	AIPL1	GNAT1	CCT2	MFN2	ADIPOR1	ARSG
BBS1	ATF6	GNB3	CEP290	MIEF1	AGBL5	CDH23
BBS2	C8orf37	GPR179	CLUAP1	NBAS	AHR	CEP250
BBS4	CACNA1F	GRK1	CRB1	NR2F1	ARHGEF18	CEP78
BBS5	CACNA2D4	GRM6	CRX	OPA1	ARL2BP	CIB2
BBS7	CDHR1	LRIT3	DTHD1	RTN4IP1	ARL3	CLRN1
BBS9	CEP78	NYX	GDF6	TIMM8A	ARL6	ESPN
BBS10	CERKL	PDE6B	GUCY2D	TMEM126A	BBS1	HARS
BBS12	CFAP410	RDH5	IFT140		BBS2	MYO7A
C8orf37	CNGA3	RHO	IMPDH1		BEST1	PCDH15
CEP19	CNGB3	SAG	IQCB1		C8orf37	USH1C
CEP290	CNNM4	SLC24A1	KCNJ13		CA4	USH1G
IFT172	CRX	TRPM1	LCA5		CERKL	USH2A
IFT27	GNAT2		LRAT		CLCC1	WHRN
INPP5E	GUCA1A		NMNAT1		CLRN1
KCNJ13	GUCY2D		OTX2		CNGA1
LZTFL1	IFT81		PRPH2		CNGB1
MKKS	KCNV2		RD3		CRB1
MKS1	KIZ		RDH12		CRX
NPHP1	LRAT		RPE65		CWC27
SDCCAG8	MAK		RPGRIP1		CYP4V2
TRIM32	MERTK		SPATA7		DHDDS
TTC8	MVK		TULP1		DHX38
	NEK2				EMC1
	NEUROD1				ENSA
	NR2E3				EYS
	NRL				FAM161A
	PCARE				FSCN2
	PDE6A				GUCA1B
	PDE6B				HGSNAT
	PDE6C				HK1
	PDE6G				IDH3B
	PDE6H				IFT140
	PITPNM3				IFT172
	POC1B				IMPDH1
	POMGNT1				IMPG1
	PRCD				IMPG2
	PROM1				KIAA1549
	PROM1				KIF3B
	PROS1				KIZ
	PRPH2				KLHL7
	RAB28				LRAT
	RAX2				MAK
	RBP3				MERTK
	RDH5				MVK
	REEP6				NEK2
	RGR				NEUROD1
	RHO				NR2E3
	RIMS1				NRL
	RLBP1				OFD1
	RP1				PCARE
	RP1L1				PDE6A
	RPE65				PDE6B
	RPGR				PDE6G
	RPGRIP1				POMGNT1
	SAG				PRCD
	SAMD11				PROM1
	SEMA4A				PROS1
	SLC4A7				PRPF3
	SLC7A14				PRPF31
	SPATA7				PRPF4
	TRNT1				PRPF6
	TTC8				PRPF8
	TTLL5				PRPH2
	TULP1				RBP3
	UNC119				RDH12
	USH2A				REEP6
	WDR34				RGR
	ZNF408				RHO
	ZNF513				RLBP1
					ROM1
					RP1
					RP1L1
					RP2
					RP9
					RPE65
					RPGR
					SAG
					SAMD11
					SEMA4A
					SLC7A14
					SNRNP200
					SPATA7
					SPP2
					TOPORS
					TRNT1
					TTC8
					TULP1
					USH2A
					ZNF408
					ZNF513
