# Supplementary material for: Single-cell multiome of the human retina and deep learning nominate causal variants in complex eye diseases
Source: Cell Genom. 2022 Jul 27;2(8):100164. doi: 10.1016/j.xgen.2022.100164 (PMC9584034; doi:10.1016/j.xgen.2022.100164)
Supplement: Data S7. H3K27ac HiChIP loops and intersecting genes, related to Figure 5 [file mmc8.xlsx]

## Sheet: H3K27ac_HiChIP_loops
Data S7. H3K27ac HiChIP loops and intersecting genes, Related to Figure 5
anchor_1_chr	anchor_1_start	anchor_1_end	anchor_1_intersecting_genes	anchor_2_chr	anchor_2_start	anchor_2_end	anchor_2_intersecting_genes
chr1	1660000	1670000	MMP23B, SLC35E2B	chr1	1720000	1730000	SLC35E2A, CDK11A
chr1	1770000	1775000	NADK	chr1	1905000	1910000
chr1	1775000	1800000	NADK, GNB1	chr1	1875000	1900000	GNB1
chr1	1805000	1810000	GNB1	chr1	1885000	1890000	GNB1
chr1	1830000	1835000	GNB1	chr1	1885000	1890000	GNB1
chr1	1830000	1840000	GNB1	chr1	1880000	1890000	GNB1
chr1	1925000	1950000	CFAP74	chr1	2025000	2050000	GABRD
chr1	1950000	1975000	CFAP74	chr1	2150000	2175000	PRKCZ
chr1	1960000	1965000	CFAP74	chr1	2040000	2045000
chr1	2175000	2200000	FAAP20, PRKCZ	chr1	2375000	2400000	RER1, MORN1
chr1	2190000	2200000	FAAP20	chr1	2370000	2380000	MORN1
chr1	2410000	2415000	PEX10	chr1	2545000	2550000	TNFRSF14-AS1
chr1	2460000	2470000	PLCH2	chr1	2520000	2530000	HES5, PANK4
chr1	2470000	2480000	PLCH2	chr1	2520000	2530000	HES5, PANK4
chr1	2820000	2830000		chr1	3420000	3430000	PRDM16
chr1	3000000	3025000	ACTRT2	chr1	3400000	3425000	PRDM16
chr1	3450000	3475000	ARHGEF16	chr1	3600000	3625000	MEGF6
chr1	3900000	3925000	C1orf174, LINC01134	chr1	4650000	4675000	AJAP1
chr1	3900000	3925000	C1orf174, LINC01134	chr1	5950000	5975000	NPHP4
chr1	3910000	3920000	LINC01134	chr1	4820000	4830000
chr1	4650000	4660000	AJAP1	chr1	4820000	4830000
chr1	4650000	4675000	AJAP1	chr1	5750000	5775000
chr1	5500000	5525000		chr1	5725000	5750000
chr1	5510000	5515000		chr1	5745000	5750000
chr1	5510000	5520000		chr1	5910000	5920000	NPHP4
chr1	6050000	6060000	KCNAB2	chr1	6180000	6190000	RPL22, CHD5
chr1	6050000	6060000	KCNAB2	chr1	6240000	6250000	HES3, GPR153
chr1	6050000	6075000	KCNAB2	chr1	6325000	6350000	ACOT7
chr1	6225000	6250000	LINC00337, HES3, ICMT, GPR153	chr1	6400000	6425000	ESPN, HES2
chr1	6225000	6250000	LINC00337, HES3, ICMT, GPR153	chr1	6425000	6450000	MIR4252, ESPN
chr1	6240000	6250000	HES3, GPR153	chr1	6340000	6350000	ACOT7
chr1	6250000	6255000	GPR153	chr1	6340000	6345000	ACOT7
chr1	6350000	6375000	ACOT7	chr1	6475000	6500000	PLEKHG5
chr1	6700000	6725000	LINC01672, DNAJC11	chr1	7050000	7075000	CAMTA1
chr1	6700000	6725000	LINC01672, DNAJC11	chr1	7200000	7225000	CAMTA1
chr1	6720000	6730000	LINC01672	chr1	7640000	7650000	CAMTA1
chr1	6790000	6800000	CAMTA1	chr1	7640000	7650000	CAMTA1
chr1	7040000	7045000	CAMTA1	chr1	7205000	7210000	CAMTA1
chr1	7070000	7080000	CAMTA1	chr1	7220000	7230000	CAMTA1
chr1	7225000	7250000	CAMTA1	chr1	7625000	7650000	CAMTA1
chr1	7660000	7670000	CAMTA1	chr1	7910000	7920000	TNFRSF9
chr1	7665000	7670000	CAMTA1	chr1	7900000	7905000
chr1	7680000	7690000	CAMTA1	chr1	7740000	7750000	CAMTA1
chr1	7680000	7685000	CAMTA1	chr1	7750000	7755000	CAMTA1
chr1	7975000	7980000	PARK7	chr1	8310000	8315000
chr1	8010000	8020000	ERRFI1	chr1	8310000	8320000	SLC45A1
chr1	8020000	8030000	ERRFI1	chr1	8310000	8320000	SLC45A1
chr1	8350000	8375000	RERE	chr1	8675000	8700000	RERE
chr1	8550000	8575000	RERE	chr1	8650000	8675000	RERE
chr1	8550000	8575000	RERE	chr1	8850000	8875000	MIR6728, ENO1
chr1	8575000	8600000	RERE	chr1	8675000	8700000	RERE
chr1	8815000	8820000	RERE	chr1	8875000	8880000	ENO1-AS1, ENO1
chr1	9110000	9115000	GPR157	chr1	9490000	9495000
chr1	9250000	9275000	H6PD	chr1	9475000	9500000
chr1	9500000	9510000		chr1	9560000	9570000	SLC25A33
chr1	9500000	9510000		chr1	9580000	9590000	TMEM201, SLC25A33
chr1	9540000	9545000	SLC25A33	chr1	9585000	9590000	TMEM201, SLC25A33
chr1	9540000	9550000	SLC25A33	chr1	9590000	9600000	TMEM201
chr1	9620000	9630000		chr1	9860000	9870000	CTNNBIP1
chr1	9625000	9650000		chr1	10425000	10450000	CORT, CENPS-CORT, CENPS
chr1	9780000	9790000	CLSTN1	chr1	9860000	9870000	CTNNBIP1
chr1	9790000	9800000	CLSTN1	chr1	9840000	9850000	CTNNBIP1
chr1	10090000	10100000	UBE4B	chr1	10150000	10160000	UBE4B
chr1	10155000	10160000	UBE4B	chr1	10210000	10215000	KIF1B
chr1	10200000	10225000	KIF1B	chr1	10300000	10325000	KIF1B
chr1	10200000	10225000	KIF1B	chr1	10325000	10350000	KIF1B
chr1	10200000	10225000	KIF1B	chr1	10400000	10425000	PGD
chr1	10210000	10215000	KIF1B	chr1	10250000	10255000	KIF1B
chr1	10510000	10520000	PEX14	chr1	10870000	10880000
chr1	10515000	10520000	PEX14	chr1	10935000	10940000
chr1	10525000	10550000	PEX14	chr1	10650000	10675000	CASZ1
chr1	10530000	10540000	PEX14	chr1	10790000	10800000	CASZ1
chr1	10530000	10540000	PEX14	chr1	10860000	10870000
chr1	10535000	10540000	PEX14	chr1	10790000	10795000	CASZ1
chr1	10690000	10695000	CASZ1	chr1	10790000	10795000	CASZ1
chr1	10690000	10695000	CASZ1	chr1	10795000	10800000	CASZ1
chr1	10705000	10710000	CASZ1	chr1	10750000	10755000	CASZ1
chr1	10710000	10715000	CASZ1	chr1	10750000	10755000	CASZ1
chr1	10750000	10755000	CASZ1	chr1	10790000	10795000	CASZ1
chr1	10755000	10760000	CASZ1	chr1	10790000	10795000	CASZ1
chr1	10800000	10805000		chr1	10850000	10855000
chr1	10800000	10805000		chr1	10865000	10870000
chr1	11025000	11050000	TARDBP, MASP2	chr1	11625000	11650000	FBXO2
chr1	11030000	11040000	TARDBP, MASP2	chr1	11640000	11650000	FBXO2
chr1	11225000	11250000	MTOR	chr1	11625000	11650000	FBXO2
chr1	11300000	11325000		chr1	11625000	11650000	FBXO2
chr1	11660000	11670000	FBXO44, FBXO6	chr1	11710000	11720000	DRAXIN
chr1	11840000	11845000	CLCN6, NPPA-AS1	chr1	11895000	11900000
chr1	11840000	11850000	NPPA, CLCN6, NPPA-AS1	chr1	11890000	11900000
chr1	12120000	12130000	TNFRSF8	chr1	12650000	12660000	AADACL4
chr1	12125000	12130000	TNFRSF8	chr1	12205000	12210000	TNFRSF1B
chr1	12510000	12520000	VPS13D	chr1	12570000	12580000	MIR6730, DHRS3
chr1	12510000	12520000	VPS13D	chr1	12610000	12620000	DHRS3
chr1	13350000	13375000	PRAMEF19	chr1	13950000	13975000
chr1	13650000	13675000		chr1	13825000	13850000	PRDM2
chr1	13650000	13675000		chr1	13950000	13975000
chr1	13650000	13675000		chr1	15025000	15050000	KAZN
chr1	13670000	13680000		chr1	13950000	13960000
chr1	13960000	13970000		chr1	15040000	15050000	KAZN
chr1	14100000	14125000		chr1	14400000	14425000
chr1	14100000	14125000		chr1	14850000	14875000	KAZN
chr1	14100000	14110000		chr1	15040000	15050000	KAZN
chr1	14120000	14130000		chr1	15030000	15040000	KAZN
chr1	15125000	15150000	TMEM51-AS1	chr1	15425000	15450000	CTRC, EFHD2
chr1	15130000	15140000	TMEM51-AS1	chr1	15290000	15300000	FHAD1
chr1	15325000	15330000	FHAD1	chr1	15425000	15430000	EFHD2
chr1	15590000	15600000	DNAJC16	chr1	15740000	15750000	SLC25A34, TMEM82
chr1	15800000	15825000	UQCRHL	chr1	15950000	15975000	ZBTB17
chr1	16070000	16080000	FAM131C	chr1	16350000	16360000	FBXO42, SZRD1
chr1	16075000	16080000		chr1	16185000	16190000
chr1	16075000	16100000		chr1	16175000	16200000	ARHGEF19
chr1	16200000	16225000	ARHGEF19	chr1	16350000	16375000	FBXO42, SZRD1
chr1	16225000	16250000	CPLANE2, FBXO42	chr1	16350000	16375000	FBXO42, SZRD1
chr1	16600000	16625000	NBPF1	chr1	17025000	17050000	SDHB
chr1	16620000	16630000		chr1	16940000	16950000	CROCC
chr1	16720000	16730000		chr1	234770000	234780000
chr1	17050000	17060000	SDHB	chr1	17400000	17410000	PADI6, RCC2
chr1	17055000	17060000		chr1	17120000	17125000
chr1	17060000	17070000	PADI2	chr1	17110000	17120000	PADI2
chr1	17060000	17065000		chr1	17235000	17240000	PADI1
chr1	17060000	17070000	PADI2	chr1	17230000	17240000	PADI1
chr1	17100000	17125000	PADI2	chr1	17400000	17425000	PADI6, RCC2
chr1	17120000	17130000		chr1	17230000	17240000	PADI1
chr1	17120000	17130000		chr1	17410000	17420000	RCC2
chr1	17125000	17130000		chr1	17230000	17235000	PADI1
chr1	17475000	17500000		chr1	18075000	18100000
chr1	17475000	17500000		chr1	18575000	18600000
chr1	17475000	17500000		chr1	17600000	17625000	ARHGEF10L
chr1	17500000	17505000		chr1	17605000	17610000	ARHGEF10L
chr1	17625000	17650000	ARHGEF10L	chr1	18575000	18600000
chr1	17650000	17675000	ARHGEF10L	chr1	17900000	17925000
chr1	17900000	17925000		chr1	18575000	18600000
chr1	17920000	17925000		chr1	18300000	18305000	IGSF21
chr1	17920000	17930000		chr1	18300000	18310000	IGSF21
chr1	18100000	18110000	IGSF21	chr1	18190000	18200000	IGSF21
chr1	18595000	18600000		chr1	18820000	18825000
chr1	18600000	18625000		chr1	18800000	18825000
chr1	18875000	18900000	MIR4695, MIR1290, ALDH4A1	chr1	19225000	19250000	EMC1-AS1, EMC1
chr1	18875000	18900000	MIR4695, MIR1290, ALDH4A1	chr1	19650000	19675000	MINOS1-NBL1, NBL1, HTR6
chr1	18900000	18910000	IFFO2, ALDH4A1	chr1	19090000	19100000	UBR4
chr1	18900000	18925000	IFFO2, ALDH4A1	chr1	19075000	19100000	UBR4
chr1	19150000	19175000	UBR4	chr1	19650000	19675000	MINOS1-NBL1, NBL1, HTR6
chr1	19175000	19200000	UBR4	chr1	19650000	19675000	MINOS1-NBL1, NBL1, HTR6
chr1	19340000	19345000	CAPZB	chr1	19650000	19655000	MINOS1-NBL1, NBL1
chr1	19375000	19400000	CAPZB	chr1	19625000	19650000	MINOS1, MINOS1-NBL1, NBL1
chr1	19480000	19490000	CAPZB	chr1	19540000	19550000
chr1	19910000	19920000	OTUD3	chr1	20490000	20500000	MUL1
chr1	19915000	19920000		chr1	20150000	20155000	PLA2G2F
chr1	19925000	19950000		chr1	20150000	20175000	PLA2G2F, PLA2G2C
chr1	20200000	20225000		chr1	20350000	20375000	LINC01141, VWA5B1
chr1	20200000	20225000		chr1	20475000	20500000	CAMK2N1, MUL1
chr1	20210000	20215000		chr1	20490000	20495000
chr1	20350000	20375000	LINC01141, VWA5B1	chr1	20475000	20500000	CAMK2N1, MUL1
chr1	20360000	20370000	LINC01141	chr1	20480000	20490000	CAMK2N1
chr1	20520000	20525000		chr1	20635000	20640000	PINK1
chr1	20520000	20530000		chr1	21200000	21210000
chr1	20675000	20700000	KIF17	chr1	21350000	21375000
chr1	20690000	20695000	KIF17	chr1	21200000	21205000
chr1	20690000	20700000	KIF17	chr1	21200000	21210000
chr1	20980000	20990000	MIR1256, EIF4G3	chr1	21190000	21200000
chr1	21225000	21250000	ECE1	chr1	21550000	21575000	ALPL
chr1	21225000	21250000	ECE1	chr1	21950000	21975000
chr1	21230000	21235000	ECE1	chr1	21365000	21370000
chr1	21230000	21240000	ECE1	chr1	21360000	21370000
chr1	21350000	21375000		chr1	21950000	21975000
chr1	21500000	21525000	ALPL	chr1	21650000	21675000	RAP1GAP
chr1	21510000	21520000	ALPL	chr1	21570000	21580000	ALPL
chr1	22125000	22150000	WNT4	chr1	22625000	22650000	MIR6127, C1QA, C1QC
chr1	22130000	22140000	WNT4	chr1	22270000	22280000
chr1	22130000	22135000	WNT4	chr1	22415000	22420000
chr1	22420000	22425000		chr1	22640000	22645000	C1QC
chr1	22420000	22430000		chr1	22640000	22650000	C1QC
chr1	22450000	22460000	ZBTB40	chr1	22610000	22620000
chr1	22520000	22530000	ZBTB40	chr1	22630000	22640000	MIR6127, C1QA
chr1	22675000	22700000		chr1	22875000	22900000	EPHB2
chr1	22700000	22705000		chr1	22885000	22890000	EPHB2
chr1	22970000	22980000		chr1	23180000	23190000
chr1	22975000	22980000		chr1	23185000	23190000
chr1	23100000	23105000	LUZP1	chr1	23170000	23175000	LUZP1
chr1	23100000	23110000	LUZP1	chr1	23180000	23190000
chr1	23525000	23550000	E2F2	chr1	23900000	23925000	CNR2
chr1	23540000	23550000		chr1	23630000	23640000	MDS2
chr1	23545000	23550000		chr1	23635000	23640000	MDS2
chr1	24050000	24075000	MYOM3	chr1	24375000	24400000	STPG1
chr1	24175000	24200000	IFNLR1	chr1	24625000	24650000	SRRM1
chr1	24190000	24200000		chr1	24390000	24400000	STPG1
chr1	24200000	24205000	LOC284632	chr1	24390000	24395000	STPG1
chr1	24200000	24210000	LOC284632	chr1	24620000	24630000
chr1	24400000	24425000	NIPAL3, STPG1	chr1	24625000	24650000	SRRM1
chr1	24675000	24700000		chr1	25200000	25225000	SYF2
chr1	24685000	24690000		chr1	24835000	24840000	CLIC4
chr1	24690000	24700000		chr1	24830000	24840000	CLIC4
chr1	24770000	24780000	CLIC4	chr1	24820000	24830000	CLIC4
chr1	24845000	24850000		chr1	25100000	25105000
chr1	24845000	24850000		chr1	25205000	25210000
chr1	24850000	24875000		chr1	25200000	25225000	SYF2
chr1	24930000	24940000	RUNX3	chr1	25100000	25110000
chr1	25225000	25250000	RSRP1, SYF2	chr1	25325000	25350000	TMEM50A, RHD
chr1	25225000	25250000	RSRP1, SYF2	chr1	25800000	25825000	LOC646471, SELENON, MTFR1L
chr1	25250000	25260000		chr1	25340000	25350000	TMEM50A
chr1	25400000	25425000	RHCE	chr1	25500000	25525000	MACO1
chr1	25400000	25425000	RHCE	chr1	25800000	25825000	LOC646471, SELENON, MTFR1L
chr1	25500000	25525000	MACO1	chr1	25775000	25800000	MAN1C1
chr1	25620000	25630000	MAN1C1	chr1	25790000	25800000
chr1	25875000	25900000	STMN1	chr1	26150000	26175000	FAM110D, ZNF593
chr1	25895000	25900000	STMN1	chr1	25995000	26000000	PAFAH2
chr1	26025000	26050000	SLC30A2, EXTL1	chr1	26150000	26175000	FAM110D, ZNF593
chr1	26100000	26110000		chr1	26320000	26330000	CD52, CRYBG2
chr1	26105000	26110000		chr1	26145000	26150000
chr1	26110000	26115000	PDIK1L	chr1	26230000	26235000	CEP85
chr1	26160000	26170000	FAM110D, ZNF593	chr1	26230000	26240000	CEP85
chr1	26170000	26180000	ZNF593, CNKSR1	chr1	26230000	26240000	CEP85
chr1	26600000	26605000		chr1	26785000	26790000	PIGV
chr1	26600000	26625000		chr1	26775000	26800000	PIGV, ARID1A
chr1	26600000	26625000		chr1	26875000	26900000	GPATCH3, GPN2
chr1	26620000	26625000		chr1	26690000	26695000
chr1	26690000	26700000	ARID1A	chr1	26780000	26790000	PIGV, ARID1A
chr1	26710000	26720000	ARID1A	chr1	26760000	26770000	ARID1A
chr1	27050000	27055000		chr1	27085000	27090000
chr1	27100000	27110000	SLC9A1	chr1	27280000	27290000	WDTC1
chr1	27100000	27105000	SLC9A1	chr1	27385000	27390000
chr1	27190000	27200000		chr1	27280000	27290000	WDTC1
chr1	27310000	27320000		chr1	27380000	27390000	CD164L2
chr1	27610000	27620000	FGR	chr1	27660000	27670000	IFI6
chr1	27850000	27875000	PPP1R8, THEMIS2	chr1	27975000	28000000	EYA3
chr1	27850000	27875000	PPP1R8, THEMIS2	chr1	28200000	28225000	DNAJC8
chr1	27855000	27860000		chr1	27980000	27985000	EYA3
chr1	27855000	27860000		chr1	28205000	28210000	DNAJC8
chr1	28075000	28100000	EYA3	chr1	28200000	28225000	DNAJC8
chr1	28090000	28095000		chr1	28205000	28210000	DNAJC8
chr1	28250000	28275000	SESN2	chr1	28575000	28600000	SNHG12, SNORD99, SNORA61, SNORA44, SNORA16A, RAB42, TAF12, TRNAU1AP
chr1	28360000	28370000	PHACTR4	chr1	28600000	28610000	TAF12
chr1	28510000	28520000	RCC1, SNHG3	chr1	28870000	28880000	OPRD1
chr1	28515000	28520000	RCC1	chr1	28600000	28605000	TAF12
chr1	28640000	28650000	RNU11, TAF12	chr1	28730000	28740000	YTHDF2
chr1	28670000	28680000	GMEB1	chr1	28720000	28730000
chr1	28785000	28790000		chr1	28875000	28880000
chr1	28825000	28850000	OPRD1	chr1	29875000	29900000
chr1	28880000	28885000		chr1	29030000	29035000	EPB41
chr1	28880000	28890000	EPB41	chr1	29030000	29040000	EPB41
chr1	28880000	28885000		chr1	29195000	29200000	MECR
chr1	28900000	28910000	EPB41	chr1	28960000	28970000	EPB41
chr1	28900000	28910000	EPB41	chr1	29210000	29220000	MECR
chr1	28920000	28930000	EPB41	chr1	28970000	28980000	EPB41
chr1	29075000	29100000	EPB41	chr1	29175000	29200000	SRSF4, MECR
chr1	29225000	29250000	PTPRU, MECR	chr1	29675000	29700000
chr1	29225000	29250000	PTPRU, MECR	chr1	30075000	30100000
chr1	29225000	29250000	PTPRU, MECR	chr1	30700000	30725000	MATN1, MATN1-AS1
chr1	29225000	29250000	PTPRU, MECR	chr1	30875000	30900000	SDC3
chr1	29240000	29250000	PTPRU	chr1	30710000	30720000	MATN1, MATN1-AS1
chr1	29250000	29275000	PTPRU	chr1	30225000	30250000
chr1	29375000	29400000		chr1	30700000	30725000	MATN1, MATN1-AS1
chr1	29500000	29525000		chr1	30100000	30125000
chr1	29500000	29525000		chr1	30675000	30700000
chr1	30800000	30805000		chr1	30910000	30915000
chr1	31175000	31200000	NKAIN1	chr1	31325000	31350000	ZCCHC17
chr1	31180000	31185000	NKAIN1	chr1	31330000	31335000	ZCCHC17
chr1	31180000	31190000	NKAIN1	chr1	31410000	31420000	SERINC2
chr1	31550000	31575000		chr1	31775000	31800000	SPOCD1
chr1	31650000	31675000	COL16A1	chr1	31775000	31800000	SPOCD1
chr1	31650000	31675000	COL16A1	chr1	32050000	32075000	KHDRBS1, TMEM39B
chr1	31750000	31775000	MIR4254, ADGRB2	chr1	32050000	32075000	KHDRBS1, TMEM39B
chr1	31760000	31770000	ADGRB2	chr1	32060000	32070000	KHDRBS1
chr1	32010000	32020000	KHDRBS1	chr1	32060000	32070000	KHDRBS1
chr1	32400000	32425000		chr1	33075000	33100000	AZIN2, AK2
chr1	32925000	32950000	RNF19B	chr1	33050000	33075000	AK2
chr1	32930000	32940000	RNF19B	chr1	33040000	33050000	AK2
chr1	33125000	33150000	TRIM62	chr1	33450000	33475000	ZSCAN20
chr1	33210000	33220000		chr1	33460000	33470000
chr1	33290000	33300000	ZNF362	chr1	33370000	33380000	PHC2
chr1	33290000	33300000	ZNF362	chr1	33450000	33460000
chr1	33370000	33380000	PHC2	chr1	33420000	33430000	PHC2
chr1	33625000	33650000	CSMD2	chr1	34150000	34175000	C1orf94, CSMD2
chr1	33625000	33650000	CSMD2	chr1	34725000	34750000	SMIM12
chr1	33630000	33640000	CSMD2	chr1	34600000	34610000
chr1	34110000	34115000	CSMD2	chr1	34595000	34600000
chr1	34850000	34875000	DLGAP3, SMIM12	chr1	35175000	35200000	SFPQ
chr1	34850000	34875000	DLGAP3, SMIM12	chr1	35300000	35325000	ZMYM4
chr1	35175000	35200000	SFPQ	chr1	35275000	35300000	ZMYM4
chr1	35175000	35200000	SFPQ	chr1	35775000	35800000
chr1	35440000	35450000	KIAA0319L	chr1	35770000	35780000
chr1	35455000	35460000	KIAA0319L	chr1	35560000	35565000	NCDN
chr1	35565000	35570000	NCDN	chr1	35720000	35725000	CLSPN
chr1	35565000	35570000	NCDN	chr1	35725000	35730000	CLSPN
chr1	35565000	35570000	NCDN	chr1	35775000	35780000
chr1	35640000	35650000	PSMB2	chr1	35700000	35710000
chr1	35640000	35645000	PSMB2	chr1	35710000	35715000	C1orf216
chr1	35720000	35730000	CLSPN	chr1	35770000	35780000
chr1	36100000	36110000	COL8A2	chr1	36180000	36190000	MAP7D1
chr1	36100000	36105000	COL8A2	chr1	36420000	36425000	OSCP1
chr1	36150000	36155000	TRAPPC3	chr1	36185000	36190000
chr1	36150000	36160000	TRAPPC3, MAP7D1	chr1	36280000	36290000	THRAP3
chr1	36150000	36160000	TRAPPC3, MAP7D1	chr1	36390000	36400000	LSM10
chr1	36550000	36575000		chr1	37425000	37450000
chr1	36570000	36580000		chr1	37030000	37040000	GRIK3
chr1	36700000	36725000		chr1	36850000	36875000	GRIK3
chr1	36700000	36725000		chr1	37025000	37050000	GRIK3
chr1	37450000	37460000	LINC01137	chr1	37680000	37690000	C1orf109
chr1	37575000	37600000	GNL2	chr1	37675000	37700000	C1orf109, CDCA8
chr1	37575000	37600000	GNL2	chr1	37850000	37875000	MTF1, INPP5B
chr1	37890000	37900000	INPP5B	chr1	37970000	37980000	SF3A3
chr1	38020000	38030000	UTP11	chr1	38830000	38840000	RRAGC
chr1	38025000	38050000	POU3F1	chr1	38575000	38600000
chr1	38610000	38620000		chr1	38810000	38820000
chr1	38870000	38880000	MYCBP, RRAGC, LOC105378663, GJA9-MYCBP, GJA9	chr1	38990000	39000000	AKIRIN1
chr1	39100000	39105000	MACF1	chr1	39190000	39195000	MACF1
chr1	39100000	39105000	MACF1	chr1	39260000	39265000	MACF1
chr1	39100000	39125000	MACF1	chr1	39250000	39275000	MACF1
chr1	39100000	39125000	MACF1	chr1	39525000	39550000	BMP8A, PPIEL
chr1	39190000	39200000	MACF1	chr1	39240000	39250000	MACF1
chr1	39200000	39210000	MACF1	chr1	39260000	39270000	MACF1
chr1	39275000	39300000	MACF1	chr1	39375000	39400000	MACF1
chr1	39275000	39300000	MACF1	chr1	39400000	39425000	KIAA0754, MACF1
chr1	39600000	39610000		chr1	39650000	39660000	NT5C1A
chr1	39600000	39625000	HEYL	chr1	39700000	39725000	PPIE
chr1	39605000	39610000		chr1	39715000	39720000	PPIE
chr1	39820000	39830000		chr1	39970000	39980000
chr1	39920000	39930000		chr1	39970000	39980000
chr1	39920000	39930000		chr1	40030000	40040000
chr1	40125000	40150000		chr1	40325000	40350000	SMAP2
chr1	40140000	40145000		chr1	40335000	40340000
chr1	40140000	40150000		chr1	40400000	40410000	SMAP2
chr1	40150000	40175000	RLF	chr1	40250000	40275000	TMCO2, ZMPSTE24
chr1	40610000	40620000		chr1	40840000	40850000	KCNQ4
chr1	40850000	40860000		chr1	40950000	40960000
chr1	41260000	41270000		chr1	41430000	41440000
chr1	41265000	41270000		chr1	41415000	41420000
chr1	41570000	41580000	HIVEP3	chr1	42160000	42170000	GUCA2A
chr1	42125000	42150000		chr1	42725000	42750000	CLDN19, P3H1
chr1	42325000	42350000	FOXJ3	chr1	42450000	42475000	ZMYND12, PPCS, CCDC30
chr1	42325000	42350000	FOXJ3	chr1	42725000	42750000	CLDN19, P3H1
chr1	42575000	42600000	CCDC30	chr1	42725000	42750000	CLDN19, P3H1
chr1	42770000	42780000	C1orf50	chr1	43070000	43080000
chr1	42775000	42800000	C1orf50, TMEM269	chr1	43050000	43075000
chr1	42920000	42925000		chr1	43070000	43075000
chr1	42920000	42930000	SLC2A1	chr1	43070000	43080000
chr1	43220000	43230000	EBNA1BP2, CFAP57	chr1	43410000	43420000	SZT2
chr1	43225000	43250000	EBNA1BP2, CFAP57	chr1	43375000	43400000	SZT2, MED8
chr1	43525000	43550000	PTPRF	chr1	43700000	43725000	KDM4A-AS1, KDM4A, LOC101929592, ST3GAL3
chr1	43525000	43550000	PTPRF	chr1	43925000	43950000	ARTN, IPO13, ST3GAL3
chr1	43525000	43550000	PTPRF	chr1	44025000	44050000	SLC6A9
chr1	43750000	43775000	ST3GAL3	chr1	43925000	43950000	ARTN, IPO13, ST3GAL3
chr1	43770000	43780000	ST3GAL3	chr1	43920000	43930000	ST3GAL3
chr1	44010000	44015000	SLC6A9	chr1	44045000	44050000
chr1	44200000	44225000	DMAP1, ERI3	chr1	44575000	44600000	RNF220
chr1	44210000	44220000	DMAP1	chr1	44290000	44300000	ERI3
chr1	44800000	44825000	PLK3, BTBD19, PTCH2	chr1	44975000	45000000	EIF2B3
chr1	44800000	44825000	PLK3, BTBD19, PTCH2	chr1	45300000	45325000	LINC01144, ZSWIM5
chr1	44825000	44850000	PTCH2	chr1	44975000	45000000	EIF2B3
chr1	44825000	44850000	PTCH2	chr1	45300000	45325000	LINC01144, ZSWIM5
chr1	44825000	44850000	PTCH2	chr1	45475000	45500000	CCDC163, TESK2
chr1	45000000	45025000	UROD, HECTD3, ZSWIM5	chr1	45475000	45500000	CCDC163, TESK2
chr1	45010000	45015000	UROD, HECTD3	chr1	45300000	45305000	LINC01144, ZSWIM5
chr1	45010000	45020000	UROD, HECTD3, ZSWIM5	chr1	45490000	45500000	CCDC163, TESK2
chr1	45350000	45375000	TESK2	chr1	45875000	45900000	MAST2
chr1	45355000	45360000	TESK2	chr1	45490000	45495000	CCDC163, TESK2
chr1	45500000	45525000	MMACHC, CCDC163, PRDX1	chr1	45875000	45900000	MAST2
chr1	45500000	45525000	MMACHC, CCDC163, PRDX1	chr1	46175000	46200000	TSPAN1, POMGNT1, PIK3R3
chr1	45510000	45520000	MMACHC, PRDX1	chr1	45560000	45570000	AKR1A1
chr1	45510000	45515000	MMACHC, PRDX1	chr1	45580000	45585000	NASP
chr1	45750000	45755000	IPP	chr1	45795000	45800000	MAST2
chr1	46030000	46035000	MAST2	chr1	46175000	46180000	TSPAN1, PIK3R3
chr1	46030000	46040000	MAST2	chr1	46170000	46180000	TSPAN1, PIK3R3
chr1	46425000	46450000	LINC01398	chr1	46525000	46550000	KNCN, MKNK1-AS1
chr1	46440000	46450000	LINC01398	chr1	46720000	46730000
chr1	46445000	46450000	LINC01398	chr1	46525000	46530000
chr1	46450000	46475000	LINC01398	chr1	46750000	46775000	CYP4B1
chr1	46725000	46750000		chr1	46975000	47000000
chr1	46920000	46930000	CYP4A11	chr1	47150000	47160000
chr1	47175000	47200000	LINC00853, PDZK1IP1	chr1	47700000	47725000
chr1	47200000	47225000	TAL1	chr1	47400000	47425000	FOXE3, LINC01389
chr1	47380000	47390000	LINC01389	chr1	47720000	47730000
chr1	47425000	47450000	FOXD2-AS1, FOXD2	chr1	47700000	47725000
chr1	47430000	47440000	FOXD2-AS1, FOXD2	chr1	47710000	47720000
chr1	48100000	48125000		chr1	48475000	48500000
chr1	48105000	48110000		chr1	48200000	48205000
chr1	48550000	48575000	AGBL4	chr1	50325000	50350000
chr1	48575000	48600000	AGBL4	chr1	48800000	48825000	AGBL4
chr1	48675000	48680000	AGBL4	chr1	48815000	48820000	AGBL4
chr1	48675000	48700000	AGBL4	chr1	50325000	50350000
chr1	48800000	48825000	AGBL4	chr1	50325000	50350000
chr1	48900000	48925000	AGBL4	chr1	50325000	50350000
chr1	50350000	50375000		chr1	50700000	50725000	FAF1
chr1	50750000	50775000	FAF1	chr1	51025000	51050000
chr1	50775000	50800000	FAF1	chr1	51175000	51200000
chr1	50925000	50950000	FAF1	chr1	51175000	51200000
chr1	51500000	51525000	EPS15	chr1	51600000	51625000	OSBPL9
chr1	51900000	51905000		chr1	52000000	52005000
chr1	52120000	52130000		chr1	52290000	52300000	ZFYVE9
chr1	52125000	52130000		chr1	52685000	52690000	COA7
chr1	52125000	52150000	ZFYVE9	chr1	53175000	53200000	CPT2
chr1	52700000	52725000		chr1	53175000	53200000	CPT2
chr1	52725000	52750000	ZYG11B	chr1	52900000	52925000	ECHDC2
chr1	52725000	52750000	ZYG11B	chr1	52925000	52950000	MIR1273F, MIR5095, MIR1273G, ECHDC2, SCP2
chr1	52900000	52925000	ECHDC2	chr1	53175000	53200000	CPT2
chr1	52920000	52930000	MIR1273F, ECHDC2, SCP2	chr1	53140000	53150000	SLC1A7
chr1	53275000	53280000	LRP8	chr1	53390000	53395000
chr1	53275000	53300000	LRP8	chr1	53375000	53400000
chr1	53425000	53450000		chr1	53750000	53775000	NDC1
chr1	53830000	53840000	NDC1	chr1	54050000	54060000	MIR4781, TMEM59, TCEANC2
chr1	53850000	53860000	YIPF1	chr1	53960000	53970000	LRRC42
chr1	53850000	53875000	YIPF1	chr1	53950000	53975000	LRRC42
chr1	53850000	53875000	YIPF1	chr1	54800000	54825000	LEXM, TTC22
chr1	54050000	54075000	MIR4781, TMEM59, TCEANC2	chr1	54400000	54425000	SSBP3
chr1	54100000	54125000	TCEANC2	chr1	54475000	54500000
chr1	54120000	54130000		chr1	54480000	54490000
chr1	54275000	54300000	SSBP3	chr1	54475000	54500000
chr1	54285000	54290000	SSBP3	chr1	54325000	54330000	SSBP3
chr1	54405000	54410000	SSBP3	chr1	54485000	54490000
chr1	54500000	54525000		chr1	54775000	54800000	TTC22
chr1	54940000	54950000		chr1	54990000	55000000	TMEM61, BSND
chr1	55140000	55150000	USP24	chr1	55270000	55280000
chr1	55140000	55150000	USP24	chr1	55280000	55290000
chr1	55275000	55300000		chr1	56575000	56600000	PLPP3, LOC101929935
chr1	55280000	55290000		chr1	56580000	56590000	PLPP3, LOC101929935
chr1	55475000	55500000		chr1	56575000	56600000	PLPP3, LOC101929935
chr1	56825000	56850000		chr1	58025000	58050000	DAB1
chr1	56825000	56850000		chr1	58150000	58175000	DAB1
chr1	57425000	57450000	DAB1	chr1	57750000	57775000	DAB1
chr1	57425000	57450000	DAB1	chr1	58025000	58050000	DAB1
chr1	57750000	57775000	DAB1	chr1	58025000	58050000	DAB1
chr1	58500000	58525000	OMA1, DAB1	chr1	58650000	58675000	MYSM1
chr1	58500000	58525000	OMA1, DAB1	chr1	59750000	59775000	FGGY
chr1	58740000	58745000		chr1	59755000	59760000	FGGY
chr1	58775000	58800000	JUN, LINC01135	chr1	59275000	59300000	FGGY
chr1	58780000	58790000	JUN, LINC01135	chr1	59310000	59320000	FGGY
chr1	59970000	59980000		chr1	60120000	60130000
chr1	60275000	60300000		chr1	61025000	61050000	NFIA
chr1	60850000	60875000	NFIA, AC099792.1	chr1	61025000	61050000	NFIA
chr1	61050000	61060000	NFIA	chr1	61450000	61460000	NFIA
chr1	62170000	62180000	PATJ	chr1	62400000	62410000
chr1	62175000	62180000	PATJ	chr1	62405000	62410000
chr1	62500000	62525000	DOCK7	chr1	62725000	62750000
chr1	63615000	63620000	PGM1	chr1	64240000	64245000	UBE2U
chr1	63675000	63700000		chr1	64225000	64250000	UBE2U
chr1	64250000	64275000	UBE2U	chr1	64650000	64675000	CACHD1
chr1	64260000	64270000	UBE2U	chr1	64820000	64830000	RAVER2
chr1	64680000	64690000	CACHD1	chr1	64820000	64830000	RAVER2
chr1	65050000	65075000	MIR3671, MIR101-1	chr1	65200000	65225000	AK4
chr1	65225000	65250000	AK4, DNAJC6	chr1	65675000	65700000
chr1	65230000	65240000	AK4	chr1	65690000	65700000
chr1	65300000	65325000	DNAJC6	chr1	65400000	65425000	LEPROT, DNAJC6, LEPR
chr1	65425000	65450000	LEPROT, LEPR	chr1	65675000	65700000
chr1	65950000	65960000	PDE4B	chr1	66240000	66250000	PDE4B
chr1	65950000	65975000	PDE4B	chr1	66225000	66250000	PDE4B
chr1	65950000	65975000	PDE4B	chr1	66425000	66450000
chr1	66240000	66250000	PDE4B	chr1	66440000	66450000
chr1	66500000	66525000		chr1	66600000	66625000	SGIP1
chr1	66500000	66525000		chr1	66700000	66725000	SGIP1
chr1	66520000	66530000		chr1	66570000	66580000	SGIP1
chr1	66750000	66775000	TCTEX1D1	chr1	67125000	67150000	C1orf141
chr1	66760000	66765000	TCTEX1D1	chr1	67145000	67150000	C1orf141
chr1	66930000	66940000	MIER1	chr1	67050000	67060000	SLC35D1
chr1	66990000	67000000	SLC35D1	chr1	67140000	67150000	C1orf141
chr1	67225000	67250000	IL23R, C1orf141	chr1	67500000	67525000
chr1	67240000	67250000	IL23R	chr1	67500000	67510000
chr1	67345000	67350000	IL12RB2	chr1	67500000	67505000
chr1	67525000	67550000		chr1	67750000	67775000	GNG12
chr1	67525000	67550000		chr1	68325000	68350000
chr1	67530000	67535000		chr1	67760000	67765000	GNG12
chr1	67680000	67690000	GADD45A	chr1	67820000	67830000	GNG12
chr1	67850000	67875000	GNG12-AS1	chr1	68100000	68125000	GNG12-AS1, WLS
chr1	67850000	67875000	GNG12-AS1	chr1	68325000	68350000
chr1	68100000	68125000	GNG12-AS1, WLS	chr1	68325000	68350000
chr1	68120000	68130000	GNG12-AS1, WLS	chr1	68340000	68350000
chr1	68125000	68150000	GNG12-AS1, WLS	chr1	68225000	68250000	WLS
chr1	68575000	68600000		chr1	69725000	69750000	LRRC7
chr1	70125000	70150000	LRRC40, LRRC7	chr1	70475000	70500000
chr1	70350000	70360000	ANKRD13C, HHLA3	chr1	70410000	70420000	CTH
chr1	70520000	70530000		chr1	71050000	71060000	ZRANB2-AS1
chr1	70680000	70690000		chr1	71050000	71060000	ZRANB2-AS1
chr1	71175000	71200000	ZRANB2-AS2	chr1	71500000	71525000	NEGR1
chr1	74780000	74790000		chr1	75200000	75210000	SLC44A5
chr1	75225000	75250000	SLC44A5	chr1	75625000	75650000
chr1	75900000	75925000	ASB17, MSH4	chr1	77125000	77150000	PIGK
chr1	76150000	76175000	ST6GALNAC3	chr1	77125000	77150000	PIGK
chr1	77150000	77175000	PIGK	chr1	77525000	77550000	AK5
chr1	77150000	77175000	PIGK	chr1	78100000	78125000	GIPC2
chr1	78125000	78150000	GIPC2	chr1	78600000	78625000	IFI44L
chr1	78130000	78135000	GIPC2	chr1	78605000	78610000
chr1	78830000	78840000		chr1	79190000	79200000
chr1	83900000	83925000	TTLL7	chr1	84750000	84775000
chr1	83920000	83930000	TTLL7	chr1	84430000	84440000
chr1	83925000	83950000	TTLL7	chr1	84100000	84125000	PRKACB
chr1	84075000	84100000	PRKACB	chr1	84700000	84725000
chr1	84425000	84450000		chr1	84750000	84775000
chr1	84925000	84950000	MCOLN2	chr1	85250000	85275000	C1orf52, BCL10
chr1	85120000	85130000	WDR63	chr1	85250000	85260000	C1orf52
chr1	85300000	85310000	LOC646626	chr1	85690000	85700000	ZNHIT6
chr1	85300000	85325000	LOC646626, DDAH1	chr1	85875000	85900000	COL24A1
chr1	86375000	86400000	ODF2L	chr1	86475000	86500000	CLCA1
chr1	86375000	86400000	ODF2L	chr1	86500000	86525000	CLCA1
chr1	86375000	86400000	ODF2L	chr1	86700000	86725000	SH3GLB1
chr1	86475000	86500000	CLCA1	chr1	87075000	87100000	HS2ST1, LINC01140
chr1	86825000	86850000		chr1	87075000	87100000	HS2ST1, LINC01140
chr1	87125000	87150000	LINC01140	chr1	87950000	87975000
chr1	88990000	89000000	KYAT3, RBMXL1	chr1	89350000	89360000
chr1	88990000	89000000	KYAT3, RBMXL1	chr1	89450000	89460000
chr1	89475000	89500000		chr1	89750000	89775000	LRRC8C, LRRC8D
chr1	89500000	89525000	LRRC8B	chr1	89600000	89625000	LRRC8C-DT
chr1	89625000	89650000	LRRC8C-DT, LRRC8C, LRRC8D	chr1	89750000	89775000	LRRC8C, LRRC8D
chr1	89800000	89810000	LRRC8D	chr1	89990000	90000000	ZNF326
chr1	89800000	89825000	LRRC8D	chr1	89975000	90000000	ZNF326
chr1	90100000	90125000		chr1	90675000	90700000
chr1	90100000	90125000		chr1	91150000	91175000
chr1	90700000	90725000	BARHL2	chr1	90950000	90975000	ZNF644
chr1	90720000	90730000		chr1	90830000	90840000	LINC02609
chr1	91150000	91175000		chr1	91925000	91950000	BRDT
chr1	91275000	91300000	HFM1	chr1	91375000	91400000	HFM1
chr1	91500000	91525000	CDC7	chr1	91900000	91925000	TGFBR3
chr1	91510000	91520000	CDC7	chr1	91920000	91930000
chr1	91990000	92000000	BRDT	chr1	92290000	92300000	RPAP2, GLMN
chr1	92000000	92025000	BRDT	chr1	92800000	92825000
chr1	92075000	92100000	SETSIP, BTBD8	chr1	92275000	92300000	RPAP2, GLMN
chr1	92300000	92310000	RPAP2	chr1	92620000	92630000	EVI5
chr1	92300000	92325000	RPAP2	chr1	92800000	92825000
chr1	92850000	92875000	DIPK1A	chr1	92975000	93000000
chr1	92860000	92870000	DIPK1A	chr1	92990000	93000000
chr1	93425000	93450000	FNBP1L	chr1	93825000	93850000	MIR760, BCAR3
chr1	93625000	93650000	BCAR3	chr1	93800000	93825000	BCAR3
chr1	93630000	93635000	BCAR3	chr1	93815000	93820000	BCAR3
chr1	94050000	94075000	ABCA4	chr1	94225000	94250000	ARHGAP29
chr1	94050000	94060000	ABCA4	chr1	94320000	94330000
chr1	94050000	94075000	ABCA4	chr1	94450000	94475000	ABCD3
chr1	94225000	94250000	ARHGAP29	chr1	94450000	94475000	ABCD3
chr1	94490000	94500000	ABCD3	chr1	94800000	94810000
chr1	94530000	94540000	F3	chr1	94590000	94600000
chr1	94850000	94860000	SLC44A3	chr1	95040000	95050000	ALG14
chr1	95075000	95100000		chr1	95225000	95250000	LOC101928118, TMEM56-RWDD3, RWDD3
chr1	96225000	96250000		chr1	98050000	98075000
chr1	96950000	96975000		chr1	98050000	98075000
chr1	96950000	96975000		chr1	98450000	98475000
chr1	98775000	98800000		chr1	99475000	99500000	LINC01708
chr1	98775000	98800000		chr1	99700000	99725000	FRRS1
chr1	99175000	99200000		chr1	99475000	99500000	LINC01708
chr1	99175000	99200000		chr1	99700000	99725000	FRRS1
chr1	99180000	99190000		chr1	99470000	99480000	LINC01708
chr1	99800000	99810000		chr1	100450000	100460000	CDC14A
chr1	99800000	99825000		chr1	100450000	100475000	CDC14A
chr1	99800000	99810000		chr1	100860000	100870000
chr1	99800000	99825000		chr1	100875000	100900000	EXTL2, SLC30A7
chr1	100125000	100150000	SASS6, LRRC39, TRMT13	chr1	100250000	100275000	RTCA-AS1, RTCA
chr1	100450000	100475000	CDC14A	chr1	100850000	100875000	EXTL2
chr1	100900000	100925000	SLC30A7	chr1	101250000	101275000
chr1	100920000	100930000	SLC30A7	chr1	101230000	101240000	LOC101928370, S1PR1
chr1	101800000	101825000	OLFM3	chr1	102175000	102200000
chr1	105850000	105875000		chr1	106250000	106275000
chr1	107270000	107280000	NTNG1	chr1	107740000	107750000	VAV3
chr1	107780000	107790000	VAV3	chr1	107960000	107970000	VAV3-AS1, VAV3
chr1	107780000	107790000	VAV3	chr1	108120000	108130000
chr1	107785000	107790000	VAV3	chr1	108125000	108130000
chr1	108690000	108700000	PRPF38B	chr1	108740000	108750000	FNDC7, STXBP3
chr1	108820000	108830000	AKNAD1	chr1	108890000	108900000	AKNAD1, GPSM2
chr1	109075000	109100000	TAF13	chr1	109375000	109400000	PSMA5, SORT1
chr1	109275000	109280000	CELSR2, PSRC1	chr1	109400000	109405000	PSMA5
chr1	109495000	109500000	CYB561D1	chr1	109530000	109535000
chr1	109525000	109550000	GPR61, GNAI3	chr1	109625000	109650000	AMPD2
chr1	109540000	109550000	GPR61, GNAI3	chr1	109620000	109630000	AMPD2
chr1	109540000	109550000	GPR61, GNAI3	chr1	109770000	109780000	GSTM5
chr1	109540000	109550000	GPR61, GNAI3	chr1	109980000	109990000	AHCYL1
chr1	109545000	109550000	GPR61, GNAI3	chr1	109770000	109775000	GSTM5
chr1	109545000	109550000	GPR61, GNAI3	chr1	109985000	109990000	AHCYL1
chr1	109650000	109675000	GSTM4, GSTM2	chr1	109750000	109775000	GSTM5, EPS8L3
chr1	109650000	109675000	GSTM4, GSTM2	chr1	109975000	110000000	AHCYL1
chr1	109775000	109780000	GSTM5	chr1	109980000	109985000	AHCYL1
chr1	109790000	109800000		chr1	109980000	109990000	AHCYL1
chr1	110050000	110075000	STRIP1, ALX3	chr1	110450000	110475000	PROK1
chr1	110200000	110210000	LINC02586, SLC6A17	chr1	110300000	110310000	RBM15-AS1
chr1	110200000	110205000	SLC6A17	chr1	110320000	110325000	RBM15-AS1
chr1	110200000	110225000	LINC02586, SLC6A17, KCNC4	chr1	110450000	110475000	PROK1
chr1	110200000	110210000	LINC02586, SLC6A17	chr1	110470000	110480000
chr1	110325000	110350000	RBM15-AS1, RBM15	chr1	110450000	110475000	PROK1
chr1	110325000	110350000	RBM15-AS1, RBM15	chr1	110950000	110975000	LRIF1
chr1	110525000	110550000		chr1	110775000	110800000
chr1	110550000	110560000		chr1	110600000	110610000	KCNA2
chr1	110625000	110630000	KCNA2	chr1	110770000	110775000
chr1	110625000	110650000	KCNA2	chr1	110975000	111000000
chr1	110630000	110640000	KCNA2	chr1	110760000	110770000
chr1	110775000	110800000		chr1	110975000	111000000
chr1	111200000	111225000	DENND2D, CHI3L2	chr1	111375000	111400000
chr1	111220000	111225000	CHI3L2	chr1	111405000	111410000
chr1	111500000	111510000	ADORA3, TMIGD3	chr1	111650000	111660000	RAP1A
chr1	111500000	111525000	ADORA3, TMIGD3	chr1	111650000	111675000	RAP1A
chr1	111500000	111510000	ADORA3, TMIGD3	chr1	111750000	111760000	INKA2, LOC101928718, DDX20
chr1	111500000	111525000	ADORA3, TMIGD3	chr1	111750000	111775000	INKA2, LOC101928718, DDX20, KCND3
chr1	111775000	111800000	KCND3	chr1	112325000	112350000
chr1	112390000	112395000		chr1	112460000	112465000	CTTNBP2NL
chr1	112390000	112400000	CTTNBP2NL	chr1	112610000	112620000	CAPZA1, ST7L
chr1	112390000	112395000		chr1	112705000	112710000	RHOC, PPM1J
chr1	112500000	112510000	WNT2B	chr1	112610000	112620000	CAPZA1, ST7L
chr1	112500000	112510000	WNT2B	chr1	112620000	112630000	CAPZA1, ST7L
chr1	112500000	112525000	WNT2B, ST7L	chr1	112675000	112700000	MOV10
chr1	112700000	112725000	MOV10, RHOC, PPM1J, FAM19A3	chr1	112925000	112950000	SLC16A1
chr1	112700000	112725000	MOV10, RHOC, PPM1J, FAM19A3	chr1	113025000	113050000	AL357055.3, SLC16A1-AS1
chr1	112715000	112720000	PPM1J	chr1	112805000	112810000
chr1	112715000	112720000	PPM1J	chr1	113040000	113045000	AL357055.3, SLC16A1-AS1
chr1	112800000	112825000	LINC01356	chr1	113025000	113050000	AL357055.3, SLC16A1-AS1
chr1	112805000	112810000		chr1	113040000	113045000	AL357055.3, SLC16A1-AS1
chr1	112850000	112860000	LINC01356	chr1	112940000	112950000	SLC16A1
chr1	112855000	112860000		chr1	112940000	112945000	SLC16A1
chr1	112875000	112900000		chr1	113025000	113050000	AL357055.3, SLC16A1-AS1
chr1	112880000	112885000		chr1	112935000	112940000	SLC16A1
chr1	112950000	112975000	SLC16A1, SLC16A1-AS1	chr1	113050000	113075000	AL357055.3, LRIG2
chr1	113125000	113150000	LRIG2	chr1	113650000	113675000	MAGI3
chr1	113140000	113150000		chr1	113680000	113690000	MAGI3
chr1	113830000	113840000	AP4B1-AS1, PTPN22	chr1	113900000	113910000	DCLRE1B, AP4B1-AS1, AP4B1
chr1	113975000	114000000	HIPK1, OLFML3	chr1	114275000	114300000
chr1	113980000	113990000	OLFML3	chr1	114270000	114280000
chr1	114340000	114350000		chr1	114660000	114670000	DENND2C
chr1	114710000	114720000	NRAS, CSDE1	chr1	114780000	114790000	SIKE1
chr1	114980000	114990000	SYCP1	chr1	115100000	115110000
chr1	115125000	115150000		chr1	115450000	115475000
chr1	115125000	115150000		chr1	115575000	115600000
chr1	115125000	115150000		chr1	115750000	115775000	CASQ2
chr1	115130000	115140000		chr1	115590000	115600000
chr1	115135000	115140000		chr1	115470000	115475000
chr1	115600000	115625000		chr1	115750000	115775000	CASQ2
chr1	115610000	115615000		chr1	115770000	115775000
chr1	115800000	115825000		chr1	115975000	116000000	SLC22A15
chr1	116125000	116150000	MAB21L3	chr1	116475000	116500000	LINC01762
chr1	116130000	116140000	MAB21L3	chr1	116490000	116500000
chr1	116150000	116175000		chr1	116250000	116275000
chr1	116150000	116175000		chr1	116350000	116375000	ATP1A1
chr1	116250000	116275000		chr1	116375000	116400000	ATP1A1-AS1, ATP1A1
chr1	116250000	116275000		chr1	116400000	116425000	ATP1A1-AS1, LINC01762, ATP1A1
chr1	116575000	116600000	IGSF3	chr1	117050000	117075000	TTF2, LOC101929099
chr1	116725000	116750000		chr1	117050000	117075000	TTF2, LOC101929099
chr1	116725000	116750000		chr1	117275000	117300000	LINC01525
chr1	116730000	116740000		chr1	117050000	117060000	LOC101929099
chr1	117070000	117080000	TTF2	chr1	117280000	117290000
chr1	117075000	117100000	MIR942, TTF2	chr1	117275000	117300000	LINC01525
chr1	117530000	117540000		chr1	117760000	117770000
chr1	118150000	118160000	SPAG17	chr1	119010000	119020000
chr1	118150000	118160000	SPAG17	chr1	119280000	119290000
chr1	119620000	119630000	ZNF697	chr1	119670000	119680000	PHGDH
chr1	123775000	123800000		chr1	124025000	124050000
chr1	145600000	145625000	GPR89A	chr1	147925000	147950000	GPR89B
chr1	145890000	145895000	ITGA10	chr1	146010000	146015000
chr1	145915000	145920000	RBM8A, PEX11B	chr1	145960000	145965000	ANKRD34A, POLR3GL
chr1	147170000	147175000	PRKAB2, CHD1L	chr1	147240000	147245000	CHD1L, FMO5
chr1	147170000	147180000	PRKAB2, CHD1L, FMO5	chr1	147240000	147250000	CHD1L, FMO5
chr1	147270000	147280000	CHD1L, LINC00624	chr1	147890000	147900000
chr1	147275000	147300000	CHD1L, LINC00624	chr1	147375000	147400000	LINC00624
chr1	147475000	147500000	LINC00624	chr1	147625000	147650000	ACP6, BCL9
chr1	147490000	147500000	LINC00624	chr1	147630000	147640000	ACP6
chr1	147490000	147500000	LINC00624	chr1	147890000	147900000
chr1	147625000	147650000	ACP6, BCL9	chr1	147875000	147900000
chr1	147700000	147725000		chr1	147875000	147900000
chr1	148350000	148375000	RNVU1-1, LINC01138	chr1	148525000	148550000	NBPF14
chr1	149950000	149975000	OTUD7B	chr1	150050000	150075000	VPS45
chr1	149960000	149965000	OTUD7B	chr1	150045000	150050000
chr1	149960000	149965000	OTUD7B	chr1	150165000	150170000
chr1	150050000	150075000	VPS45	chr1	150150000	150175000	LOC105371433, PLEKHO1
chr1	151100000	151110000	GABPB2	chr1	151150000	151160000	LYSMD1, TNFAIP8L2, TNFAIP8L2-SCNM1
chr1	151175000	151200000	TMOD4, VPS72, PIP5K1A	chr1	151325000	151350000	RFX5, GBAT2, PI4KB
chr1	151190000	151200000	VPS72, PIP5K1A	chr1	151250000	151260000	PSMD4
chr1	151195000	151200000	VPS72, PIP5K1A	chr1	151340000	151345000	RFX5
chr1	151440000	151450000	POGZ	chr1	151730000	151740000
chr1	151590000	151600000		chr1	151730000	151740000
chr1	151600000	151625000	SNX27	chr1	151700000	151725000	CELF3, RIIAD1
chr1	151875000	151900000	THEM4	chr1	151975000	152000000	S100A10, NBPF18P
chr1	151880000	151890000	THEM4	chr1	151990000	152000000	S100A10, NBPF18P
chr1	151930000	151935000		chr1	151995000	152000000	NBPF18P
chr1	152050000	152075000		chr1	152175000	152200000	FLG-AS1
chr1	152050000	152060000		chr1	152450000	152460000
chr1	152175000	152200000	FLG-AS1	chr1	152450000	152475000
chr1	152390000	152400000		chr1	152440000	152450000
chr1	152900000	152925000	IVL	chr1	153175000	153200000	LOC101928009
chr1	153350000	153355000		chr1	153495000	153500000
chr1	153350000	153375000	S100A9, S100A12	chr1	153475000	153500000
chr1	153350000	153375000	S100A9, S100A12	chr1	153975000	154000000	RAB13, RPS27, JTB, NUP210L
chr1	153500000	153525000		chr1	153725000	153750000	INTS3
chr1	153500000	153525000		chr1	153975000	154000000	RAB13, RPS27, JTB, NUP210L
chr1	153510000	153520000		chr1	153560000	153570000	S100A2
chr1	153650000	153675000	SNAPIN, ILF2	chr1	153975000	154000000	RAB13, RPS27, JTB, NUP210L
chr1	153670000	153680000	ILF2, NPR1	chr1	153980000	153990000	RAB13
chr1	153775000	153800000	SLC27A3	chr1	153975000	154000000	RAB13, RPS27, JTB, NUP210L
chr1	153775000	153800000	SLC27A3	chr1	154250000	154275000	HAX1, UBAP2L
chr1	153795000	153800000		chr1	153985000	153990000	RAB13
chr1	153975000	154000000	RAB13, RPS27, JTB, NUP210L	chr1	154175000	154200000	MIR190B, TPM3, C1orf189
chr1	153975000	154000000	RAB13, RPS27, JTB, NUP210L	chr1	154250000	154275000	HAX1, UBAP2L
chr1	153990000	154000000	RPS27, NUP210L	chr1	154180000	154190000	TPM3
chr1	154180000	154190000	TPM3	chr1	154270000	154280000	HAX1, UBAP2L
chr1	154185000	154190000	TPM3	chr1	154270000	154275000	HAX1, UBAP2L
chr1	154200000	154225000	C1orf43, C1orf189, UBAP2L	chr1	154550000	154575000	UBE2Q1-AS1, CHRNB2, UBE2Q1
chr1	154550000	154575000	UBE2Q1-AS1, CHRNB2, UBE2Q1	chr1	155050000	155075000	EFNA4, DCST1, EFNA3, ADAM15
chr1	154560000	154570000	CHRNB2	chr1	154880000	154890000
chr1	154650000	154675000		chr1	154875000	154900000
chr1	154660000	154670000		chr1	154880000	154890000
chr1	154950000	154975000	PBXIP1, SHC1, PYGO2, CKS1B	chr1	155050000	155075000	EFNA4, DCST1, EFNA3, ADAM15
chr1	155090000	155100000		chr1	155160000	155170000	KRTCAP2
chr1	155250000	155275000	SCAMP3, FAM189B, CLK2	chr1	155550000	155575000	ASH1L
chr1	155250000	155275000	SCAMP3, FAM189B, CLK2	chr1	155700000	155725000	DAP3
chr1	155600000	155625000	MSTO2P, MSTO1	chr1	155700000	155725000	DAP3
chr1	155725000	155750000	DAP3, GON4L	chr1	155850000	155875000	SYT11, GON4L
chr1	155935000	155940000		chr1	155990000	155995000	ARHGEF2
chr1	156080000	156090000	MEX3A, LMNA	chr1	156220000	156230000	PMF1-BGLAP, PMF1
chr1	156090000	156095000	LMNA	chr1	156130000	156135000	LMNA
chr1	156090000	156100000	LMNA	chr1	156220000	156230000	PMF1-BGLAP, PMF1
chr1	156140000	156150000	SEMA4A, LMNA	chr1	156220000	156230000	PMF1-BGLAP, PMF1
chr1	156380000	156385000	RHBG	chr1	156605000	156610000
chr1	156385000	156390000	RHBG	chr1	156440000	156445000
chr1	156450000	156455000		chr1	156605000	156610000
chr1	156455000	156460000		chr1	156495000	156500000	MEF2D
chr1	156455000	156460000		chr1	156605000	156610000
chr1	156630000	156635000		chr1	156665000	156670000	NES
chr1	156790000	156800000	PRCC	chr1	156870000	156880000	NTRK1
chr1	156900000	156925000	PEAR1, LRRC71	chr1	157050000	157075000
chr1	157090000	157095000	ETV3L	chr1	157155000	157160000
chr1	157175000	157200000		chr1	157475000	157500000
chr1	157200000	157225000		chr1	157300000	157325000
chr1	157370000	157380000		chr1	157480000	157490000
chr1	157370000	157375000		chr1	157490000	157495000
chr1	157570000	157580000	FCRL4	chr1	157690000	157700000	FCRL3
chr1	157575000	157600000	FCRL4	chr1	157675000	157700000	FCRL3
chr1	157575000	157600000	FCRL4	chr1	157950000	157975000
chr1	157950000	157975000		chr1	158100000	158125000	KIRREL1
chr1	157960000	157965000		chr1	158120000	158125000
chr1	157990000	158000000	KIRREL1	chr1	158080000	158090000	KIRREL1
chr1	158175000	158200000	CD1D	chr1	158975000	159000000	PYHIN1, IFI16
chr1	158200000	158225000		chr1	158500000	158525000
chr1	159160000	159165000		chr1	159210000	159215000
chr1	159775000	159800000	DUSP23	chr1	159875000	159900000	MIR4259, CFAP45
chr1	159775000	159800000	DUSP23	chr1	159900000	159925000	MIR4259, CFAP45, TAGLN2
chr1	159775000	159800000	DUSP23	chr1	160000000	160025000
chr1	159925000	159950000	TAGLN2, IGSF9	chr1	160075000	160100000	IGSF8, KCNJ9
chr1	159925000	159950000	TAGLN2, IGSF9	chr1	160175000	160200000	CASQ1, ATP1A4
chr1	159930000	159940000	IGSF9	chr1	160000000	160010000
chr1	160100000	160125000	ATP1A2	chr1	160200000	160225000	CASQ1, PEA15, LOC729867, DCAF8
chr1	160100000	160125000	ATP1A2	chr1	160250000	160275000	DCAF8, PEX19
chr1	160105000	160110000		chr1	160250000	160255000	DCAF8, PEX19
chr1	160175000	160180000	ATP1A4	chr1	160255000	160260000	DCAF8, PEX19
chr1	160190000	160195000	CASQ1	chr1	160250000	160255000	DCAF8, PEX19
chr1	160725000	160750000	SLAMF7	chr1	160975000	161000000	F11R
chr1	161200000	161225000	APOA2, NDUFS2, FCER1G	chr1	161375000	161400000	SDHC
chr1	161225000	161230000	TOMM40L, MIR5187, NR1I3	chr1	161375000	161380000	SDHC
chr1	161775000	161800000	ATF6	chr1	162025000	162050000
chr1	162050000	162075000	NOS1AP	chr1	162275000	162300000	NOS1AP
chr1	162050000	162075000	NOS1AP	chr1	162800000	162825000	CCDC190, HSD17B7
chr1	162060000	162065000		chr1	162275000	162280000	NOS1AP
chr1	162060000	162070000	NOS1AP	chr1	162380000	162390000	C1orf226, NOS1AP
chr1	162600000	162625000		chr1	162775000	162800000	DDR2, HSD17B7
chr1	162850000	162860000	CCDC190	chr1	163170000	163180000	RGS5, LOC101928404
chr1	162850000	162860000	CCDC190	chr1	163310000	163320000	RGS5, NUF2
chr1	163400000	163425000		chr1	165050000	165075000
chr1	163525000	163550000		chr1	164775000	164800000	PBX1
chr1	163550000	163575000		chr1	165050000	165075000
chr1	164800000	164825000	PBX1	chr1	165050000	165075000
chr1	165125000	165150000		chr1	165350000	165375000	LMX1A
chr1	165140000	165150000		chr1	165360000	165370000
chr1	165390000	165400000		chr1	165910000	165920000	UCK2
chr1	165400000	165405000	RXRG	chr1	165590000	165595000
chr1	165425000	165450000	RXRG	chr1	165575000	165600000	LRRC52-AS1
chr1	165600000	165610000		chr1	165910000	165920000	UCK2
chr1	165700000	165725000	TMCO1	chr1	165900000	165925000	UCK2
chr1	165710000	165720000		chr1	165910000	165920000	UCK2
chr1	165925000	165950000		chr1	166150000	166175000	MIR921, FAM78B
chr1	165925000	165950000		chr1	166425000	166450000
chr1	165930000	165940000		chr1	166420000	166430000
chr1	166900000	166910000	ILDR2	chr1	167050000	167060000	GPA33
chr1	166900000	166925000	ILDR2	chr1	167425000	167450000	POU2F1, CD247
chr1	166910000	166920000	ILDR2	chr1	167060000	167070000	GPA33
chr1	167050000	167075000	GPA33	chr1	167425000	167450000	POU2F1, CD247
chr1	167050000	167075000	GPA33	chr1	167525000	167550000	CREG1
chr1	167050000	167075000	GPA33	chr1	167675000	167700000	RCSD1
chr1	167065000	167070000	GPA33	chr1	167440000	167445000	CD247
chr1	167250000	167275000	POU2F1	chr1	167425000	167450000	POU2F1, CD247
chr1	167250000	167275000	POU2F1	chr1	167525000	167550000	CREG1
chr1	167265000	167270000	POU2F1	chr1	167440000	167445000	CD247
chr1	167425000	167450000	POU2F1, CD247	chr1	167525000	167550000	CREG1
chr1	167550000	167575000	CREG1	chr1	167675000	167700000	RCSD1
chr1	168600000	168625000		chr1	169325000	169350000	NME7
chr1	168600000	168610000		chr1	169540000	169550000	F5
chr1	168625000	168650000		chr1	169100000	169125000	ATP1B1
chr1	169360000	169370000	BLZF1, NME7	chr1	169480000	169490000	SLC19A2
chr1	169420000	169430000	CCDC181	chr1	169480000	169490000	SLC19A2
chr1	169600000	169625000	SELP	chr1	169700000	169725000	SELL, C1orf112, SELE
chr1	169925000	169950000	KIFAP3	chr1	170875000	170900000
chr1	170950000	170975000	MROH9	chr1	171175000	171200000	FMO2
chr1	170975000	171000000	MROH9	chr1	171175000	171200000	FMO2
chr1	171790000	171800000	EEF1AKNMT	chr1	171980000	171990000	DNM3
chr1	171800000	171825000	EEF1AKNMT	chr1	171975000	172000000	DNM3
chr1	171850000	171875000	DNM3-IT1, DNM3	chr1	171950000	171975000	DNM3
chr1	172450000	172475000	C1orf105	chr1	172700000	172725000
chr1	172725000	172750000		chr1	173400000	173425000	LOC101928673
chr1	172740000	172750000		chr1	173200000	173210000	TNFSF4
chr1	173400000	173425000	LOC101928673	chr1	173800000	173825000	DARS2, CENPL
chr1	173425000	173450000	LOC101928673	chr1	173800000	173825000	DARS2, CENPL
chr1	173425000	173450000	LOC101928673	chr1	174200000	174225000	RABGAP1L
chr1	174250000	174275000	RABGAP1L	chr1	174725000	174750000	RABGAP1L
chr1	174260000	174270000	RABGAP1L	chr1	174740000	174750000	RABGAP1L
chr1	174770000	174780000	RABGAP1L	chr1	174980000	174990000	RABGAP1L
chr1	175025000	175050000		chr1	175125000	175150000	TNN
chr1	175025000	175050000		chr1	175325000	175350000	TNR
chr1	175140000	175150000	TNN	chr1	176070000	176080000	COP1
chr1	175150000	175175000	KIAA0040	chr1	175300000	175325000	TNR
chr1	175150000	175160000	KIAA0040	chr1	175320000	175330000	TNR
chr1	175160000	175170000	KIAA0040	chr1	175300000	175310000
chr1	175350000	175375000	TNR	chr1	175875000	175900000	LINC01657
chr1	175370000	175380000	TNR	chr1	176070000	176080000	COP1
chr1	176550000	176560000	PAPPA2	chr1	176880000	176890000	ASTN1
chr1	176560000	176570000	PAPPA2	chr1	176680000	176690000	PAPPA2
chr1	176875000	176900000	ASTN1	chr1	177900000	177925000
chr1	176875000	176900000	ASTN1	chr1	177925000	177950000	SEC16B
chr1	176890000	176900000	ASTN1	chr1	177180000	177190000	BRINP2
chr1	177950000	177975000	SEC16B	chr1	178275000	178300000	RASAL2
chr1	178090000	178100000	RASAL2-AS1, RASAL2	chr1	178140000	178150000	RASAL2
chr1	178300000	178325000	RASAL2	chr1	178500000	178525000	TEX35
chr1	178525000	178550000	C1orf220, TEX35	chr1	178750000	178775000	RALGPS2
chr1	178525000	178550000	C1orf220, TEX35	chr1	179000000	179025000
chr1	178525000	178550000	C1orf220, TEX35	chr1	179350000	179375000	AXDND1, SOAT1
chr1	178530000	178535000	TEX35	chr1	179000000	179005000
chr1	178550000	178560000		chr1	178650000	178660000
chr1	178560000	178570000		chr1	178700000	178710000
chr1	178650000	178660000		chr1	178700000	178710000
chr1	178700000	178725000		chr1	179000000	179025000
chr1	178750000	178775000	RALGPS2	chr1	179000000	179025000
chr1	179070000	179080000	FAM20B	chr1	179360000	179370000	AXDND1
chr1	179075000	179100000	TOR3A, FAM20B, ABL2	chr1	179350000	179375000	AXDND1, SOAT1
chr1	179250000	179275000		chr1	179350000	179375000	AXDND1, SOAT1
chr1	179700000	179725000		chr1	179800000	179825000	FAM163A
chr1	179710000	179720000		chr1	179810000	179820000	FAM163A
chr1	179860000	179870000	TOR1AIP2	chr1	180170000	180180000	QSOX1
chr1	179880000	179890000	TOR1AIP1	chr1	179950000	179960000	CEP350
chr1	179950000	179975000	CEP350	chr1	180150000	180175000	QSOX1
chr1	180185000	180190000	QSOX1	chr1	180410000	180415000	ACBD6
chr1	180200000	180225000	QSOX1	chr1	180400000	180425000	ACBD6
chr1	180525000	180550000		chr1	180850000	180875000	XPR1
chr1	180525000	180550000		chr1	181125000	181150000
chr1	180525000	180550000		chr1	181150000	181175000	LINC01732
chr1	180530000	180540000		chr1	180850000	180860000	XPR1
chr1	180880000	180885000	XPR1	chr1	181145000	181150000
chr1	180880000	180890000	XPR1	chr1	181150000	181160000
chr1	181185000	181190000		chr1	181420000	181425000	CACNA1E
chr1	181200000	181225000		chr1	181400000	181425000	CACNA1E
chr1	181470000	181480000	CACNA1E	chr1	181930000	181940000
chr1	181475000	181500000	CACNA1E	chr1	181675000	181700000	CACNA1E
chr1	181475000	181500000	CACNA1E	chr1	181925000	181950000
chr1	181475000	181500000	CACNA1E	chr1	182050000	182075000	ZNF648
chr1	182080000	182085000		chr1	182395000	182400000	TEDDM1
chr1	182125000	182150000	LINC01344	chr1	182375000	182400000	TEDDM1, GLUL
chr1	182140000	182150000	LINC01344	chr1	182390000	182400000	TEDDM1, GLUL
chr1	182425000	182450000	RGSL1	chr1	182775000	182800000	NPL
chr1	182440000	182450000	RGSL1	chr1	182580000	182590000	RNASEL
chr1	182595000	182600000	RGS16	chr1	182780000	182785000
chr1	182600000	182610000	RGS16	chr1	182780000	182790000	NPL
chr1	183280000	183290000	NMNAT2	chr1	183620000	183630000	ARPC5
chr1	183450000	183475000	SMG7-AS1, SMG7	chr1	183600000	183625000	ARPC5
chr1	183650000	183660000	APOBEC4, RGL1	chr1	183910000	183920000	RGL1
chr1	183650000	183675000	APOBEC4, RGL1	chr1	183900000	183925000	RGL1
chr1	184075000	184100000		chr1	184650000	184675000
chr1	184080000	184090000		chr1	184660000	184670000
chr1	184225000	184250000		chr1	184650000	184675000
chr1	184375000	184400000	C1orf21	chr1	184650000	184675000
chr1	184750000	184775000	EDEM3	chr1	185150000	185175000	TRMT1L, SWT1
chr1	184750000	184775000	EDEM3	chr1	185300000	185325000	GS1-279B7.1, IVNS1ABP
chr1	184800000	184810000	FAM129A	chr1	184980000	184990000
chr1	184800000	184825000	FAM129A	chr1	185675000	185700000
chr1	185040000	185050000	RNF2	chr1	185150000	185160000	TRMT1L, SWT1
chr1	185150000	185160000	TRMT1L, SWT1	chr1	185310000	185320000	IVNS1ABP
chr1	185150000	185175000	TRMT1L, SWT1	chr1	185300000	185325000	GS1-279B7.1, IVNS1ABP
chr1	185800000	185825000	HMCN1	chr1	186200000	186225000
chr1	186400000	186410000	OCLM, ODR4	chr1	186980000	186990000	PLA2G4A
chr1	186400000	186425000	OCLM, ODR4	chr1	186975000	187000000	PLA2G4A
chr1	186480000	186490000		chr1	186980000	186990000	PLA2G4A
chr1	192800000	192825000	RGS2	chr1	193000000	193025000	UCHL5
chr1	193150000	193175000	CDC73	chr1	194275000	194300000
chr1	196125000	196150000		chr1	196650000	196675000	CFH
chr1	196800000	196825000	CFHR1, CFHR2	chr1	196925000	196950000	CFHR2
chr1	197175000	197200000	ZBTB41	chr1	197325000	197350000	CRB1
chr1	197200000	197205000	ZBTB41	chr1	197270000	197275000	CRB1
chr1	197600000	197625000	DENND1B	chr1	197900000	197925000	C1orf53, LHX9
chr1	198150000	198175000	NEK7	chr1	198275000	198300000	NEK7
chr1	199675000	199700000		chr1	200300000	200325000
chr1	199680000	199690000		chr1	200480000	200490000
chr1	200125000	200150000	NR5A2	chr1	200475000	200500000
chr1	200600000	200625000	KIF14, DDX59	chr1	200800000	200825000	CAMSAP2
chr1	200975000	200980000	KIF21B	chr1	201040000	201045000	CACNA1S
chr1	201250000	201275000		chr1	201350000	201375000	TNNT2, LAD1
chr1	201260000	201270000		chr1	201350000	201360000	TNNT2
chr1	201550000	201575000		chr1	201775000	201800000	NAV1, IPO9-AS1
chr1	201560000	201565000		chr1	201700000	201705000	NAV1, IPO9-AS1
chr1	201560000	201570000		chr1	201700000	201710000	NAV1, IPO9-AS1
chr1	201890000	201900000	SHISA4, LMOD1	chr1	201970000	201980000	TIMM17A
chr1	201895000	201900000	LMOD1	chr1	201970000	201975000	TIMM17A
chr1	202000000	202005000	MIR6740, RNPEP	chr1	202135000	202140000	ARL8A
chr1	202000000	202010000	MIR6740, RNPEP, ELF3	chr1	202130000	202140000	ARL8A, GPR37L1
chr1	202175000	202180000		chr1	202310000	202315000	LGR6
chr1	202175000	202200000	LGR6	chr1	202300000	202325000	LGR6
chr1	202175000	202200000	LGR6	chr1	202700000	202725000	SYT2, KDM5B
chr1	202460000	202470000	PPP1R12B	chr1	202720000	202730000	KDM5B
chr1	203025000	203050000	PPFIA4	chr1	203200000	203225000	CHIT1
chr1	203040000	203050000	PPFIA4	chr1	203210000	203220000	CHIT1
chr1	203110000	203120000	ADORA1	chr1	203200000	203210000
chr1	203270000	203275000	CHIT1	chr1	203335000	203340000
chr1	203270000	203280000	CHIT1	chr1	203700000	203710000	ATP2B4
chr1	203330000	203340000		chr1	203480000	203490000	PRELP
chr1	203340000	203350000	FMOD	chr1	203480000	203490000	PRELP
chr1	203505000	203510000	OPTC	chr1	203700000	203705000	ATP2B4
chr1	203850000	203875000	SNRPE, ZC3H11A	chr1	204125000	204150000	ERLNC1, ETNK2, SOX13
chr1	203850000	203875000	SNRPE, ZC3H11A	chr1	204350000	204375000	LINC00628, PLEKHA6
chr1	203870000	203875000	SNRPE	chr1	204130000	204135000	ETNK2
chr1	204150000	204175000	ETNK2, REN	chr1	204350000	204375000	LINC00628, PLEKHA6
chr1	204165000	204170000	REN	chr1	204360000	204365000	PLEKHA6
chr1	204440000	204450000	PIK3C2B	chr1	204490000	204500000	PIK3C2B
chr1	204445000	204450000	PIK3C2B	chr1	204500000	204505000
chr1	204565000	204570000		chr1	204805000	204810000
chr1	204625000	204650000	LRRN2	chr1	204725000	204750000
chr1	204800000	204825000		chr1	205050000	205075000	CNTN2
chr1	204810000	204820000		chr1	204940000	204950000	NFASC
chr1	204820000	204830000	NFASC	chr1	204940000	204950000	NFASC
chr1	204970000	204980000	NFASC	chr1	205060000	205070000	CNTN2
chr1	205000000	205025000	NFASC	chr1	205250000	205275000	TMCC2
chr1	205125000	205150000	DSTYK	chr1	205250000	205275000	TMCC2
chr1	205270000	205280000	TMCC2	chr1	205320000	205330000	NUAK2
chr1	205330000	205340000	KLHDC8A	chr1	205480000	205490000
chr1	205350000	205360000	KLHDC8A	chr1	205480000	205490000
chr1	205390000	205400000	LEMD1	chr1	205480000	205490000
chr1	205590000	205600000	MFSD4A, ELK4	chr1	205650000	205660000	SLC45A3
chr1	205775000	205800000	RAB29, SLC41A1	chr1	205900000	205925000	SLC26A9
chr1	205790000	205800000	SLC41A1	chr1	205970000	205980000	RAB7B
chr1	205790000	205800000	SLC41A1	chr1	206100000	206110000	RHEX, AVPR1B
chr1	206475000	206500000	IKBKE	chr1	206575000	206600000	EIF2D, RASSF5
chr1	206625000	206650000	DYRK3	chr1	206975000	207000000
chr1	206630000	206640000	DYRK3	chr1	206910000	206920000	FCMR
chr1	206720000	206730000	MAPKAPK2	chr1	206910000	206920000	FCMR
chr1	206725000	206730000	MAPKAPK2	chr1	206910000	206915000	FCMR
chr1	207075000	207100000	PFKFB2, C4BPB	chr1	207400000	207425000
chr1	207080000	207090000	PFKFB2, C4BPB	chr1	207490000	207500000	CR1
chr1	207800000	207825000	MIR29C, MIR29B2, MIR29B2CHG	chr1	207950000	207975000
chr1	207820000	207825000	MIR29B2CHG	chr1	207865000	207870000	MIR29B2CHG
chr1	207825000	207830000	MIR29B2CHG	chr1	207865000	207870000	MIR29B2CHG
chr1	208000000	208025000	PLXNA2	chr1	208225000	208250000	PLXNA2
chr1	208020000	208025000	PLXNA2	chr1	208095000	208100000	PLXNA2
chr1	208650000	208675000		chr1	209200000	209225000
chr1	209200000	209225000		chr1	209325000	209350000	LINC01696
chr1	209570000	209580000		chr1	209690000	209700000	HSD11B1-AS1, HSD11B1
chr1	209575000	209600000	CAMK1G	chr1	209675000	209700000	G0S2, HSD11B1-AS1, HSD11B1
chr1	209850000	209860000	UTP25	chr1	209980000	209990000	SYT14
chr1	209850000	209875000	UTP25	chr1	209975000	210000000	SYT14
chr1	209850000	209875000	UTP25	chr1	210300000	210325000
chr1	209860000	209870000		chr1	210310000	210320000
chr1	210125000	210150000	SYT14	chr1	210300000	210325000
chr1	210425000	210450000	HHAT	chr1	210575000	210600000	HHAT
chr1	210450000	210460000	HHAT	chr1	211130000	211140000	KCNH1
chr1	210575000	210600000	HHAT	chr1	211125000	211150000	KCNH1
chr1	210585000	210590000	HHAT	chr1	211130000	211135000	KCNH1
chr1	211550000	211575000	SLC30A1	chr1	211650000	211675000	LINC01693, NEK2
chr1	211675000	211700000	NEK2	chr1	212025000	212050000	INTS7, DTL
chr1	211675000	211700000	NEK2	chr1	212350000	212375000	SNORA16B, TMEM206, PPP2R5A
chr1	211680000	211690000		chr1	212450000	212460000
chr1	211700000	211710000		chr1	211830000	211840000	LPGAT1
chr1	211700000	211725000		chr1	211825000	211850000	LPGAT1
chr1	211700000	211725000		chr1	212000000	212025000	INTS7
chr1	212050000	212075000	DTL	chr1	212350000	212375000	SNORA16B, TMEM206, PPP2R5A
chr1	212050000	212075000	DTL	chr1	212450000	212475000
chr1	212060000	212070000	DTL	chr1	212360000	212370000	TMEM206, PPP2R5A
chr1	212070000	212075000	DTL	chr1	212455000	212460000
chr1	212275000	212300000	PPP2R5A	chr1	212425000	212450000	NENF
chr1	212475000	212500000		chr1	212725000	212750000	NSL1
chr1	212475000	212500000		chr1	212975000	213000000	VASH2, ANGEL2
chr1	212650000	212675000		chr1	212975000	213000000	VASH2, ANGEL2
chr1	213120000	213130000	RPS6KC1	chr1	214120000	214130000
chr1	213225000	213250000	RPS6KC1	chr1	213975000	214000000	PROX1, PROX1-AS1
chr1	213240000	213250000	RPS6KC1	chr1	214120000	214130000
chr1	213350000	213375000		chr1	214100000	214125000
chr1	214210000	214220000		chr1	214320000	214330000	SMYD2
chr1	214260000	214270000		chr1	214330000	214340000	SMYD2
chr1	214325000	214350000	SMYD2, PTPN14	chr1	214625000	214650000	CENPF
chr1	214650000	214675000	CENPF	chr1	215125000	215150000	KCNK2
chr1	214650000	214675000	CENPF	chr1	215500000	215525000
chr1	214650000	214660000	CENPF	chr1	215520000	215530000
chr1	215175000	215200000	KCNK2	chr1	215500000	215525000
chr1	216600000	216625000	ESRRG	chr1	216700000	216725000	ESRRG
chr1	218320000	218330000	RRP15	chr1	219410000	219420000
chr1	218320000	218330000	RRP15	chr1	219810000	219820000	SLC30A10
chr1	218325000	218350000	TGFB2-AS1, RRP15, TGFB2	chr1	219650000	219675000
chr1	219825000	219850000	SLC30A10	chr1	220775000	220800000	MARC1, MARC2
chr1	219975000	220000000	EPRS	chr1	220775000	220800000	MARC1, MARC2
chr1	220275000	220300000		chr1	220750000	220775000	MARC2
chr1	220870000	220880000	HLX, HLX-AS1	chr1	221200000	221210000
chr1	220875000	220900000	HLX, HLX-AS1	chr1	221200000	221225000
chr1	220875000	220900000	HLX, HLX-AS1	chr1	221425000	221450000
chr1	221250000	221275000		chr1	221425000	221450000
chr1	221475000	221500000		chr1	222150000	222175000
chr1	221720000	221730000	DUSP10	chr1	221870000	221880000
chr1	221725000	221750000	DUSP10	chr1	221850000	221875000
chr1	222450000	222475000		chr1	223075000	223100000
chr1	222460000	222470000		chr1	222630000	222640000	MIA3
chr1	222775000	222800000		chr1	223075000	223100000
chr1	222790000	222800000		chr1	223080000	223090000
chr1	223695000	223700000		chr1	224050000	224055000
chr1	224100000	224125000	FBXO28	chr1	224450000	224475000
chr1	224110000	224120000	FBXO28	chr1	224330000	224340000	NVL
chr1	224175000	224200000	DEGS1	chr1	224325000	224350000	NVL
chr1	224500000	224525000		chr1	224900000	224925000	DNAH14
chr1	224510000	224520000		chr1	224850000	224860000
chr1	224510000	224520000		chr1	224920000	224930000	DNAH14
chr1	225470000	225475000		chr1	225975000	225980000
chr1	225475000	225500000	ENAH	chr1	225750000	225775000
chr1	225475000	225500000	ENAH	chr1	225775000	225800000	SRP9
chr1	225475000	225500000	ENAH	chr1	225975000	226000000	SDE2
chr1	225650000	225675000	ENAH	chr1	225750000	225775000
chr1	225650000	225660000	ENAH	chr1	225770000	225780000	SRP9
chr1	225990000	226000000	SDE2	chr1	226060000	226070000	H3F3AP4, H3F3A
chr1	226060000	226070000	H3F3AP4, H3F3A	chr1	226110000	226120000
chr1	226075000	226080000		chr1	226110000	226115000
chr1	226125000	226150000	ACBD3	chr1	226325000	226350000
chr1	226630000	226635000	ITPKB	chr1	226830000	226835000
chr1	226910000	226920000	COQ8A	chr1	227430000	227440000
chr1	227230000	227240000	CDC42BPA	chr1	227430000	227440000
chr1	227470000	227480000		chr1	227950000	227960000
chr1	227475000	227500000		chr1	227750000	227775000	SNAP47
chr1	227750000	227775000	SNAP47	chr1	227925000	227950000	MIR5008, WNT9A
chr1	228730000	228740000	RHOU	chr1	229220000	229230000
chr1	229250000	229260000		chr1	229450000	229460000	NUP133
chr1	229250000	229275000	RAB4A	chr1	229500000	229525000	LOC101927478, ABCB10, NUP133
chr1	229260000	229270000		chr1	229480000	229490000	NUP133
chr1	229500000	229525000	LOC101927478, ABCB10, NUP133	chr1	230300000	230325000	PGBD5
chr1	229550000	229560000	ABCB10	chr1	229620000	229630000	TAF5L, URB2
chr1	229650000	229675000	URB2	chr1	230100000	230125000	GALNT2
chr1	229650000	229675000	URB2	chr1	230150000	230175000	GALNT2
chr1	229650000	229675000	URB2	chr1	230300000	230325000	PGBD5
chr1	230120000	230125000	GALNT2	chr1	230155000	230160000	GALNT2
chr1	230625000	230650000	COG2	chr1	230775000	230800000	AGT, CAPN9
chr1	230900000	230925000	TTC13	chr1	231200000	231225000	C1orf131, TRIM67
chr1	231350000	231375000	EGLN1, SPRTN	chr1	231575000	231600000	LINC00582, TSNAX-DISC1
chr1	231360000	231370000	EGLN1	chr1	231580000	231590000	TSNAX-DISC1
chr1	231620000	231630000	TSNAX-DISC1, DISC1	chr1	231740000	231750000	TSNAX-DISC1, DISC1
chr1	231860000	231870000	DISC1	chr1	232620000	232630000
chr1	232325000	232350000		chr1	232425000	232450000	SIPA1L2
chr1	232625000	232650000		chr1	233225000	233250000	PCNX2
chr1	232630000	232640000		chr1	233240000	233250000	PCNX2
chr1	233390000	233400000		chr1	234060000	234070000	SLC35F3
chr1	233425000	233450000		chr1	233775000	233800000
chr1	233425000	233450000		chr1	234050000	234075000	SLC35F3
chr1	234150000	234160000	SLC35F3	chr1	234310000	234320000	SLC35F3
chr1	234475000	234500000	TARBP1	chr1	234600000	234625000	IRF2BP2
chr1	234490000	234500000		chr1	235090000	235100000
chr1	234495000	234500000		chr1	235080000	235085000
chr1	234500000	234525000		chr1	234600000	234625000	IRF2BP2
chr1	234575000	234600000		chr1	235075000	235100000
chr1	234600000	234625000	IRF2BP2	chr1	234975000	235000000
chr1	234605000	234610000	IRF2BP2	chr1	235080000	235085000
chr1	234610000	234615000		chr1	234670000	234675000	LOC101927787
chr1	235100000	235110000	TOMM20	chr1	235410000	235420000	TBCE
chr1	235100000	235125000	TOMM20	chr1	235950000	235975000
chr1	235225000	235250000	ARID4B	chr1	235400000	235425000	TBCE
chr1	235500000	235525000	B3GALNT2	chr1	235750000	235775000	LYST
chr1	235500000	235525000	B3GALNT2	chr1	235950000	235975000
chr1	236100000	236110000		chr1	236490000	236500000
chr1	236105000	236110000		chr1	236490000	236495000
chr1	236600000	236625000	HEATR1	chr1	236850000	236875000	MTR
chr1	236750000	236760000	ACTN2	chr1	236860000	236870000	MTR
chr1	239400000	239410000	CHRM3	chr1	239890000	239900000	CHRM3-AS1, CHRM3
chr1	240175000	240200000	FMN2	chr1	240675000	240700000
chr1	240450000	240475000	FMN2	chr1	240675000	240700000
chr1	240875000	240900000	RGS7	chr1	241475000	241500000	FH
chr1	241600000	241625000	OPN3	chr1	241825000	241850000	EXO1
chr1	241600000	241625000	OPN3	chr1	241975000	242000000	MAP1LC3C
chr1	242450000	242475000	PLD5	chr1	243000000	243025000
chr1	242450000	242475000	PLD5	chr1	243300000	243325000	SDCCAG8
chr1	243340000	243350000	MIR4677, SDCCAG8	chr1	244270000	244280000
chr1	243850000	243875000	AKT3	chr1	244025000	244050000	LOC339529, ZBTB18
chr1	244450000	244460000	ADSS, CATSPERE	chr1	244650000	244660000	DESI2
chr1	244600000	244605000	CATSPERE	chr1	244795000	244800000
chr1	244600000	244610000	CATSPERE	chr1	245040000	245050000	EFCAB2
chr1	244600000	244625000	CATSPERE	chr1	245025000	245050000	EFCAB2
chr1	244610000	244620000	CATSPERE	chr1	244790000	244800000
chr1	244650000	244660000	DESI2	chr1	244970000	244980000	EFCAB2
chr1	244830000	244840000	COX20	chr1	244970000	244980000	EFCAB2
chr1	244860000	244865000	HNRNPU	chr1	244970000	244975000	EFCAB2
chr1	245150000	245155000	KIF26B	chr1	246000000	246005000	SMYD3
chr1	245150000	245160000	KIF26B	chr1	246000000	246010000	SMYD3
chr1	245150000	245175000	KIF26B	chr1	246450000	246475000	SMYD3
chr1	245300000	245325000	KIF26B	chr1	246000000	246025000	SMYD3
chr1	246000000	246025000	SMYD3	chr1	246450000	246475000	SMYD3
chr1	246495000	246500000	SMYD3	chr1	246695000	246700000
chr2	710000	720000		chr2	1540000	1550000	TPO
chr2	850000	875000	LINC01115	chr2	1125000	1150000	SNTG2
chr2	850000	860000	LINC01115	chr2	1540000	1550000	TPO
chr2	950000	975000	SNTG2	chr2	1050000	1075000	SNTG2
chr2	1850000	1875000	MYT1L	chr2	2275000	2300000	MYT1L
chr2	3260000	3270000	EIPR1	chr2	3430000	3440000	TRAPPC12
chr2	3950000	3975000	LINC01304	chr2	4750000	4775000
chr2	3950000	3975000	LINC01304	chr2	5350000	5375000
chr2	6350000	6355000		chr2	6775000	6780000
chr2	6350000	6375000	LINC01247	chr2	6775000	6800000
chr2	6920000	6930000	RNF144A	chr2	7010000	7020000	RNF144A
chr2	6925000	6930000	RNF144A	chr2	6970000	6975000	RNF144A
chr2	6970000	6975000	RNF144A	chr2	7010000	7015000	RNF144A
chr2	7090000	7100000		chr2	8680000	8690000	ID2-AS1, ID2
chr2	7100000	7125000		chr2	8675000	8700000	ID2-AS1, ID2
chr2	7400000	7425000	LOC100506274	chr2	8675000	8700000	ID2-AS1, ID2
chr2	7420000	7425000	LOC100506274	chr2	8685000	8690000
chr2	8875000	8900000	MBOAT2	chr2	9125000	9150000
chr2	9820000	9830000		chr2	10040000	10050000	KLF11
chr2	9825000	9850000	TAF1B	chr2	9950000	9975000	GRHL1
chr2	10120000	10130000	RRM2	chr2	10430000	10440000	ODC1
chr2	10125000	10150000	RRM2, C2orf48	chr2	10400000	10425000	HPCAL1
chr2	10125000	10150000	RRM2, C2orf48	chr2	10650000	10675000	NOL10
chr2	10450000	10475000	LOC101929715	chr2	10650000	10675000	NOL10
chr2	10820000	10830000	PDIA6	chr2	11120000	11130000	FLJ33534
chr2	10825000	10850000	PDIA6	chr2	11425000	11450000	E2F6
chr2	10835000	10840000	PDIA6	chr2	11120000	11125000	FLJ33534
chr2	11125000	11150000	FLJ33534, C2orf50	chr2	11400000	11425000	LINC00570
chr2	11130000	11140000	FLJ33534, C2orf50	chr2	11440000	11450000	E2F6
chr2	11225000	11250000	ROCK2	chr2	11325000	11350000	ROCK2
chr2	11230000	11240000	ROCK2	chr2	11410000	11420000
chr2	11475000	11480000		chr2	11580000	11585000	GREB1
chr2	11475000	11500000	GREB1	chr2	11775000	11800000	LPIN1
chr2	11690000	11695000	LPIN1	chr2	11780000	11785000	LPIN1
chr2	11825000	11850000	MIR4262, LPIN1	chr2	12700000	12725000	TRIB2
chr2	11825000	11850000	MIR4262, LPIN1	chr2	13000000	13025000	LOC100506474
chr2	11850000	11875000	MIR3681HG	chr2	12700000	12725000	TRIB2
chr2	12170000	12180000	MIR3681HG	chr2	12710000	12720000	TRIB2
chr2	12710000	12720000	TRIB2	chr2	12930000	12940000
chr2	12715000	12720000	TRIB2	chr2	12940000	12945000
chr2	13025000	13050000		chr2	15575000	15600000	DDX1
chr2	15625000	15650000	DDX1	chr2	15925000	15950000	MYCNUT, MYCNOS, MYCN
chr2	15625000	15650000	DDX1	chr2	16600000	16625000	FAM49A
chr2	15630000	15640000	DDX1	chr2	16480000	16490000
chr2	15925000	15950000	MYCNUT, MYCNOS, MYCN	chr2	16475000	16500000
chr2	16600000	16625000	FAM49A	chr2	16750000	16775000
chr2	16750000	16775000		chr2	17300000	17325000
chr2	16770000	16780000		chr2	17300000	17310000
chr2	16775000	16800000		chr2	17650000	17675000	VSNL1, SMC6
chr2	17850000	17875000		chr2	18150000	18175000	KCNS3
chr2	17850000	17875000		chr2	18375000	18400000
chr2	18500000	18525000		chr2	19350000	19375000	OSR1
chr2	18500000	18525000		chr2	19850000	19875000	LINC00954
chr2	19350000	19375000	OSR1	chr2	19850000	19875000	LINC00954
chr2	19360000	19370000		chr2	19860000	19870000	LINC00954
chr2	19950000	19975000	WDR35	chr2	20075000	20100000
chr2	20440000	20445000		chr2	20635000	20640000	HS1BP3
chr2	20440000	20450000	RHOB	chr2	20630000	20640000	HS1BP3
chr2	20460000	20470000		chr2	20540000	20550000
chr2	20650000	20675000	GDF7, HS1BP3	chr2	20950000	20975000
chr2	20650000	20675000	GDF7, HS1BP3	chr2	21100000	21125000	TDRD15
chr2	20660000	20670000	GDF7	chr2	20960000	20970000
chr2	21040000	21045000	APOB	chr2	21115000	21120000
chr2	23390000	23400000	KLHL29	chr2	23670000	23680000	KLHL29
chr2	23400000	23425000	KLHL29	chr2	23500000	23525000	KLHL29
chr2	23820000	23830000	ATAD2B	chr2	23920000	23930000	ATAD2B, UBXN2A
chr2	23925000	23950000	ATAD2B, UBXN2A	chr2	24075000	24100000	SF3B6, TP53I3, FAM228B
chr2	24400000	24425000		chr2	25175000	25200000
chr2	24405000	24410000		chr2	24825000	24830000	ADCY3
chr2	24410000	24420000		chr2	24820000	24830000	CENPO, ADCY3
chr2	24970000	24980000	DNAJC27, DNAJC27-AS1	chr2	25120000	25130000	EFR3B
chr2	24975000	24980000	DNAJC27-AS1	chr2	25120000	25125000	EFR3B
chr2	25950000	25960000	KIF3C	chr2	26140000	26150000
chr2	25950000	25975000	KIF3C	chr2	26325000	26350000	ADGRF3, SELENOI
chr2	25950000	25960000	KIF3C	chr2	26460000	26470000	OTOF
chr2	25990000	26000000		chr2	26140000	26150000
chr2	26000000	26025000		chr2	26100000	26125000	RAB10
chr2	26600000	26605000	CIB4	chr2	26745000	26750000
chr2	26600000	26610000	CIB4	chr2	26740000	26750000
chr2	26840000	26845000		chr2	26920000	26925000	DPYSL5
chr2	26840000	26850000	DPYSL5	chr2	26920000	26930000	DPYSL5
chr2	26845000	26850000	DPYSL5	chr2	26900000	26905000	DPYSL5
chr2	26950000	26975000	DPYSL5, MAPRE3	chr2	27075000	27100000	EMILIN1, KHK, CGREF1
chr2	26950000	26975000	DPYSL5, MAPRE3	chr2	27275000	27300000	DNAJC5G, TRIM54, SLC30A3
chr2	26960000	26965000		chr2	27010000	27015000	MAPRE3
chr2	27090000	27100000	KHK, CGREF1	chr2	27190000	27200000	SLC5A6
chr2	27100000	27110000	KHK, CGREF1	chr2	27280000	27290000	DNAJC5G, TRIM54
chr2	27130000	27140000	ABHD1, PRR30, PREB	chr2	27210000	27220000	SLC5A6, ATRAID, CAD
chr2	27400000	27425000	PPM1G	chr2	27675000	27700000	SLC4A1AP
chr2	27700000	27710000	LINC01460	chr2	28390000	28400000	FLJ31356, FOSL2
chr2	28550000	28575000	PLB1	chr2	28950000	28975000
chr2	28575000	28600000	PLB1	chr2	28725000	28750000
chr2	28575000	28600000	PLB1	chr2	29200000	29225000	ALK
chr2	28590000	28600000	PLB1	chr2	28750000	28760000	PPP1CB
chr2	28820000	28825000	SPDYA	chr2	28950000	28955000
chr2	28950000	28975000		chr2	29175000	29200000	CLIP4, ALK
chr2	28950000	28975000		chr2	30050000	30075000
chr2	28960000	28965000		chr2	29195000	29200000	ALK
chr2	29050000	29075000	TOGARAM2, PCARE	chr2	29175000	29200000	CLIP4, ALK
chr2	29060000	29070000	TOGARAM2, PCARE	chr2	29110000	29120000	CLIP4
chr2	29275000	29300000	ALK	chr2	29825000	29850000	ALK
chr2	30150000	30175000	YPEL5	chr2	31325000	31350000	XDH
chr2	30165000	30170000		chr2	30225000	30230000
chr2	30200000	30225000		chr2	30700000	30725000	CAPN13
chr2	30200000	30225000		chr2	31150000	31175000	GALNT14, CAPN14
chr2	30210000	30215000		chr2	30705000	30710000
chr2	30225000	30250000	LBH	chr2	30450000	30475000	LCLAT1
chr2	30240000	30250000	LBH	chr2	30310000	30320000	LBH
chr2	30240000	30250000	LBH	chr2	30600000	30610000	LCLAT1
chr2	30250000	30260000	LBH	chr2	30310000	30320000	LBH
chr2	30260000	30265000	LBH	chr2	30305000	30310000	LBH
chr2	30710000	30720000		chr2	31170000	31180000	CAPN14
chr2	30715000	30720000		chr2	31330000	31335000	XDH
chr2	30725000	30750000	CAPN13	chr2	30850000	30875000
chr2	30850000	30875000		chr2	31150000	31175000	GALNT14, CAPN14
chr2	32760000	32770000	TTC27	chr2	33370000	33380000	LTBP1
chr2	32775000	32800000	TTC27	chr2	33025000	33050000	LTBP1
chr2	36325000	36350000		chr2	36650000	36675000
chr2	36350000	36375000	CRIM1	chr2	36450000	36475000	CRIM1
chr2	36350000	36375000	CRIM1	chr2	36475000	36500000	CRIM1
chr2	36775000	36800000	VIT	chr2	37000000	37025000	HEATR5B
chr2	37375000	37400000		chr2	38275000	38300000	ATL2
chr2	37400000	37425000		chr2	37825000	37850000	LINC00211
chr2	37410000	37415000		chr2	37825000	37830000	LINC00211
chr2	37975000	38000000	RMDN2, RMDN2-AS1	chr2	38275000	38300000	ATL2
chr2	38300000	38325000	ATL2	chr2	38500000	38525000	LINC02613
chr2	38300000	38325000	ATL2	chr2	38725000	38750000	SRSF7, GALM
chr2	38370000	38380000	ATL2	chr2	38740000	38750000	SRSF7, GALM
chr2	38530000	38540000		chr2	38720000	38730000	GALM
chr2	38600000	38605000	HNRNPLL	chr2	38745000	38750000	SRSF7
chr2	38600000	38610000	HNRNPLL	chr2	38740000	38750000	SRSF7, GALM
chr2	39060000	39070000	SOS1	chr2	39220000	39230000	CDKL4
chr2	39900000	39925000	SLC8A1-AS1	chr2	41675000	41700000
chr2	39910000	39920000	SLC8A1-AS1	chr2	40550000	40560000	SLC8A1
chr2	39910000	39920000	SLC8A1-AS1	chr2	41780000	41790000
chr2	41850000	41855000		chr2	42085000	42090000
chr2	41850000	41860000		chr2	42080000	42090000
chr2	41850000	41875000		chr2	42350000	42375000	COX7A2L
chr2	42090000	42100000		chr2	42230000	42240000	EML4
chr2	42100000	42125000		chr2	42350000	42375000	COX7A2L
chr2	42490000	42500000	KCNG3, MTA3	chr2	42650000	42660000	MTA3
chr2	42825000	42850000		chr2	43225000	43250000	ZFP36L2, LINC01126, THADA
chr2	42825000	42850000		chr2	43500000	43525000	THADA
chr2	42850000	42875000		chr2	43475000	43500000	THADA
chr2	42925000	42950000		chr2	43475000	43500000	THADA
chr2	42975000	43000000		chr2	43225000	43250000	ZFP36L2, LINC01126, THADA
chr2	43230000	43240000	THADA	chr2	43480000	43490000	THADA
chr2	44025000	44050000		chr2	44950000	44975000
chr2	44075000	44100000		chr2	44275000	44300000	SLC3A1
chr2	44375000	44400000	CAMKMT	chr2	44950000	44975000
chr2	44475000	44500000	CAMKMT	chr2	44950000	44975000
chr2	44975000	45000000		chr2	45475000	45500000	SRBD1
chr2	44985000	44990000		chr2	45485000	45490000	SRBD1
chr2	45625000	45650000		chr2	45925000	45950000	PRKCE
chr2	45640000	45650000		chr2	45780000	45790000	PRKCE
chr2	45640000	45650000		chr2	45930000	45940000	PRKCE
chr2	45650000	45675000	PRKCE	chr2	45750000	45775000	PRKCE
chr2	45975000	46000000	PRKCE	chr2	46650000	46675000
chr2	45975000	46000000	PRKCE	chr2	46875000	46900000
chr2	45990000	45995000	PRKCE	chr2	46460000	46465000	LINC02583
chr2	45990000	46000000	PRKCE	chr2	46460000	46470000	LINC02583
chr2	46000000	46025000	PRKCE	chr2	46275000	46300000	EPAS1
chr2	46000000	46025000	PRKCE	chr2	46350000	46375000	EPAS1
chr2	46020000	46030000	PRKCE	chr2	46360000	46370000	EPAS1
chr2	46450000	46475000	LINC02583	chr2	46625000	46650000	CRIPT
chr2	46460000	46470000	LINC02583	chr2	46880000	46890000
chr2	46465000	46470000	LINC02583	chr2	46650000	46655000
chr2	46475000	46500000	LINC02583, TMEM247, ATP6V1E2	chr2	46875000	46900000
chr2	46540000	46550000	RHOQ, ATP6V1E2	chr2	46610000	46620000	CRIPT, PIGF
chr2	46660000	46670000		chr2	46880000	46890000
chr2	46980000	46985000	TTC7A	chr2	47320000	47325000	EPCAM-DT
chr2	47325000	47350000	BCYRN1, EPCAM, EPCAM-DT	chr2	47750000	47775000	MSH6
chr2	47425000	47450000	MSH2	chr2	47750000	47775000	MSH6
chr2	47435000	47440000	MSH2	chr2	47765000	47770000	MSH6
chr2	47775000	47800000	MSH6, FBXO11	chr2	48100000	48125000
chr2	47780000	47790000	MSH6, FBXO11	chr2	47900000	47910000	FBXO11
chr2	47900000	47925000	FBXO11	chr2	48075000	48100000
chr2	48100000	48125000		chr2	48300000	48325000	FOXN2
chr2	48110000	48115000		chr2	48425000	48430000
chr2	48110000	48120000		chr2	48420000	48430000
chr2	54100000	54125000	ACYP2	chr2	54700000	54725000	EML6
chr2	54520000	54530000	SPTBN1	chr2	54630000	54640000	SPTBN1
chr2	54520000	54530000	SPTBN1	chr2	54640000	54650000	SPTBN1
chr2	54720000	54730000	EML6	chr2	54830000	54840000	EML6
chr2	54725000	54750000	EML6	chr2	55000000	55025000	RTN4
chr2	55010000	55020000	RTN4	chr2	55160000	55170000
chr2	55025000	55050000	RTN4	chr2	55150000	55175000	CLHC1
chr2	55400000	55425000	CCDC88A	chr2	55600000	55625000	PPP4R3B
chr2	55710000	55720000		chr2	56130000	56140000
chr2	56175000	56200000	LOC100129434, CCDC85A	chr2	57475000	57500000
chr2	56175000	56200000	LOC100129434, CCDC85A	chr2	57500000	57525000
chr2	56180000	56190000	LOC100129434, CCDC85A	chr2	56740000	56750000
chr2	57750000	57775000		chr2	60575000	60600000
chr2	58750000	58775000	LINC01122	chr2	60550000	60575000	BCL11A
chr2	59275000	59300000	LINC01793	chr2	60550000	60575000	BCL11A
chr2	60700000	60725000		chr2	60975000	61000000	PUS10
chr2	61170000	61180000		chr2	61460000	61470000	USP34
chr2	61525000	61550000	XPO1	chr2	61850000	61875000	FAM161A, CCT4
chr2	61900000	61925000	COMMD1	chr2	62400000	62425000
chr2	61915000	61920000	COMMD1	chr2	62410000	62415000
chr2	62450000	62475000		chr2	62750000	62775000	EHBP1
chr2	62455000	62460000		chr2	62775000	62780000	EHBP1
chr2	62500000	62510000	TMEM17	chr2	62700000	62710000	EHBP1
chr2	62500000	62525000	TMEM17	chr2	62700000	62725000	EHBP1
chr2	62775000	62800000	EHBP1	chr2	63525000	63550000	WDPCP
chr2	63675000	63700000	WDPCP	chr2	63875000	63900000	UGP2, VPS54
chr2	64040000	64050000		chr2	64480000	64490000
chr2	64045000	64050000		chr2	64330000	64335000
chr2	64325000	64350000	MIR4433B	chr2	64475000	64500000
chr2	64330000	64335000		chr2	64485000	64490000
chr2	64525000	64550000	AFTPH	chr2	64625000	64650000	SERTAD2
chr2	64590000	64600000	AFTPH	chr2	64860000	64870000	LINC01800
chr2	64625000	64650000	SERTAD2	chr2	64850000	64875000	LINC01800
chr2	64645000	64650000	SERTAD2	chr2	64750000	64755000	SERTAD2
chr2	64650000	64660000	SERTAD2	chr2	64750000	64760000	SERTAD2
chr2	64750000	64775000	SERTAD2	chr2	64850000	64875000	LINC01800
chr2	64900000	64925000	LINC02245	chr2	65025000	65050000
chr2	64900000	64925000	LINC02245	chr2	65175000	65200000
chr2	64900000	64925000	LINC02245	chr2	65575000	65600000
chr2	64915000	64920000		chr2	65040000	65045000
chr2	65250000	65275000	ACTR2	chr2	65425000	65450000	SPRED2
chr2	65250000	65275000	ACTR2	chr2	65525000	65550000
chr2	65260000	65270000	ACTR2	chr2	65550000	65560000
chr2	65350000	65360000	SPRED2	chr2	65430000	65440000	SPRED2
chr2	66425000	66450000	MEIS1-AS3, MEIS1-AS2, MEIS1	chr2	67200000	67225000	LINC01829, LINC01828, LOC101927661
chr2	66425000	66450000	MEIS1-AS3, MEIS1-AS2, MEIS1	chr2	67825000	67850000	LINC01812
chr2	66425000	66450000	MEIS1-AS3, MEIS1-AS2, MEIS1	chr2	68050000	68075000	C1D
chr2	66430000	66440000	MEIS1-AS3, MEIS1-AS2, MEIS1	chr2	66560000	66570000	MEIS1
chr2	66440000	66450000	MEIS1-AS2, MEIS1	chr2	66500000	66510000	MEIS1
chr2	66440000	66450000	MEIS1-AS2, MEIS1	chr2	66570000	66580000	MEIS1, LINC01798
chr2	66575000	66600000	LINC01798	chr2	67825000	67850000	LINC01812
chr2	67730000	67740000		chr2	67830000	67840000
chr2	68100000	68125000	C1D, WDR92	chr2	68425000	68450000
chr2	68120000	68125000	WDR92	chr2	68285000	68290000	CNRIP1
chr2	68160000	68170000	PNO1, WDR92	chr2	68240000	68250000	PPP3R1, WDR92
chr2	68190000	68200000	PPP3R1, WDR92	chr2	68240000	68250000	PPP3R1, WDR92
chr2	68475000	68500000	APLF	chr2	68700000	68725000	ARHGAP25
chr2	68475000	68500000	APLF	chr2	68900000	68925000
chr2	68700000	68710000	ARHGAP25	chr2	68920000	68930000
chr2	69000000	69025000	ANTXR1	chr2	69300000	69325000	GFPT1
chr2	69010000	69020000	ANTXR1	chr2	69300000	69310000
chr2	69430000	69440000	NFU1	chr2	69640000	69650000	AAK1, ANXA4
chr2	69550000	69575000	AAK1	chr2	69725000	69750000	ANXA4
chr2	69560000	69570000	AAK1	chr2	69710000	69720000	ANXA4
chr2	69725000	69730000	ANXA4	chr2	69810000	69815000	ANXA4
chr2	69725000	69750000	ANXA4	chr2	69825000	69850000	ANXA4, GMCL1
chr2	69725000	69750000	ANXA4	chr2	70125000	70150000	LINC01816, C2orf42
chr2	69910000	69915000	MXD1	chr2	70140000	70145000
chr2	69910000	69920000	MXD1	chr2	70140000	70150000	C2orf42
chr2	69920000	69930000	MXD1	chr2	70070000	70080000	PCBP1-AS1
chr2	70085000	70090000	PCBP1, PCBP1-AS1	chr2	70140000	70145000
chr2	70300000	70310000	FAM136A	chr2	70640000	70650000	ADD2
chr2	70325000	70350000		chr2	70600000	70625000	ADD2
chr2	70340000	70350000		chr2	70610000	70620000	ADD2
chr2	70660000	70670000	ADD2	chr2	70780000	70790000	FIGLA
chr2	70775000	70800000	FIGLA	chr2	70925000	70950000	ATP6V1B1, TEX261, ATP6V1B1-AS1, VAX2
chr2	70860000	70870000		chr2	70950000	70960000	ATP6V1B1, TEX261, ATP6V1B1-AS1
chr2	70870000	70875000		chr2	70915000	70920000	VAX2
chr2	70880000	70890000	LINC01143	chr2	70980000	70990000	ANKRD53, TEX261, ATP6V1B1-AS1
chr2	70990000	71000000	TEX261, ATP6V1B1-AS1	chr2	71060000	71070000	NAGK
chr2	71300000	71305000	ZNF638	chr2	71505000	71510000	DYSF
chr2	71300000	71325000	ZNF638	chr2	71500000	71525000	DYSF
chr2	71525000	71550000	DYSF	chr2	72150000	72175000
chr2	71525000	71550000	DYSF	chr2	72575000	72600000	EXOC6B
chr2	71525000	71550000	DYSF	chr2	72725000	72750000	EXOC6B
chr2	71525000	71550000	DYSF	chr2	72850000	72875000
chr2	71900000	71925000		chr2	72725000	72750000	EXOC6B
chr2	71925000	71930000		chr2	72150000	72155000
chr2	71925000	71950000		chr2	72575000	72600000	EXOC6B
chr2	72150000	72175000		chr2	72575000	72600000	EXOC6B
chr2	72770000	72780000	EXOC6B	chr2	72850000	72860000
chr2	72880000	72890000	SPR	chr2	73160000	73170000
chr2	72975000	73000000	SFXN5	chr2	73150000	73175000	RAB11FIP5
chr2	73080000	73090000	RAB11FIP5	chr2	73150000	73160000	RAB11FIP5
chr2	73820000	73830000	STAMBP	chr2	74150000	74160000	BOLA3-AS1, MOB1A
chr2	74250000	74255000	SLC4A5	chr2	74335000	74340000	SLC4A5
chr2	74480000	74485000	TTC31, CCDC142	chr2	74530000	74535000	HTRA2, LOXL3
chr2	74480000	74490000	TTC31, CCDC142	chr2	74530000	74540000	HTRA2, LOXL3
chr2	74675000	74700000	SEMA4F	chr2	75600000	75625000
chr2	74700000	74725000		chr2	74850000	74875000	HK2
chr2	74710000	74720000		chr2	74870000	74880000	HK2
chr2	74780000	74785000		chr2	74830000	74835000	HK2
chr2	74900000	74925000	LINC01291	chr2	75600000	75625000
chr2	74910000	74920000	LINC01291	chr2	75400000	75410000
chr2	75050000	75075000	TACR1	chr2	75400000	75425000
chr2	75460000	75470000	EVA1A	chr2	75600000	75610000
chr2	75875000	75900000		chr2	76575000	76600000
chr2	76950000	76975000	LRRTM4	chr2	77500000	77525000	LRRTM4
chr2	76950000	76975000	LRRTM4	chr2	77975000	78000000
chr2	76950000	76975000	LRRTM4	chr2	78975000	79000000
chr2	78425000	78450000		chr2	78975000	79000000
chr2	79025000	79050000	REG3G	chr2	79200000	79225000	CTNNA2
chr2	79025000	79050000	REG3G	chr2	79875000	79900000	CTNNA2
chr2	79040000	79050000		chr2	79220000	79230000	CTNNA2
chr2	79225000	79250000	CTNNA2	chr2	79850000	79875000	MIR8080, CTNNA2
chr2	84475000	84500000		chr2	84625000	84650000	DNAH6
chr2	84475000	84500000		chr2	84875000	84900000	TRABD2A
chr2	84490000	84500000		chr2	84870000	84880000	TRABD2A
chr2	84650000	84675000	DNAH6	chr2	84850000	84875000	TRABD2A
chr2	84925000	84950000		chr2	85275000	85300000	TCF7L1
chr2	85050000	85075000	KCMF1	chr2	85275000	85300000	TCF7L1
chr2	85065000	85070000		chr2	85295000	85300000	TCF7L1
chr2	85125000	85150000	TCF7L1	chr2	85275000	85300000	TCF7L1
chr2	85415000	85420000	CAPG, SH2D6	chr2	85550000	85555000	GGCX
chr2	85420000	85425000	SH2D6	chr2	85555000	85560000	GGCX
chr2	85625000	85650000	USP39	chr2	86075000	86100000	POLR1A
chr2	85720000	85730000		chr2	85810000	85820000	LOC284950
chr2	85725000	85730000		chr2	85810000	85815000
chr2	85820000	85830000	LOC284950	chr2	86080000	86090000	POLR1A
chr2	85825000	85830000	LOC284950	chr2	86075000	86080000	POLR1A
chr2	85875000	85900000	ST3GAL5-AS1, ST3GAL5	chr2	86025000	86050000	POLR1A
chr2	85880000	85890000	ST3GAL5-AS1, ST3GAL5	chr2	86040000	86050000	POLR1A
chr2	86220000	86230000	REEP1	chr2	86370000	86380000
chr2	86225000	86250000	REEP1	chr2	86325000	86350000	REEP1
chr2	86800000	86810000	CD8A	chr2	87210000	87220000
chr2	86800000	86825000	CD8A, CD8B	chr2	87200000	87225000
chr2	86850000	86860000	CD8B	chr2	106490000	106500000
chr2	87175000	87200000		chr2	111775000	111800000	ANAPC1
chr2	87300000	87325000		chr2	111550000	111575000
chr2	88050000	88075000	KRCC1, SMYD1	chr2	88150000	88175000	THNSL2
chr2	88055000	88060000	KRCC1	chr2	88160000	88165000
chr2	88200000	88225000		chr2	88300000	88325000
chr2	88200000	88225000		chr2	88425000	88450000	FOXI3
chr2	88590000	88600000	EIF2AK3	chr2	88670000	88680000
chr2	88850000	88875000		chr2	89125000	89150000
chr2	88900000	88925000		chr2	89000000	89025000
chr2	88900000	88925000		chr2	89125000	89150000
chr2	89025000	89050000		chr2	90150000	90175000
chr2	89040000	89050000		chr2	90150000	90160000
chr2	89075000	89100000		chr2	90100000	90125000
chr2	94850000	94875000	TEKT4	chr2	94950000	94975000
chr2	95000000	95025000		chr2	95100000	95125000	MRPS5
chr2	95230000	95240000		chr2	95310000	95320000	KCNIP3
chr2	96000000	96025000	GPAT2	chr2	96100000	96125000	ADRA2B, ASTL
chr2	96200000	96205000	STARD7	chr2	96260000	96265000	TMEM127
chr2	96200000	96210000	STARD7-AS1, STARD7	chr2	96260000	96270000	TMEM127, CIAO1
chr2	96400000	96425000		chr2	96500000	96525000	NEURL3
chr2	96525000	96550000	ARID5A	chr2	96775000	96800000	MIR3127, CNNM4
chr2	96625000	96650000	FER1L5, KANSL3	chr2	96725000	96750000	LMAN2L
chr2	96625000	96650000	FER1L5, KANSL3	chr2	96750000	96775000	CNNM4
chr2	96850000	96875000	ANKRD39, ANKRD23, SEMA4C	chr2	97100000	97125000	ANKRD36
chr2	96855000	96860000	ANKRD39, ANKRD23, SEMA4C	chr2	96960000	96965000	FAM178B
chr2	96870000	96880000	FAM178B, SEMA4C	chr2	96950000	96960000	FAM178B
chr2	97000000	97025000		chr2	97100000	97125000	ANKRD36
chr2	97590000	97600000		chr2	97700000	97710000	C2orf92
chr2	97800000	97825000	TMEM131	chr2	98275000	98300000	VWA3B
chr2	97800000	97810000	TMEM131	chr2	98380000	98390000	CNGA3
chr2	97800000	97825000	TMEM131	chr2	98375000	98400000	CNGA3
chr2	97800000	97825000	TMEM131	chr2	98600000	98625000	COA5, UNC50, MGAT4A
chr2	98400000	98425000		chr2	98600000	98625000	COA5, UNC50, MGAT4A
chr2	98400000	98425000		chr2	98825000	98850000	KIAA1211L
chr2	98410000	98415000		chr2	98600000	98605000	COA5
chr2	98650000	98655000	MGAT4A	chr2	98835000	98840000	KIAA1211L
chr2	98650000	98675000	MGAT4A	chr2	98825000	98850000	KIAA1211L
chr2	98650000	98660000	MGAT4A	chr2	99060000	99070000	TSGA10
chr2	99175000	99200000	MRPL30, MITD1, C2orf15	chr2	99325000	99350000	TXNDC9, EIF5B
chr2	99325000	99350000	TXNDC9, EIF5B	chr2	99450000	99475000	REV1
chr2	99550000	99560000	AFF3	chr2	100240000	100250000	LINC01104
chr2	99550000	99575000	AFF3	chr2	100250000	100275000	LINC01104, LONRF2
chr2	100260000	100270000		chr2	100380000	100390000
chr2	100600000	100625000		chr2	100975000	101000000	LOC101927142, NPAS2
chr2	100600000	100625000		chr2	101200000	101225000	TBC1D8
chr2	100610000	100615000		chr2	100980000	100985000	NPAS2
chr2	101000000	101025000	RPL31, TBC1D8	chr2	101200000	101225000	TBC1D8
chr2	101010000	101015000	RPL31, TBC1D8	chr2	101205000	101210000	TBC1D8
chr2	101520000	101530000		chr2	101820000	101830000	MAP4K4
chr2	102000000	102025000	IL1R2	chr2	102225000	102250000	IL1RL2
chr2	102000000	102025000	IL1R2	chr2	102425000	102450000	MIR4772, IL18RAP
chr2	103150000	103175000		chr2	104400000	104425000
chr2	103150000	103175000		chr2	104850000	104875000	LINC01159, PANTR1, POU3F3
chr2	103950000	103975000		chr2	104400000	104425000
chr2	103960000	103970000		chr2	104840000	104850000	PANTR1
chr2	105100000	105125000	UTAT33	chr2	105225000	105250000	GPR45
chr2	105110000	105115000		chr2	105240000	105245000	GPR45
chr2	105350000	105375000	FHL2	chr2	105525000	105550000
chr2	105370000	105375000	FHL2	chr2	105520000	105525000
chr2	106100000	106110000	UXS1	chr2	106540000	106550000
chr2	106625000	106650000		chr2	107925000	107950000
chr2	107930000	107940000		chr2	108180000	108190000	LINC01594
chr2	108350000	108360000		chr2	108580000	108590000	LIMS1
chr2	108350000	108375000		chr2	108575000	108600000	LIMS1
chr2	108450000	108475000	GCC2	chr2	108550000	108575000	LIMS1
chr2	109125000	109150000	SH3RF3-AS1, MIR4265, SH3RF3	chr2	109500000	109525000	SH3RF3
chr2	109550000	109560000	SEPT10	chr2	109720000	109730000
chr2	111100000	111125000	ACOXL-AS1, ACOXL, BCL2L11	chr2	111450000	111475000	MIR4435-2HG
chr2	111875000	111900000	ANAPC1, MERTK	chr2	112575000	112600000	CHCHD5, POLR1B
chr2	111890000	111900000	MERTK	chr2	112050000	112060000	TMEM87B
chr2	111895000	111900000	MERTK	chr2	112045000	112050000
chr2	112125000	112150000	FBLN7	chr2	112250000	112275000	ZC3H8
chr2	112125000	112150000	FBLN7	chr2	112425000	112450000
chr2	112480000	112490000	TTL	chr2	112580000	112590000	CHCHD5
chr2	112600000	112625000		chr2	112700000	112725000
chr2	112750000	112775000	IL1A, CKAP2L	chr2	112925000	112950000
chr2	113080000	113090000		chr2	113190000	113200000	PSD4
chr2	113250000	113275000	PAX8-AS1, PAX8	chr2	113350000	113375000
chr2	113750000	113775000	SLC35F5	chr2	113875000	113900000	ACTR3
chr2	113970000	113980000	LINC01191	chr2	114550000	114560000	DPP10
chr2	117450000	117475000		chr2	117775000	117800000
chr2	117800000	117825000	DDX18	chr2	118000000	118025000	CCDC93
chr2	117830000	117835000	DDX18	chr2	118000000	118005000	CCDC93
chr2	118040000	118050000		chr2	118870000	118880000
chr2	118220000	118230000		chr2	118840000	118850000	EN1
chr2	118225000	118250000		chr2	118825000	118850000	EN1
chr2	118350000	118375000		chr2	118850000	118875000
chr2	118875000	118900000		chr2	119275000	119300000
chr2	119000000	119025000		chr2	119275000	119300000
chr2	119400000	119425000		chr2	119650000	119675000	CFAP221
chr2	119405000	119410000		chr2	119475000	119480000	SCTR
chr2	119725000	119750000		chr2	120175000	120200000	EPB41L5
chr2	120340000	120350000	INHBB	chr2	120670000	120680000
chr2	120690000	120700000		chr2	121080000	121090000
chr2	120695000	120700000		chr2	121080000	121085000
chr2	121075000	121100000		chr2	121700000	121725000	NIFK-AS1
chr2	121090000	121100000		chr2	121350000	121360000	CLASP1
chr2	121375000	121400000	CLASP1	chr2	121700000	121725000	NIFK-AS1
chr2	121400000	121425000	CLASP1	chr2	121500000	121525000	CLASP1
chr2	121525000	121550000	RNU4ATAC, CLASP1	chr2	121625000	121650000	NIFK-AS1, CLASP1
chr2	121590000	121600000	CLASP1	chr2	121640000	121650000	NIFK-AS1, CLASP1
chr2	121950000	121975000		chr2	123975000	124000000
chr2	121975000	122000000		chr2	122450000	122475000
chr2	124030000	124040000	CNTNAP5	chr2	124810000	124820000	CNTNAP5
chr2	125740000	125750000		chr2	126770000	126780000
chr2	126520000	126530000		chr2	126770000	126780000
chr2	127300000	127325000	MAP3K2	chr2	127475000	127500000	IWS1
chr2	128060000	128070000		chr2	129920000	129930000	LINC01856
chr2	128725000	128750000		chr2	129375000	129400000
chr2	129425000	129450000		chr2	129725000	129750000
chr2	129725000	129750000		chr2	129825000	129850000
chr2	129925000	129950000	LINC01856	chr2	130275000	130300000
chr2	129930000	129940000	LINC01856	chr2	130330000	130340000	CCDC115
chr2	130180000	130190000	MZT2B, SMPD4	chr2	130330000	130340000	CCDC115
chr2	130200000	130225000		chr2	131450000	131475000	MZT2A
chr2	130790000	130800000		chr2	130870000	130880000	ARHGEF4
chr2	131850000	131875000		chr2	132125000	132150000	ANKRD30BL
chr2	132540000	132550000	GPR39	chr2	133170000	133180000	NCKAP5
chr2	132550000	132575000	GPR39	chr2	133775000	133800000
chr2	133225000	133250000	NCKAP5	chr2	133550000	133575000	NCKAP5
chr2	133875000	133900000		chr2	134225000	134250000	MGAT5
chr2	133875000	133900000		chr2	134400000	134425000	MGAT5
chr2	134100000	134125000	MGAT5	chr2	134400000	134425000	MGAT5
chr2	134115000	134120000		chr2	134410000	134415000	MGAT5
chr2	134450000	134460000	TMEM163, MGAT5	chr2	134890000	134900000	CCNT2-AS1, ACMSD
chr2	134450000	134475000	TMEM163, MGAT5	chr2	134900000	134925000	CCNT2, CCNT2-AS1, ACMSD
chr2	134990000	135000000	MAP3K19	chr2	135710000	135720000	R3HDM1
chr2	135000000	135025000	MAP3K19	chr2	135700000	135725000	R3HDM1
chr2	135910000	135920000	DARS	chr2	136380000	136390000
chr2	135975000	136000000	DARS-AS1, DARS	chr2	136350000	136375000
chr2	137900000	137925000		chr2	138775000	138800000	NXPH2
chr2	137910000	137920000		chr2	138820000	138830000
chr2	138350000	138375000		chr2	138775000	138800000	NXPH2
chr2	142150000	142175000		chr2	142575000	142600000
chr2	142675000	142700000		chr2	142975000	143000000	KYNU
chr2	146725000	146750000		chr2	147900000	147925000	ACVR2A
chr2	147080000	147090000		chr2	147910000	147920000	ACVR2A
chr2	147930000	147940000	ORC4, ACVR2A	chr2	148200000	148210000	MBD5
chr2	147975000	148000000	ORC4	chr2	148500000	148525000	MBD5
chr2	147975000	148000000	ORC4	chr2	148975000	149000000	KIF5C
chr2	148625000	148650000	EPC2	chr2	148975000	149000000	KIF5C
chr2	148825000	148850000		chr2	148925000	148950000	KIF5C
chr2	149000000	149025000	KIF5C	chr2	149300000	149325000
chr2	149000000	149025000	KIF5C	chr2	149550000	149575000	MMADHC
chr2	149010000	149020000	KIF5C	chr2	149560000	149570000	MMADHC
chr2	149575000	149600000	MMADHC, LOC101929231	chr2	150475000	150500000	RND3
chr2	149575000	149600000	MMADHC, LOC101929231	chr2	151225000	151250000	RBM43
chr2	151600000	151625000	NEB	chr2	151800000	151825000	ARL5A
chr2	151600000	151625000	NEB	chr2	152000000	152025000	CACNB4
chr2	152175000	152200000	STAM2	chr2	152625000	152650000	FMNL2
chr2	152180000	152190000		chr2	152620000	152630000	FMNL2
chr2	153150000	153175000		chr2	153450000	153475000
chr2	155375000	155400000		chr2	157175000	157200000
chr2	156325000	156350000	NR4A2	chr2	156450000	156475000	GPD2
chr2	156325000	156350000	NR4A2	chr2	156550000	156575000	GPD2
chr2	156325000	156350000	NR4A2	chr2	156575000	156600000	GPD2
chr2	156425000	156450000	GPD2	chr2	156550000	156575000	GPD2
chr2	157490000	157500000		chr2	158010000	158020000	UPP2
chr2	157750000	157775000	ACVR1	chr2	158000000	158025000	UPP2
chr2	158030000	158035000	UPP2	chr2	158745000	158750000
chr2	158030000	158040000	UPP2	chr2	158740000	158750000
chr2	158900000	158925000		chr2	159100000	159125000	TANC1
chr2	159510000	159520000	BAZ2B	chr2	159600000	159610000	BAZ2B
chr2	160300000	160325000	RBMS1	chr2	160975000	161000000
chr2	161575000	161600000	SLC4A10	chr2	162125000	162150000	GCG
chr2	161580000	161590000	SLC4A10	chr2	161940000	161950000	SLC4A10
chr2	162000000	162025000	DPP4	chr2	162100000	162125000
chr2	163175000	163200000		chr2	164050000	164075000
chr2	163175000	163200000		chr2	164475000	164500000	GRB14
chr2	163325000	163350000		chr2	164425000	164450000
chr2	163350000	163375000		chr2	164050000	164075000
chr2	164740000	164750000	COBLL1	chr2	164900000	164910000	SLC38A11
chr2	164750000	164775000	COBLL1	chr2	164900000	164925000	SLC38A11
chr2	165000000	165025000		chr2	165175000	165200000	SCN3A
chr2	165375000	165400000	SCN2A	chr2	165675000	165700000	CSRNP3
chr2	165390000	165400000	SCN2A	chr2	165870000	165880000	LOC100506124, TTC21B
chr2	165950000	165975000	TTC21B, LOC102724058, SCN1A-AS1	chr2	166125000	166150000	LOC102724058, SCN1A-AS1, SCN1A
chr2	168170000	168180000	STK39	chr2	168220000	168230000	STK39
chr2	168340000	168350000		chr2	168750000	168760000	CERS6
chr2	169100000	169110000		chr2	169390000	169400000
chr2	169100000	169125000		chr2	169750000	169775000	KLHL23
chr2	169210000	169220000	LRP2	chr2	169360000	169370000	LRP2
chr2	169450000	169475000		chr2	169750000	169775000	KLHL23
chr2	169820000	169830000	METTL5, UBR3	chr2	169870000	169880000	UBR3
chr2	169925000	169950000	UBR3	chr2	170800000	170825000	GAD1
chr2	170230000	170240000	MYO3B	chr2	170810000	170820000	GAD1
chr2	170320000	170330000	MYO3B	chr2	170810000	170820000	GAD1
chr2	170375000	170400000	MYO3B, MYO3B-AS1	chr2	170800000	170825000	GAD1
chr2	170925000	170950000	GORASP2	chr2	171150000	171175000	TLK1
chr2	170950000	170975000	GORASP2	chr2	171150000	171175000	TLK1
chr2	170970000	170975000		chr2	171415000	171420000	METTL8
chr2	170970000	170980000		chr2	171410000	171420000	METTL8
chr2	171150000	171175000	TLK1	chr2	171400000	171425000	METTL8
chr2	171160000	171170000	TLK1	chr2	171410000	171420000	METTL8
chr2	171550000	171575000	CYBRD1	chr2	172100000	172125000	DLX2, DLX2-DT
chr2	171700000	171725000	DYNC1I2	chr2	172100000	172125000	DLX2, DLX2-DT
chr2	171800000	171825000	SLC25A12	chr2	172075000	172100000	DLX1, DLX2, METAP1D
chr2	172150000	172175000		chr2	172450000	172475000	ITGA6
chr2	172170000	172175000		chr2	172465000	172470000	ITGA6
chr2	172800000	172825000	RAPGEF4	chr2	172925000	172950000	RAPGEF4
chr2	172800000	172825000	RAPGEF4	chr2	173200000	173225000	MAP3K20, MAP3K20-AS1
chr2	172810000	172820000	RAPGEF4	chr2	172930000	172940000	RAPGEF4
chr2	173020000	173030000	RAPGEF4	chr2	173210000	173220000	MAP3K20, MAP3K20-AS1
chr2	173025000	173050000	RAPGEF4	chr2	173200000	173225000	MAP3K20, MAP3K20-AS1
chr2	173400000	173425000		chr2	174025000	174050000
chr2	173400000	173425000		chr2	174300000	174325000
chr2	173400000	173425000		chr2	174325000	174350000	LINC01305, SP9, CIR1
chr2	174450000	174475000	GPR155	chr2	174600000	174625000	WIPF1
chr2	174760000	174770000	CHRNA1	chr2	174980000	174990000	CHN1
chr2	175350000	175375000		chr2	176100000	176125000	HOXD12, HOXD11, HOXD9, HOXD10, HOXD-AS2
chr2	175360000	175370000		chr2	176090000	176100000	HOXD12, HOXD13
chr2	175680000	175690000		chr2	176080000	176090000	EVX2
chr2	176125000	176130000	HOXD8, HOXD-AS2	chr2	176635000	176640000	LINC01116, LINC01117
chr2	176125000	176150000	HOXD8, HOXD-AS2, HOXD3	chr2	176625000	176650000	LINC01116, LINC01117
chr2	176125000	176150000	HOXD8, HOXD-AS2, HOXD3	chr2	177125000	177150000
chr2	176140000	176150000	HOXD3	chr2	176450000	176460000
chr2	177150000	177175000		chr2	177725000	177750000	PDE11A
chr2	177160000	177165000		chr2	177330000	177335000	NFE2L2, LOC100130691
chr2	177210000	177220000	HNRNPA3	chr2	177260000	177270000	NFE2L2
chr2	177325000	177350000	NFE2L2, LOC100130691	chr2	177725000	177750000	PDE11A
chr2	178100000	178125000	PDE11A, RBM45	chr2	178275000	178300000	OSBPL6
chr2	178110000	178120000	RBM45	chr2	178410000	178420000	PRKRA-AS1
chr2	178125000	178150000	RBM45	chr2	178275000	178300000	OSBPL6
chr2	178125000	178150000	RBM45	chr2	178400000	178425000	PRKRA-AS1, OSBPL6
chr2	179400000	179425000		chr2	179750000	179775000	ZNF385B
chr2	179400000	179425000		chr2	180075000	180100000
chr2	180125000	180150000		chr2	181050000	181075000	UBE2E3
chr2	181100000	181125000	LINC01934	chr2	181450000	181475000	ITGA4
chr2	181100000	181125000	LINC01934	chr2	181700000	181725000
chr2	181725000	181750000		chr2	181950000	181975000	PPP1R1C
chr2	181740000	181750000		chr2	182070000	182080000	PPP1R1C
chr2	182175000	182200000	PDE1A	chr2	182650000	182675000
chr2	182175000	182200000	PDE1A	chr2	182975000	183000000	NCKAP1
chr2	182185000	182190000	PDE1A	chr2	182650000	182655000
chr2	182750000	182775000	DNAJC10	chr2	182975000	183000000	NCKAP1
chr2	185275000	185300000		chr2	186250000	186275000
chr2	186500000	186510000	ZC3H15	chr2	186640000	186650000	ITGAV
chr2	186850000	186875000		chr2	187425000	187450000	CALCRL
chr2	188500000	188525000	GULP1	chr2	189400000	189425000
chr2	189650000	189675000	ASNSD1, ANKAR	chr2	189750000	189775000	OSGEPL1-AS1, ANKAR, OSGEPL1, ORMDL1
chr2	189675000	189700000	ANKAR	chr2	190050000	190075000	MSTN, C2orf88
chr2	189775000	189800000	ORMDL1, PMS1	chr2	190050000	190075000	MSTN, C2orf88
chr2	189775000	189800000	ORMDL1, PMS1	chr2	190300000	190325000	HIBCH
chr2	190075000	190100000	C2orf88	chr2	190300000	190325000	HIBCH
chr2	190525000	190550000	NEMP2	chr2	190625000	190650000	NAB1
chr2	190875000	190900000	GLS	chr2	191000000	191025000	STAT1
chr2	191050000	191075000	STAT4	chr2	191500000	191525000
chr2	191200000	191225000		chr2	191500000	191525000
chr2	191550000	191575000		chr2	191675000	191700000	NABP1
chr2	191550000	191575000		chr2	192150000	192175000	TMEFF2
chr2	191560000	191570000		chr2	191680000	191690000	NABP1
chr2	191810000	191820000		chr2	192160000	192170000	TMEFF2
chr2	195650000	195675000	SLC39A10	chr2	196050000	196075000	DNAH7
chr2	196300000	196325000	HECW2	chr2	196750000	196775000	GTF3C3, CCDC150
chr2	197110000	197120000	ANKRD44	chr2	197380000	197390000	SF3B1
chr2	197190000	197200000	ANKRD44	chr2	197380000	197390000	SF3B1
chr2	197200000	197225000	ANKRD44	chr2	197300000	197325000	ANKRD44-IT1, ANKRD44
chr2	197800000	197825000	PLCL1	chr2	198125000	198150000	PLCL1
chr2	197800000	197810000	PLCL1	chr2	198290000	198300000	LINC01923
chr2	197800000	197825000	PLCL1	chr2	198275000	198300000	LINC01923
chr2	198300000	198325000	LINC01923	chr2	199475000	199500000	SATB2-AS1
chr2	198310000	198320000	LINC01923	chr2	199740000	199750000
chr2	199475000	199500000	SATB2-AS1	chr2	199725000	199750000
chr2	199980000	199990000	MAIP1	chr2	200470000	200480000	SPATS2L
chr2	200810000	200820000	BZW1, LOC101927795	chr2	200860000	200870000	CLK1
chr2	200900000	200910000	NIF3L1, ORC2	chr2	201070000	201080000	NDUFB3, FAM126B
chr2	200900000	200910000	NIF3L1, ORC2	chr2	201160000	201170000	CFLAR
chr2	200960000	200970000	ORC2	chr2	201060000	201070000	FAM126B
chr2	201235000	201240000	CASP8	chr2	201360000	201365000
chr2	201450000	201475000	TRAK2, STRADB	chr2	201625000	201650000	TMEM237, MPP4
chr2	201850000	201860000	CDK15	chr2	202180000	202190000	KIAA2012
chr2	201850000	201875000	CDK15	chr2	202175000	202200000	KIAA2012
chr2	202260000	202270000	NOP58	chr2	202370000	202380000	BMPR2
chr2	202550000	202575000	BMPR2	chr2	203450000	203475000	RAPH1
chr2	202575000	202600000		chr2	203800000	203825000
chr2	202625000	202650000	FAM117B	chr2	202850000	202875000	ICA1L, WDR12
chr2	204300000	204325000		chr2	204675000	204700000	PARD3B
chr2	204875000	204900000	PARD3B	chr2	205675000	205700000	NRP2
chr2	205750000	205775000	NRP2	chr2	205925000	205950000
chr2	205775000	205800000	NRP2	chr2	205875000	205900000
chr2	206150000	206175000	SNORD51, SNORA41, NDUFS1, EEF1B2	chr2	206250000	206275000	GPR1-AS, ZDBF2
chr2	206380000	206390000		chr2	206430000	206440000
chr2	206690000	206700000	DYTN	chr2	207470000	207480000	MYOSLID-AS1
chr2	206775000	206800000	MIR3130-2, FASTKD2	chr2	207450000	207475000	MYOSLID-AS1
chr2	206795000	206800000		chr2	207470000	207475000	MYOSLID-AS1
chr2	206980000	206985000		chr2	207470000	207475000	MYOSLID-AS1
chr2	206980000	206990000		chr2	207470000	207480000	MYOSLID-AS1
chr2	207500000	207525000	MYOSLID-AS1	chr2	207625000	207650000	METTL21A
chr2	207740000	207750000	CCNYL1	chr2	208030000	208040000
chr2	207750000	207775000	MIR4775, FZD5, CCNYL1	chr2	208025000	208050000	PLEKHM3
chr2	208170000	208180000	C2orf80	chr2	208250000	208260000	IDH1-AS1, IDH1
chr2	208450000	208475000	PTH2R	chr2	209200000	209225000
chr2	209975000	210000000	UNC80	chr2	210175000	210200000	ACADL
chr2	210250000	210275000		chr2	210375000	210400000	LANCL1-AS1
chr2	210650000	210675000	CPS1	chr2	211025000	211050000
chr2	210750000	210775000		chr2	211025000	211050000
chr2	211725000	211750000	ERBB4	chr2	212525000	212550000	ERBB4
chr2	212675000	212700000		chr2	213150000	213175000	IKZF2
chr2	212775000	212800000	LINC01878	chr2	213150000	213175000	IKZF2
chr2	215450000	215475000	LOC102724849	chr2	215900000	215925000
chr2	215960000	215965000	MREG	chr2	216010000	216015000	MREG, PECR
chr2	215960000	215970000	MREG	chr2	216010000	216020000	MREG, PECR
chr2	216100000	216125000	TMEM169, XRCC5	chr2	216400000	216425000	SMARCAL1
chr2	216510000	216520000	RPL37A	chr2	216660000	216670000	IGFBP2
chr2	216515000	216520000	RPL37A	chr2	216665000	216670000
chr2	216675000	216700000	IGFBP5	chr2	217500000	217525000	DIRC3
chr2	216675000	216700000	IGFBP5	chr2	217700000	217725000	DIRC3
chr2	216690000	216700000	IGFBP5	chr2	217710000	217720000	DIRC3
chr2	216700000	216725000		chr2	217150000	217175000
chr2	216700000	216705000		chr2	217510000	217515000	DIRC3
chr2	217775000	217800000	TNS1	chr2	217975000	218000000	TNS1
chr2	217790000	217800000	TNS1	chr2	217880000	217890000	TNS1
chr2	217790000	217800000	TNS1	chr2	217980000	217990000	TNS1
chr2	217875000	217900000	TNS1	chr2	217975000	218000000	TNS1
chr2	218280000	218290000	MIR6513, PNKD, TMBIM1	chr2	218390000	218400000	SLC11A1, CTDSP1
chr2	218400000	218425000	MIR26B, CTDSP1, VIL1	chr2	218650000	218675000	RNF25, ZNF142, BCS1L, STK36
chr2	218560000	218570000	CNOT9, USP37	chr2	218610000	218620000	PLCD4
chr2	218715000	218720000	TTLL4	chr2	218850000	218855000
chr2	218725000	218750000	TTLL4	chr2	218825000	218850000	PRKAG3
chr2	218730000	218740000	TTLL4	chr2	218780000	218790000	CYP27A1
chr2	218850000	218875000	WNT6	chr2	218950000	218975000	CDK5R2
chr2	218850000	218875000	WNT6	chr2	219100000	219125000	NHEJ1
chr2	218975000	219000000	FEV, CRYBA2, LINC00608	chr2	219100000	219125000	NHEJ1
chr2	219025000	219050000	CFAP65	chr2	219125000	219150000	NHEJ1
chr2	219400000	219405000	DNPEP	chr2	219530000	219535000	ASIC4
chr2	219725000	219750000		chr2	221550000	221575000	EPHA4
chr2	219725000	219750000		chr2	221950000	221975000
chr2	220675000	220700000		chr2	221550000	221575000	EPHA4
chr2	220675000	220700000		chr2	221950000	221975000
chr2	220680000	220690000		chr2	221570000	221580000	EPHA4
chr2	222050000	222075000		chr2	222600000	222625000	FARSB
chr2	222300000	222325000	CCDC140	chr2	222550000	222575000	FARSB, SGPP2
chr2	222675000	222700000	MOGAT1	chr2	222900000	222925000	ACSL3
chr2	222950000	222975000		chr2	223775000	223800000	AP1S3
chr2	223950000	223975000	MRPL44	chr2	224625000	224650000
chr2	223990000	224000000	SERPINE2	chr2	224280000	224290000
chr2	224000000	224025000	SERPINE2	chr2	224250000	224275000
chr2	224355000	224360000		chr2	224645000	224650000
chr2	224360000	224370000		chr2	224640000	224650000
chr2	224360000	224370000		chr2	224770000	224780000	DOCK10
chr2	224775000	224800000	DOCK10	chr2	225000000	225025000	MIR4439, DOCK10
chr2	225120000	225130000		chr2	225660000	225670000
chr2	225280000	225290000		chr2	225640000	225650000	NYAP2
chr2	225660000	225670000		chr2	226790000	226800000	IRS1
chr2	225670000	225680000		chr2	226980000	226990000	RHBDD1
chr2	225875000	225900000		chr2	226975000	227000000	RHBDD1
chr2	225880000	225890000		chr2	226790000	226800000	IRS1
chr2	226800000	226825000		chr2	226975000	227000000	RHBDD1
chr2	226810000	226820000		chr2	226980000	226990000	RHBDD1
chr2	227125000	227150000	COL4A4	chr2	227225000	227250000	COL4A3, LOC654841
chr2	227125000	227150000	COL4A4	chr2	227750000	227775000
chr2	227660000	227670000		chr2	227760000	227770000
chr2	227875000	227900000	DAW1	chr2	228650000	228675000
chr2	227925000	227950000		chr2	228050000	228075000	SPHKAP
chr2	227925000	227950000		chr2	228150000	228175000	SPHKAP
chr2	228050000	228075000	SPHKAP	chr2	228650000	228675000
chr2	228675000	228700000		chr2	229250000	229275000	PID1
chr2	229130000	229140000	PID1	chr2	229270000	229280000	PID1
chr2	229425000	229450000	DNER	chr2	229575000	229600000	DNER
chr2	229425000	229450000	DNER	chr2	229700000	229725000	DNER
chr2	229600000	229625000	DNER	chr2	229700000	229725000	DNER
chr2	229775000	229800000	TRIP12	chr2	230600000	230625000
chr2	229800000	229825000	TRIP12	chr2	229900000	229925000	FBXO36, TRIP12
chr2	230000000	230010000	FBXO36	chr2	230610000	230620000
chr2	230820000	230830000	CAB39	chr2	230980000	230990000	SPATA3-AS1
chr2	230840000	230850000		chr2	230980000	230990000	SPATA3-AS1
chr2	231100000	231125000	HTR2B, PSMD1	chr2	231425000	231450000
chr2	231520000	231530000	NMUR1	chr2	231600000	231610000
chr2	231600000	231610000		chr2	231710000	231720000	PTMA
chr2	231610000	231620000		chr2	231660000	231670000
chr2	231610000	231620000		chr2	231670000	231680000
chr2	231610000	231620000		chr2	231700000	231710000	PTMA
chr2	231675000	231680000		chr2	231715000	231720000
chr2	231900000	231925000	NPPC	chr2	232425000	232450000
chr2	231900000	231910000		chr2	232520000	232530000	CHRND, PRSS56
chr2	231910000	231920000		chr2	232430000	232440000
chr2	231920000	231930000	NPPC	chr2	232320000	232330000	DIS3L2
chr2	231925000	231930000	NPPC	chr2	232140000	232145000	DIS3L2
chr2	231925000	231950000	NPPC	chr2	232125000	232150000	DIS3L2
chr2	232070000	232080000	DIS3L2	chr2	232120000	232130000	DIS3L2
chr2	232600000	232625000	EFHD1	chr2	233025000	233050000	NEU2
chr2	232600000	232610000	EFHD1	chr2	233250000	233260000	ATG16L1
chr2	232600000	232625000	EFHD1	chr2	233250000	233275000	ATG16L1
chr2	232850000	232875000	SNORC, GIGYF2	chr2	233225000	233250000	ATG16L1
chr2	233350000	233360000	DGKD	chr2	233400000	233410000	DGKD
chr2	233425000	233450000	DGKD	chr2	233700000	233725000	UGT1A5, UGT1A4, UGT1A8, UGT1A10, UGT1A9, UGT1A7, UGT1A6
chr2	233950000	233975000	TRPM8	chr2	235100000	235125000
chr2	233975000	234000000	TRPM8	chr2	234525000	234550000
chr2	233975000	234000000	TRPM8	chr2	235100000	235125000
chr2	234125000	234150000		chr2	234500000	234525000
chr2	234130000	234140000		chr2	235110000	235120000
chr2	234545000	234550000		chr2	235110000	235115000
chr2	234550000	234560000		chr2	235110000	235120000
chr2	235125000	235150000		chr2	235575000	235600000	AGAP1
chr2	235130000	235135000		chr2	235590000	235595000	AGAP1
chr2	235140000	235150000		chr2	235740000	235750000	AGAP1
chr2	235590000	235600000	AGAP1	chr2	235740000	235750000	AGAP1
chr2	235670000	235680000	AGAP1	chr2	235740000	235750000	AGAP1
chr2	235770000	235780000	AGAP1	chr2	236170000	236180000
chr2	235775000	235800000	AGAP1	chr2	236150000	236175000	GBX2
chr2	236325000	236350000	IQCA1	chr2	237050000	237075000	LOC93463
chr2	236340000	236350000	IQCA1	chr2	237070000	237080000
chr2	236500000	236525000	IQCA1	chr2	237025000	237050000	LOC93463
chr2	236510000	236520000		chr2	237020000	237030000
chr2	237150000	237175000		chr2	237550000	237575000	PRLH, RAB17, MLPH
chr2	237510000	237520000	MIR6811, MLPH	chr2	237570000	237580000	RAB17
chr2	237510000	237520000	MIR6811, MLPH	chr2	237740000	237750000	LRRFIP1
chr2	237575000	237600000	RAB17	chr2	237725000	237750000	LRRFIP1
chr2	237580000	237590000	RAB17	chr2	237740000	237750000	LRRFIP1
chr2	237850000	237860000	RAMP1	chr2	238260000	238270000	PER2
chr2	237900000	237925000	RAMP1	chr2	238250000	238275000	PER2
chr2	237950000	237975000	UBE2F, UBE2F-SCLY	chr2	238050000	238075000	SCLY, UBE2F-SCLY
chr2	238350000	238375000	TRAF3IP1	chr2	238775000	238800000
chr2	238350000	238375000	TRAF3IP1	chr2	238925000	238950000	LINC01940
chr2	240050000	240075000		chr2	240425000	240450000	GPC1, LOC100130449
chr2	240055000	240060000		chr2	240140000	240145000	OTOS
chr2	240225000	240250000		chr2	240425000	240450000	GPC1, LOC100130449
chr2	240230000	240240000		chr2	240430000	240440000	GPC1
chr3	900000	925000		chr3	1975000	2000000
chr3	1075000	1100000	CNTN6	chr3	1975000	2000000
chr3	3190000	3200000		chr3	4290000	4300000	SUMF1
chr3	3200000	3225000		chr3	3975000	4000000	SUMF1
chr3	3200000	3225000		chr3	4275000	4300000	SUMF1
chr3	4350000	4360000	SUMF1	chr3	4630000	4640000	ITPR1
chr3	4350000	4375000	SUMF1	chr3	4625000	4650000	ITPR1
chr3	4710000	4720000	ITPR1	chr3	5050000	5060000
chr3	4720000	4725000	ITPR1	chr3	4980000	4985000	BHLHE40
chr3	4720000	4730000	ITPR1	chr3	4980000	4990000	BHLHE40
chr3	5400000	5425000		chr3	6775000	6800000	GRM7-AS3, GRM7
chr3	8425000	8450000	LMCD1-AS1	chr3	8625000	8650000	SSUH2
chr3	8440000	8450000	LMCD1-AS1	chr3	8620000	8630000	SSUH2
chr3	8950000	8975000	RAD18	chr3	9275000	9300000	SRGAP3
chr3	8970000	8975000		chr3	9300000	9305000	SRGAP3
chr3	10340000	10350000	ATP2B2	chr3	10740000	10750000
chr3	10750000	10775000	LINC00606	chr3	10875000	10900000	SLC6A11
chr3	10750000	10760000	LINC00606	chr3	11050000	11060000
chr3	10750000	10775000	LINC00606	chr3	11325000	11350000	ATG7
chr3	10940000	10950000	SLC6A11	chr3	11050000	11060000
chr3	11050000	11075000		chr3	11325000	11350000	ATG7
chr3	11380000	11390000	ATG7	chr3	11650000	11660000	VGLL4
chr3	11380000	11390000	ATG7	chr3	11800000	11810000	TAMM41
chr3	11450000	11475000	ATG7	chr3	11625000	11650000	VGLL4
chr3	12125000	12150000	SYN2	chr3	12450000	12475000
chr3	12125000	12150000	SYN2	chr3	12725000	12750000	TMEM40
chr3	12140000	12150000	SYN2	chr3	12470000	12480000
chr3	12550000	12575000	MKRN2OS, MKRN2	chr3	12650000	12675000	RAF1
chr3	12555000	12560000	MKRN2OS, MKRN2	chr3	12660000	12665000	RAF1
chr3	12895000	12900000	IQSEC1	chr3	12980000	12985000	IQSEC1
chr3	12930000	12940000	IQSEC1	chr3	12980000	12990000	IQSEC1
chr3	13075000	13100000		chr3	13450000	13475000
chr3	13100000	13125000		chr3	13275000	13300000
chr3	13275000	13300000		chr3	13450000	13475000
chr3	13490000	13500000	HDAC11	chr3	13640000	13650000
chr3	13650000	13660000	LINC00620	chr3	13880000	13890000	WNT7A
chr3	13875000	13900000	WNT7A	chr3	14100000	14125000	CHCHD4, TMEM43
chr3	14260000	14270000		chr3	14460000	14470000	SLC6A6
chr3	14280000	14290000		chr3	14370000	14380000
chr3	14280000	14290000		chr3	14400000	14410000	SLC6A6
chr3	14500000	14525000	GRIP2	chr3	14925000	14950000	FGD5, NR2C2, FGD5-AS1
chr3	14670000	14675000	CCDC174	chr3	14920000	14925000	FGD5, FGD5-AS1
chr3	15200000	15225000	CAPN7	chr3	15550000	15575000	HACL1
chr3	15250000	15275000	SH3BP5-AS1, CAPN7, SH3BP5	chr3	15375000	15400000	METTL6
chr3	15270000	15275000	SH3BP5	chr3	15380000	15385000	METTL6
chr3	15400000	15425000	METTL6	chr3	15525000	15550000
chr3	16275000	16300000	OXNAD1	chr3	16550000	16575000
chr3	16290000	16295000	OXNAD1	chr3	16550000	16555000
chr3	16600000	16625000	DAZL	chr3	17225000	17250000	TBC1D5
chr3	17250000	17275000	TBC1D5	chr3	17375000	17400000	TBC1D5
chr3	17425000	17450000	TBC1D5	chr3	17825000	17850000	TBC1D5
chr3	18550000	18575000	SATB1-AS1	chr3	18975000	19000000
chr3	19050000	19075000		chr3	19850000	19875000
chr3	19340000	19350000	KCNH8	chr3	19860000	19870000
chr3	20500000	20525000	LOC101927829	chr3	22100000	22125000	ZNF385D
chr3	21750000	21775000	ZNF385D	chr3	22100000	22125000	ZNF385D
chr3	23975000	24000000	NR1D2	chr3	24675000	24700000	RARB
chr3	24000000	24025000		chr3	24225000	24250000	THRB
chr3	24250000	24275000	THRB	chr3	24500000	24525000	MIR4792, THRB-AS1
chr3	24750000	24775000	RARB	chr3	25575000	25600000	TOP2B, RARB
chr3	25625000	25650000	TOP2B	chr3	26700000	26725000	LRRC3B
chr3	25650000	25660000	TOP2B	chr3	25780000	25790000	NGLY1, OXSM
chr3	25900000	25925000		chr3	26700000	26725000	LRRC3B
chr3	27300000	27325000	NEK10	chr3	27675000	27700000
chr3	27325000	27350000	NEK10	chr3	27450000	27475000	SLC4A7
chr3	27475000	27500000	SLC4A7	chr3	27650000	27675000
chr3	27475000	27500000	SLC4A7	chr3	27675000	27700000
chr3	27700000	27725000	EOMES	chr3	28300000	28325000	AZI2, CMC1
chr3	27710000	27720000	EOMES	chr3	28330000	28340000	AZI2
chr3	30025000	30050000		chr3	30175000	30200000
chr3	30100000	30125000		chr3	30675000	30700000	TGFBR2
chr3	30775000	30800000	GADL1	chr3	31125000	31150000
chr3	32020000	32030000	OSBPL10	chr3	32140000	32150000	GPD1L
chr3	32025000	32050000	OSBPL10	chr3	32125000	32150000	GPD1L
chr3	32510000	32515000		chr3	32665000	32670000
chr3	32510000	32520000		chr3	32660000	32670000
chr3	32725000	32750000	CNOT10	chr3	32925000	32950000
chr3	32730000	32735000	CNOT10	chr3	32930000	32935000
chr3	33075000	33100000	TMPPE, GLB1	chr3	33775000	33800000	PDCD6IP
chr3	33100000	33125000	CRTAP	chr3	33775000	33800000	PDCD6IP
chr3	33125000	33150000	CRTAP	chr3	33350000	33375000	FBXL2
chr3	33130000	33140000	CRTAP	chr3	33370000	33380000	FBXL2
chr3	33635000	33640000	CLASP2	chr3	33715000	33720000	CLASP2
chr3	33650000	33660000	CLASP2	chr3	33710000	33720000	CLASP2
chr3	33650000	33660000	CLASP2	chr3	33780000	33790000
chr3	33650000	33675000	CLASP2	chr3	33775000	33800000	PDCD6IP
chr3	33710000	33720000	CLASP2	chr3	33780000	33790000
chr3	33875000	33900000		chr3	34675000	34700000
chr3	33875000	33900000		chr3	35900000	35925000
chr3	35950000	35975000		chr3	36675000	36700000
chr3	35960000	35970000		chr3	36700000	36710000
chr3	36725000	36730000	DCLK3	chr3	36865000	36870000	TRANK1
chr3	36725000	36750000	DCLK3	chr3	36850000	36875000	TRANK1
chr3	36725000	36750000	DCLK3	chr3	37225000	37250000	GOLGA4
chr3	37000000	37025000	MLH1	chr3	37200000	37225000
chr3	37450000	37475000	ITGA9	chr3	37775000	37800000	ITGA9-AS1, ITGA9
chr3	37850000	37860000	ITGA9-AS1	chr3	37990000	38000000	VILL
chr3	37850000	37875000	ITGA9-AS1, CTDSPL	chr3	37975000	38000000	VILL, CTDSPL
chr3	38150000	38175000	OXSR1	chr3	38450000	38475000	ACVR2B-AS1, ACVR2B
chr3	38340000	38350000	XYLB	chr3	38480000	38490000	ACVR2B
chr3	38520000	38530000	EXOG	chr3	38650000	38660000
chr3	38520000	38525000	EXOG	chr3	38840000	38845000
chr3	38525000	38550000	SCN5A, EXOG	chr3	38625000	38650000	SCN5A
chr3	38525000	38550000	SCN5A, EXOG	chr3	38975000	39000000
chr3	39180000	39190000	XIRP1	chr3	39280000	39290000	CX3CR1
chr3	39190000	39200000	XIRP1	chr3	39260000	39270000	CX3CR1
chr3	39400000	39425000	RPSA, SNORA6, SNORA62	chr3	40175000	40200000	EIF1B-AS1, MYRIP
chr3	39445000	39450000		chr3	39495000	39500000	MOBP
chr3	39525000	39550000	MOBP	chr3	40175000	40200000	EIF1B-AS1, MYRIP
chr3	39650000	39675000		chr3	40175000	40200000	EIF1B-AS1, MYRIP
chr3	39800000	39825000	MYRIP	chr3	39950000	39975000	MYRIP
chr3	39800000	39825000	MYRIP	chr3	40175000	40200000	EIF1B-AS1, MYRIP
chr3	40180000	40190000	EIF1B-AS1, MYRIP	chr3	40310000	40320000	EIF1B, ENTPD3-AS1
chr3	40190000	40195000	EIF1B-AS1, MYRIP	chr3	40315000	40320000	ENTPD3-AS1
chr3	40325000	40350000	ENTPD3-AS1	chr3	41875000	41900000	ULK4
chr3	40575000	40580000		chr3	41880000	41885000	ULK4
chr3	41890000	41900000	ULK4	chr3	42100000	42110000	TRAK1
chr3	41900000	41925000	ULK4	chr3	42075000	42100000	TRAK1
chr3	42010000	42020000	TRAK1	chr3	42070000	42080000	TRAK1
chr3	42020000	42030000	TRAK1	chr3	42070000	42080000	TRAK1
chr3	42100000	42125000	TRAK1	chr3	42425000	42450000
chr3	42110000	42120000	TRAK1	chr3	42190000	42200000	TRAK1
chr3	42225000	42250000	TRAK1	chr3	42525000	42550000	VIPR1, VIPR1-AS1, SEC22C
chr3	42225000	42250000	TRAK1	chr3	42875000	42900000	CYP8B1, ACKR2, KRBOX1
chr3	42245000	42250000		chr3	42440000	42445000
chr3	42250000	42275000	CCK	chr3	42425000	42450000
chr3	42575000	42600000	SS18L2, SEC22C	chr3	42725000	42750000	CCDC13-AS1, HHATL, CCDC13
chr3	42770000	42780000	LINC02158, HIGD1A, CCDC13	chr3	42830000	42840000	HIGD1A, ACKR2, KRBOX1
chr3	42950000	42975000	KRBOX1	chr3	43125000	43150000
chr3	42950000	42975000	KRBOX1	chr3	43500000	43525000	ANO10
chr3	43100000	43125000	POMGNT2	chr3	43275000	43300000	SNRK
chr3	43160000	43170000		chr3	43500000	43510000	ANO10
chr3	43540000	43545000	ANO10	chr3	44195000	44200000
chr3	43825000	43850000		chr3	44175000	44200000
chr3	44525000	44550000		chr3	44900000	44925000	TGM4, ZDHHC3
chr3	45025000	45050000	CLEC3B	chr3	45200000	45225000	TMEM158
chr3	45030000	45040000	CLEC3B	chr3	45210000	45220000
chr3	45030000	45040000	CLEC3B	chr3	45490000	45500000	LARS2-AS1, LARS2
chr3	45040000	45050000		chr3	45650000	45660000	LIMD1
chr3	45200000	45225000	TMEM158	chr3	45650000	45675000	LIMD1
chr3	45220000	45230000	TMEM158	chr3	45490000	45500000	LARS2-AS1, LARS2
chr3	45500000	45525000	LARS2-AS1, LARS2	chr3	45650000	45675000	LIMD1
chr3	45505000	45510000	LARS2-AS1, LARS2	chr3	45655000	45660000	LIMD1
chr3	45750000	45760000	SLC6A20	chr3	46070000	46080000
chr3	45940000	45945000	CXCR6, FYCO1	chr3	45990000	45995000	FYCO1
chr3	45940000	45945000	CXCR6, FYCO1	chr3	46070000	46075000
chr3	45940000	45950000	CXCR6, FYCO1	chr3	46070000	46080000
chr3	45950000	45955000	FYCO1	chr3	45985000	45990000	FYCO1
chr3	46475000	46500000	RTP3	chr3	46625000	46650000	FAM240A
chr3	46475000	46500000	RTP3	chr3	46875000	46900000	MYL3, PTH1R
chr3	46700000	46725000	TMIE, PRSS46P, PRSS50	chr3	46875000	46900000	MYL3, PTH1R
chr3	46700000	46725000	TMIE, PRSS46P, PRSS50	chr3	47350000	47375000
chr3	47250000	47260000	KIF9	chr3	47320000	47330000	KLHL18
chr3	47420000	47430000	SCAP	chr3	47470000	47480000	SCAP
chr3	47500000	47525000	ELP6	chr3	48150000	48175000	CDC25A
chr3	47515000	47520000		chr3	47785000	47790000
chr3	47825000	47830000	DHX30	chr3	48150000	48155000
chr3	47825000	47850000	MIR1226, DHX30	chr3	48150000	48175000	CDC25A
chr3	47830000	47840000	DHX30	chr3	47990000	48000000	MAP4
chr3	48190000	48200000	MIR4443	chr3	48430000	48440000	CCDC51, PLXNB1
chr3	48225000	48250000	CAMP, ZNF589	chr3	48425000	48450000	CCDC51, TMA7, PLXNB1, ATRIP
chr3	48270000	48280000	ZNF589	chr3	48430000	48440000	CCDC51, PLXNB1
chr3	48975000	49000000	ARIH2, P4HTM	chr3	49425000	49450000	NICN1
chr3	49150000	49175000	CCDC71, KLHDC8B	chr3	49425000	49450000	NICN1
chr3	49295000	49300000	USP4	chr3	49450000	49455000
chr3	49540000	49550000	BSN-DT	chr3	49670000	49680000	BSN, APEH
chr3	49550000	49575000	BSN-DT, BSN	chr3	49675000	49700000	MST1, RNF123, APEH
chr3	49700000	49725000	AMIGO3, GMPPB, RNF123, IP6K1	chr3	49825000	49850000	TRAIP
chr3	49920000	49930000	MON1A	chr3	50090000	50100000	RBM5-AS1, RBM5, RBM6
chr3	49925000	49950000	MON1A, RBM6	chr3	50075000	50100000	RBM5-AS1, RBM5, RBM6
chr3	50130000	50135000	SEMA3F-AS1	chr3	50190000	50195000	GNAT1
chr3	50190000	50195000	GNAT1	chr3	50225000	50230000	MIR5787, GNAI2
chr3	50220000	50230000	MIR5787, SLC38A3, GNAI2	chr3	50270000	50280000	SEMA3B, MIR6872, LSMEM2
chr3	50325000	50350000	HYAL2, TUSC2, RASSF1-AS1, ZMYND10, NPRL2, RASSF1	chr3	50550000	50575000	C3orf18, HEMK1
chr3	50345000	50350000	ZMYND10, NPRL2	chr3	50545000	50550000
chr3	50435000	50440000	CACNA2D2	chr3	50545000	50550000
chr3	50600000	50625000	CISH, MAPKAPK3	chr3	51375000	51400000	MANF, RBM15B, DCAF1, DOCK3
chr3	50600000	50625000	CISH, MAPKAPK3	chr3	51675000	51700000	TEX264
chr3	50615000	50620000	MAPKAPK3	chr3	51370000	51375000	DOCK3
chr3	50950000	50975000	DOCK3	chr3	51350000	51375000	DOCK3
chr3	51375000	51400000	MANF, RBM15B, DCAF1, DOCK3	chr3	51650000	51675000	TEX264, RAD54L2
chr3	51500000	51505000	DCAF1	chr3	51665000	51670000	TEX264, RAD54L2
chr3	51500000	51510000	DCAF1	chr3	51660000	51670000	TEX264, RAD54L2
chr3	51700000	51725000	TEX264, GRM2	chr3	51800000	51825000	IQCF3
chr3	52000000	52010000		chr3	52120000	52130000	POC1A
[truncated: 7,672 more rows]
