# Supplementary material for: Single-cell multiome of the human retina and deep learning nominate causal variants in complex eye diseases
Source: Cell Genom. 2022 Jul 27;2(8):100164. doi: 10.1016/j.xgen.2022.100164 (PMC9584034; doi:10.1016/j.xgen.2022.100164)
Supplement: Data S8. BPNet scores for disease-associated and randomly selected SNPs by cell type, related to Figure 6 [file mmc9.xlsx]

## Sheet: Overview
Data S8. BPNet scores for disease-associated and randomly selected SNPs by cell type, Related to Figure 6
1. Disease-associated SNPs
2. Random SNPs

## Sheet: Disease-associated SNPs
chr	start	rs	ref	alt	fisher_fused_pvalue	fdr	max_lfc	max_log2fc	high_effect (1 = true)	Rod_fold_avg_lfc	Rod_avg_ref	Rod_avg_alt	Rod_fold0_lfc	Rod_fold1_lfc	Rod_fold2_lfc	Rod_fold3_lfc	Rod_fold4_lfc	Rod_pvalue	OFFconebipolar_fold_avg_lfc	OFFconebipolar_avg_ref	OFFconebipolar_avg_alt	OFFconebipolar_fold0_lfc	OFFconebipolar_fold1_lfc	OFFconebipolar_fold2_lfc	OFFconebipolar_fold3_lfc	OFFconebipolar_fold4_lfc	OFFconebipolar_pvalue	Mullerglia_fold_avg_lfc	Mullerglia_avg_ref	Mullerglia_avg_alt	Mullerglia_fold0_lfc	Mullerglia_fold1_lfc	Mullerglia_fold2_lfc	Mullerglia_fold3_lfc	Mullerglia_fold4_lfc	Mullerglia_pvalue	ONconebipolar_fold_avg_lfc	ONconebipolar_avg_ref	ONconebipolar_avg_alt	ONconebipolar_fold0_lfc	ONconebipolar_fold1_lfc	ONconebipolar_fold2_lfc	ONconebipolar_fold3_lfc	ONconebipolar_fold4_lfc	ONconebipolar_pvalue	Rodbipolar_fold_avg_lfc	Rodbipolar_avg_ref	Rodbipolar_avg_alt	Rodbipolar_fold0_lfc
chr1	2448840	rs10910076	A	G	0.534389	0.88159	0.0389	0.0561208	0	0.0244647	6.82775	6.85222	0.0407634	0.0240684	0.00655031	0.0342593	0.0166821	0.229749	0.0123829	5.0829	5.09528	0.00987196	0.0123029	0.0120988	0.0186491	0.00899172	0.424181	0.0389	5.59992	5.63882	0.0282454	0.0596542	0.0435467	0.0363817	0.0266719	0.24777	0.0174266	4.70975	4.72718	0.0189128	0.0077076	0.027698	0.0117102	0.0211043	0.437935	0.0186981	4.93061	4.94931	0.00374365
chr1	4171571	rs10915461	A	G	0.671294	0.88159	-0.0172643	-0.0249071	0	0.0167609	6.9277	6.94446	0.00907183	-0.0279431	0.0564761	0.0225143	0.0236855	0.292032	0.0137626	5.51487	5.52863	0.0125442	0.0292296	-0.000245094	0.0118327	0.0154514	0.416861	0.0130301	6.05966	6.07269	0.00591183	0.0166473	0.0171032	0.00721836	0.01827	0.396436	0.0165081	5.60883	5.62534	0.0046854	0.0226097	-0.00244904	0.0239987	0.0336957	0.384846	0.00729589	5.83059	5.83788	0.0242729
chr1	4171625	rs10915462	T	C	0.762283	0.88159	-0.0231861	-0.0334505	0	-0.0057519	6.93268	6.92693	-0.0104132	0.0232315	0.00145102	-0.0336614	-0.00936747	0.430824	-0.00934477	5.50314	5.4938	0.00109005	-0.0598955	0.00886059	-0.0242987	0.0275197	0.454249	-0.0231861	6.00972	5.98654	0.0228572	0.0293312	-0.117132	-0.0421209	-0.00886583	0.332383	-0.00589123	5.62234	5.61645	0.00238895	-0.0231047	0.0259008	-0.0132394	-0.0214019	0.455095	0.0117222	5.83731	5.84903	-0.00705147
chr1	4529823	rs184340784	C	T	0.434574	0.88159	-0.0688449	-0.0993222	0	-0.0583238	6.54562	6.48729	-0.0687008	-0.00830936	-0.0807619	-0.131162	-0.00268507	0.0650803	-0.0198473	4.49262	4.47278	-0.0153918	-0.0466166	-0.040031	-0.00115061	0.00395346	0.428467	-0.0302197	4.49799	4.46777	-0.016036	-0.052927	-0.023129	-0.0320058	-0.0270009	0.408572	-0.031743	4.24529	4.21355	-0.0118794	-0.0127282	-0.103075	-0.0365758	0.00554323	0.399083	-0.0384985	4.93501	4.89651	-0.0336108
chr1	4588973	rs189621782	G	A	0.00320946	0.109589	0.219371	0.316485	0	0.0827544	6.63312	6.71587	0.193158	0.0807161	-0.0130472	0.0637016	0.0892439	0.00923425	0.0287909	4.81811	4.8469	0.0590105	0.0317235	0.0048213	0.00245333	0.0459461	0.361883	0.12515	4.4033	4.52846	0.252999	0.149891	0.0373817	0.087049	0.0984297	0.116501	0.164042	4.71119	4.87523	0.181209	0.111506	0.259535	0.0820527	0.185909	0.0290124	0.219371	4.97634	5.19571	0.234595
chr1	4678090	rs533274066	G	A	0.739523	0.88159	0.0371418	0.0535842	0	-0.0110433	7.66817	7.65712	-0.00531769	-0.00682783	-0.0240335	-0.0236201	0.00458288	0.30538	-0.00956411	5.93991	5.93035	-0.00969696	-0.0162215	-0.00564337	-0.00796127	-0.00829744	0.433918	-0.00684309	5.67895	5.6721	-0.0127974	0.0106387	-0.0047555	-0.0216479	-0.00565338	0.453921	-0.0070262	5.75379	5.74676	-0.00358677	-0.0106754	-0.01088	-0.00315523	-0.00683355	0.461394	-0.00974836	5.957	5.94726	-0.00285959
chr1	6097415	rs182856833	T	C	0.765355	0.88159	0.0629739	0.0908521	0	-0.00180759	6.5893	6.5875	-0.00250959	0.00585461	-0.00753784	-0.0112481	0.00640297	0.476199	-0.000401688	4.88238	4.88197	0.000765801	0.00201321	0.00208235	-0.0108604	0.00399065	0.490341	0.0316199	5.15657	5.18819	0.0151281	0.0280623	0.027185	0.0305614	0.0571628	0.322151	0.0044507	4.533	4.53745	0.00893307	0.0153689	0.000723362	0.00557232	-0.00834417	0.473852	-0.000433445	4.66158	4.66115	0.00244284
chr1	8424168	rs159961	C	T	0.551362	0.88159	0.0282448	0.0407486	0	0.00966892	8.43874	8.44841	-0.0247707	0.0104303	-0.000575066	0.0235901	0.03967	0.254586	0.0282448	6.33453	6.36278	0.0222735	0.0622501	0.054554	0.00115728	0.00098896	0.2515	0.00304651	6.91679	6.91983	-0.0121169	0.0121446	0.011981	0.00454426	-0.00132036	0.454939	0.0210126	6.01149	6.0325	0.0218	0.0334334	0.0192471	0.0146999	0.0158825	0.335908	0.00705452	6.2017	6.20875	-0.00779629
chr1	8426281	rs301808	C	G	0.751958	0.88159	0.0177838	0.0256566	0	0.0143595	6.64723	6.66159	0.015635	0.00983	0.0235744	0.0061307	0.0166273	0.345901	0.0083868	4.47862	4.48701	0.0147352	-0.000738621	0.0191236	0.0085988	0.000215054	0.47637	0.0142097	4.65103	4.66524	0.0334601	0.0126734	0.00717115	0.0209479	-0.00320387	0.423355	0.0177838	4.14841	4.1662	0.00598383	0.0124097	0.0300596	0.0345044	0.00596142	0.433135	0.0121534	4.20633	4.21849	0.00814247
chr1	8427263	rs301797	C	A	0.727894	0.88159	0.0644671	0.0930063	0	-0.00122223	6.58475	6.58353	0.0128961	0.00305986	-0.0153074	0.00518131	-0.011941	0.495513	-0.00832443	4.76031	4.75199	0.0137939	-0.0520835	-0.0352578	0.0329027	-0.000977516	0.458639	0.064467	4.60521	4.66967	-0.0171757	0.0264134	0.198274	0.131234	-0.0164108	0.253815	-0.010244	4.68041	4.67017	0.00888348	-0.00505161	-0.0265012	-0.00835371	-0.0201969	0.45569	-0.0121993	4.80302	4.79082	0.0160232
chr1	8428505	rs301798	A	G	0.755837	0.88159	0.0353593	0.0510127	0	0.00787554	6.40374	6.41162	0.0110464	0.0066514	0.00841808	0.0100965	0.00316525	0.426381	0.0125261	4.42418	4.43671	0.0170627	0.00955772	0.0184212	0.0158768	0.00171232	0.446563	0.0353593	4.71614	4.7515	0.0733976	0.0176997	0.0304184	0.0472593	0.00802136	0.355171	0.0201007	4.12691	4.14701	0.0376611	0.0166416	0.0257626	0.0193996	0.00103855	0.415134	0.0135515	4.13739	4.15095	0.0105438
chr1	8430923	rs159962	C	T	0.481556	0.88159	-0.0463138	-0.0668166	0	-0.0257788	7.6695	7.64372	-0.0425277	-0.000838757	-0.0517616	-0.00452518	-0.0292406	0.119092	-0.0349986	5.09581	5.06081	-0.0380778	-0.0447311	-0.0127096	-0.0180883	-0.0613861	0.327186	-0.0158726	4.97756	4.96169	-0.0287347	-0.0144844	0.0309515	-0.0175581	-0.0495372	0.418781	-0.0265838	5.02724	5.00066	-0.0433311	-0.0362024	0.0146976	-0.0296988	-0.038384	0.376859	-0.0211111	5.30815	5.28704	-0.0362449
chr1	8435530	rs172531	A	G	0.796631	0.88159	-0.02111	-0.0304552	0	0.00550375	6.56473	6.57023	-0.00810289	0.00788832	0.012867	0.00287914	0.0119872	0.439622	0.0124098	4.30767	4.32008	-0.00187731	0.0192752	0.0228431	0.00504494	0.0167632	0.43523	-0.00677381	4.06841	4.06164	-0.0221331	-0.00610304	-0.000228405	0.00495243	-0.0103569	0.510671	0.0144539	4.22052	4.23497	0.0280466	0.00337315	0.021348	0.00121069	0.018291	0.4229	0.0108529	4.63642	4.64727	-0.00798369
chr1	8435885	rs301801	T	C	0.251576	0.88159	0.0957519	0.138141	0	0.0442517	6.62465	6.6689	0.0289769	0.0526667	0.039393	0.0587831	0.0414391	0.107747	0.0836615	4.56215	4.64582	0.117898	0.0689373	0.0928106	0.0849023	0.0537596	0.184502	0.0490727	4.2886	4.33767	-0.00427008	0.0832167	0.0390801	0.0450521	0.0822849	0.32821	0.0681556	4.40405	4.4722	0.104239	0.092588	0.0769753	0.0458765	0.0210986	0.258706	0.0675658	5.06506	5.13262	0.107755
chr1	8438620	rs301803	A	T	0.577698	0.88159	-0.0501914	-0.0724109	0	-0.000765228	6.9249	6.92414	0.0097537	0.00562286	-0.028439	-0.00635624	0.0155926	0.492136	-0.00656538	5.27243	5.26586	-0.0050211	-0.0167718	-0.0049715	-0.00581169	-0.000250816	0.464981	-0.0501914	6.24335	6.19316	-0.0997248	-0.0218611	0.0154133	-0.0349903	-0.109794	0.133836	-0.015009	4.99024	4.97523	-0.062386	-0.01513	-0.00890255	-0.0103273	0.0217009	0.424148	0.012009	4.97671	4.98872	0.00876284
chr1	9056672	rs57405729	T	C	0.775485	0.88159	-0.01885	-0.0271949	0	-0.01885	6.86096	6.84211	-0.0256391	-0.0148215	-0.0321712	-0.010797	-0.0108213	0.28351	-0.00897617	4.76999	4.76101	-0.00971222	-0.030972	-0.0160785	0.0314837	-0.0196018	0.45385	-0.00856657	5.04054	5.03197	0.00271082	-0.0250759	-0.0235901	0.00882482	-0.0057025	0.471445	-0.0121093	4.42519	4.41308	-0.0123496	-0.00782919	-0.0130849	-0.0107365	-0.0165462	0.46215	-0.0067749	4.58359	4.57682	-0.00372601
chr1	9057689	rs6680123	T	C	0.356348	0.88159	0.0785636	0.113343	0	0.0419548	6.52095	6.56291	0.0350037	0.0529361	0.0254793	0.0300689	0.0662861	0.130824	0.0437024	4.49483	4.53853	0.0666876	0.0436211	0.028636	0.0401483	0.0394192	0.332148	0.0158134	4.8233	4.83911	0.0748296	-0.122963	0.0397315	0.0930963	-0.00562716	0.418494	0.0548037	4.24069	4.2955	-0.0270238	0.0733504	0.0613117	0.0505552	0.115825	0.307114	0.0455563	4.41224	4.4578	0.0292296
chr1	9059259	rs142404867	T	C	0.791855	0.88159	-0.034264	-0.0494325	0	-0.00114441	6.2905	6.28935	-0.0091567	-0.00581598	0.00950718	4.57764e-05	-0.000302315	0.487008	-0.013398	4.36125	4.34786	-0.00797796	-0.0180163	-0.0116887	-0.0201726	-0.00913429	0.468748	-0.0296861	4.76435	4.73466	-0.039042	-0.0237808	-0.0346608	-0.0190177	-0.031929	0.368985	-0.0301749	3.83053	3.80036	-0.0588102	-0.00942564	-0.0345361	-0.0110478	-0.0370545	0.415774	-0.0113301	4.06275	4.05142	-0.0212276
chr1	9060286	rs373294920	AC	A	0.775489	0.88159	0.0212726	0.0306899	0	0.00731878	7.14119	7.14851	0.0168705	0.0152082	0.0403314	-0.026773	-0.00904322	0.39214	0.0153929	5.00904	5.02443	0.0371742	0.0123358	-0.00204754	0.0153942	0.0141077	0.406131	0.00249176	5.26094	5.26343	0.00641537	0.0102968	0.00274658	-0.0157042	0.00870419	0.471105	0.0212726	4.35162	4.37289	0.0137682	0.00627708	0.02777	0.0315452	0.0270026	0.407204	0.00286064	4.55754	4.5604	-0.0114474
chr1	9060377	rs115221474	C	T	0.667789	0.88159	-0.028848	-0.0416188	0	-0.0160711	7.13361	7.11754	-0.0178852	-0.00550747	-0.0216727	-0.017539	-0.0177512	0.288103	-0.0218679	5.0313	5.00943	-0.033277	-0.0127645	-0.0225434	-0.0324802	-0.00827455	0.388961	-0.0232799	5.25511	5.23183	-0.0289655	-0.0270195	-0.0331526	-0.00488329	-0.0223784	0.389065	-0.0188807	4.38695	4.36807	-0.0229959	-0.0145826	-0.0251589	-0.0223813	-0.0092845	0.422822	-0.00907612	4.55707	4.548	-0.00628042
chr1	9060385	rs114252707	T	C	0.568739	0.88159	0.0389403	0.056179	0	0.0200526	7.13635	7.1564	0.00431204	-0.00304651	0.0480423	0.0153742	0.0355811	0.233715	0.0178227	5.03557	5.05339	0.0234022	0.00245428	0.0324831	0.0236416	0.00713253	0.408157	0.0230467	5.26236	5.28541	0.0437345	0.00578022	0.0358052	0.0036664	0.026247	0.366882	0.0201563	4.39087	4.41102	0.0382099	0.0349045	-0.000220299	0.0507812	-0.0228937	0.413586	0.00440331	4.55965	4.56405	0.00830603
chr1	9060559	rs115441403	A	T	0.846491	0.88159	-0.00715733	-0.0103258	0	-0.00460377	6.97132	6.96671	-0.00255346	-0.00653267	-7.96318e-05	-0.0167799	0.00292683	0.439553	0.000737476	4.96517	4.96591	0.000191689	0.00659561	-0.0126328	0.0117736	-0.00224066	0.488839	-0.00665951	5.1478	5.14114	-0.0037899	-0.0145588	-0.00170565	-0.00526953	-0.00797367	0.457755	0.000287676	4.35779	4.35807	-0.00978994	0.00215769	0.00224495	-0.0233617	0.0301874	0.473561	0.00637655	4.50211	4.50849	0.00993919
chr1	9060647	rs151161734	CA	C	0.681359	0.88159	0.034981	0.0504669	0	0.00787411	6.85609	6.86396	0.0245762	0.0101376	-0.0293016	0.0045495	0.0294089	0.397382	0.0125552	4.87602	4.88857	0.0212407	0.0186458	0.000975132	-0.00194979	0.0238643	0.445726	0.0122886	5.0286	5.04089	0.0423694	0.0200315	0.00559664	0.0180516	-0.0246062	0.437286	0.0276927	4.27566	4.30335	0.0174341	0.0112424	0.0224752	-0.00442934	0.0917411	0.41847	0.0245209	4.44335	4.46787	0.0374813
chr1	11451115	rs149002763	C	T	0.786467	0.88159	-0.0279016	-0.0402534	0	-0.002213	6.90885	6.90664	0.00109911	-0.00607538	0.0109901	-0.00833321	-0.00874567	0.469359	0.00528526	5.41785	5.42314	0.000210285	0.0213308	-0.00491571	0.0119123	-0.00211144	0.466178	-0.0279016	5.42583	5.39793	0.000267982	-0.0879273	-0.00762129	-0.0300336	-0.0141935	0.3312	-0.00144281	5.05268	5.05123	0.00213528	0.000873089	-0.00631762	-0.004426	0.000521183	0.507236	0.00248089	5.15646	5.15894	0.00659657
chr1	18468761	rs3007729	T	C	0.840001	0.88159	-0.0140159	-0.0202206	0	0.00849552	6.30369	6.31219	-0.00350189	0.00924396	0.019001	0.0114236	0.00631094	0.41404	-0.0041903	4.37189	4.3677	-0.0211487	-0.0091176	0.0100307	-0.00439715	0.00368118	0.476242	-0.00766335	5.08861	5.08095	-0.00444174	-0.0151892	-0.00896883	-0.00500774	-0.00470924	0.452961	-0.00298424	4.22139	4.2184	-0.00873184	-0.00254679	-0.0159454	0.0257435	-0.0134406	0.477526	0.00367818	4.31061	4.31429	0.00627279
chr1	34198017	rs67904100	G	A	0.795146	0.88159	-0.0287169	-0.0414297	0	-0.0194757	6.45328	6.4338	-0.0213275	-0.013916	0.0097537	-0.0440297	-0.0278587	0.314665	-0.0127492	4.23083	4.21808	-0.0178447	-0.016592	0.00545692	-0.0255642	-0.009202	0.446329	-0.0287169	4.42848	4.39976	-0.0398788	-0.014369	-0.0196109	-0.0171046	-0.0526209	0.406732	-0.000733566	3.76072	3.75999	0.0559843	-0.0157766	-0.00568414	-0.00404787	-0.0341434	0.480735	-0.0109433	3.8612	3.85026	-0.00893807
chr1	34198098	rs17485021	T	G	0.67797	0.88159	-0.0426085	-0.0614711	0	0.0355711	6.45996	6.49553	-0.00089407	-0.0106573	0.199274	-0.00336361	-0.00650358	0.176209	0.016269	4.13485	4.15112	0.0336633	0.0490375	-0.0214458	0.00788307	0.0122068	0.440016	-0.0197474	4.33799	4.31824	-0.0348372	0.00380516	-0.0239396	-0.0195346	-0.024231	0.459299	0.0151767	3.67755	3.69273	0.00695729	-0.0189915	0.0441668	0.0370753	0.00667548	0.428851	0.00686531	3.82013	3.827	0.0257883
chr1	36130063	rs274120	A	G	0.740996	0.88159	-0.0767449	-0.11072	0	-0.0266821	6.50161	6.47493	-0.0375805	-0.0750947	0.0393848	-0.0236835	-0.0364366	0.247148	-0.00997839	4.18738	4.1774	-0.0108099	-0.00549364	-0.024631	-0.00303078	-0.00592661	0.490916	-0.0261472	4.32549	4.29934	-0.0364833	0.000124931	-0.0289521	-0.0313258	-0.0340996	0.410932	-0.0131752	3.6217	3.60852	-0.00482511	-0.0166407	-0.00620723	-0.0163877	-0.0218155	0.451394	-0.0199576	3.92396	3.904	-0.0221434
chr1	36132613	rs6700737	A	G	0.569097	0.88159	0.0978845	0.141217	0	0.0105159	6.47286	6.48337	0.0180674	-0.00211096	0.0202842	-0.000534534	0.0168734	0.386651	0.0342839	4.34492	4.3792	0.0229464	0.0291662	0.0338988	0.0433488	0.0420594	0.384226	0.0359791	4.20336	4.23934	0.0643325	0.0325851	0.0214968	0.0479884	0.0134926	0.367939	0.0283553	3.93762	3.96598	0.0309949	0.00472164	0.0404868	0.018698	0.046875	0.423685	0.0210379	4.14572	4.16675	0.0304055
chr1	36134710	rs12033825	C	T	0.0689009	0.88159	-0.101274	-0.146107	0	-0.0523375	7.80965	7.75731	0.00925255	-0.000397682	-0.188766	-0.0581746	-0.0236015	0.00534331	-0.015391	5.83506	5.81967	-0.0280561	0.0216446	0.0189128	-0.0476856	-0.0417705	0.384282	-0.00714283	6.17046	6.16331	-0.00469637	0.00507307	-0.0244446	-0.00930834	-0.00233793	0.431986	-0.064634	5.64716	5.58253	-0.195277	-0.0171523	-0.0184255	-0.0389285	-0.0533867	0.141922	-0.0339169	5.40553	5.37162	-0.097157
chr1	36141019	rs6664296	A	G	0.679422	0.88159	0.0354829	0.051191	0	0.0162433	6.11137	6.12761	0.00351048	0.0229273	0.0366979	0.00483847	0.0132422	0.358471	0.0252368	4.08862	4.11385	0.0195675	0.0172148	0.0294623	0.0405784	0.019361	0.397025	0.0258839	3.89167	3.91755	0.0350215	0.0217719	0.0411048	0.00843382	0.0230873	0.404992	0.0181479	3.54003	3.55818	0.0285726	0.0234346	0.0203006	0.0159581	0.00247383	0.418307	0.0217686	3.69773	3.7195	0.0207486
chr1	36142813	rs1033890	C	T	0.743177	0.88159	-0.0241192	-0.0347966	0	-0.0235791	6.62133	6.59775	-0.0190406	-0.02665	-0.0228848	-0.00956249	-0.0397577	0.263275	-0.0152222	4.58729	4.57207	-0.0134315	-0.00994873	-0.0210714	-0.027072	-0.00458717	0.436903	-0.000567627	5.19835	5.19779	-0.00198889	0.00962496	-0.000824451	-0.00248384	-0.00716591	0.490853	-0.0241192	4.69393	4.66981	-0.0350814	-0.00551987	-0.0492949	-0.0202312	-0.0104685	0.400391	-0.0205973	5.01898	4.99838	-0.0180168
chr1	36145686	rs6425966	A	G	0.804631	0.88159	0.0223066	0.0321816	0	-0.0125388	6.91801	6.90547	-0.0172391	-0.00743771	-0.0134997	-0.0114026	-0.0131149	0.345096	-0.00756378	4.83059	4.82303	-0.0166249	0.00469542	-0.0188174	-0.00150442	-0.00556755	0.477854	-0.00159264	4.50692	4.50533	0.00797081	0.00328398	-0.00740004	0.0115652	-0.0233831	0.501023	-0.00475349	4.72694	4.72218	-0.0135999	-0.0031991	0.00293636	-0.00492716	-0.0049777	0.489351	-0.0096014	4.61573	4.60613	-0.00662994
chr1	36147354	rs4652902	C	A	0.338122	0.88159	-0.221682	-0.31982	0	0.00137596	6.75937	6.76075	0.0102835	-0.00788212	-0.00328159	0.00129461	0.00646544	0.478722	-0.0112901	4.54346	4.53217	0.0250134	0.0295777	0.0174088	-0.113757	-0.0146937	0.444237	-0.221682	4.83366	4.61198	-0.165378	-0.268455	-0.293781	-0.184052	-0.196746	0.0101218	-0.00180049	4.06519	4.06339	0.00564289	-0.0530581	0.0261409	0.0338759	-0.0216041	0.520576	0.0133351	4.16365	4.17699	0.035428
chr1	36147779	rs7522400	A	G	0.676995	0.88159	0.038572	0.0556476	0	0.0170586	6.53821	6.55527	0.0192637	0.0231695	0.018095	0.0160241	0.00874042	0.329563	0.0197417	4.3575	4.37724	0.0136828	0.0175066	0.0328684	0.0187044	0.0159464	0.427681	0.0198962	4.48878	4.50868	0.0288234	0.00878763	0.0298829	0.00656271	0.0254245	0.430233	0.0340964	3.92398	3.95807	0.0351844	0.0308342	0.0711362	0.0241852	0.00914192	0.385341	0.0269941	3.93814	3.96513	0.0118837
chr1	36149063	rs58710983	GT	G	0.378929	0.88159	-0.0291375	-0.0420366	0	-0.0106503	9.42493	9.41428	0.0612307	-0.074748	0.0329666	-0.0470543	-0.0256462	0.119374	0.0169928	7.20557	7.22256	0.0246344	0.019083	0.0211105	0.0148683	0.00526762	0.268138	-0.000435448	7.62729	7.62685	-0.023304	0.00986576	0.00716257	-0.00761175	0.0117102	0.492933	-0.0149671	7.02033	7.00536	-0.0669661	-0.00276375	0.0012207	-0.0540328	0.0477066	0.310564	0.00796032	6.88806	6.89602	0.0396252
chr1	36149112	rs10752586	C	G	0.511385	0.88159	-0.0243016	-0.0350598	0	0.00110474	9.63815	9.63926	-0.0158663	0.0191097	-0.00511074	0.00350952	0.00388145	0.446353	0.00292006	7.44089	7.44381	-0.00459242	0.000342369	0.00932598	0.0041256	0.00539875	0.447916	-0.0243016	7.84586	7.82156	-0.00725365	-0.0267992	-0.0109668	-0.0661278	-0.0103607	0.110988	-0.0175208	7.23381	7.21629	-0.0400157	-0.0206289	-0.0196242	-0.0153069	0.00797176	0.260397	-0.00343351	7.07989	7.07646	0.00147533
chr1	36423288	rs115230603	C	T	0.546946	0.88159	-0.0558576	-0.0805854	0	-0.0333801	6.4324	6.39902	-0.0273714	-0.00276422	-0.0262036	-0.0483212	-0.0622401	0.209774	-0.0452386	4.30413	4.25889	-0.0261211	-0.0452499	-0.0596452	-0.0240726	-0.0711041	0.346859	-0.0558576	4.29694	4.24108	-0.0767932	-0.0161185	-0.0521245	-0.101685	-0.032567	0.325848	-0.0554571	3.807	3.75154	-0.0629477	-0.052067	-0.0899119	-0.0472367	-0.0251222	0.360408	-0.025876	4.25911	4.23323	-0.0288792
chr1	36439119	rs6702784	A	C	0.220589	0.88159	0.0956142	0.137942	0	0.073128	6.45669	6.52982	0.121977	0.018744	0.158795	0.0348754	0.0312486	0.0281933	0.0565859	4.16726	4.22385	0.0752888	0.00968122	0.122364	0.023546	0.0520496	0.304093	0.0350484	4.39169	4.42674	0.0889034	-0.00108337	0.0350213	0.0481534	0.00424719	0.373827	0.0917637	3.59973	3.69149	0.0696323	0.0853813	0.0818038	0.0999146	0.122087	0.250871	0.0956142	3.83863	3.93425	0.10873
chr1	36461887	rs77010973	C	A	0.81566	0.88159	0.0312906	0.0451428	0	-0.00559235	6.30907	6.30348	-0.00211477	-0.00625992	-0.017005	0.00451326	-0.00709534	0.45121	0.00470753	4.6494	4.6541	-0.0140848	0.00826406	0.00598097	0.0189171	0.00446034	0.455272	0.0071455	4.55298	4.56013	-0.00949621	0.0213203	0.00467777	0.0174584	0.00176716	0.469104	0.00556841	4.28123	4.2868	0.0136056	0.0117478	0.0140467	-0.00579643	-0.00576162	0.484064	0.00318012	4.68893	4.69211	-0.0038991
chr1	37266492	rs914364	A	G	0.522191	0.88159	0.0550313	0.0793934	0	0.00379391	8.00766	8.01146	0.0168142	-0.0014286	0.00829029	0.00349569	-0.00820208	0.415	0.013441	6.03557	6.04901	0.00637484	-0.00247574	0.0180559	0.0197849	0.025465	0.391596	0.0456281	5.7199	5.76553	0.049479	0.0184603	0.0534992	0.0525751	0.0541267	0.199907	0.0102297	5.96931	5.97954	0.00974512	0.00653076	0.00988197	0.0200839	0.00490665	0.41143	0.00631208	5.982	5.98831	0.012785
chr1	37597823	rs4411102	C	G	6.79318e-08	5.3689e-06	-0.206589	-0.298045	0	-0.203602	6.71349	6.50989	-0.192537	-0.213315	-0.206119	-0.145811	-0.260227	2.26066e-08	-0.174961	4.44046	4.2655	-0.185769	-0.2662	-0.151024	-0.190513	-0.0813003	0.0698562	-0.0970364	5.24975	5.15272	-0.135278	-0.100022	-0.112947	-0.0992327	-0.0377026	0.0937182	-0.134753	3.93702	3.80227	-0.175743	-0.180327	-0.144962	-0.0698137	-0.10292	0.170337	-0.20529	4.45767	4.25238	-0.174814
chr1	37603946	rs72279212	CATTT	C	0.680003	0.88159	-0.0535655	-0.0772786	0	0.0239078	6.87031	6.89422	0.00183392	0.020812	0.105896	0.0118928	-0.0208964	0.226078	-0.00608044	4.60401	4.59793	-0.0628672	0.0230751	-0.034554	0.0422692	0.00167465	0.491284	0.0263702	5.34879	5.37516	0.029068	0.0564985	0.0752706	-0.0363603	0.00737429	0.35731	-0.0185534	4.34101	4.32246	-0.0297723	0.00478745	-0.0195081	-0.0108633	-0.0374107	0.448763	-0.0166497	4.45498	4.43833	0.0394115
chr1	37605594	rs6687545	C	T	0.77107	0.88159	-0.0227232	-0.0327827	0	-0.00823011	6.66752	6.65929	-0.000284672	-0.0175099	-0.0120478	0.00282145	-0.0141296	0.418212	-0.00594435	4.72526	4.71932	-0.00263405	-0.00115681	-0.00321817	-0.00762749	-0.0150852	0.496471	-0.0168286	5.08335	5.06652	-0.0233145	0.00930929	-0.034914	-0.0165825	-0.0186415	0.41697	0.0181194	4.66861	4.68673	0.022253	0.0362301	0.0232506	0.0155578	-0.00669432	0.41861	0.00672102	4.67178	4.6785	-0.00350523
chr1	37611020	rs10908363	C	T	0.815117	0.88159	-0.0176871	-0.0255171	0	-0.0061451	6.56699	6.56085	0.00160599	-0.00254297	0.00666904	-0.0361967	-0.00026083	0.431994	-0.014776	4.55783	4.54305	-0.00682783	-0.0241137	-0.0193167	-0.0220976	-0.00152445	0.429947	-0.00788603	4.56435	4.55647	-0.00591135	-0.0264244	-0.00286293	-0.00485897	0.000627518	0.486339	-0.00807018	4.15969	4.15162	-0.0307899	-0.0101867	-6.7234e-05	-0.0050149	0.00570774	0.480662	-0.0122361	4.30232	4.29008	-0.00942993
chr1	37612628	rs4652964	A	G	0.729878	0.88159	0.037291	0.0537996	0	0.00850182	6.61403	6.62253	0.00353909	0.00828361	0.0183372	0.0121841	0.000164986	0.410437	0.0171062	4.89984	4.91695	0.0392151	0.00363255	0.0216565	0.0111313	0.00989532	0.417935	0.037291	5.30819	5.34548	0.0787444	0.0287266	0.0232973	0.033875	0.021812	0.295076	0.0119297	4.34623	4.35816	0.0120087	0.0099287	0.0221052	0.0116935	0.00391245	0.432853	0.0149736	4.3939	4.40887	0.0126853
chr1	37618269	rs11264075	C	G	0.350245	0.88159	0.107683	0.155354	0	0.0409045	6.43111	6.47201	0.00135469	0.0792666	0.0303259	0.0619507	0.0316248	0.151631	0.0600747	3.92	3.98008	0.056602	0.0524354	0.051518	0.0282845	0.111534	0.322752	0.107683	4.67898	4.78667	0.101279	0.0935001	0.0314975	0.232917	0.0792227	0.126736	0.0805133	3.67486	3.75537	0.0903027	0.0450025	0.176099	0.0546024	0.0365598	0.303864	0.048934	4.05652	4.10545	0.0662279
chr1	39947426	rs3131706	T	C	0.691883	0.88159	-0.146755	-0.211723	0	-0.0106341	6.37145	6.36082	0.00469065	-0.00303268	-0.00175285	-0.036664	-0.0164118	0.397948	-0.00532694	4.22666	4.22133	0.00132561	-0.0130315	0.00140238	0.0127664	-0.0290976	0.508702	-0.0109999	4.37023	4.35923	-0.0396204	-0.024087	-0.0349193	0.0618324	-0.0182052	0.482158	-0.0279056	3.81213	3.78423	-0.0271502	-0.0886359	0.0349786	-0.0032351	-0.0554855	0.465176	-0.03941	4.45793	4.41852	-0.0274415
chr1	41864914	rs12734651	C	A	0	0	0.836873	1.20735	1	0.331372	8.49579	8.82716	0.382434	0.162646	0.187731	0.501383	0.422667	0	0.815256	5.85665	6.67191	1.06421	0.744136	1.05232	0.844699	0.370915	0	0.520007	5.67144	6.19145	0.845824	0.487794	0.206446	0.333196	0.726777	0	0.805374	5.45135	6.25673	0.687952	0.253209	1.0973	0.784868	1.20354	0	0.836873	5.27112	6.10799	0.919374
chr1	41865508	rs6678302	A	G	0.600605	0.88159	0.0564455	0.0814336	0	0.0109396	7.3089	7.31984	0.0421515	0.00874948	0.00293112	-0.00182867	0.00269461	0.338449	0.0156792	5.11939	5.13507	0.0227561	0.0226593	0.0242066	0.00203609	0.00673771	0.425296	0.00664349	5.24531	5.25195	0.0135455	-0.0297785	0.0172515	0.00583696	0.0263619	0.471226	0.00715799	4.8023	4.80946	0.0145288	0.0105166	-0.000239849	0.0081563	0.00282812	0.468238	0.0115779	4.91955	4.93113	0.0326009
chr1	41865541	rs6680922	T	C	0.274058	0.88159	0.0568511	0.0820188	0	0.0359241	7.23841	7.27433	0.0214834	0.0370832	0.00822592	0.0488868	0.0639415	0.0879057	0.0467369	5.08258	5.12932	0.0953417	0.0287523	0.0406089	0.0375123	0.0314693	0.278825	0.0379116	5.22802	5.26594	0.06111	0.00298738	0.0244689	0.0528636	0.0481281	0.298559	0.0297852	4.7871	4.81689	0.0236931	0.0319185	0.0336041	0.0237041	0.036006	0.367376	0.0241996	4.90781	4.93201	0.020124
chr1	41865682	rs11210535	G	A	0.779834	0.88159	-0.0191945	-0.0276918	0	0.00851259	7.21814	7.22665	0.0153589	0.00990629	0.0158362	0.00154448	-8.29697e-05	0.375658	0.000941277	5.07508	5.07602	0.00402641	0.0208449	-0.0134683	0.00438547	-0.0110822	0.478425	0.00050354	5.28139	5.28189	-0.02772	0.0131049	-0.00550938	0.0123219	0.0103202	0.4993	0.0101493	4.79693	4.80707	0.0191722	0.0114098	0.00728703	0.00980473	0.00307274	0.444617	0.0106745	4.93974	4.95041	-0.00390005
chr1	41866890	rs7538225	T	C	0.343991	0.88159	-0.0839852	-0.121165	0	0.0411854	6.26503	6.30622	0.05829	0.0520706	0.0262547	0.0346756	0.034636	0.172209	0.0761815	4.32012	4.39631	0.0506825	0.103704	0.106136	0.0596576	0.0607276	0.22943	0.0231596	4.68872	4.71188	0.0346222	0.0386825	0.00838089	-0.00241613	0.0365286	0.388483	0.0521413	3.99258	4.04472	0.0772531	0.0544462	0.0229647	0.05934	0.0467026	0.318722	0.022806	4.13346	4.15627	0.023603
chr1	41867932	rs698047	C	G	0.000825572	0.0337621	-0.297801	-0.429636	0	-0.0325645	6.64764	6.61507	-0.0105467	-0.0107532	-0.0477257	-0.0595031	-0.0342941	0.189368	-0.297801	5.19876	4.90096	-0.220015	-0.235945	-0.373069	-0.540419	-0.119555	0.000144874	-0.0173357	4.71359	4.69626	-0.0253324	-0.00171041	0.00833464	-0.0275435	-0.0404267	0.432373	-0.0974964	4.85751	4.76002	-0.0319462	-0.0890055	-0.123463	-0.0981116	-0.144956	0.139441	-0.196805	5.24984	5.05304	-0.265778
chr1	41869122	rs6670896	A	G	0.716872	0.88159	-0.0374796	-0.0540716	0	-0.00331945	7.30761	7.30429	-0.0157518	0.00457048	0.0327911	-0.0281796	-0.0100274	0.449057	-0.0374796	5.011	4.97353	-0.0263515	-0.0319338	-0.0293574	-0.0729089	-0.0268464	0.328464	-0.0257851	5.62825	5.60247	-0.0475583	-0.0428481	-0.0107374	-0.0203891	-0.00739241	0.347344	-0.0151757	4.81514	4.79997	-0.0141368	-0.0112329	-0.0366406	-0.0178213	0.00395298	0.438854	-0.00698843	4.9183	4.91131	-0.00657463
chr1	41869277	rs6658462	C	A	0.00317036	0.109315	-0.193971	-0.279841	0	-0.104558	7.18225	7.07769	-0.00105619	-0.182775	-0.0302925	-0.0879593	-0.220708	0.000129794	-0.074653	4.83771	4.76306	-0.042974	-0.0552354	-0.0585103	-0.0367451	-0.179801	0.220666	0.0145553	5.41833	5.43288	-0.00011301	0.0169067	0.0515041	0.0190902	-0.0146117	0.416528	-0.155418	4.6189	4.46348	-0.162851	-0.236428	-0.109837	-0.121478	-0.146494	0.0658453	-0.193971	4.74929	4.55532	-0.160202
chr1	41873116	rs12410469	G	A	0.634311	0.88159	-0.0400007	-0.0577088	0	-0.0295841	6.47453	6.44495	-0.0264039	-0.027411	-0.0456848	-0.00896215	-0.0394588	0.229484	-0.0293235	4.56417	4.53485	-0.0617862	-0.00769091	-0.0261035	-0.0348258	-0.016211	0.405681	-0.0310411	4.28958	4.25854	-0.05551	-0.012557	-0.0465088	-0.0287676	-0.0118623	0.393961	-0.0238638	4.21676	4.19289	-0.0233235	-0.0248446	-0.0144114	-0.0229673	-0.033772	0.444053	-0.0400007	4.17068	4.13068	-0.0335259
chr1	41876744	rs11210536	C	G	0.426092	0.88159	0.0573797	0.0827814	0	0.0397185	6.47616	6.51588	0.0368361	0.0348125	0.0594807	0.0333128	0.0341506	0.153409	0.0463011	4.45229	4.4986	0.0352726	0.0421648	0.0585284	0.0473313	0.0482082	0.339315	0.0354383	4.7338	4.76923	0.0139813	0.0356574	0.0415015	0.0400796	0.0459719	0.356031	0.0573797	4.01954	4.07692	0.0518856	0.0693288	0.0526006	0.0696845	0.0433991	0.344145	0.037771	4.17058	4.20836	0.0679769
chr1	41880052	rs11210537	G	A	0.615901	0.88159	-0.0800283	-0.115456	0	-0.0243199	6.5747	6.55038	-0.00937748	-0.042654	-0.0181503	-0.00395536	-0.0474625	0.260933	-0.0311969	4.19645	4.16525	0.0136075	-0.00741768	-0.0302942	-0.0880904	-0.0437899	0.412355	-0.0117946	4.73456	4.72277	-0.0107093	-0.0128088	-0.0146856	-0.00657177	-0.0141973	0.456918	-0.0784526	3.93037	3.85191	-0.0886836	-0.129907	-0.109721	-0.023304	-0.0406477	0.320396	-0.0326133	4.06794	4.03532	-0.00609303
chr1	41880301	rs11210538	G	A	0.75916	0.88159	-0.0357863	-0.0516287	0	-0.00652704	6.53083	6.5243	-0.00832844	-0.00831175	-0.0100479	-0.0027957	-0.00315142	0.434674	-0.0279047	4.32216	4.29426	-0.0235515	-0.0154762	-0.0277476	-0.0414243	-0.0313239	0.422244	-0.0278778	5.00952	4.98164	-0.0297103	-0.0109982	-0.034656	-0.0165315	-0.047493	0.365739	-0.0273336	4.0044	3.97707	-0.0279808	-0.00354052	-0.0545423	-0.0278537	-0.0227506	0.436287	-0.0201812	4.11563	4.09545	-0.0319715
chr1	41887673	rs12024772	A	G	0.749189	0.88159	-0.0284303	-0.0410163	0	0.0276964	6.47126	6.49896	0.032269	0.0275302	0.00348949	0.0508227	0.0243707	0.235838	0.0131061	4.48623	4.49934	0.00641918	0.0157776	0.0554199	-0.00894833	-0.00313807	0.462607	0.00723276	4.13526	4.1425	-0.00462675	0.0168152	-0.00188398	0.0021739	0.0236855	0.491817	0.0251192	4.16031	4.18542	0.00934982	0.0266495	0.0453916	-0.00640059	0.0506058	0.421653	0.00657339	4.48044	4.48701	-0.0458908
chr1	46753123	rs10607235	CTT	C	0.821398	0.88159	-0.033079	-0.0477229	0	0.00112295	6.15834	6.15946	0.00390625	-0.000236511	-0.0178161	0.0378056	-0.0180445	0.481217	0.0108765	3.48402	3.4949	0.0281377	-0.0216918	0.024401	0.0418375	-0.0183017	0.49455	-0.033079	4.06867	4.03559	-0.0448198	-0.0444918	-0.0373883	-0.0191464	-0.0195487	0.405013	-0.0151785	3.40788	3.3927	-0.0218399	0.0046823	-0.0441678	0.00471544	-0.0192826	0.460503	0.00518899	3.64668	3.65186	0.0205834
chr1	46753126	rs59182762	TTT	T	0.832224	0.88159	-0.0333517	-0.0481163	0	0.00126944	6.15888	6.16014	0.00981712	-0.00572777	-0.0159936	0.0398459	-0.0215945	0.485852	0.0118065	3.47942	3.49123	0.029129	-0.0177031	0.0228024	0.0396235	-0.0148191	0.483909	-0.0333517	4.06388	4.03053	-0.047503	-0.0378704	-0.0387373	-0.020967	-0.0216806	0.419299	-0.0120332	3.3996	3.38757	-0.0141158	0.00460839	-0.0431063	0.00527143	-0.0128236	0.478833	0.00597949	3.63854	3.64452	0.0200336
chr1	53658200	rs941125	G	T	0.684586	0.88159	0.0894475	0.129046	0	0.00107594	6.53846	6.53954	0.014173	0.00118589	-0.0123701	-0.00123596	0.00362682	0.49326	0.0231951	4.50621	4.52941	-0.00672579	0.00403738	0.0544815	0.0309253	0.033257	0.41297	-0.00733852	4.98519	4.97785	-0.020781	0.00503731	-0.0116849	-0.00416374	-0.00510025	0.481323	0.014631	4.3223	4.33693	-0.0259809	0.0216904	0.0490561	0.0282111	0.000178337	0.439993	0.0497791	4.47273	4.52251	0.0177245
chr1	58653287	rs232872	A	G	0.815351	0.88159	-0.0175786	-0.0253606	0	-0.00046978	6.80377	6.8033	0.0154939	0.0111089	-0.0294003	-0.0145211	0.0149698	0.492373	0.0059761	4.80685	4.81283	0.0220718	0.0116434	-0.00117636	-0.00159073	-0.00106764	0.452339	0.00404596	4.57468	4.57873	-0.0159664	0.0203872	0.0110512	0.0121899	-0.00743198	0.472767	-0.0175786	4.4832	4.46562	-0.110747	0.00795507	-0.00805902	-0.00905037	0.0320082	0.421307	-0.0172936	4.40736	4.39007	-0.0243764
chr1	58653463	rs232869	C	A	0.278557	0.88159	-0.107222	-0.154688	0	-0.035233	6.57175	6.53652	-0.00977421	-0.0275383	-0.0269523	-0.0315161	-0.0803843	0.173703	-0.0792469	4.46699	4.38775	-0.0420656	-0.0344796	-0.0568047	-0.180835	-0.0820498	0.241381	-0.06483	4.06531	4.00048	-0.0524075	-0.097291	-0.0821686	-0.0248623	-0.0674205	0.314487	-0.0972176	4.1025	4.00528	-0.094933	-0.102623	-0.090415	-0.111635	-0.0864825	0.221146	-0.0879428	4.10589	4.01794	-0.0444164
chr1	58654727	rs232861	T	G	0.807231	0.88159	0.014485	0.0208975	0	-0.00144835	6.13984	6.13839	0.000681877	-0.0092001	0.0137081	0.00179243	-0.0142241	0.494177	0.00563421	4.35215	4.35778	-0.00616789	0.0242105	0.00249529	-0.0133185	0.0209517	0.45363	-0.00280309	4.00076	3.99795	-0.0171962	-0.0155199	0.0145755	-0.00456667	0.00869179	0.501502	-0.0113163	4.04918	4.03787	0.0134418	-0.0538135	0.00702	-0.0187919	-0.00443792	0.463631	0.00994301	4.01758	4.02752	-0.0018754
chr1	58657199	rs232851	C	T	4.67284e-10	4.98011e-08	-0.369225	-0.53268	1	-0.224743	6.68757	6.46283	-0.225314	-0.209675	-0.29878	-0.0941191	-0.295824	1.58169e-09	-0.369225	4.68776	4.31854	-0.309005	-0.362694	-0.374927	-0.558272	-0.241229	0.000384334	-0.158695	4.78478	4.62608	-0.197499	-0.147531	-0.148655	-0.188575	-0.111213	0.0546489	-0.228709	4.04647	3.81776	-0.254956	-0.218236	-0.284369	-0.174143	-0.211842	0.0552018	-0.190138	3.87694	3.68681	-0.243594
chr1	58658874	rs232775	A	G	0.632015	0.88159	0.114516	0.165211	0	0.0105191	6.10976	6.12028	0.00632811	0.0141611	0.0189915	0.00454807	0.00856686	0.417243	0.00866184	4.48984	4.4985	0.0303216	0.00767851	0.00414372	0.0014987	-0.000333309	0.476246	0.0304328	4.33374	4.36417	0.0260534	0.0118489	0.0383663	0.0779333	-0.002038	0.389842	0.0289871	4.14714	4.17613	0.0652704	0.00771666	0.000489473	0.0257068	0.0457521	0.380505	0.114516	4.31219	4.42671	0.227579
chr1	58659131	rs232776	C	T	0.744436	0.88159	-0.0447436	-0.0645514	0	-0.00832081	6.16023	6.15191	-0.000182629	-0.00772667	-0.0310516	-0.00336647	0.000723362	0.429227	-0.0148997	4.51087	4.49597	-0.0151339	-0.00893927	-0.0223007	-0.00995302	-0.0181718	0.44394	-0.0114338	4.23893	4.2275	-0.00145912	-0.0026617	-0.0554509	0.00799847	-0.00559568	0.4678	-0.0270781	4.16107	4.13399	-0.0131445	0.00035286	0.00763988	-0.00899029	-0.121248	0.426151	0.0157105	4.30528	4.32099	-0.0279646
chr1	58661965	rs232781	T	G	0.624957	0.88159	0.0283069	0.0408382	0	0.020635	7.07318	7.09382	0.0242548	0.0141125	0.0206585	0.0157065	0.0284429	0.236096	0.0245424	4.84627	4.87081	0.0154634	0.0292954	0.0326734	0.0157566	0.0295234	0.381519	0.01809	5.05891	5.077	0.00472546	0.0175381	0.0196176	0.0297618	0.0188069	0.397891	0.0283069	4.74155	4.76985	0.0305037	0.0203176	0.0459528	0.0105071	0.0342531	0.387647	0.0191424	4.6307	4.64984	0.0197387
chr1	58665809	rs232791	C	T	0.162043	0.88159	0.239601	0.345671	0	0.0234234	6.72266	6.74608	-0.0122471	0.124186	0.0162907	-0.0270514	0.0159392	0.24851	0.0819173	4.71249	4.7944	0.150311	0.0252795	0.0644703	0.153769	0.0157561	0.190211	-0.0133027	4.54445	4.53114	0.00606585	-0.0594883	0.010057	-0.00261545	-0.0205326	0.440449	0.120364	4.23885	4.35922	0.0576239	0.235718	0.129125	0.0186734	0.160681	0.134408	0.239601	4.33972	4.57932	0.179192
chr1	58666526	rs34472745	G	GA	0.752893	0.88159	0.0197627	0.0285115	0	0.0100275	6.6345	6.64453	0.0234966	-0.00631189	0.0669746	-0.000765324	-0.0332565	0.389253	-0.00667624	4.24388	4.2372	-0.03543	0.00130558	-0.0144353	-0.0156219	0.0308003	0.499483	0.0197627	3.9077	3.92746	-0.000945807	0.0496681	0.0130231	0.0169859	0.020082	0.449837	-0.0110661	3.90603	3.89496	-0.0414329	-0.0297284	-0.0156202	0.0196431	0.0118082	0.498051	0.00949631	4.08649	4.09598	0.01371
chr1	58670757	rs506077	A	C	0.747793	0.88159	-0.0836419	-0.12067	0	0.00123978	6.06473	6.06597	0.00361633	-0.0020833	-0.0165343	0.0099349	0.0112653	0.495011	0.0182613	4.14856	4.16682	0.0155077	0.00691843	0.00906229	0.0462074	0.0136108	0.433608	0.00201783	4.41613	4.41815	-0.00899291	-0.0157218	0.0218029	0.00362635	0.00937462	0.504798	-0.0248748	3.42365	3.39878	-0.0117464	-0.0393362	-0.024137	-0.0478795	-0.00127482	0.425684	-0.0318962	3.45998	3.42808	-0.0322571
chr1	58670759	rs506078	T	C	0.431536	0.88159	0.0994401	0.143462	0	0.0620755	6.06422	6.12629	0.0267377	0.123036	0.0360947	0.0531564	0.0713525	0.0946326	0.0138299	4.14545	4.15928	0.0288911	-0.0104165	-0.00620174	0.0259664	0.03091	0.423772	0.0199399	4.41188	4.43182	-0.0257843	0.0546131	0.0702934	-0.00975943	0.0103364	0.40226	0.0216574	3.4235	3.44516	-0.0146053	0.0541894	0.0373244	0.00597668	0.0254016	0.428179	0.0295177	3.45976	3.48927	-0.00850677
chr1	58672111	rs539141	A	G	0.789209	0.88159	0.0285142	0.0411373	0	0.00329371	5.86433	5.86763	0.00659943	0.0066123	-0.00708342	0.00519705	0.00514317	0.469816	0.0182154	4.09365	4.11186	0.00648713	0.0109596	0.0354223	0.0319877	0.00622034	0.412322	0.00324826	4.3884	4.39164	-0.000145674	0.0204144	-0.00568724	-0.00188494	0.00354481	0.493032	0.0199235	3.58851	3.60843	0.0339854	0.0112729	0.00594306	0.025022	0.0233941	0.467324	0.0285142	3.70253	3.73104	0.007272
chr1	58676576	rs554318	T	C	0.45163	0.88159	0.111298	0.160569	0	0.0148772	6.50258	6.51746	0.0156245	0.0133872	0.0347347	0.000574589	0.0100651	0.352319	0.0251425	4.50883	4.53397	0.0209761	0.0333767	0.0260272	0.0232525	0.0220799	0.382323	0.0982724	4.47047	4.56874	0.218221	0.0718966	0.110359	0.0274425	0.0634437	0.16343	0.0609384	4.0892	4.15014	0.010282	0.0649013	0.140299	0.0497811	0.0394287	0.303858	0.0294447	3.98282	4.01227	0.0417824
chr1	58678807	rs527445	T	C	0.0449111	0.88159	0.152965	0.220682	0	0.0768508	6.12778	6.20463	0.0887909	0.0683236	0.0479617	0.0249791	0.154199	0.0428215	0.103	4.34666	4.44966	0.0792275	0.166951	0.0603824	0.142581	0.0658593	0.170874	0.152965	4.30627	4.45924	0.221529	0.222133	0.103077	0.0997915	0.118295	0.0773199	0.0959475	3.75559	3.85153	0.10402	0.113701	0.0907514	0.0869546	0.084311	0.22791	0.0826399	3.78713	3.86977	0.086797
chr1	58679115	rs584284	A	G	0.559468	0.88159	0.157354	0.227014	0	-0.00220518	6.26648	6.26428	-0.00838518	0.00303793	0.0104589	-0.00517178	-0.0109658	0.483364	0.0204828	4.36543	4.38591	-0.00405407	0.0424399	0.0354743	0.00663042	0.0219235	0.411295	0.00727224	4.44459	4.45186	0.00222731	-0.00908899	0.0103421	0.0296464	0.00323439	0.478189	0.0679334	3.84411	3.91205	0.0554166	0.0420511	0.11823	0.038095	0.0858743	0.282182	0.157354	4.00662	4.16398	0.11683
chr1	58679780	rs4506484	A	C	0.618263	0.88159	0.0539468	0.0778288	0	0.014606	6.56433	6.57893	0.0101566	0.0261302	-0.00553417	0.00872803	0.0335493	0.34928	0.0373908	4.43185	4.46924	0.0202847	0.0752902	0.0271692	0.0388818	0.0253282	0.348228	0.00572252	5.01477	5.02049	0.00635624	0.00285435	0.00643826	0.0113339	0.00162983	0.465978	0.031115	4.0148	4.04592	0.0401101	0.0370617	0.0447717	-0.00390863	0.03754	0.38067	0.0539468	4.1673	4.22125	0.0755672
chr1	58692489	rs2746081	A	G	0.437393	0.88159	0.0785437	0.113315	0	0.0401834	5.60589	5.64607	0.0435801	0.0416513	0.030127	0.0246334	0.060925	0.241248	0.0460684	4.26871	4.31478	0.0577142	0.00629902	0.0589147	0.0611703	0.0462437	0.350847	0.0785437	3.79959	3.87814	0.060133	0.141427	0.0859685	0.0624061	0.0427842	0.276147	0.0740306	3.97338	4.04741	0.0471544	0.0891123	0.103457	0.0717793	0.0586503	0.269234	0.0349652	3.88065	3.91562	0.0155621
chr1	58694611	rs2746082	G	C	0.685257	0.88159	-0.0518124	-0.0747495	0	-0.0148194	6.81206	6.79724	-0.00991631	-0.0171666	-0.031631	-0.0177503	0.00236702	0.331749	-0.0368301	4.63518	4.59835	-0.0283637	-0.0536051	-0.0462399	-0.0343361	-0.021606	0.368252	-0.0254495	4.55125	4.5258	-0.0308361	-0.0304174	-0.0294418	-0.00430441	-0.0322475	0.414467	-0.0330036	4.27482	4.24181	-0.0280437	-0.023942	-0.0417643	-0.0368662	-0.0344019	0.396351	-0.0180322	4.3262	4.30817	-0.0258536
chr1	58695213	rs2064374	A	G	0.686516	0.88159	0.0538078	0.0776283	0	0.0113454	6.36026	6.37161	0.0103354	0.00812864	0.0160918	0.00130701	0.020864	0.397249	0.0215873	4.33176	4.35335	0.0320649	0.0118976	0.033915	0.0145965	0.0154624	0.427481	0.0538078	4.50846	4.56226	0.0345197	0.0347939	0.0448303	0.118711	0.0361848	0.304618	0.0256903	3.80524	3.83093	0.0480814	0.0222902	0.0222664	0.0140064	0.0218072	0.397573	0.0166452	3.94176	3.9584	0.0192132
chr1	58695310	rs5774423	ATACT	A	0.743151	0.88159	0.0366208	0.0528327	0	-0.022978	6.15245	6.12947	-0.0192809	-0.030355	-0.027483	0.00895262	-0.0467238	0.318206	-0.0118635	4.17739	4.16552	-0.0287249	-0.0516686	-0.00268364	0.0112088	0.0125508	0.473661	-0.0137899	4.39039	4.3766	0.00780821	-0.0171518	0.00329733	-0.0423322	-0.0205712	0.455065	-0.0337134	3.66083	3.62712	-0.0772188	-0.059598	-0.0519719	-0.0101721	0.0303936	0.420548	0.0133795	3.8156	3.82898	0.0466647
chr1	58696476	rs2811893	T	C	0.742545	0.88159	-0.0540313	-0.0779507	0	0.00708389	6.05178	6.05886	0.00430107	0.00380564	0.00847006	0.00901556	0.00982714	0.445976	0.0115959	4.39177	4.40337	0.0213141	0.0195198	0.0447454	0.00872898	-0.0363288	0.460666	-0.0540313	4.23866	4.18463	-0.0471253	-0.0203714	-0.0617003	-0.0951004	-0.0458589	0.327957	0.00627708	4.24825	4.25452	0.0375419	-0.0336189	0.0225234	0.00405359	0.000885487	0.467202	0.0140143	4.07749	4.09151	0.0319707
chr1	58696821	rs4912373	A	C	0.743756	0.88159	-0.039653	-0.0572072	0	-0.0214044	6.14934	6.12794	-0.0210977	-0.0138445	-0.0450997	-0.0184355	-0.00854444	0.325562	-0.0309121	4.39173	4.36082	-0.0350332	-0.0600142	-0.0266414	-0.00834513	-0.0245266	0.406058	-0.039653	4.03857	3.99892	-0.0381827	-0.0260596	-0.05055	-0.0444984	-0.0389743	0.389647	-0.0186136	4.12728	4.10867	-0.0289721	-0.0128574	-0.00319815	-0.0141559	-0.0338845	0.431509	-0.019912	4.01282	3.99291	-0.0388618
chr1	58697121	rs6677560	A	G	0.796489	0.88159	0.015322	0.022105	0	0.00947466	6.14924	6.15872	0.0137529	0.0023241	-0.00604963	0.014946	0.0223999	0.421202	0.00318441	4.25607	4.25925	-0.00873804	0.000468254	0.0174303	-0.00299406	0.00975561	0.493541	0.0121935	3.94222	3.95441	0.00213313	0.0362067	-0.00318813	0.0270085	-0.00119257	0.436807	0.015322	3.91741	3.93273	0.0147994	0.00904655	0.0143106	0.0193973	0.0190563	0.421438	0.00620384	3.82025	3.82646	0.0154722
chr1	58697251	rs112756138	G	GAGGC	0.791252	0.88159	-0.0274539	-0.0396076	0	0.0139027	6.19641	6.21031	0.00213861	0.00766325	0.025044	-0.00113535	0.0358028	0.381611	-0.00456996	4.14872	4.14415	-0.0274317	-0.00934505	0.00182629	0.0115099	0.000590801	0.515847	-0.0274539	3.93526	3.9078	0.0193264	-0.0741057	-0.0535073	-0.0298996	0.000916719	0.415221	0.0144452	3.7963	3.81075	0.021987	0.041501	0.0324473	0.00997591	-0.0336852	0.432209	0.0142422	3.78987	3.80411	0.0508211
chr1	58697736	rs6656370	G	C	0.540736	0.88159	0.0640028	0.0923366	0	0.0267755	6.298	6.32477	0.0113626	0.0125675	0.0549946	0.0158215	0.0391312	0.258198	0.0336119	3.87853	3.91215	0.0271397	0.00989437	0.0315197	0.0353594	0.0641465	0.369283	0.0640029	3.94897	4.01298	0.124526	0.0676584	0.0307364	0.039103	0.0579903	0.299967	0.0270198	3.49397	3.52099	0.0562365	0.0173798	0.0329099	0.0340581	-0.00548506	0.447289	0.00818167	3.66207	3.67025	-0.00198698
chr1	58697769	rs6680626	A	G	0.840223	0.88159	-0.0333095	-0.0480554	0	-0.0091362	6.25993	6.2508	-0.0013442	-0.00317049	-0.00228548	-0.0160732	-0.0228076	0.421529	-0.0136845	3.84216	3.82848	-0.0078094	-0.00321007	-0.00871348	-0.0124068	-0.0362828	0.443319	-0.0100566	3.90515	3.89509	-0.0206468	0.00188756	-0.0180202	-0.00494194	-0.00856161	0.500557	-0.0154219	3.46864	3.45322	-0.0328567	-0.00788879	-0.0170629	-0.0143006	-0.00500035	0.469479	-0.00786104	3.63464	3.62678	-0.0112498
chr1	58698045	rs6656503	C	T	0.544182	0.88159	-0.0695426	-0.100329	0	-0.0377956	6.21849	6.1807	-0.0451894	-0.0360551	-0.0282936	-0.0300827	-0.0493574	0.205592	-0.0587673	3.81192	3.75315	-0.0408275	-0.031842	-0.075855	-0.0821941	-0.063118	0.34809	-0.0556805	3.86172	3.80604	-0.0562403	-0.0813546	-0.0351861	-0.0505457	-0.0550756	0.334736	-0.0325497	3.3319	3.29935	-0.0458338	0.0217428	-0.0278418	-0.0406082	-0.0702076	0.475056	-0.0572863	3.61214	3.55485	-0.0721021
chr1	58698468	rs11803186	A	G	0.190216	0.88159	0.127927	0.18456	0	0.0393044	6.34375	6.38305	0.0353303	0.0619364	0.0215049	0.0261989	0.0515513	0.171533	0.08537	3.93519	4.02056	0.0774796	0.0644503	0.082725	0.119565	0.0826297	0.26571	0.115458	4.12986	4.24532	0.154099	0.116142	0.106673	0.126482	0.0738947	0.173508	0.127927	3.4014	3.52932	0.168262	0.0754526	0.172017	0.0730772	0.150828	0.199201	0.0914538	3.7232	3.81465	0.0775268
chr1	58698548	rs11368794	A	AG	0.73234	0.88159	0.0508905	0.0734195	0	0.00446863	6.32324	6.3277	-0.0158682	0.0553842	-0.0108914	0.00632095	-0.0126023	0.4613	0.00818529	3.97863	3.98681	-0.00696802	-0.00597429	-0.0308912	0.0165098	0.0682502	0.487694	0.0106742	4.19001	4.20068	-0.0098753	0.0402217	-0.0511937	0.0347648	0.0394535	0.468237	0.0508905	3.45438	3.50527	0.0305946	0.0368276	0.147164	-0.00614953	0.0460157	0.358345	0.0206761	3.7569	3.77758	-0.00399065
chr1	58698572	rs10691262	A	AAAAATT	0.768696	0.88159	-0.0398448	-0.0574838	0	-0.00377369	6.31314	6.30936	-0.0306783	0.00858307	-0.0481825	0.0357976	0.0156116	0.464207	-0.0373148	3.99564	3.95833	-0.025794	-0.0992146	-0.011224	-0.00943923	-0.0409021	0.407791	-0.0225479	4.21439	4.19185	-0.0731759	-0.0214992	-0.017561	-0.0251336	0.0246303	0.451787	0.0231762	3.45173	3.47491	-0.0246713	-0.00596261	0.0812249	0.0353839	0.0299063	0.420656	0.0139056	3.76261	3.77652	0.0251765
chr1	58698840	rs10889110	C	T	0.00203316	0.0748758	-0.196581	-0.283607	0	-0.196581	6.52584	6.32925	-0.144569	-0.205242	-0.0627742	-0.342043	-0.228278	7.1922e-07	-0.0128289	4.32434	4.31151	0.00379992	0.0451636	-0.0587506	-0.0303411	-0.0240164	0.460745	-0.0348974	4.6673	4.6324	-0.110785	-0.000672817	-0.0306048	-0.0577178	0.0252929	0.356868	-0.0695515	3.81653	3.74698	-0.0439971	-0.0621839	-0.119694	-0.0286624	-0.0932198	0.336659	-0.0907249	4.09622	4.0055	-0.0861173
chr1	60612329	rs514413	A	G	0.776005	0.88159	0.0201148	0.0290195	0	0.0141904	6.38472	6.39891	0.0082283	0.00629377	0.0293527	0.00501442	0.0220628	0.356796	0.00849552	4.58286	4.59136	-0.0031023	0.0059309	0.042346	-0.000582218	-0.00211477	0.464682	0.0114891	4.41926	4.43075	0.0444975	-0.00568295	0.0153975	-0.00354433	0.00677776	0.472221	0.00917368	4.24607	4.25525	0.0167284	0.00477791	0.0133023	-0.00980997	0.0208697	0.459921	0.0201148	4.38542	4.40553	0.0121641
chr1	60619803	rs473149	A	C	0.740785	0.88159	0.025305	0.0365074	0	0.0167639	6.83936	6.85612	0.0153871	0.0131745	0.0194111	0.0229607	0.012886	0.303262	0.0181576	4.88207	4.90023	0.0130229	0.0239682	0.00986624	0.0275826	0.0163479	0.40487	-0.0032692	4.51577	4.51251	0.00572681	-0.0460978	-0.00372648	0.00949478	0.0182567	0.509164	0.0200686	4.27393	4.294	0.0275221	0.00568199	0.0362916	0.0178204	0.0130267	0.412699	0.00968132	4.19128	4.20096	0.0171456
chr1	60620255	rs579728	G	A	0	0	0.363168	0.523941	1	0.363168	7.41637	7.77954	0.356092	0.438723	0.21236	0.496078	0.312588	0	0.237029	5.44205	5.67908	0.248067	0.0987096	0.353065	0.250732	0.23457	4.64533e-05	0.0433094	4.9148	4.95811	0.0582557	0.0427003	0.0881333	0.00240755	0.0250502	0.293224	0.299494	4.8148	5.1143	0.348628	0.167027	0.208374	0.223636	0.549808	0.000100826	0.290629	4.62489	4.91552	0.385901
chr1	60632397	rs524439	T	C	0.84938	0.88159	-0.0139227	-0.0200862	0	0.00156746	6.03911	6.04068	0.00947952	0.00971556	-0.00829697	-0.00298882	-7.20024e-05	0.477635	0.00738158	3.52616	3.53354	0.0219774	0.030678	-0.00465846	-0.00843501	-0.00265408	0.453414	-0.0139227	3.13427	3.12035	-0.00242043	-0.00708961	-0.0284638	-0.0150819	-0.0165577	0.474019	-0.00100603	3.25375	3.25274	-0.0194812	-0.0129018	-0.000569582	0.00971603	0.0182064	0.482392	0.00701046	3.44098	3.44799	-0.00651479
chr1	60632932	rs528037	G	A	0.749472	0.88159	0.0224855	0.0324398	0	0.00562468	5.95716	5.96279	-0.002141	0.00705242	0.0104027	0.000247955	0.0125613	0.456336	0.00499916	2.99706	3.00206	-0.0171332	0.00834823	0.0421295	-0.0335586	0.0252099	0.441809	0.0224855	3.03411	3.0566	0.0398023	-0.0113328	0.0167737	0.0288277	0.0383568	0.421593	0.00560307	2.69201	2.69762	0.00503635	0.00664592	-0.000973701	0.0148985	0.00240827	0.510061	0.00112882	2.90047	2.9016	-0.00503969
chr1	60633083	rs526327	G	A	0.825629	0.88159	-0.0281828	-0.0406592	0	-0.00929899	5.98111	5.97181	-0.00553608	-0.0108695	-0.0197277	-0.00595665	-0.00440502	0.435654	-0.019276	2.95179	2.93251	-0.0138319	-0.0191376	-0.0436261	-0.0236552	0.00387049	0.455588	-0.0281828	2.88693	2.85875	-0.0448735	0.0207226	-0.042567	-0.053906	-0.0202904	0.473705	-0.00312943	2.73998	2.73685	0.0034759	-0.00973177	0.0198638	-0.00995493	-0.0193002	0.518992	-0.0145636	2.9084	2.89384	-0.00139332
chr1	60634008	rs555070	G	A	0.741105	0.88159	-0.0421854	-0.0608606	0	0.0164277	6.48054	6.49697	-0.0102019	-0.0269547	0.120162	0.0752544	-0.0761209	0.328807	0.0380632	4.22703	4.26509	0.035327	0.0511131	0.0896959	-0.0504699	0.0646501	0.351601	-0.0258807	3.80649	3.78061	-0.0830727	-0.025269	-0.00423145	-0.0140924	-0.002738	0.42037	0.0190485	4.10239	4.12144	-0.00364971	-0.0977964	0.0644083	-0.0154552	0.147736	0.439264	-0.0112132	4.20221	4.191	-0.0380321
chr1	60634045	rs496946	A	G	0.00105271	0.0423128	0.179634	0.259158	0	0.179634	6.50541	6.68504	0.342124	0.138279	0.0656266	0.190372	0.161771	3.71665e-07	0.0101518	4.27968	4.28983	-0.0343246	-0.00165415	-0.00386095	0.0234752	0.0671234	0.478752	0.078125	3.86401	3.94214	0.0652044	0.0744877	0.105924	0.0810099	0.0639997	0.281155	0.08585	4.15791	4.24376	0.078814	0.145999	0.147058	0.0283134	0.0290656	0.238257	0.089396	4.26084	4.35024	0.210724
chr1	60637528	rs514512	A	G	0.783345	0.88159	0.0162563	0.0234529	0	0.0068903	6.12918	6.13607	-0.00600433	0.00484085	0.0262513	0.0134807	-0.00411701	0.433182	0.0130654	4.39384	4.40691	0.015343	0.00511456	0.012825	0.0248923	0.00715208	0.424138	0.00569077	4.79933	4.80502	0.0279689	-0.00794649	-0.00611305	0.00982428	0.00472021	0.455158	0.0162563	4.33744	4.35369	0.013401	0.018034	0.00751543	0.0109897	0.0313416	0.447215	0.00598297	4.41696	4.42294	-0.00736761
chr1	60638487	rs571017	T	G	0.742089	0.88159	0.0402915	0.0581284	0	0.0136312	5.26421	5.27785	0.000424385	0.0287166	0.0290651	0.00463629	0.0053134	0.432209	0.0255468	2.86616	2.8917	0.0437853	0.0449717	-0.0117259	0.0335929	0.0171101	0.394593	0.0155286	2.93941	2.95494	0.0311461	0.0390191	0.0136833	-0.00191021	-0.00429535	0.42884	0.0199652	2.60173	2.62169	0.0419264	0.024569	0.0004673	0.0245798	0.00828338	0.479555	0.0402915	2.3971	2.43739	0.0368829
chr1	60801938	rs11207669	C	T	0.712928	0.88159	-0.0551246	-0.079528	0	-0.00903454	6.34665	6.33762	-0.00144196	-0.00175238	-0.0133133	-0.0192165	-0.00944853	0.418356	-0.0320897	4.65471	4.62262	-0.0315194	-0.0671859	-0.0104723	-0.0150566	-0.0362143	0.368302	-0.0045352	4.81239	4.80785	-0.0301609	-0.00291872	-0.0354486	0.0585351	-0.0126829	0.487056	-0.0294254	4.4247	4.39528	-0.0171528	-0.0234365	-0.0313468	-0.0468755	-0.0283155	0.420217	-0.0215113	4.38216	4.36065	-0.00617743
chr1	60805098	rs2197657	A	T	0.808264	0.88159	-0.0207541	-0.0299418	0	0.0011343	5.69112	5.69225	0.000129223	-0.00249863	0.00419998	-0.00489807	0.00873899	0.489742	-0.0115626	3.00005	2.98849	-0.0138197	-0.010622	-0.00800133	-0.0236759	-0.0016942	0.461618	0.00292556	2.22548	2.2284	0.00189614	0.00698233	0.00915241	0.00195372	-0.00535679	0.443403	-0.00353341	2.78722	2.78369	-0.00284743	-0.00473166	0.0171046	0.00364733	-0.0308399	0.54394	0.00115328	3.3989	3.40005	-0.0166304
chr1	60805375	rs2218599	T	C	0.00308142	0.106772	0.206981	0.298611	0	0.168392	6.06258	6.23097	0.118722	0.257927	0.187752	0.144089	0.133471	0.000101155	0.11877	3.84424	3.96301	0.154632	0.118247	0.0351818	0.167051	0.118737	0.194495	0.206981	2.72111	2.92809	0.0985304	0.140325	0.25515	0.375185	0.165716	0.187148	0.141649	3.65704	3.79869	0.116112	0.114823	0.224682	0.13109	0.12154	0.173445	0.137931	4.12983	4.26776	0.108094
chr1	60808770	rs647554	T	G	0.0414174	0.88159	-0.194608	-0.28076	0	-0.0448454	6.06636	6.02151	-0.0418129	-0.0874953	-0.0567489	0.00117636	-0.0393462	0.185203	-0.0982864	3.84318	3.7449	-0.0973017	-0.105534	-0.0974426	-0.135266	-0.0558882	0.273502	-0.194608	5.49235	5.29774	-0.12576	-0.202522	-0.247671	-0.279892	-0.117197	0.00208422	-0.0721559	3.91231	3.84015	-0.0575695	-0.0855722	-0.148091	-0.0263224	-0.0432241	0.314202	-0.0558538	4.00915	3.9533	-0.0755644
chr1	60808862	rs647995	A	C	0.0120047	0.336418	-0.263648	-0.380363	0	-0.00521889	6.19339	6.18817	0.0179982	-0.00542927	-0.0196204	-0.0171328	-0.00191021	0.448875	-0.0655389	3.98658	3.92105	-0.054579	-0.0608129	-0.149569	-0.00782084	-0.054913	0.328021	-0.214321	5.63334	5.41902	-0.175653	-0.220235	-0.174459	-0.301041	-0.200214	0.000411419	-0.263648	4.09652	3.83287	-0.0590997	-0.275705	-0.326145	-0.393165	-0.264126	0.0339602	-0.0727746	4.17013	4.09736	-0.115063
chr1	60818667	rs605320	A	G	0.826451	0.88159	-0.0136726	-0.0197254	0	-0.00354261	5.70859	5.70505	0.00648022	-0.00596809	-0.0128241	0.000196934	-0.00559807	0.482084	0.00618086	3.80134	3.80752	-0.000399351	0.02262	0.0200558	-0.0365939	0.0252218	0.445675	0.00123806	3.55235	3.55359	0.00379419	0.00231934	-0.0209341	0.00378323	0.0172277	0.515658	0.00485578	3.22455	3.22941	0.00720239	-0.000243664	0.0393081	-0.00343251	-0.0185554	0.457547	-0.0136726	3.3276	3.31393	0.00537848
chr1	60821960	rs677669	A	C	0.834628	0.88159	0.0258019	0.0372243	0	0.0108385	5.66684	5.67768	0.0210924	0.0270319	-0.0118504	0.00787115	0.0100474	0.417371	0.0114902	4.04667	4.05816	-0.0249317	0.105601	0.00227904	-0.0170698	-0.0084281	0.475547	-0.0193584	3.54156	3.5222	-0.0382597	-0.0278151	-0.006253	-0.0218077	-0.0026567	0.441104	-0.0080606	3.68298	3.67492	-0.00669456	-0.00413656	-0.0377445	0.0433359	-0.0350633	0.493748	0.0117635	3.86898	3.88074	0.0934563
chr1	60856840	rs6587906	C	T	0.822512	0.88159	-0.0314346	-0.0453505	0	-0.00315294	6.03035	6.0272	-0.0292411	0.0521607	-0.018373	-0.00670195	-0.0136094	0.476631	-0.0238698	3.88378	3.85991	-0.00763845	-0.0271208	-0.0384872	-0.0383253	-0.00777721	0.445575	-0.00889521	4.23219	4.22329	-0.0328302	0.0065403	-0.0175896	-0.0100265	0.00942993	0.490273	-0.0314346	3.84962	3.81819	-0.0385785	-0.0332465	-0.0283928	-0.0309732	-0.0259819	0.423098	-0.0151881	4.38766	4.37247	0.000635624
chr1	60858309	rs12729256	C	T	0.348718	0.88159	-0.0676009	-0.0975275	0	-0.0571729	6.58408	6.52691	-0.0342259	-0.0302548	-0.058332	-0.0773511	-0.0857005	0.0674133	-0.0453716	5.5283	5.48292	-0.0372376	-0.0479689	-0.0428505	-0.0488682	-0.049933	0.241017	-0.0439759	5.12673	5.08275	-0.0403733	-0.0429025	-0.0357471	-0.0750494	-0.0258074	0.298388	-0.0373693	5.09994	5.06257	-0.050138	-0.0234718	-0.0323381	-0.109783	0.0288839	0.30842	-0.000583935	5.55578	5.5552	-0.0115581
chr1	60859489	rs444867	T	C	0.8249	0.88159	0.0170424	0.0245871	0	-0.00277367	6.47074	6.46797	-0.000252724	0.00355339	0.00741816	-0.0210295	-0.00355768	0.479623	-0.00061903	4.55571	4.55509	-0.00262976	0.0322256	-0.00772095	-0.00500488	-0.0199652	0.520219	0.000240898	4.13006	4.1303	-0.0317998	0.0264788	-0.0151114	0.0312171	-0.00958014	0.475293	0.00443864	4.02283	4.02727	0.0130489	0.00179529	0.00364256	0.0126567	-0.00895023	0.456652	0.0034658	4.03757	4.04104	0.00155735
chr1	60862152	rs7546977	C	T	0.61512	0.88159	-0.154618	-0.223066	0	-0.0318759	5.99913	5.96725	-0.0334086	-0.0872488	0.0161271	-0.0255966	-0.0292525	0.266914	-0.0191755	4.31774	4.29856	-0.0272336	0.0161366	-0.0329595	-0.0233989	-0.0284224	0.437362	-0.0209479	4.15044	4.12949	-0.012862	-0.012722	-0.0189381	-0.0458584	-0.014359	0.459848	-0.0252722	4.05523	4.02996	-0.0401256	-0.00907469	-0.0454946	-0.0093193	-0.022347	0.445338	0.00436659	4.73812	4.74249	-0.00416136
chr1	60869481	rs7532404	A	G	0.681244	0.88159	-0.0748409	-0.107973	0	0.0179811	5.81991	5.83789	0.0261378	0.0096631	0.0156579	0.00375557	0.0346913	0.357308	-0.0324963	4.42006	4.38756	-0.0343885	-0.0642533	-0.035255	0.00404406	-0.0326285	0.393539	-0.0600683	3.80721	3.74714	-0.101321	-0.0850151	-0.017417	-0.0750489	-0.0215392	0.359874	-0.0372504	3.97795	3.9407	-0.0284185	-0.0399272	-0.0432289	-0.00171423	-0.0729632	0.40444	-0.00853529	3.99505	3.98651	0.00214529
chr1	60871618	rs310172	C	T	0.81929	0.88159	-0.0332824	-0.0480163	0	-0.00465031	6.23993	6.23528	0.00245285	-0.00921631	-0.00340176	0.00897932	-0.0220656	0.462044	-0.0179816	4.42893	4.41095	-0.0102215	-0.0412631	-0.0188737	-0.0169721	-0.00257778	0.448515	-0.0105517	4.49581	4.48526	-0.0342684	-0.00993204	-0.00969028	-0.00753736	0.00866938	0.458728	-0.0332824	3.90905	3.87577	-0.0669806	-0.0348005	-0.0420628	-0.0226934	0.000125408	0.432403	-0.0259037	4.07827	4.05236	-0.0227656
chr1	60875960	rs479445	T	A	0.829422	0.88159	-0.0202817	-0.0292604	0	-0.00978117	6.26381	6.25403	-0.0167251	-0.0115814	0.00456142	-0.00979853	-0.0153623	0.42109	-0.00451326	4.45668	4.45216	0.00495768	0.000440598	-0.0238771	-0.00495529	0.000867844	0.476913	-0.00818377	4.66645	4.65827	0.00151634	-0.00259924	-0.016325	-0.0195179	-0.00399303	0.474591	-0.0163429	4.23784	4.22149	-0.0079608	-0.0152445	-0.0277948	-0.0076437	-0.0230708	0.471441	-0.00484314	4.55836	4.55351	-0.00234318
chr1	60875965	rs876214	T	A	0.704643	0.88159	0.0228429	0.0329553	0	0.0145728	6.26141	6.27598	0.019527	0.0129623	0.0193276	0.00902748	0.0120196	0.368317	0.0150941	4.45893	4.47402	0.013453	0.00274706	0.0294347	0.0166759	0.0131598	0.445376	0.0228429	4.66151	4.68435	0.0330367	0.0253096	0.0190935	0.0318499	0.00492477	0.390008	0.0200354	4.24297	4.263	0.0187731	0.0250731	0.0397077	0.000165939	0.0164571	0.402575	0.0217659	4.56366	4.58543	0.0217433
chr1	60876557	rs11589487	G	A	0.0218557	0.543226	-0.176134	-0.254107	0	-0.0263169	6.68999	6.66368	-0.0390697	-0.00219011	-0.000638008	0.00483465	-0.0945215	0.232151	-0.0871748	5.11396	5.02678	-0.0962348	-0.0548329	-0.065824	-0.184898	-0.0340843	0.140564	-0.0491842	4.76687	4.71769	-0.0111861	-0.00126028	-0.0342264	-0.104061	-0.0951877	0.291211	-0.176134	4.92676	4.75063	-0.185494	-0.0196652	-0.308411	-0.225592	-0.141505	0.0250803	-0.169513	5.17813	5.00862	-0.166387
chr1	60878384	rs372329140	G	T	0.870734	0.88159	-0.0157073	-0.0226609	0	-0.000941753	6.60656	6.60562	0.00177002	-0.00258827	0.00396681	0.00754356	-0.0154009	0.496033	-0.00501895	3.96432	3.9593	-0.005337	-0.00654745	0.00418878	-0.0192554	0.00185633	0.499048	-0.00550518	4.16453	4.15902	0.00276756	-0.0142226	-0.0168538	0.0109992	-0.0102162	0.515264	-0.00818033	3.78153	3.77334	0.00325537	-0.00863767	-0.00418782	0.00271201	-0.0340435	0.486837	-0.00447826	4.02212	4.01765	0.000122547
chr1	60878385	rs79087561	G	C	0.857186	0.88159	0.0121533	0.0175336	0	0.0100301	6.61038	6.62041	0.00714302	0.00730085	0.0233159	0.00818634	0.00420427	0.386092	-0.000762463	3.96487	3.96411	-0.000532389	0.007267	0.00530219	-0.0137491	-0.00209999	0.497421	-0.00204616	4.16608	4.16404	-0.00142169	-0.00450373	-0.0296431	0.0295682	-0.0042305	0.510236	-0.00648479	3.78205	3.77556	-0.0124485	-0.00192547	0.00727963	0.00510216	-0.0304317	0.485444	-0.00516877	4.02152	4.01635	-0.00580502
chr1	60878386	rs59114888	A	AT	0.764647	0.88159	0.0308456	0.0445008	0	-0.0156892	6.61144	6.59575	-0.0484185	-0.0223517	0.0371847	-0.00402403	-0.0408363	0.330877	-0.0154848	3.96471	3.94923	-0.00915098	-0.0181785	-0.0255024	0.0054152	-0.0300074	0.442392	0.0308456	4.16545	4.1963	-0.0272658	0.00863838	0.0924711	0.0786018	0.00178242	0.38959	-0.00883374	3.78065	3.77182	-0.0231116	-0.0109873	0.0132899	0.00800753	-0.0313673	0.489178	-0.0125954	4.02154	4.00894	-0.0388694
chr1	63095181	rs139190063	G	T	0.150065	0.88159	-0.0942142	-0.135922	0	-0.0779345	6.83341	6.75547	-0.0171399	-0.132794	-0.0969024	-0.214731	0.0718956	0.0102276	-0.0776141	4.87525	4.79763	-0.0251231	-0.0171213	-0.128421	-0.084599	-0.132806	0.203436	-0.030332	4.25614	4.22581	-0.0248373	-0.0591693	0.00576544	-0.0100937	-0.0633254	0.410825	-0.0413923	4.34161	4.30022	-0.0506649	0.00409412	-0.111459	-0.0516353	0.00270319	0.357159	-0.0736461	4.22989	4.15624	-0.0128007
chr1	63258742	rs191412975	G	A	0.731738	0.88159	0.0312703	0.0451135	0	0.00469208	7.34828	7.35298	-0.0037899	0.0266104	-0.00486565	0.00530004	0.000205517	0.428182	0.0100611	4.95078	4.96084	0.00628758	0.0133462	0.0220771	0.00545502	0.0031395	0.453635	0.00236006	5.31772	5.32008	-0.00504446	-0.000101089	0.00481558	0.0135031	-0.00137281	0.479085	0.0168236	4.5561	4.57292	0.0434279	0.0207353	-0.00702715	0.0111361	0.0158458	0.440534	0.0108056	4.7554	4.7662	0.0147181
chr1	63533961	rs189834762	T	G	0.331364	0.88159	0.122014	0.176028	0	0.055698	5.5998	5.6555	0.0249395	0.0920029	0.0554709	0.0729976	0.0330791	0.177914	0.0726953	3.67912	3.75182	0.0892067	0.0604529	0.0785131	0.0371006	0.0982032	0.313564	0.115417	3.74654	3.86196	0.070637	0.244844	0.0664024	0.0904374	0.104766	0.209924	0.122014	2.98235	3.10436	0.112718	0.120075	0.100915	0.105371	0.170989	0.253976	0.0797693	3.34896	3.42872	0.089891
chr1	67043204	rs199919594	A	AAT	0.635591	0.88159	-0.0409207	-0.0590361	0	-0.0409207	6.95152	6.91059	-0.0152221	-0.0255346	-0.170613	0.0165033	-0.00973701	0.0949281	-0.017961	4.5708	4.55284	0.006073	-0.00137234	-0.0397072	-0.0461721	-0.00862646	0.420495	-0.0202877	4.58349	4.5632	0.0186248	-0.06216	7.20024e-05	-0.0524869	-0.0054884	0.411651	-0.0217438	4.07836	4.05662	-0.0418692	0.00839996	-0.0313861	-0.0157137	-0.0281501	0.427735	-0.0155424	4.14458	4.12904	-0.0341787
chr1	68371486	rs4076000	A	C	0.006822	0.208635	0.193836	0.279647	0	0.140821	6.05289	6.19371	0.0575538	0.0669832	0.340777	0.157291	0.0814996	0.00114965	0.183411	3.31102	3.49443	0.182089	0.17941	0.172196	0.260003	0.123358	0.160623	0.117346	3.61125	3.7286	0.145581	0.147856	0.0742517	0.163888	0.0551536	0.223527	0.193836	3.02749	3.22132	0.199295	0.0692129	0.312013	0.109425	0.279237	0.13771	0.116061	2.88021	2.99627	0.122911
chr1	68371487	rs4265468	G	C	0.0151644	0.404041	0.215395	0.310749	0	0.10105	6.05134	6.15238	0.0507703	0.0919499	0.261903	0.0537119	0.0469146	0.0158308	0.215395	3.30928	3.52468	0.23204	0.219706	0.144526	0.360701	0.120001	0.118245	0.119903	3.61147	3.73137	0.237622	0.0769224	0.125674	0.138049	0.0212462	0.223938	0.204187	3.0273	3.23148	0.206637	0.0990508	0.286643	0.14989	0.278715	0.137509	0.117323	2.87986	2.99718	0.153237
chr1	68373559	rs3118386	T	C	0.594695	0.88159	0.0363131	0.0523887	0	0.0129401	7.19523	7.20817	0.0101376	-0.00354958	0.04178	0.0186548	-0.0023222	0.315094	0.0278792	5.34612	5.374	0.00157166	0.0607085	0.0177865	0.0443068	0.0150228	0.342879	0.0188424	5.46958	5.48842	0.0622687	0.0510588	0.0188594	-0.0209355	-0.0170393	0.390027	-0.000755978	5.67427	5.67351	-0.0126901	0.0172925	0.0258756	-0.00389671	-0.0303612	0.509158	0.00586414	5.35814	5.364	0.025269
chr1	68375114	rs2209559	A	G	0.731393	0.88159	-0.0802603	-0.115791	0	-0.0133984	6.04461	6.03121	0.00249338	0.00334644	0.0310988	-0.0570021	-0.0469284	0.400398	-0.0146997	4.31506	4.30036	-0.00280333	0.00263023	-0.0298967	-0.0105276	-0.0329013	0.446539	0.0184171	3.98836	4.00677	0.0149052	0.0065527	0.0252695	0.0103016	0.0350566	0.461698	-0.0559164	3.85637	3.80045	-0.0460272	-0.0167017	-0.0368013	-0.00709677	-0.172955	0.348278	-0.0309185	4.31256	4.28164	-0.00645399
chr1	68379056	rs2225019	T	G	0.714101	0.88159	0.106318	0.153384	0	-0.00434828	6.57518	6.57083	-0.00363779	-0.0204463	0.00962257	-0.00883055	0.00155067	0.449271	-0.026776	3.93228	3.9055	-0.0320463	-0.0104971	-0.00715423	-0.062583	-0.0215993	0.4236	-0.0193598	4.95714	4.93778	0.00158644	-0.0429659	-0.0206165	-0.0120549	-0.022748	0.415785	-0.0207629	3.37313	3.35237	-0.0191529	-0.0221682	-0.0555441	-0.0178471	0.0108976	0.462144	-0.0202277	3.65783	3.63761	-0.0638084
chr1	68382998	rs1925953	A	T	0.750672	0.88159	-0.0312241	-0.0450468	0	-0.0224592	6.77647	6.75401	-0.0145998	-0.0157819	-0.0516992	-0.0132976	-0.0169177	0.256385	-0.0161776	4.49098	4.4748	-0.00986099	-0.0141668	-0.0306354	-0.0225482	-0.00367641	0.434594	-0.0312241	4.31618	4.28496	-0.00986528	-0.0130773	0.00576401	-0.0967874	-0.0421543	0.396881	-0.0243595	4.26262	4.23826	-0.0243583	-0.0288987	-0.0279226	-0.0133982	-0.0272198	0.436694	-0.0169684	4.42457	4.4076	-0.0130305
chr1	68385083	rs3118379	T	G	0.496766	0.88159	-0.133114	-0.192043	0	-0.0538116	6.07737	6.02356	-0.0181251	-0.0613313	-0.0249877	-0.0024519	-0.162162	0.141293	-0.0251974	3.94958	3.92439	-0.00904512	-0.00331521	-0.0442514	-0.00505066	-0.0643244	0.430329	-0.0268567	5.05201	5.02516	-0.0249763	-0.0714974	-0.0476613	-0.0379667	0.0478182	0.383735	-0.0473375	3.50003	3.4527	-0.102285	-0.0501373	-0.00496793	-0.0637569	-0.0155406	0.398234	0.00998731	3.81444	3.82442	0.000596046
chr1	68386511	rs9436818	A	G	0.654721	0.88159	0.0391805	0.0565255	0	0.0081563	6.67824	6.6864	0.00719404	0.00587893	0.0197635	-0.00130987	0.00925493	0.405481	0.027567	4.36862	4.39619	0.0163217	0.0469794	0.0277004	0.0242789	0.0225544	0.379114	0.0325774	4.46611	4.49868	0.0205765	0.0268974	0.0290594	0.0474629	0.0388908	0.388075	0.0270801	4.04499	4.07207	0.0339584	0.00723219	0.0525393	0.00736856	0.0343018	0.41802	0.0233874	4.27469	4.29807	0.0154247
chr1	70209343	rs112866042	G	A	0.622492	0.88159	0.14889	0.214803	0	-0.00314026	5.81322	5.81008	-0.0034852	-0.00638771	-0.00342226	-0.00010252	-0.0023036	0.47756	-0.0169793	4.17827	4.16129	-0.0319293	-0.0173874	-0.00239849	-0.0195076	-0.0136738	0.470805	0.14889	4.12613	4.27502	0.248578	0.128649	0.0787916	0.113238	0.175193	0.112057	-0.0250048	3.34425	3.31925	-0.0154247	-0.0364501	-0.0242989	-0.017801	-0.0310493	0.448602	-0.0250305	3.58581	3.56078	-0.0250402
chr1	72301555	rs150247949	A	G	0.554381	0.88159	0.0595313	0.0858855	0	0.0205633	5.93102	5.95158	0.0144782	0.0173454	0.0266271	0.0127954	0.0315704	0.337957	0.0495224	4.18625	4.23577	0.0780313	0.0106049	0.0451999	0.0673144	0.0464616	0.315981	0.0304598	3.9861	4.01656	0.0465755	0.0282342	0.0393343	0.00971174	0.0284433	0.401515	0.056154	3.63607	3.69222	0.0473764	0.0347595	0.0572808	0.0575476	0.0838056	0.328782	0.0427938	3.41598	3.45878	0.0291305
chr1	72327070	rs149339141	A	T	0.745002	0.88159	0.0494429	0.071331	0	-0.00100746	5.24898	5.24798	-0.00226784	-0.00492191	-0.000917912	-0.00219727	0.00526762	0.508526	0.0191891	3.072	3.09119	0.0136454	0.0450733	-0.00883889	0.0213659	0.0246999	0.406388	0.0208803	3.34842	3.3693	0.0354486	0.0327981	0.0191438	0.00819635	0.00881481	0.409276	0.0163892	2.94198	2.95837	0.036768	0.00398159	0.0114841	0.00537586	0.0243363	0.433389	0.0188804	3.50135	3.52023	0.013108
chr1	72330830	rs145279814	A	G	0.704962	0.88159	0.0327224	0.0472084	0	-0.0302957	6.25561	6.22531	-0.00878048	-0.0709472	-0.0506625	0.00124931	-0.0223374	0.250599	0.0108008	4.20619	4.21699	-0.0122437	0.0562286	-0.018218	-0.0347362	0.0629735	0.472259	0.0042758	3.97111	3.97539	-0.0278578	0.0130806	0.0334597	-0.00301743	0.00571394	0.465608	-0.0143106	3.37556	3.36125	0.00145888	-0.0626001	-0.00728488	-0.00102901	-0.00209808	0.456859	0.014192	3.40538	3.41957	-0.00380683
chr1	86590552	rs12024017	T	C	0.771085	0.88159	-0.0636176	-0.0917807	0	0.0025876	6.07483	6.07742	-0.0029788	0.00120115	0.034399	-0.0167427	-0.00294065	0.482953	-0.0178113	4.14678	4.12897	-0.0268803	-0.0297132	-0.00792932	-0.0409963	0.0164623	0.471483	-0.0402052	4.43959	4.39938	-0.0249	-0.0970073	-0.0158048	-0.0241227	-0.0391912	0.367669	-0.00785613	3.61043	3.60258	0.00224805	-0.0262151	-0.0108185	-0.0106671	0.00617194	0.479023	-0.0150092	3.81214	3.79713	-0.00875068
chr1	86602380	rs12075535	A	G	0.374282	0.88159	0.107192	0.154645	0	0.0728756	5.53005	5.60292	0.0525699	0.0789547	0.0990314	0.0768728	0.0569491	0.112026	0.0860481	2.64612	2.73217	0.123285	0.0767381	0.10466	0.0362499	0.0893078	0.335042	0.104332	2.9216	3.02593	0.102689	0.0929377	0.139376	0.0711713	0.115486	0.311561	0.106641	2.08759	2.19423	0.124746	0.130403	0.109898	0.0742607	0.093896	0.411033	0.0992187	2.69809	2.79731	0.0978355
chr1	86613568	rs535899	A	C	0.707668	0.88159	0.0674625	0.0973278	0	0.00829659	5.57748	5.58578	0.00187159	0.0149117	0.0173831	0.0103941	-0.00307751	0.444664	0.0338329	2.13145	2.16528	0.0627949	0.0548584	0.00997877	0.0136901	0.027842	0.464651	0.0573711	1.7418	1.79917	0.0943699	0.0951123	0.0212967	0.0278676	0.048209	0.332888	0.0319362	2.0373	2.06924	0.0477009	0.0112171	0.0365037	0.0174036	0.0468556	0.500041	0.0299165	2.6581	2.68802	0.0215008
chr1	86626873	rs4578190	T	C	0.908739	0.910032	-0.0785149	-0.113273	0	0.00236497	4.48535	4.48771	0.00275993	0.00172997	0.0182621	0.000496864	-0.0114241	0.501745	0.0179542	0.927122	0.945076	0.0291677	0.0658497	0.0116676	-0.0283743	0.0114601	0.451245	-0.0226562	0.263376	0.24072	-0.0397005	-0.0106133	-0.0575447	-0.00715929	0.00173685	0.739844	-0.0132007	1.18721	1.17401	0.0587749	-0.0158904	-0.0514367	-0.0322418	-0.0252095	0.601904	-0.078515	1.62605	1.54754	-0.0149939
chr1	86635562	rs2292831	A	G	0.643931	0.88159	0.089589	0.12925	0	0.0109961	6.59265	6.60364	-0.00219011	0.0114617	0.0230217	0.0108838	0.0118032	0.384295	0.0046381	4.89794	4.90257	0.00886822	-0.0103092	0.00316286	-0.00410175	0.0255704	0.477408	0.026775	4.38728	4.41405	0.0109286	0.044703	0.0449243	0.023396	0.00992298	0.40094	0.0201155	4.49152	4.51164	0.0192423	0.0222554	0.0203123	0.019208	0.0195594	0.399193	0.0199846	4.87281	4.89279	0.0216718
chr1	86635692	rs2292830	C	G	0.00960926	0.278154	0.18014	0.259887	0	-0.0406357	6.73598	6.69534	-0.0495257	-0.107246	0.0344973	-0.0767002	-0.0042038	0.122447	0.163282	4.97517	5.13846	0.0671759	0.255879	0.229292	0.11974	0.144326	0.0178899	0.0859065	4.33815	4.42406	0.101111	0.171866	0.0374718	0.0442014	0.074882	0.210452	0.130375	4.55094	4.68131	0.217049	0.170789	0.0835824	0.00764656	0.172807	0.0953574	0.154051	4.88801	5.04206	-0.00734568
chr1	86641174	rs493999	C	G	0.844188	0.88159	-0.0125279	-0.018074	0	-0.00898523	6.21549	6.2065	-0.00675535	-0.0177503	-0.0119815	-0.00452805	-0.00391102	0.415319	-0.00956316	4.40012	4.39056	-0.0153108	-0.00741005	-0.0272851	-0.0019536	0.00414372	0.464677	-0.0125279	4.47975	4.46722	-0.0185347	0.031548	-0.0855603	-0.0139418	0.023849	0.476681	0.00340118	4.1711	4.1745	-0.00758171	-0.00104141	0.0117412	0.00561476	0.00827312	0.456203	-0.00157585	4.19969	4.19812	-0.00482798
chr1	86650239	rs535037	T	C	0.747793	0.88159	-0.0598142	-0.0862937	0	-0.00803118	6.74443	6.7364	0.0213709	0.00408983	0.00559282	-0.0917716	0.0205622	0.409597	-0.026135	4.69577	4.66963	-0.00619364	-0.00974035	-0.0084281	-0.0832596	-0.0230532	0.392959	-0.0241818	4.422	4.39781	0.00423384	-0.00697994	-0.0451999	-0.063694	-0.00926924	0.429933	-0.00790954	4.10993	4.10202	-0.00319338	0.00557756	-0.0157266	-0.0211854	-0.0050199	0.485807	5.53131e-05	4.13244	4.13249	0.0036993
chr1	86653073	rs564747	A	G	0.603089	0.88159	0.0526905	0.0760163	0	0.0290145	6.01222	6.04123	0.0465794	0.0275092	0.0182872	0.0173388	0.035358	0.272473	0.048527	3.66548	3.71401	0.0488021	0.027102	0.0708354	0.0466752	0.0492201	0.338792	0.0372224	3.66723	3.70445	0.0102439	0.0276451	0.0747504	0.0447211	0.0287514	0.403109	0.0363101	3.15948	3.19579	0.0452313	0.0233476	0.0385466	0.0193572	0.0550675	0.408299	0.0344147	3.37522	3.40963	0.0432599
chr1	86655748	rs141085191	T	TAGAG	0.7535	0.88159	0.0454548	0.0655775	0	-0.00451651	5.86723	5.86271	-0.0099864	0.0569754	-0.0492706	-0.0344462	0.0141454	0.465987	0.0141605	3.9976	4.01176	-0.0718927	0.024313	-0.0607209	0.157264	0.0218391	0.435045	0.0208987	3.47028	3.49118	0.0192432	0.0780723	-0.00267696	0.0383339	-0.0284789	0.462851	0.00325713	3.43506	3.43831	-0.0732005	-0.0412691	0.0873299	0.00172663	0.0416987	0.454055	-0.0263615	3.3184	3.29204	-0.0167887
chr1	86659172	rs569261	G	C	0.58731	0.88159	0.119546	0.172468	0	0.0508235	4.95199	5.00282	0.0412669	0.0470614	0.0740824	0.0534415	0.0382652	0.273117	0.100511	1.47105	1.57156	0.165971	0.0527296	0.0714526	0.105204	0.107197	0.431513	0.119546	1.8801	1.99965	0.139411	0.0724983	0.108129	0.0977917	0.179899	0.322499	0.114723	1.36742	1.48214	0.125472	0.0887265	0.12824	0.113049	0.118128	0.336018	0.10365	1.67262	1.77627	0.0910832
chr1	86660488	rs514487	A	G	0.67969	0.88159	0.0336976	0.0486153	0	0.0209835	4.51566	4.53664	0.00596905	0.0191069	0.0365319	0.0303679	0.0129418	0.407679	0.0206615	0.991399	1.01206	0.00827909	0.0404278	0.00155765	0.0404958	0.0125473	0.505201	0.0176137	0.930194	0.947807	0.0124523	0.00533015	0.0303955	0.0109551	0.0289352	0.45382	0.0320028	1.0462	1.0782	0.0295292	0.0195526	0.0500595	0.0152643	0.0456083	0.550947	0.0162448	1.09447	1.11072	0.0102096
chr1	86663933	rs1764460	T	C	0.435368	0.88159	0.060052	0.0866367	0	0.0445751	6.39189	6.43647	0.0656686	0.0282497	0.0489893	0.0412974	0.0386705	0.130217	0.0424426	4.21628	4.25872	0.0622933	0.043654	0.032156	0.0208907	0.0532188	0.362859	0.0277062	4.72062	4.74832	-0.000488281	0.00456524	0.0335307	0.0591307	0.0417929	0.373123	0.060052	4.0415	4.10155	0.0639434	0.0450377	0.110513	0.0361037	0.0446615	0.309589	0.0450511	4.09075	4.1358	0.0201025
chr1	86667011	rs489456	C	T	0.830568	0.88159	-0.0468473	-0.0675864	0	-0.0122984	6.04328	6.03098	0.00488377	-0.0412464	0.00547934	-0.0162411	-0.0143676	0.410948	-0.0286917	3.79303	3.76434	-0.0413432	-0.0598052	-0.0267556	-0.0266802	0.0111256	0.456115	-0.0468473	4.00297	3.95612	-0.0480633	-0.00580835	-0.0811624	-0.0414815	-0.0577209	0.38684	-0.0146986	3.25095	3.23625	-0.0149868	-0.0291474	0.0018816	-0.0226548	-0.00858545	0.488175	-0.029181	3.51487	3.48569	-0.0185568
chr1	86668910	rs478277	C	T	0.780165	0.88159	0.0273403	0.0394437	0	0.006283	5.0599	5.06618	-0.00603676	0.0016017	0.0161185	0.0114055	0.00832605	0.465246	-0.00696897	3.36987	3.3629	0.00102544	-0.017909	-0.00133681	-0.00176954	-0.0148549	0.469258	0.022644	2.0312	2.05385	0.00795996	0.0615342	0.0343949	0.0077424	0.00158882	0.492788	0.00332117	3.58225	3.58557	-0.000566006	-0.0176177	-0.00636911	0.00479007	0.0363686	0.452137	0.0118758	2.6351	2.64697	0.0104127
chr1	86672320	rs10218702	T	C	0.764131	0.88159	0.0729823	0.105291	0	0.021049	4.68021	4.70126	0.0122747	0.0196409	0.0272684	0.0179372	0.0281239	0.39091	0.0729823	2.01247	2.08546	0.0687037	0.0477002	0.0775733	0.0997442	0.0711901	0.324582	0.0449333	1.69484	1.73977	0.0343947	0.0179464	0.0503085	0.109562	0.0124552	0.45757	0.0243495	1.68977	1.71412	0.00993538	0.020193	0.0360012	0.0177637	0.0378544	0.452305	0.0185645	1.55726	1.57582	-0.00756204
chr1	86690068	rs564792	T	C	0.491196	0.88159	0.0881357	0.127153	0	0.0325725	5.68749	5.72006	0.0437589	0.0415382	0.025176	0.0249615	0.0274277	0.290503	0.0511622	3.675	3.72617	0.0290353	0.0442531	0.0514178	0.0835268	0.0475779	0.361428	0.0854726	4.42953	4.515	0.119926	0.064508	0.113686	0.0510488	0.0781951	0.200064	0.0653075	2.86781	2.93312	0.0568788	0.0509124	0.0849585	0.0542436	0.0795443	0.397378	0.0881357	2.85867	2.94681	0.0657964
chr1	86690786	rs569317	C	A	0.732229	0.88159	-0.0771622	-0.111322	0	-0.0278772	5.91683	5.88896	-0.0284023	-0.0115299	-0.0571156	-0.0249963	-0.0173421	0.308735	-0.0324633	3.69224	3.65978	-0.0217054	0.000354528	-0.0339465	-0.0435698	-0.0634491	0.406615	-0.0771622	3.85972	3.78256	-0.0768681	-0.0456858	-0.102893	-0.0524359	-0.107928	0.286545	-0.0328618	3.13856	3.10569	-0.032234	-0.0613561	-0.0446332	-0.0168645	-0.00922132	0.465677	-0.0227844	3.19642	3.17364	-0.0192099
chr1	86692446	rs692739	T	G	0.828547	0.88159	0.0535484	0.0772541	0	-0.00662708	6.02008	6.01346	-0.002882	0.00277042	-0.068182	0.0149646	0.0201936	0.442135	-0.0163337	4.11239	4.09605	0.0251124	-0.0511317	-0.0372715	-0.0156255	-0.0027523	0.478077	0.0535484	3.72782	3.78137	0.0335794	0.0410881	0.076658	0.0587859	0.0576308	0.373049	-0.0298863	3.51297	3.48308	-0.0524929	-0.0175433	-0.0314868	0.00070858	-0.0486171	0.438341	0.00055213	3.78252	3.78307	-0.00407743
chr1	87745032	rs56391074	AT	A	0.811893	0.88159	-0.034622	-0.049949	0	0.000389481	6.13612	6.13651	-0.00670815	0.0119128	0.0231218	-0.0222087	-0.00417042	0.492368	0.00411963	4.25314	4.25726	0.0334668	-0.000814438	-0.0464144	0.0248139	0.00954628	0.483658	0.0179968	4.66107	4.67907	0.0596886	-0.0531716	0.0245724	0.0192561	0.0396385	0.425902	0.0103512	4.12099	4.13134	0.0121894	0.0175924	0.0848293	0.00285721	-0.0657125	0.446644	0.00122051	4.23823	4.23946	0.00207806
chr1	87747331	rs12139208	T	C	0.0984897	0.88159	0.096821	0.139683	0	0.0872475	6.41314	6.50039	0.0783443	0.0677342	0.0573301	0.144344	0.0884843	0.012852	0.0910929	4.42116	4.51225	0.0715461	0.167818	0.0710006	0.1015	0.0436001	0.17888	0.0685941	3.77572	3.84432	0.082335	0.0798681	0.065577	0.0760598	0.0391307	0.322678	0.0887587	3.90832	3.99708	0.139548	0.0580316	0.0809629	0.0570312	0.10822	0.247074	0.0388515	4.41106	4.44991	0.0311813
chr1	87761437	rs41461152	T	G	0.820035	0.88159	-0.0260953	-0.0376476	0	0.00906067	5.60961	5.61867	-0.00142431	0.00845337	0.00602961	0.0283279	0.00391674	0.436789	-0.0134766	3.83462	3.82114	-0.000650406	-0.00177383	0.00486803	-0.0361986	-0.033628	0.463865	-0.0121232	4.33695	4.32483	0.0200815	-0.00805473	-0.0492644	-0.0421319	0.0187535	0.462902	0.00258985	3.18375	3.18634	0.00535202	0.00533533	0.0262146	0.00173664	-0.0256894	0.456215	0.00086236	3.38805	3.38891	0.0100791
chr1	90734634	rs4146669	T	C	0.710401	0.88159	-0.141283	-0.203829	0	0.00226097	5.93001	5.93227	0.00312042	0.0102711	-0.0142245	0.0101814	0.00195646	0.468987	0.00105619	4.4354	4.43645	-0.00209475	-0.00118017	-0.00216103	0.00702858	0.00368834	0.48772	0.00981102	4.09035	4.10016	-0.0389028	0.035759	0.0166698	0.054173	-0.0186439	0.453045	-0.0115454	3.83763	3.82608	-0.01704	-0.00149202	-0.023247	0.0110199	-0.0269678	0.455652	-0.00436077	3.99466	3.9903	-0.000694037
chr1	91609367	rs11423709	G	GT	0.730446	0.88159	0.0510707	0.0736794	0	-0.00613842	6.49254	6.4864	0.00985241	0.0315781	-0.0592628	-0.0147815	0.00192165	0.445265	0.0276625	4.05825	4.08591	0.0137873	-0.0188105	0.053009	0.0816421	0.00868463	0.406409	0.0510707	4.56197	4.61304	0.123511	0.0634241	0.0343204	0.0353236	-0.00122547	0.309004	-0.00153761	3.82574	3.8242	-0.0534203	0.0509891	0.0326917	-0.0142334	-0.0237153	0.488103	0.0342902	4.16073	4.19502	0.0557508
chr1	91611540	rs1192415	G	A	3.52185e-08	3.03234e-06	-0.176489	-0.254619	0	-0.176489	7.53438	7.35789	-0.132366	-0.142831	-0.218423	-0.214399	-0.174425	3.00536e-13	-0.0148438	5.71439	5.69955	-0.0246978	-0.0315547	-0.0684037	0.0561423	-0.00570536	0.396893	-0.0424689	5.76554	5.72307	-0.0195999	-0.0650115	-0.0833058	-0.028213	-0.0162144	0.22385	-0.0329485	5.40307	5.37012	-0.111118	-0.0861378	0.0595059	-0.025373	-0.00161982	0.307835	-0.0572023	5.09229	5.03508	-0.0210958
chr1	98353160	rs12727789	C	T	0.810723	0.88159	-0.0234515	-0.0338334	0	-0.000462151	6.64583	6.64536	0.00511837	-0.00071764	0.0047183	-0.00793171	-0.00349808	0.501443	0.00431852	4.81564	4.81996	-0.0142875	0.00585556	0.0248456	0.00306034	0.00211859	0.49131	0.00927143	5.59815	5.60743	0.0199141	0.00908518	-0.00184631	0.0143108	0.0048933	0.433783	-0.00312958	4.39334	4.39021	-0.00293016	-0.00875473	-0.00292492	-0.00085783	-0.000180244	0.489127	-0.0234515	4.44007	4.41662	0.00186396
chr1	99055439	rs2391974	A	T	0.826081	0.88159	-0.0280872	-0.0405213	0	0.00597734	5.83826	5.84424	-0.00382423	0.0160518	0.0174179	0.00389719	-0.00365591	0.446646	-0.00900221	4.05319	4.04419	-0.00914812	-0.0188375	-0.0026412	-0.0046916	-0.00969267	0.504573	0.0130149	3.9632	3.97621	0.00786161	0.00348043	0.0194726	0.00937653	0.0248833	0.442522	-0.00187368	3.4509	3.44902	-0.00624442	-0.0115557	0.00521421	-0.00674224	0.0099597	0.510014	-0.00949488	3.491	3.48151	-0.0030477
chr1	99058491	rs10747502	A	G	0.345772	0.88159	-0.184797	-0.266606	0	-0.128859	5.44119	5.31234	-0.0741744	-0.176616	-0.070178	-0.144976	-0.178348	0.02933	-0.0983224	3.6594	3.56108	-0.125501	-0.101417	-0.108962	-0.0811033	-0.0746291	0.300361	-0.103446	3.18707	3.08363	-0.128113	-0.100132	-0.106691	-0.0934138	-0.0888791	0.29459	-0.0595872	2.82734	2.76776	-0.0541677	-0.0486195	-0.0935185	-0.0540874	-0.0475428	0.37684	-0.0359773	3.06085	3.02487	-0.0476582
chr1	99062851	rs1551519	A	T	0.829613	0.88159	-0.0266035	-0.0383808	0	-0.00537739	5.36732	5.36194	0.00345707	0.00794792	-0.0127401	-0.0122132	-0.0133386	0.483024	-0.00244522	3.25599	3.25354	0.00292969	-0.00894403	6.93798e-05	0.00291228	-0.00919342	0.477755	-0.00221996	3.5574	3.55518	-0.0187273	0.0166945	0.007092	-0.00388479	-0.0122743	0.472298	-0.00202765	2.63999	2.63796	-0.00854087	0.0254929	-0.0115108	-0.00406551	-0.0115139	0.461676	0.0249334	2.82303	2.84797	0.0230994
chr1	100622568	rs4908086	C	T	0.815669	0.88159	-0.0276676	-0.0399159	0	-0.00851564	6.19141	6.18289	-0.0052681	-0.0056057	-0.0185852	-0.00430632	-0.0088129	0.430407	-0.0144976	4.6593	4.6448	-0.0213904	-0.0083456	-0.0103045	-0.033257	0.00080967	0.465068	-0.00820389	4.81902	4.81081	-0.00884199	-0.0134158	0.0286069	-0.0396161	-0.00775242	0.45765	-0.00256462	4.19294	4.19038	0.00770426	-0.00800133	-0.00948286	-0.0127621	0.00971889	0.522193	-0.0104988	4.26742	4.25692	-0.0141549
chr1	100629646	rs12566440	A	G	0.777464	0.88159	0.0330782	0.0477218	0	0.00427923	6.17564	6.17992	-0.00308895	0.00588465	0.00329018	0.00394297	0.0113673	0.467669	0.000713253	3.94776	3.94847	0.00847101	0.0239787	0.00881076	-0.0402515	0.00255728	0.508508	-0.0221875	4.53553	4.51335	-0.022223	-0.0434909	-0.0146799	-0.0352764	0.00473261	0.433383	0.0323872	3.56109	3.59348	0.0273404	0.0710223	0.0281613	0.0425606	-0.00714874	0.401662	0.0330782	3.91388	3.94696	0.0577545
chr1	100631714	rs74779976	A	G	0.811005	0.88159	-0.0202729	-0.0292476	0	-0.0169297	6.32914	6.31221	-0.00962496	-0.00513411	-0.0263023	-0.0167804	-0.0268068	0.351288	-0.0072608	3.94032	3.93306	-0.0105879	-0.0179	0.00341558	-0.00132203	-0.00990963	0.513032	-0.0200497	4.17617	4.15612	-0.00307417	-0.028646	-0.00608492	-0.0483394	-0.0141039	0.427912	-0.0202729	3.66988	3.6496	-0.00778437	-0.0113993	-0.0333352	-0.0179183	-0.0309274	0.462531	-0.0120747	4.01982	4.00775	-0.0155649
chr1	100632072	rs61070860	G	A	0.722414	0.88159	-0.0589681	-0.0850729	0	-0.0249104	6.00308	5.97817	-0.0349932	-0.0421495	0.00125599	-0.0150509	-0.0336142	0.308502	-0.0589681	3.19542	3.13645	-0.062535	-0.0619609	-0.0561254	-0.0738335	-0.0403855	0.437777	-0.0546896	3.44119	3.3865	-0.0865958	-0.0592227	-0.0773551	-0.0304303	-0.0198441	0.387469	-0.0457684	3.04266	2.99689	-0.00680089	-0.0528595	-0.0476434	-0.0369332	-0.0846047	0.473741	-0.0470745	3.51928	3.4722	-0.0620658
chr1	100632162	rs56674564	T	C	0.852777	0.88159	-0.0218955	-0.0315886	0	-0.00426331	5.94634	5.94207	-0.0188727	0.0034976	0.00347757	-0.00763988	-0.00177908	0.465632	-0.0134739	3.02324	3.00976	0.00449061	-0.0182388	-0.00610852	-0.0499923	0.00247955	0.509925	-0.0145562	3.23924	3.22468	0.00338197	0.00502872	-0.00995994	-0.0280294	-0.0432022	0.512342	-0.0166445	2.86526	2.84862	-0.0219867	-0.0200307	0.0024581	-0.0273664	-0.0162966	0.511205	-0.00762224	3.35225	3.34463	-0.00935817
chr1	100632705	rs189127916	G	A	0.862928	0.88159	-0.0561557	-0.0810155	0	-0.0283167	4.94469	4.91637	-0.0306892	-0.0387115	-0.0374198	-0.0142856	-0.0204773	0.374487	-0.0438058	1.024	0.980198	-0.0658724	-0.0783085	-0.00774252	-0.0685124	0.00140691	0.467519	-0.0257501	1.25608	1.23033	-0.051004	-0.0488615	-0.0263758	0.00414181	-0.00665116	0.540834	-0.0561557	1.06322	1.00707	-0.0426797	-0.0233272	-0.0809301	-0.0290263	-0.104815	0.434975	-0.0501909	1.80769	1.7575	-0.0379775
chr1	100633899	rs7365987	T	C	0.74545	0.88159	0.0282033	0.0406888	0	0.0282033	4.65827	4.68647	0.0270948	0.0356817	0.0400009	0.0223889	0.0158501	0.377181	0.0178135	1.59685	1.61466	0.0384169	0.0843108	-0.00768828	-0.0137076	-0.012264	0.358944	0.0161613	1.04706	1.06322	0.00975601	0.0087688	0.00131738	0.0165182	0.0444462	0.551656	0.00130171	1.0718	1.0731	-0.0193009	-0.00599122	0.0136091	0.0021646	0.016027	0.572083	0.0151227	1.41076	1.42588	0.0155983
chr1	100634254	rs199746599	A	G	0.831246	0.88159	0.05791	0.0835465	0	0.00285349	4.54946	4.55231	0.00308323	-0.00499678	0.00613356	0.015821	-0.00577354	0.49646	0.00108535	1.52646	1.52755	0.00967455	0.00153387	-0.00393605	0.0232527	-0.0250983	0.485179	0.0570717	1.10029	1.15736	-0.00321041	0.109314	0.173086	-0.00109267	0.00726092	0.324684	0.000477517	1.20707	1.20755	0.00572145	0.0105765	-0.0158711	0.00372386	-0.00176311	0.41551	0.00396172	1.51238	1.51634	-0.00420248
chr1	100634623	rs148843724	C	T	0.924913	0.925439	-0.142287	-0.205277	0	-0.0118218	4.54879	4.53697	-0.00170374	-0.0134339	-0.0262666	-0.0017252	-0.0159798	0.464866	-0.0183069	1.19838	1.18008	-0.017513	-0.000416398	-0.0317069	-0.0202965	-0.0216018	0.59213	-0.00676768	0.522187	0.515419	-0.00217545	-0.0489736	-0.0174063	0.0116215	0.0230955	0.503732	-0.142287	1.16365	1.02136	-0.110763	-0.0468886	-0.313871	-0.0207367	-0.219176	0.354182	-0.0563342	1.46725	1.41092	-0.0645003
chr1	100634907	rs375542940	G	C	0.911602	0.91277	-0.0642834	-0.0927414	0	-0.0131916	4.41745	4.40426	-0.0149574	-0.0203462	0.00367546	-0.0214872	-0.0128427	0.446314	-0.0264322	0.915319	0.888887	-0.00618911	-0.0791453	-0.0404501	-0.0197935	0.0134169	0.558638	-0.0642834	0.175118	0.110834	-0.0856522	-0.0930842	-0.044601	-0.0217181	-0.0763618	0.825813	-0.0331989	1.07338	1.04018	-0.0383112	-0.0578073	-0.0288724	-0.0196148	-0.0213888	0.426619	-0.0444785	1.36363	1.31916	-0.0347769
chr1	100634917	rs368701087	T	G	0.545828	0.88159	-0.0506887	-0.0731283	0	0.00236917	4.40325	4.40562	0.00470734	0.0122104	-0.0193021	0.00193644	0.0122938	0.502187	0.0230849	0.901914	0.924999	0.0301571	0.0610267	-0.014753	0.048561	-0.00956738	0.430161	0.0376117	0.143569	0.181181	-0.0197216	0.100228	0.0225434	0.0258207	0.0591885	0.143059	-0.0107801	1.05857	1.04779	0.0283643	-0.0402366	-0.0527658	0.0208313	-0.0100936	0.438814	-0.00316418	1.34909	1.34593	0.0334179
chr1	100635025	rs140552967	G	A	0.943816	0.94395	-0.100295	-0.144695	0	-0.0534958	4.41379	4.36029	-0.054976	-0.0726156	-0.062572	-0.0446959	-0.0326195	0.331019	-0.100295	0.841005	0.74071	-0.108855	-0.0827155	-0.112994	-0.123637	-0.0732726	0.620214	-0.0910606	0.0128868	-0.0781738	-0.112401	-0.0889843	-0.0826421	-0.07243	-0.0988456	0.987114	-0.0663865	1.00675	0.940366	-0.0589106	-0.0797615	-0.0859533	-0.0432966	-0.0640105	0.481934	-0.0600986	1.2827	1.2226	-0.0583998
chr1	100635109	rs193169926	T	C	0.226181	0.88159	0.108611	0.156693	0	0.0424657	4.47301	4.51547	0.0467401	0.0609775	0.0382912	0.0262256	0.0400944	0.332998	0.108611	0.847902	0.956513	0.0823968	0.0889637	0.121681	0.160381	0.0896319	0.385436	0.0988576	0.0225235	0.121381	0.131676	0.196526	0.0534933	0.0255583	0.0870336	0.0225215	0.0922864	1.02076	1.11305	0.11868	0.0513935	0.118178	0.0333082	0.139873	0.262775	0.0679325	1.30585	1.37378	0.0544753
chr1	100635283	rs74694369	C	G	0.855464	0.88159	-0.0146057	-0.0210716	0	0.00352468	4.55719	4.56072	0.00345087	-0.0020051	0.00778198	0.00609875	0.00229692	0.485582	-0.0100492	0.98907	0.97902	0.00832033	-0.0355791	-0.00179696	-0.0444505	0.02326	0.496753	0.00171744	0.149187	0.150905	-0.00671053	-0.0114021	0.00611973	-0.00920042	0.0297806	0.148614	-0.00877028	1.01749	1.00872	-0.0352877	-0.00913179	0.016123	-0.00566649	-0.00988841	0.472957	-0.0115155	1.29724	1.28572	-0.0326772
chr1	100635452	rs145719662	A	G	0.344746	0.88159	0.205555	0.296553	0	0.0789427	4.64677	4.72572	0.0362987	0.101053	0.160046	0.0618515	0.0354643	0.206723	0.173901	1.19878	1.37268	0.171099	0.141435	0.233097	0.173334	0.150537	0.408214	0.205555	0.4881	0.693655	0.230364	0.288621	0.138951	0.150011	0.219828	0.131613	0.193068	1.09209	1.28515	0.249115	0.0951604	0.210344	0.0537814	0.35694	0.318042	0.143935	1.38101	1.52495	0.124658
chr1	100635693	rs114540631	A	G	0.58914	0.88159	0.0839187	0.121069	0	0.0395027	4.81792	4.85742	0.0257182	0.0432534	0.0420747	0.0527625	0.0337048	0.328204	0.0706611	1.50051	1.57117	0.0997527	0.0819653	0.0416425	0.0468035	0.0831413	0.459901	0.0526838	1.11719	1.16988	0.0733837	0.0253766	0.0963578	6.69956e-05	0.068234	0.338548	0.0839186	1.30385	1.38777	0.105315	0.0976777	0.114161	0.0286992	0.0737408	0.282266	0.0664506	1.54435	1.6108	0.0651809
chr1	100635899	rs4393177	G	T	0.669493	0.88159	0.0909618	0.13123	0	0.0292606	5.03983	5.06909	0.0184731	0.0269012	0.0240536	0.0586815	0.0181937	0.337479	0.0909618	1.81074	1.90171	0.0940771	0.139338	0.0446712	0.0880055	0.0887172	0.404208	0.08736	1.6982	1.78556	0.0520046	0.127185	0.165802	0.065204	0.0266045	0.461069	0.0531345	1.61127	1.6644	0.12875	0.036294	0.0830777	0.0371146	-0.0195636	0.372954	0.0424401	1.78638	1.82882	0.0609257
chr1	100636123	rs4427430	A	G	0.673811	0.88159	0.105874	0.152743	0	0.00939331	5.07475	5.08414	0.00405026	0.029983	-0.0119014	0.0153646	0.00946999	0.445366	0.0508587	1.80111	1.85197	0.0163717	0.0483766	-0.0137216	0.125198	0.0780687	0.393928	0.052091	1.84997	1.90206	-0.0152016	0.0426931	0.142685	0.0722358	0.0180421	0.446876	0.0237343	1.64542	1.66916	0.00458384	0.0189366	0.00926411	0.0158987	0.069988	0.406907	0.0540698	1.85947	1.91354	0.0373943
chr1	100636274	rs115017855	T	A	0.810072	0.88159	0.038108	0.0549783	0	0.0206535	5.08233	5.10298	0.0139303	0.0122781	0.0416679	0.0128751	0.0225163	0.390867	0.038108	1.70459	1.7427	0.0380125	0.0518971	0.0418526	0.0310938	0.0276842	0.467734	0.00258422	1.92528	1.92786	0.0067389	-0.034786	0.0479417	-0.0660253	0.0590518	0.531097	0.00209808	1.58232	1.58442	-0.000154972	0.0164189	0.0232028	-0.0259488	-0.00302762	0.539971	0.0160581	1.82268	1.83873	0.00826991
chr1	100636333	rs144542097	T	C	0.668457	0.88159	0.11382	0.164208	0	0.0282077	5.07716	5.10537	0.0186191	0.0472093	0.047091	0.0167027	0.0114164	0.365773	0.0770154	1.68482	1.76184	0.100841	0.113416	0.0699918	0.0367227	0.0641053	0.447187	0.11382	1.95599	2.06981	0.054601	0.15226	0.100693	0.0603976	0.20115	0.405084	0.101625	1.5655	1.66713	0.120328	0.109838	0.0640315	0.0708702	0.143055	0.329259	0.0567513	1.83662	1.89337	0.0700802
chr1	100636377	rs182552133	G	A	0.704763	0.88159	-0.0961493	-0.138714	0	-0.0401694	5.07535	5.03518	-0.0253272	-0.03968	-0.0583119	-0.037684	-0.039844	0.305757	-0.0961493	1.64657	1.55042	-0.072412	-0.0952506	-0.0745789	-0.159692	-0.0788128	0.39742	-0.079609	1.94232	1.86271	-0.091893	-0.100456	-0.0245085	-0.0837251	-0.0974622	0.449721	-0.0775461	1.54524	1.4677	-0.0601262	-0.0664504	-0.106398	-0.0582805	-0.0964756	0.496428	-0.0708324	1.84015	1.76932	-0.0740041
chr1	100636578	rs138915151	G	C	0.528089	0.88159	0.101756	0.146803	0	0.0314909	5.03967	5.07116	0.0026679	0.0187221	0.0699005	0.0341601	0.0320039	0.336741	0.101756	1.35146	1.45321	0.122466	0.0786479	0.0853307	0.111519	0.110816	0.322117	0.0908239	1.70711	1.79794	0.122298	0.0958345	0.0785911	0.079209	0.0781869	0.299296	0.076328	1.35448	1.43081	0.0845299	0.0449684	0.0983199	0.0531366	0.100685	0.324731	0.0666682	1.74607	1.81274	0.0841825
chr1	100637086	rs149892836	A	T	0.678736	0.88159	0.0607981	0.0877131	0	0.0243738	5.33437	5.35874	0.0191116	0.0437784	0.00776911	0.0265684	0.0246415	0.35599	0.0358882	1.45879	1.49468	0.0413313	0.00569737	0.0739361	0.010676	0.0478002	0.419829	0.0354855	1.37435	1.40983	0.0146301	0.0394664	0.062465	0.0319731	0.0288928	0.342128	0.0132678	1.62394	1.6372	0.0264045	0.0187354	0.00264537	0.000139713	0.0184141	0.385426	0.00512145	2.25161	2.25674	0.00910926
chr1	100637117	rs150527299	T	G	0.619202	0.88159	0.0595728	0.0859454	0	0.0333486	5.37745	5.4108	0.0220079	0.0283012	0.0466123	0.0430193	0.0268021	0.312879	0.0585017	1.5226	1.5811	0.0595243	0.0942593	0.0682262	0.0294987	0.0409999	0.481405	0.0595728	1.42219	1.48176	0.0121427	0.0421047	0.126116	0.0420005	0.0754997	0.385485	0.0432151	1.69283	1.73604	0.0481666	0.0158656	0.113987	0.0132186	0.0248379	0.455484	0.0424917	2.31297	2.35547	0.0580876
chr1	100637617	rs57554377	C	T	0.667946	0.88159	-0.119308	-0.172125	0	-0.0248478	6.1904	6.16555	-0.028266	-0.0317502	-0.00960588	-0.0327654	-0.0218515	0.302444	-0.047125	3.10148	3.05435	-0.03847	-0.0795162	-0.0517271	-0.0489757	-0.0169358	0.451079	-0.119308	2.277	2.1577	-0.0929737	-0.143747	-0.161154	-0.0629668	-0.135697	0.354294	-0.0477192	3.1855	3.13778	-0.0484967	-0.0475156	-0.048512	-0.0438921	-0.0501795	0.45746	-0.0334481	3.67214	3.63869	-0.0364542
chr1	100639032	rs12568329	G	A	0.737264	0.88159	0.0498661	0.0719416	0	-0.0131734	6.35695	6.34378	-0.0128121	-0.00584316	0.00276518	-0.0401778	-0.009799	0.371931	0.0330005	3.92695	3.95995	0.069205	0.025022	0.00869417	0.0284023	0.033679	0.393614	-0.0495586	3.66078	3.61122	-0.155927	-0.0885642	0.0386875	-0.0227175	-0.0192723	0.42069	0.0344583	3.28617	3.32063	0.0327563	0.0378354	0.0251453	0.0403423	0.0362122	0.427842	0.0147806	3.43066	3.44544	0.0297074
chr1	100639474	rs10465764	A	G	0.230144	0.88159	0.07165	0.103369	0	0.0613079	6.679	6.74031	0.0638938	0.0424118	0.0667829	0.0411596	0.0922914	0.0391413	0.06412	4.23812	4.30224	0.09444	0.052711	0.0691159	0.0479751	0.0563579	0.299497	0.0413704	4.05598	4.09735	0.0557947	0.0323911	0.00228548	0.0503407	0.06604	0.350025	0.0592942	3.60256	3.66185	0.0484235	0.0760422	0.0426476	0.0731511	0.0562065	0.371505	0.07165	3.67589	3.74754	0.0643136
chr1	100639754	rs17403878	C	T	0.81578	0.88159	0.0176351	0.025442	0	-0.0022543	6.671	6.66875	-0.00766897	0.0102439	-0.0306401	0.0165567	0.000236988	0.47843	0.000107861	4.28388	4.28398	0.0050292	0.00176096	0.00614071	-0.00906849	-0.00332308	0.493113	-0.00755858	3.9512	3.94364	0.00282788	-0.0470161	-0.00169516	0.00618315	0.00190735	0.481497	-0.00234089	3.77717	3.77483	-0.00465798	0.000140667	0.00209141	0.0103955	-0.0196741	0.49847	-0.0170712	3.79364	3.77657	0.015023
chr1	100641591	rs72977390	C	T	0.641622	0.88159	-0.0850595	-0.122715	0	-0.0378819	5.98943	5.95155	-0.0457954	-0.0351977	-0.0462937	-0.038589	-0.0235338	0.232041	-0.0264207	4.07372	4.0473	-0.00863934	-0.0336342	-0.0375705	-0.0318906	-0.0203691	0.441841	-0.0359777	3.7736	3.73762	-0.0313792	-0.00873184	-0.064332	-0.026052	-0.0493937	0.386316	-0.0355598	3.69375	3.65819	-0.0590479	-0.0285773	-0.041481	-0.0145242	-0.0341682	0.402888	-0.032185	3.8933	3.86111	-0.0150056
chr1	100642733	rs7524663	C	T	0.65453	0.88159	-0.045347	-0.0654219	0	-0.0233644	6.74099	6.71763	-0.0206938	-0.02602	-0.0205998	-0.0217023	-0.0278058	0.247812	-0.0439577	4.00515	3.96119	-0.0724659	-0.0276353	-0.0271568	-0.0546002	-0.03793	0.380658	0.02488	5.16883	5.19371	0.0192223	0.0184593	0.0528197	0.00713348	0.0267653	0.354428	-0.0370666	3.9351	3.89803	-0.0420542	-0.0413623	-0.0293729	-0.0380456	-0.0344977	0.415668	-0.0346276	4.07231	4.03768	-0.0383348
chr1	100643238	rs955338	G	C	0.755358	0.88159	-0.0596447	-0.0860491	0	-0.00573225	6.26797	6.26223	0.00176096	-0.00481033	-0.00418854	-0.0083456	-0.0130777	0.452487	-0.0160027	3.91464	3.89863	-0.0265014	-0.022635	-0.0199466	0.019979	-0.0309095	0.473565	-0.0596447	5.16571	5.10607	-0.104697	-0.082747	-0.028491	-0.051455	-0.0308332	0.233829	-0.0130331	3.42141	3.40837	-0.0152156	-0.0113797	-0.0326026	0.000542164	-0.00650954	0.504027	-0.0191287	3.64163	3.6225	-0.0117676
chr1	100643278	rs955337	A	T	0.31154	0.88159	0.176208	0.254215	0	-0.00678616	6.22837	6.22158	-0.00754452	-0.00376463	0.000426292	-0.0167918	-0.0062561	0.442283	0.00217223	3.89173	3.89391	-0.0122042	0.00513124	-0.010638	0.0182929	0.0102792	0.461467	0.176208	5.10749	5.2837	0.342528	0.173323	0.123024	0.116846	0.125319	0.00709736	-0.00621443	3.38802	3.3818	-0.00888491	-0.0122199	0.0108578	-0.013876	-0.00694919	0.504493	-0.0134231	3.61926	3.60584	-0.00149536
chr1	100679763	rs149855851	C	T	0.28115	0.88159	0.253569	0.365823	0	0.0856417	4.63386	4.7195	0.016911	0.192321	0.0601492	0.0537682	0.105059	0.170593	0.253569	1.56885	1.82242	0.191177	0.322625	0.259321	0.221791	0.272932	0.184612	0.0854281	1.64564	1.73106	0.0941487	0.102623	0.0710214	0.0570425	0.102305	0.407121	0.211996	1.44084	1.65284	0.11011	0.207253	0.322071	0.0879939	0.332551	0.223718	0.186343	1.79917	1.98551	0.255788
chr1	100679764	rs145684549	A	G	0.566026	0.88159	0.0820508	0.118374	0	0.0218785	4.6336	4.65547	0.0174241	0.00767469	0.0475435	0.0278802	0.00887012	0.391815	0.0820508	1.5657	1.64775	0.0708044	0.0906876	0.0811712	0.0770621	0.0905285	0.329439	0.0522899	1.64542	1.69771	-0.00970745	0.0576122	0.0567275	0.0509701	0.105847	0.406901	0.0597171	1.4388	1.49852	0.12493	0.038574	0.0519205	0.0244098	0.0587516	0.400963	0.0622174	1.79803	1.86025	0.0154659
chr1	102745063	rs1812682	A	T	0.789436	0.88159	-0.0535987	-0.0773266	0	-0.00603371	6.0936	6.08756	-0.00603819	0.00696707	-0.000932217	-0.0221434	-0.00802183	0.455538	-0.035021	3.18452	3.1495	-0.0395331	-0.025681	-0.0530496	-0.00664043	-0.0502007	0.459398	-0.0376483	2.63825	2.6006	-0.0387613	-0.0787356	-0.00794864	-0.0324893	-0.0303066	0.464343	-0.0260513	3.25601	3.22996	-0.016892	-0.0211015	-0.0375786	-0.0385826	-0.0161021	0.477703	-0.0351006	3.24729	3.21219	-0.0444655
chr1	102750407	rs9787064	T	C	0.765512	0.88159	0.0418419	0.0603651	0	0.0331992	5.41506	5.44826	0.0272045	0.0510502	0.0485005	0.0269861	0.0122547	0.299747	0.000878	3.46938	3.47026	0.029748	-0.0103548	-0.00271273	-0.0157561	0.00346565	0.460771	0.0221737	3.26427	3.28644	0.0025301	0.0982287	-0.000207663	0.010468	-0.000150681	0.459871	-0.00772157	3.13154	3.12382	0.020318	-0.00550914	-0.0155723	-0.00204253	-0.0358019	0.479353	-0.00392909	3.24263	3.23871	0.00344419
chr1	102752629	rs10735776	T	C	0.765264	0.88159	-0.0277901	-0.0400927	0	-0.024323	6.46087	6.43655	-0.0636134	0.0347905	-0.0505962	0.00643063	-0.0486264	0.276224	0.00502949	4.08523	4.09026	0.00298214	0.00586987	0.0371919	-0.00240374	-0.0184927	0.488969	-0.0277901	4.23823	4.21044	-0.0666025	-0.0229788	0.023643	-0.0222917	-0.0507207	0.42203	-0.013001	4.01801	4.00501	0.0265763	-0.0540156	-0.0699034	0.00128508	0.0310526	0.450109	-0.0223275	4.07366	4.05133	0.0871177
chr1	102752657	rs10747431	T	C	0.806922	0.88159	-0.0410608	-0.0592382	0	-0.00718889	6.50663	6.49944	0.0162482	-0.0322084	-0.0194998	-0.0178227	0.0173383	0.424723	0.021315	4.10421	4.12553	0.0749736	0.0356054	-0.00651598	0.0290668	-0.0265551	0.444924	-0.00679932	4.26604	4.25924	0.0225396	-0.0259109	-0.00205374	-0.00704432	-0.0215273	0.472735	-0.00764928	4.029	4.02135	-0.0027411	-0.00640297	-0.00674105	0.0125501	-0.0349114	0.47111	-0.0410608	4.08642	4.04536	-0.00615358
chr1	102753715	rs34891700	AC	A	0.787634	0.88159	0.0242029	0.0349174	0	0.0109749	5.38531	5.39628	0.0281048	0.0012722	-0.000126362	0.00254011	0.0230837	0.433054	-0.0171558	3.14467	3.12752	-0.0478396	-0.0269535	0.00345516	-0.0393538	0.0249126	0.453767	0.0242029	3.57226	3.59646	0.0817449	-0.076714	0.0220163	0.0686326	0.0253346	0.428108	0.00683579	2.89306	2.89989	0.0329053	0.00137806	-0.00212574	0.0341373	-0.0321159	0.440639	-0.00849099	2.8191	2.8106	-0.0443802
chr1	102754372	rs61812153	C	T	0.753231	0.88159	-0.035382	-0.0510455	0	-0.0131383	6.06905	6.05591	-0.0146923	-0.0091629	-0.00592804	-0.0197721	-0.0161362	0.393396	-0.0326419	4.02695	3.99431	-0.0518277	-0.0393305	-0.0237908	-0.0231922	-0.0250683	0.423647	-0.035382	3.8299	3.79452	-0.0431733	-0.0260384	-0.0217602	-0.0607777	-0.0251606	0.417452	-0.0301333	3.95226	3.92213	-0.0392294	-0.0307777	-0.025116	-0.0263896	-0.0291538	0.422706	-0.0232283	3.77832	3.75509	-0.030241
chr1	102755252	rs12136992	G	A	0.86235	0.88159	-0.015434	-0.0222666	0	0.000214767	6.76434	6.76455	0.00365591	0.000967026	0.00168753	-0.00471067	-0.000525951	0.496281	-0.0106928	4.04327	4.03258	-0.0100884	-0.00083828	-0.0155187	-0.0212595	-0.00575924	0.481551	-0.00173593	4.06961	4.06787	0.00234795	-0.00320554	0.00183821	-0.0159369	0.00627661	0.506992	-0.00459437	4.15116	4.14657	0.00222135	-0.00324392	-0.00494909	-0.00476789	-0.0122323	0.508034	-0.00854664	4.22852	4.21997	-0.00632858
chr1	102755988	rs12132471	G	A	0.717094	0.88159	-0.0673349	-0.0971437	0	-0.0196512	5.82295	5.8033	-0.0116348	-0.0222874	-0.036315	-0.0183754	-0.00964355	0.365307	-0.0444415	3.61137	3.56693	-0.0517898	-0.0605276	-0.0381823	-0.0408075	-0.0309002	0.410422	-0.018119	3.56091	3.54279	-0.0302105	-0.00497389	-0.0121417	-0.0261469	-0.0171218	0.463911	-0.0423541	3.57139	3.52904	-0.0677609	-0.0590882	-0.0192137	-0.0381906	-0.0275168	0.438937	-0.0430543	3.64295	3.59989	-0.0264809
chr1	102760143	rs4908262	C	T	0.810131	0.88159	0.0255795	0.0369033	0	0.00930815	6.48741	6.49671	0.00494909	-0.000403404	-0.0116682	0.0249305	0.0287328	0.409785	0.00887375	4.54417	4.55304	0.00297356	0.00448799	0.00840521	0.0132771	0.0152249	0.475847	0.0255795	4.4075	4.43307	0.0229454	0.0284123	0.0228333	0.0368423	0.0168638	0.386789	0.0205131	3.87992	3.90043	0.018795	0.00436926	0.0292928	0.0181348	0.0319734	0.428419	0.00162644	4.11949	4.12111	0.00391626
chr1	102762465	rs1932341	T	C	0.598529	0.88159	0.0715173	0.103178	0	0.0257618	6.20658	6.23234	0.0233989	0.0264192	0.0154214	0.0261865	0.0373831	0.285372	0.0355648	4.27042	4.30599	0.0312548	0.0340376	0.024004	0.0553699	0.0331578	0.356312	0.0176371	4.17042	4.18805	0.0154521	0.0182381	0.0188622	-0.00115776	0.0367908	0.453991	0.0363061	3.85991	3.89622	0.0458834	0.0345435	0.0364883	0.0186324	0.0459828	0.373992	0.0320913	3.73972	3.77181	0.0332274
chr1	102763023	rs921416	C	T	0.387172	0.88159	-0.134892	-0.194608	0	-0.0427277	5.89587	5.85314	-0.043859	-0.0297236	-0.0179639	-0.0654955	-0.0565963	0.21588	-0.0687295	4.02459	3.95586	-0.0438902	-0.0297394	-0.118392	-0.0640037	-0.0876226	0.326847	-0.0653296	3.93467	3.86934	-0.039948	-0.0583544	-0.0604205	-0.0874019	-0.080523	0.309477	-0.0712045	3.36768	3.29648	-0.09043	-0.0810213	-0.0714509	-0.0495718	-0.0635486	0.398888	-0.0545906	3.37942	3.32483	-0.0558262
chr1	102771373	rs148300162	CAT	C	0.831618	0.88159	-0.0314466	-0.0453679	0	-0.0017642	6.02452	6.02275	-0.000156403	0.00557327	-0.0146089	-0.00663233	0.00700331	0.484777	0.00366421	3.46629	3.46995	-0.00411415	0.0248504	-0.0306838	0.0100143	0.0182543	0.453691	-0.0314466	3.73844	3.707	-0.0439622	-0.027611	-0.0508895	-0.0170922	-0.0176783	0.415083	0.0166864	3.01909	3.03577	-0.0133877	0.00218487	0.0291541	0.0161061	0.0493746	0.482376	0.017039	3.10663	3.12367	0.0240843
chr1	102772855	rs12144719	G	A	0.324085	0.88159	-0.133991	-0.193308	0	0.0459002	6.75546	6.80136	0.00781155	0.0119209	0.102579	0.0849438	0.0222454	0.082749	0.0175888	4.98456	5.00215	-0.0655007	0.00202608	0.0638585	-0.0171823	0.104743	0.417144	-0.133991	4.09864	3.96465	-0.0876944	-0.131109	-0.213786	-0.205183	-0.0321808	0.156509	-0.0336397	4.80391	4.77027	-0.18581	-0.0181637	0.102696	-0.0540056	-0.0129151	0.346369	-0.0728955	4.90375	4.83085	-0.054306
chr1	102773126	rs62995062	C	A	0.867713	0.88159	0.00826006	0.0119167	0	0.000944614	6.73558	6.73652	0.00263262	0.000383377	-0.0109229	0.00889492	0.00373507	0.488475	0.00060606	4.91636	4.91697	-0.00129795	-0.00208235	-0.00080204	0.00834084	-0.0011282	0.494466	0.00826006	4.18419	4.19245	0.0237312	0.0293436	-0.00450563	0.00451899	-0.0117879	0.449312	-0.00717349	4.6147	4.60753	-0.0145712	-0.0138068	-0.0022676	-0.00992584	0.004704	0.488389	-0.00524111	4.79503	4.78978	-0.0121946
chr1	102773127	rs61812156	A	T	0.859636	0.88159	0.00925078	0.0133461	0	-0.00230474	6.73532	6.73301	0.00280142	-0.00820875	-0.00380611	0.00120497	-0.00351524	0.473264	0.000461006	4.91505	4.91552	0.00527811	-0.0109668	0.00184441	-0.00376272	0.00991201	0.488336	-0.00603313	4.18337	4.17733	0.00415611	-0.0375271	0.00401545	-0.0100536	0.00924349	0.504003	0.00191984	4.61348	4.6154	0.018281	-0.0090456	0.00183916	-0.00817728	0.00670195	0.466845	0.00461693	4.79378	4.79839	0.00673294
chr1	102774795	rs12406439	C	T	0.720885	0.88159	-0.0688045	-0.0992639	0	0.00747833	6.43552	6.443	0.00397635	0.00608492	0.0168395	0.0093503	0.00114059	0.419794	0.0203548	4.32373	4.34408	0.00779057	0.0299635	0.0193467	0.0112362	0.0334373	0.39994	-0.0556069	4.42584	4.37023	-0.00691938	-0.138723	-0.101385	-0.0466204	0.0156126	0.331957	0.00157843	3.86619	3.86777	0.0142379	0.0100565	-0.0260012	-0.00751829	0.0171173	0.505427	0.0134135	3.85052	3.86394	0.0271041
chr1	102776242	rs12410008	G	A	0.221178	0.88159	-0.130915	-0.18887	0	-0.0685416	6.08539	6.01684	-0.0503998	-0.0638104	-0.159096	-0.0173421	-0.0520601	0.0826761	-0.0489539	4.16719	4.11824	-0.0570576	-0.020802	-0.0912185	-0.062855	-0.0128365	0.358451	-0.12775	3.92217	3.79442	-0.225956	-0.101595	-0.097019	-0.129667	-0.0845108	0.198198	-0.0362265	3.77847	3.74224	-0.0320613	-0.0575733	-0.0338845	-0.0228741	-0.034739	0.433968	-0.0892318	4.05431	3.96508	-0.135375
chr1	102778213	rs7540247	T	A	0.836284	0.88159	-0.0239756	-0.0345894	0	0.0026803	5.93465	5.93733	-0.0057044	0.00572586	0.00214672	0.00710869	0.00412464	0.484428	0.001614	4.22382	4.22543	0.0159078	-0.00563288	-0.0168843	0.0137825	0.000896931	0.481872	-0.0239756	3.96417	3.9402	-0.0512905	0.00392771	-0.0485463	-0.0223875	-0.00158119	0.443942	-0.012298	3.75535	3.74306	-0.00491381	-0.00666165	-0.00831342	0.0245721	-0.0661731	0.494918	-0.0207511	3.88297	3.86222	-0.0493317
chr1	102778786	rs11164600	T	C	0.357168	0.88159	-0.262458	-0.378647	0	0.00223055	5.66866	5.67089	0.00555372	-0.00200129	0.0121384	-0.0106258	0.00608778	0.476046	-0.0443564	3.98805	3.94369	-0.0612566	-0.0280571	-0.0559158	-0.0514255	-0.0251269	0.375943	-0.262458	3.82121	3.55875	-0.333141	-0.185093	-0.298118	-0.262497	-0.233441	0.0596087	-0.0221783	3.2859	3.26372	-0.0163138	-0.0109756	-0.0141692	-0.0205054	-0.0489273	0.494836	0.00783029	3.51246	3.52029	0.00710034
chr1	102781741	rs4381210	C	T	0.711044	0.88159	-0.10506	-0.151569	0	-0.0412665	5.01376	4.9725	-0.0281544	-0.0774565	-0.0216203	-0.0275955	-0.051506	0.316373	-0.0782814	2.83885	2.76057	-0.0692225	-0.0780141	-0.0774896	-0.0704064	-0.0962744	0.358637	-0.0655538	3.07264	3.00709	-0.0269268	-0.12517	-0.0716822	-0.0521197	-0.0518701	0.417987	-0.10506	2.36062	2.25556	-0.115899	-0.153897	-0.0895152	-0.0616426	-0.104346	0.379907	-0.0791664	2.44355	2.36439	-0.0725989
chr1	102783422	rs11164603	A	T	0.845079	0.88159	0.0179964	0.0259633	0	0.00170012	6.13857	6.14027	-0.0113916	0.00796747	0.0022254	0.00265169	0.00704765	0.47636	-0.00799828	2.66514	2.65714	0.00218558	-0.0263648	0.0103726	-0.0168536	-0.00933123	0.532442	0.000974894	2.91353	2.91451	0.0417373	-0.0228617	-0.03562	-0.0126729	0.0342917	0.476519	0.0179964	2.98502	3.00301	0.024262	-0.00304532	-0.016259	0.0152471	0.0697772	0.419979	0.00150647	3.08561	3.08711	-0.00999641
chr1	102783627	rs10874654	C	T	0.688551	0.88159	0.10154	0.146491	0	-0.0302382	6.14507	6.11483	-0.0227222	-0.0278449	-0.072473	0.00196695	-0.030118	0.260993	0.00449176	2.76126	2.76575	-0.0503466	-0.00595903	-0.0201137	0.0990849	-0.000206709	0.515773	-0.0375721	2.91115	2.87358	-0.0536706	0.0286098	-0.0683446	-0.0289769	-0.0654783	0.431803	-0.00881348	3.0838	3.07499	-0.0318272	-0.0188925	0.0350952	0.00205421	-0.0304971	0.484782	0.0212281	3.23866	3.25989	0.107216
chr1	102785450	rs10782904	G	A	0.174816	0.88159	0.179626	0.259145	0	0.0165417	5.97945	5.99599	0.0161285	0.0234127	0.023643	0.0156536	0.00387049	0.373108	0.0142009	3.97118	3.98538	0.0149527	0.0300355	0.0224597	-0.0150144	0.0185709	0.465816	0.179626	4.58255	4.76218	0.221394	0.315695	0.124818	0.139088	0.0971327	0.025009	0.05934	3.4336	3.49294	0.0696764	0.0297978	0.113708	0.0395353	0.0439827	0.380505	0.145254	3.81062	3.95588	0.128252
chr1	102785739	rs10782905	G	C	0.708776	0.88159	-0.0806776	-0.116393	0	-0.0180441	5.76913	5.75108	0.00646257	-0.0251374	-0.0691781	-0.00238228	1.4782e-05	0.376816	0.00619202	3.82549	3.83168	-0.0155945	0.0154729	0.0212023	0.0218971	-0.0120177	0.45187	-0.00911255	4.48574	4.47662	-0.123896	-0.0154128	0.0521255	0.100263	-0.0586424	0.45419	0.0168759	3.3214	3.33827	0.0230062	0.0278497	0.00357032	0.00337744	0.0265758	0.426032	0.00667167	3.56532	3.57199	0.0202608
chr1	102787929	rs11164604	C	T	0.186458	0.88159	-0.118874	-0.171499	0	-0.0877871	6.1949	6.10711	-0.0311069	-0.102279	-0.143127	-0.111784	-0.0506392	0.0313892	-0.0931463	4.01564	3.92249	-0.105232	-0.0762958	-0.106993	-0.107629	-0.0695815	0.254768	-0.0870561	3.585	3.49794	-0.160261	-0.0905299	-0.0157089	-0.0418158	-0.126965	0.341621	-0.0991022	3.47784	3.37874	-0.0841453	-0.142785	-0.106888	-0.0863493	-0.0753431	0.310766	-0.113004	3.77724	3.66423	-0.118587
chr1	102789190	rs149450293	GAAGT	G	0.176407	0.88159	0.123494	0.178165	0	0.123494	6.18919	6.31269	0.00239229	0.043715	0.514747	0.0738931	-0.0172763	0.00218038	0.0255957	4.35907	4.38467	0.0178728	0.0266156	0.0316501	0.0156264	0.0362134	0.389284	-0.0145058	4.52769	4.51318	-0.0209856	-0.0602031	-0.00418663	-0.0141912	0.0270376	0.463395	0.0397927	3.82121	3.861	0.00240374	0.00955009	0.105156	0.0532265	0.0286272	0.382701	0.0319979	3.73308	3.76508	-0.00353122
chr1	102789747	rs1451029	T	C	0.197939	0.88159	0.067235	0.0969996	0	0.067235	6.55966	6.62689	0.0435729	0.0373731	0.0716143	0.0824223	0.101192	0.0322943	0.045991	4.62168	4.66767	0.0474324	0.0374904	0.035686	0.0612769	0.0480695	0.310433	0.0395431	5.33872	5.37827	0.0486732	0.0417762	0.0313826	0.0438137	0.0320697	0.280603	0.0607983	4.3481	4.4089	0.0827041	0.0694809	0.0514855	0.0531611	0.0471597	0.272923	0.0486881	4.24817	4.29686	0.0559111
chr1	102790131	rs12129229	A	G	0.448094	0.88159	0.0482457	0.0696039	0	0.0482457	6.8929	6.94114	0.0303512	0.0437946	0.0412979	0.0838642	0.0419207	0.0628964	0.0314628	4.95496	4.98643	0.0350218	0.0544758	0.0405912	0.0232687	0.00395632	0.344087	0.0112211	5.53376	5.54499	0.0140209	-1.14441e-05	0.0149517	0.0209937	0.00615072	0.435763	0.0243474	4.88486	4.90921	0.0773067	0.0247979	-0.0021596	0.0190411	0.00275087	0.38398	0.0190649	4.70457	4.72363	-0.00430679
chr1	102790851	rs34213081	AAT	A	0.701205	0.88159	0.0342916	0.0494724	0	0.00707226	6.79675	6.80382	0.0189848	-0.0304523	-0.0147743	0.0495348	0.0120683	0.410987	0.0317961	4.9177	4.9495	-0.024868	0.0492654	0.0109777	0.10614	0.0174651	0.335457	0.0245581	5.04886	5.07342	0.0362134	0.000551701	0.0532336	0.0328789	-8.72612e-05	0.379806	0.0204194	4.83596	4.85638	0.0319228	-0.00374794	0.0466361	0.0183806	0.00890541	0.404621	-0.00635366	4.75288	4.74652	-0.0101357
chr1	102793953	rs1551105	G	T	0.691769	0.88159	0.0350776	0.0506062	0	0.0126388	6.95015	6.96279	-0.00134325	0.0088582	0.00984478	0.0243173	0.0215168	0.339812	0.0120412	4.82635	4.83839	0.00305557	0.01653	0.0189452	0.0195813	0.00209379	0.431905	0.0350776	4.55566	4.59074	0.00602055	0.037612	0.0627389	0.0288568	0.0401597	0.360063	0.00999145	4.63087	4.64086	0.0151405	0.0245767	-0.0237432	0.00611591	0.0278673	0.458045	-0.00355949	5.0201	5.01654	0.0134368
chr1	102799408	rs4590689	G	A	0.851996	0.88159	-0.0103784	-0.0149728	0	-0.00637493	5.93105	5.92468	0.0147738	-0.0137262	-0.00940371	0.00746107	-0.0309796	0.461235	-0.00257111	4.26354	4.26097	0.0135708	-0.0124617	-0.00922823	0.00584412	-0.0105805	0.481189	-0.0062417	4.14071	4.13447	0.0214195	0.00105858	-0.0463099	0.006917	-0.0142937	0.490838	-0.00136485	3.59126	3.5899	0.0203629	-0.00801682	-0.00872421	-0.000710249	-0.00973582	0.525979	-0.0103784	3.77213	3.76175	-0.0113535
chr1	102806515	rs79367205	G	T	0.75947	0.88159	-0.0174993	-0.0252461	0	0.000440693	4.67276	4.6732	-0.00426769	-0.0269871	0.0507455	-0.00732994	-0.00995731	0.473924	-0.00893183	1.58455	1.57562	-0.00696731	-0.0208027	0.00553286	-0.0259203	0.00349832	0.457842	-0.0174993	0.961133	0.943634	-0.0453615	0.0569053	-0.0782232	-0.0123183	-0.00849867	0.520209	-0.0019311	1.38128	1.37935	0.0648	0.0253222	-0.0447453	-0.0343783	-0.0206541	0.427684	0.00909252	1.96923	1.97832	-0.00216651
chr1	102806868	rs148639588	T	C	0.778176	0.88159	-0.0686961	-0.0991075	0	0.00855431	4.45989	4.46844	0.00688791	0.00581455	0.0280015	0.00299788	-0.000930309	0.448938	0.000704634	1.36774	1.36845	0.0142546	-0.0130455	-0.00158656	0.00856131	-0.00466061	0.56014	0.0191893	0.57049	0.589679	0.0180607	-0.00715184	0.0228895	0.0424504	0.0196979	0.536585	-0.0675292	1.23831	1.17078	-0.0510347	-0.0506706	-0.0938198	-0.0228286	-0.119292	0.556763	-0.0686961	1.78298	1.71428	-0.0405438
chr1	102807589	rs143043533	TC	T	0.55683	0.88159	0.106626	0.153829	0	0.0290892	4.79185	4.82094	0.0287933	0.0226655	0.0337563	0.0120006	0.0482302	0.353137	0.106626	1.89021	1.99683	0.0261929	0.128586	0.0770726	0.22735	0.0739291	0.333031	0.0357982	1.26662	1.30242	0.0569919	0.010767	0.0791159	-0.0330702	0.0651863	0.468652	0.081256	1.6292	1.71046	0.0985674	0.0817566	0.0227797	0.0460131	0.157163	0.390655	0.0987819	1.96704	2.06582	0.105938
chr1	102808526	rs34310235	T	C	0.839284	0.88159	0.0146375	0.0211175	0	-0.00476246	5.79709	5.79233	-0.00154495	0.00578547	-0.012979	-0.00736856	-0.00770521	0.463192	-0.00465846	3.80272	3.79806	0.00779629	0.00904918	0.00804162	-0.0504582	0.0022788	0.490593	0.0146375	3.41392	3.42856	0.0736833	0.0449698	-0.012713	-0.0218091	-0.0109434	0.47919	-0.00896554	3.16601	3.15704	-0.0276086	0.0120292	-0.0170026	-0.0060699	-0.00617576	0.496225	-0.00663505	3.43129	3.42465	0.00721645
chr1	102813154	rs1451042	T	C	0.840707	0.88159	-0.0160478	-0.0231521	0	-0.0158968	5.75041	5.73451	-0.0106783	-0.0107932	-0.017107	-0.0305462	-0.0103593	0.396062	0.00437036	3.8154	3.81977	0.00300407	-0.0182805	-0.00839424	0.038311	0.00721145	0.4837	-0.0160478	3.33985	3.3238	-0.0121589	-0.0203347	-0.0207629	-0.012918	-0.0140646	0.458024	-0.0124442	3.26771	3.25527	0.0128858	-0.0187564	-0.0233185	-0.0133843	-0.0196474	0.453529	-0.000191927	3.33041	3.33022	-0.00879192
chr1	102813345	rs1451043	A	T	0.77481	0.88159	0.0351606	0.0507261	0	0.00384445	6.00227	6.00612	-0.00686741	-0.00104189	0.0277209	-0.00494909	0.00435972	0.473795	0.0190701	3.87653	3.8956	0.0328789	0.0120494	0.0264535	0.024487	-0.00051856	0.419066	0.031947	3.31922	3.35117	0.0345345	0.0194292	0.0477128	0.0309453	0.0271134	0.421442	0.020464	3.2928	3.31326	0.0206799	0.0228348	0.00639987	0.0175495	0.0348561	0.441712	0.0322325	3.39747	3.42971	-0.00110936
chr1	102819727	rs7513722	T	C	0.629501	0.88159	0.0733521	0.105825	0	0.00685663	6.22499	6.23185	-0.00150871	0.00729942	0.0233827	-0.00286388	0.00797367	0.439054	0.0336226	4.13777	4.1714	0.0419776	0.0694404	0.0189104	0.0322084	0.00557613	0.399772	0.0453535	3.96047	4.00583	0.0681469	0.0234709	0.0411777	0.0525398	0.0414319	0.381117	0.0223628	3.50213	3.5245	0.0291095	0.00729465	0.0463426	0.0077517	0.0213153	0.466267	0.01436	3.58059	3.59495	0.00342345
chr1	102820302	rs11164615	T	C	0.176655	0.88159	0.11297	0.162981	0	0.11297	5.90079	6.01376	0.0507193	0.0913739	0.214194	0.0779004	0.130663	0.0113514	0.0562104	4.26816	4.32438	0.0218854	0.0425468	0.165809	0.0154972	0.0353136	0.306827	0.0248125	3.65347	3.67828	-0.00736856	0.041316	0.0653682	0.00931406	0.0154328	0.431722	0.0835743	3.38631	3.46988	0.0460935	0.138315	0.0975015	0.0847821	0.0511792	0.283487	0.057382	3.50806	3.56544	0.0523264
chr1	102821092	rs11164616	T	C	0.357317	0.88159	0.109729	0.158305	0	0.0915111	5.31827	5.40978	0.081161	0.124691	0.106563	0.088129	0.0570121	0.0874132	0.0728786	3.90208	3.97496	0.124932	0.0781217	0.0828533	-0.00385761	0.0823441	0.277723	0.0751107	3.14806	3.22317	0.100218	0.0929134	0.106074	0.0514531	0.024895	0.310157	0.0872392	3.26093	3.34817	0.130106	0.128283	0.0659382	0.0678635	0.0440061	0.305059	0.0847706	3.23465	3.31942	0.10938
chr1	102827704	rs149906618	C	T	0.768627	0.88159	0.0409303	0.0590499	0	0.00978727	4.93374	4.94353	-0.00148487	0.00462627	0.03964	0.0120811	-0.00592613	0.440272	0.00874664	1.12989	1.13864	0.0620828	-0.0346036	0.0130926	-0.0267288	0.0298902	0.349103	0.000809181	1.29462	1.29543	0.049718	-0.0493618	-0.0125214	-0.0175807	0.0337918	0.49395	-0.0094451	1.30955	1.3001	0.0098052	-0.00169015	-0.0486889	-0.0146757	0.0080241	0.492522	0.00140922	1.47452	1.47593	0.0156629
chr1	102831687	rs75720501	AC	A	0.72449	0.88159	0.0275819	0.0397922	0	0.0108722	4.6389	4.64977	0.013308	-0.0111175	0.0211539	0.00891256	0.0221038	0.451464	0.018155	1.34307	1.36122	0.0455771	-0.0212182	0.068654	-0.0270962	0.0248582	0.537852	0.0167254	1.37743	1.39416	0.00583887	-0.106819	-0.0251067	0.198401	0.0113132	0.34486	0.0275819	1.33876	1.36634	0.0665308	0.0320008	0.036307	0.00416565	-0.00109482	0.533951	0.0265289	1.50128	1.52781	0.0274843
chr1	102846359	rs1599706	C	T	0.672138	0.88159	-0.128681	-0.185648	0	-0.0741217	4.59838	4.52426	-0.0498633	-0.0745344	-0.108824	-0.0979238	-0.0394626	0.248488	-0.112073	2.02606	1.91399	-0.172121	-0.139462	-0.0773385	-0.0951773	-0.0762684	0.35693	-0.12675	1.93342	1.80667	-0.151143	-0.0876436	-0.169423	-0.118019	-0.10752	0.459733	-0.0837954	2.04238	1.95858	-0.103693	-0.0709374	-0.0895927	-0.0506537	-0.1041	0.49392	-0.0672271	1.50981	1.44258	-0.0558937
chr1	102853417	rs2376259	T	G	0.7816	0.88159	-0.0127884	-0.0184497	0	0.00977192	6.94095	6.95073	0.0170612	0.000567913	0.025044	0.0117006	-0.00551414	0.379088	0.00304108	5.40121	5.40425	0.00111485	0.0198746	-0.00201178	0.00274897	-0.00652123	0.473396	-0.0127884	5.5298	5.51701	-0.016808	-0.0210934	-0.00595999	-0.0340433	0.0139627	0.414172	-0.00424137	5.1033	5.09906	-0.00145817	0.00544262	-0.00673199	-0.00664187	-0.0118175	0.472024	-0.000292587	5.42393	5.42364	0.0145798
chr1	102869781	rs148528197	A	G	0.660561	0.88159	0.0741617	0.106993	0	0.0326731	5.64352	5.67619	0.0272398	0.0588489	0.0293436	0.0209727	0.0269604	0.29245	0.0741617	2.59633	2.67049	0.0586286	0.125619	0.042542	0.0992843	0.0447347	0.36287	0.0586333	2.47044	2.52907	0.0667312	0.105197	0.0613589	0.031754	0.0281258	0.400163	0.0602262	2.19961	2.25984	0.046912	0.0384169	0.0653707	0.0244403	0.125991	0.410455	0.0536714	2.68095	2.73462	0.0290103
chr1	102891997	rs10874662	A	C	0.594407	0.88159	0.0791001	0.114117	0	0.0103022	6.24315	6.25345	-0.00778627	0.0251641	-0.0150213	0.03514	0.0140142	0.409517	0.021129	4.48592	4.50705	0.000464439	-0.00228119	0.0350919	0.00755644	0.0648136	0.419572	-0.0267099	4.9734	4.94669	-0.0053091	-0.00154734	-0.103642	-0.0133009	-0.00974989	0.373392	0.0668541	4.1523	4.21916	-0.0136001	0.0952268	0.0633597	0.108455	0.0808287	0.304549	-0.0060998	3.91353	3.90743	-0.00774407
chr1	102897822	rs6677574	G	A	0.251339	0.88159	-0.129119	-0.186279	0	-0.0692699	5.91293	5.84366	-0.0545249	-0.0628595	-0.0577965	-0.0647454	-0.106423	0.101984	-0.0975221	4.07677	3.97925	-0.0895987	-0.0643921	-0.126859	-0.0828412	-0.12392	0.240118	-0.0509556	4.62359	4.57263	-0.085465	-0.0669756	0.0379429	-0.0982943	-0.041986	0.300955	-0.129119	3.54473	3.41561	-0.122026	-0.192119	-0.0877895	-0.0743351	-0.169326	0.242555	-0.119765	3.68713	3.56737	-0.166507
chr1	102900229	rs1932350	C	T	0.801903	0.88159	-0.0237774	-0.0343036	0	0.00427961	5.26661	5.27089	-0.00210333	-0.00984383	0.0106068	0.0192108	0.00352764	0.473931	0.00358963	3.45944	3.46303	0.0151138	0.0275311	0.0108399	-0.0120506	-0.0234861	0.5095	0.0127201	3.38705	3.39977	-0.00552773	0.02422	0.00881958	0.0350428	0.0010457	0.493367	0.00214362	2.83285	2.83499	0.011713	0.00825643	-0.000464439	-0.0125041	0.00371718	0.433418	0.000786018	2.96923	2.97002	-0.0371082
chr1	102905421	rs11576308	G	A	0.889528	0.893083	-0.0200935	-0.0289888	0	-0.00740938	5.32195	5.31454	-0.00121069	-0.0162058	-0.00807905	-0.00614452	-0.00540686	0.468804	-0.00676551	2.53202	2.52525	-0.00501204	-0.0116303	-0.0160639	0.00630927	-0.00743055	0.510506	-0.0200935	2.5382	2.5181	-0.0353086	-0.023207	-0.00941086	-0.0181623	-0.0143788	0.501348	-0.000813889	2.23901	2.23819	-0.00384116	0.00148368	0.00834012	-0.00931907	-0.000733018	0.539105	-0.00671811	2.50362	2.4969	-0.0077374
chr1	102915336	rs141853979	CTTTG	C	0.758702	0.88159	-0.0409584	-0.0590905	0	0.0113587	6.41469	6.42605	-0.00101471	0.0152001	0.0287614	0.00991106	0.00393581	0.389935	0.0163292	4.34561	4.36194	-0.0258913	0.00442505	0.0237999	0.0377345	0.0415778	0.430722	-0.0409584	4.52807	4.48711	-0.0407543	-0.014256	-0.0737629	-0.023634	-0.0523849	0.340187	0.000353956	3.99419	3.99454	0.0191674	0.0108666	0.0260892	-0.0321178	-0.0222356	0.478972	0.0274443	4.04655	4.07399	0.0433521
chr1	102919817	rs993471	G	A	0.376067	0.88159	-0.079479	-0.114664	0	-0.0475179	6.10942	6.0619	-0.040163	-0.0541954	-0.037797	-0.0301256	-0.0753083	0.165879	-0.0673698	4.64375	4.57638	-0.0870509	-0.0734124	-0.0726423	-0.0246558	-0.0790877	0.266227	-0.0719776	4.45249	4.38051	-0.13419	-0.127907	-0.0370774	-0.0592337	-0.0014801	0.24861	-0.079479	4.07065	3.99117	-0.108409	-0.058795	-0.0903916	-0.0768292	-0.0629697	0.300184	-0.059471	4.00649	3.94702	-0.066515
chr1	102933651	rs12756209	A	C	0.74978	0.88159	0.0356041	0.0513659	0	-0.0138144	6.53105	6.51723	-0.0300717	-0.0228982	0.00513458	0.00523329	-0.0264702	0.358728	0.00178218	3.68555	3.68733	-0.00448132	0.0227432	-0.0112948	0.0121484	-0.0102046	0.512796	0.0137615	3.01648	3.03024	-0.00851726	0.0129957	0.0335889	-0.0146055	0.0453455	0.477541	0.0135528	3.62424	3.6378	0.042275	0.0324712	-0.0306711	0.0155888	0.00810027	0.423505	0.0173249	4.02582	4.04315	0.0451202
chr1	104307551	rs2173274	C	T	0.625619	0.88159	0.0746036	0.10763	0	0.0164118	5.06546	5.08187	0.0224175	0.0441189	-0.00905895	-0.00591135	0.0304928	0.399247	0.012467	2.99847	3.01093	0.0157101	0.0423536	0.0381308	-0.0509717	0.017112	0.44438	0.0746036	3.01507	3.08968	0.0913494	0.111474	0.0311177	0.0462809	0.0927958	0.386941	0.0356005	2.69554	2.73114	0.0369418	0.0246005	0.0546324	0.0186112	0.0432167	0.409805	0.0333486	2.73978	2.77313	0.0386929
chr1	104307744	rs11185423	A	G	0.837935	0.88159	0.0549915	0.079336	0	0.0063612	5.09639	5.10275	0.00123644	0.00879049	0.0101423	0.0152755	-0.00363874	0.461416	0.00512881	3.12198	3.12711	-0.019959	0.00310516	0.00654197	-0.0172594	0.0532153	0.50204	-0.0327468	3.2019	3.16915	-0.0818768	-0.0120189	-0.068933	0.0369625	-0.0378678	0.424964	0.0057601	2.83916	2.84492	0.00585747	-0.00845933	-9.65595e-05	0.000786543	0.0307124	0.444093	0.0191844	2.91213	2.93132	0.00424099
chr1	104308044	rs10785860	A	G	0.847392	0.88159	-0.0366248	-0.0528384	0	-0.0280324	5.41364	5.38561	-0.00914669	-0.0254235	-0.0518098	-0.0259457	-0.0278363	0.348829	-0.0110475	3.57016	3.55912	-0.0236497	0.0181608	-0.022182	-0.0188479	-0.00871849	0.509835	0.00849376	3.53635	3.54485	0.0566938	-0.0343556	0.0436404	-0.0287967	0.00528693	0.477521	-0.00603814	3.23194	3.2259	0.00215626	0.00181508	-0.00901556	-0.0256579	0.000511408	0.527338	-0.0206126	3.38218	3.36157	-0.0727787
chr1	104308326	rs11803104	G	A	0.381024	0.88159	-0.0955857	-0.137901	0	-0.0853399	5.55091	5.46557	-0.0513225	-0.0928063	-0.0876427	-0.0949483	-0.0999799	0.0938335	-0.0755313	3.65756	3.58203	-0.128308	-0.0554504	-0.0810721	-0.0546811	-0.0581446	0.304365	-0.0740522	3.50183	3.42778	-0.0314424	-0.0553625	-0.0681522	-0.118865	-0.0964387	0.326854	-0.0955857	3.40823	3.31265	-0.108427	-0.0995891	-0.131716	-0.0562134	-0.0819828	0.3162	-0.0457651	3.49799	3.45222	-0.0405016
chr1	104308571	rs10785861	C	T	0.828804	0.88159	-0.0403072	-0.058151	0	-0.0144502	5.86535	5.8509	-0.0150571	-0.0096488	-0.0194278	-0.0116696	-0.0164475	0.39588	-0.0216298	4.01042	3.98879	-0.0213888	-0.0343704	-0.0173154	-0.00170636	-0.0333681	0.418684	-0.013166	3.71641	3.70324	-0.00784826	-0.0230815	-0.0126648	-0.00215864	-0.0200768	0.471657	-0.0202094	3.69247	3.67226	-0.0196993	-0.015322	-0.0233955	-0.017154	-0.025476	0.46954	-0.0219807	3.74206	3.72008	-0.00979805
chr1	104308572	rs10785862	A	G	0.634138	0.88159	0.0535844	0.077306	0	0.0252843	5.86761	5.89289	0.0376558	0.0111365	0.0186672	0.0288963	0.0300655	0.311587	0.0186557	4.01345	4.0321	0.0287583	0.0137348	0.00511599	0.0226095	0.0230598	0.428669	0.0408785	3.71767	3.75855	0.0588574	0.0335963	0.0531003	0.0221081	0.0367303	0.407029	0.0535844	3.69644	3.75003	0.0295646	0.0504003	0.0710468	0.06796	0.0489504	0.354367	0.0225338	3.74532	3.76785	0.0231805
chr1	104308749	rs12075639	A	G	0.536169	0.88159	0.0581761	0.0839304	0	0.0328649	6.22048	6.25335	0.0347066	0.0368571	0.040617	0.0274196	0.0247245	0.228964	0.0324135	4.34134	4.37376	0.0335855	0.0367427	0.0299311	0.0264096	0.0353985	0.372164	0.0581761	4.00666	4.06484	0.0731354	0.0710576	0.03406	0.0502434	0.0623841	0.308935	0.0553625	4.05751	4.11287	0.10778	0.0384746	0.0342722	0.0354495	0.0608358	0.307252	0.034441	4.1075	4.14194	0.0455503
chr1	104309316	rs12035919	T	C	9.46732e-19	1.70752e-16	-0.332896	-0.480268	0	-0.332896	6.80311	6.47022	-0.223382	-0.330815	-0.391487	-0.389297	-0.329501	1.63199e-19	-0.290782	5.15769	4.86691	-0.267279	-0.241397	-0.310694	-0.33071	-0.303829	0.000219022	-0.0101604	4.97958	4.96942	-0.0547061	-0.0122738	-0.00427675	0.0415287	-0.0210743	0.442097	-0.260217	4.67375	4.41354	-0.32122	-0.191653	-0.339313	-0.0668516	-0.382049	0.00668442	-0.286858	4.86371	4.57685	-0.229471
chr1	104309763	rs1391215	T	G	0.749757	0.88159	-0.0919832	-0.132704	0	0.00129032	6.57246	6.57375	0.00646162	-0.0142913	0.0184374	-0.00585079	0.00169468	0.477005	0.00839815	5.00362	5.01202	0.0103855	0.00520086	0.00103569	0.00648546	0.0188832	0.444035	0.00903835	4.78635	4.79539	0.0195727	0.0154147	-0.0138931	0.0122991	0.0117984	0.470636	0.0072032	4.35525	4.36245	0.0118299	-0.00387669	0.0128727	-0.00355148	0.0187416	0.464565	0.00336246	4.54942	4.55279	0.00197315
chr1	104310116	rs10881542	T	C	0.570518	0.88159	0.0450348	0.0649715	0	0.0450348	6.25348	6.29852	0.0336871	0.0368214	0.063303	0.04986	0.0415025	0.149368	0.0295988	4.5729	4.6025	0.0459275	0.0241861	0.0407038	0.0151668	0.0220099	0.38629	0.0418843	4.1046	4.14648	0.0562677	0.0319982	0.0618782	0.0291977	0.0300798	0.347628	0.0382977	3.94009	3.97839	0.0384469	0.0311794	0.0368381	0.042454	0.0425701	0.376828	0.0142415	4.06925	4.08349	0.0180659
chr1	112691076	rs61818805	T	C	0.64471	0.88159	0.0393765	0.0568083	0	0.0214604	6.38904	6.4105	0.0249076	0.0149918	0.0290303	0.0161667	0.0222058	0.292209	0.0275726	4.32087	4.34844	0.0130687	0.0327721	0.0336766	0.0152278	0.043118	0.390254	0.0393765	4.35858	4.39796	0.0563693	0.0237379	0.0232291	0.0416346	0.0519118	0.345329	0.0112788	4.07184	4.08312	0.0405791	-0.0209842	0.00746107	0.0248799	0.00445795	0.447626	-0.0100546	4.15195	4.1419	-0.0404539
chr1	112691557	rs3795819	C	T	0.766475	0.88159	0.0312749	0.0451201	0	0.00947332	6.61372	6.62319	0.00228071	0.00779295	0.0345693	0.00661564	-0.00389194	0.393004	0.0112337	4.55649	4.56773	0.0075283	0.0377779	0.0045681	0.00800228	-0.00170803	0.442067	0.00809631	4.76293	4.77103	-0.00745106	0.021647	0.0150886	0.0125775	-0.00138044	0.441904	0.000456238	4.12971	4.13016	0.0185986	-0.00248814	-0.00787401	0.0090313	-0.0149865	0.474163	0.000830746	4.25821	4.25904	0.0122461
chr1	112692264	rs11102520	T	C	0.732343	0.88159	0.0230935	0.0333169	0	0.0151843	6.50224	6.51743	0.011837	0.0298314	0.0176229	0.00405073	0.0125794	0.349059	0.0222069	4.29983	4.32204	0.018261	0.00902414	0.0172071	0.0364604	0.0300817	0.40857	0.00590134	4.71941	4.72531	-0.00877619	0.00840044	0.0152068	0.0137415	0.000934124	0.478658	0.0230263	3.84677	3.8698	0.0201561	0.0172114	0.0423145	0.0033145	0.032135	0.451598	0.0116465	4.06814	4.07979	0.00504923
chr1	112693912	rs1110042	A	T	0.0120751	0.33705	0.121116	0.174733	0	0.121116	7.14306	7.26417	0.0559325	0.178679	0.0260715	0.203052	0.141844	3.38364e-06	0.0294142	4.9309	4.96031	0.00329065	0.0101237	0.00590515	0.10795	0.0198016	0.361919	0.00677814	5.25676	5.26354	-0.00106049	0.0218015	0.0244079	0.000987053	-0.0122452	0.448042	0.00101099	4.73472	4.73573	0.0210881	0.00237322	-0.00739431	0.00563049	-0.0166426	0.506195	0.008741	4.87549	4.88423	0.0311141
chr1	112695971	rs12406282	G	A	0.7248	0.88159	-0.0267966	-0.0386593	0	-0.0125935	6.71356	6.70097	-0.012537	-0.0228682	-0.00868607	-0.0174742	-0.0014019	0.365611	-0.0179642	4.84953	4.83157	-0.0219669	0.00533438	-0.0281935	-0.0221329	-0.022862	0.428788	-0.0222632	5.14807	5.12581	-0.0254731	-0.0299845	-0.0236831	-0.000217438	-0.0319581	0.39614	-0.0249565	4.25642	4.23146	-0.0211391	-0.0270562	-0.0204766	-0.0305614	-0.0255489	0.409938	-0.0190857	4.49389	4.4748	-0.0227737
chr1	112696043	rs71584764	T	TA	0.84399	0.88159	0.0157682	0.0227488	0	-0.00356321	6.68689	6.68333	0.00626993	-0.0135808	-0.0225253	0.00921583	0.00280428	0.455557	0.00447817	4.86936	4.87384	-0.00536489	-0.0153823	-0.00628185	0.00494814	0.0444717	0.484948	-0.000275803	5.17444	5.17416	-0.0580239	0.0739446	-0.00122929	-0.00809336	-0.00797701	0.499077	-0.00572248	4.2873	4.28158	0.00679302	-0.00519896	-0.0166643	-0.0187759	0.00523376	0.495144	-0.00110931	4.50739	4.50628	-0.0113034
chr1	112697484	rs34848593	A	T	0.804728	0.88159	-0.0543517	-0.0784129	0	-0.00814905	6.80786	6.79971	0.00257206	-0.0106912	-0.018095	-0.00740099	-0.00713015	0.40444	-0.00906668	4.61455	4.60548	-0.00333738	-0.017261	-0.0130053	-0.00548649	-0.00624323	0.488992	-0.015981	4.79653	4.78055	-0.0311174	-0.0164375	-0.00416946	-0.0181265	-0.0100541	0.448236	-0.00680618	4.26263	4.25582	-0.00978518	-0.00779247	-0.00349617	-0.00377703	-0.00918007	0.484288	-0.00336599	4.51975	4.51638	0.000560761
chr1	112698168	rs12133583	G	T	0.708835	0.88159	0.0529563	0.0763998	0	-0.00901604	7.41161	7.4026	0.0329952	-0.0353069	-0.0261021	0.0122275	-0.0288939	0.361192	0.00333672	5.49459	5.49792	0.0151634	0.00983763	9.67979e-05	-0.00802326	-0.000391006	0.466854	0.0308606	5.53041	5.56127	0.0272379	0.0611587	0.0164766	0.0309105	0.0185194	0.298656	-0.0142488	4.93129	4.91704	-0.00455904	-0.00589132	-0.039094	-0.00376654	-0.0179334	0.435769	-0.00362387	5.53878	5.53516	-0.00575972
chr1	112699500	rs1106287	T	G	0.804952	0.88159	0.0158687	0.0228936	0	-0.00424881	7.42907	7.42482	-0.0264602	-0.0212154	0.00343561	0.0210819	0.00191402	0.436255	0.0103803	5.06802	5.0784	0.00892353	0.0144897	0.0102835	-0.000854492	0.0190592	0.442913	0.0158687	5.2328	5.24866	0.0352688	0.00847053	-0.00401783	0.016531	0.0230908	0.403308	0.00901766	4.61892	4.62793	0.010859	0.00285149	-0.00220633	0.016643	0.0169411	0.449153	0.00684242	5.36277	5.36961	0.00215864
chr1	112874630	rs113812284	C	T	0.816573	0.88159	-0.0195179	-0.0281583	0	-0.0160707	6.68638	6.67032	-0.0153422	-0.0598807	-0.00691175	-0.00461912	0.00640059	0.325635	-0.00443754	4.30882	4.30439	0.000443935	0.0164928	-0.0255709	0.00580645	-0.0193601	0.514615	-0.00824862	4.86267	4.85442	0.00612879	-0.000999451	-0.00922441	-0.0266933	-0.0104547	0.47526	-0.0195178	3.86397	3.84446	-0.0578423	-0.0241227	-0.0284796	-0.0043087	0.017164	0.442302	-0.0112979	4.09943	4.08814	-0.015069
chr1	112875793	rs1237670	A	G	0.780184	0.88159	0.0146838	0.0211842	0	0.00947905	6.10189	6.11137	0.0035224	0.0168643	0.00608397	0.00567102	0.0152535	0.425588	0.0146838	3.58082	3.59551	0.0188198	0.00712991	0.00640655	0.0229044	0.0181582	0.448688	0.0031858	3.63522	3.6384	0.0153811	-0.00809598	-0.00918222	0.0092659	0.00856018	0.450546	0.00309067	3.16839	3.17148	0.000813723	-0.00451899	-0.000622988	0.0219107	-0.00212908	0.508521	0.00680323	3.57765	3.58445	0.0053916
chr1	112894884	rs77272443	C	T	0.464071	0.88159	-0.0532888	-0.0768795	0	-0.0278463	6.89992	6.87207	-0.0405884	-0.0227456	-0.0406404	-0.0229769	-0.0122805	0.189842	-0.0461969	4.52905	4.48285	-0.0389318	-0.0611706	-0.0494103	-0.015506	-0.0659657	0.336734	-0.0365669	4.79022	4.75365	-0.0426526	-0.0242972	-0.0265164	-0.0457468	-0.0436215	0.368077	-0.03789	4.24202	4.20413	-0.0597548	-0.0376515	-0.0525241	-0.0319781	-0.00754118	0.362923	-0.0263545	4.43713	4.41078	-0.0229383
chr1	112899678	rs72683432	T	C	0.75668	0.88159	-0.030282	-0.0436877	0	0.00303774	6.93275	6.93579	0.0168657	0.0210042	-0.0120072	-0.0113487	0.000674725	0.45828	-0.030282	5.00603	4.97574	-0.0194483	-0.0377321	-0.0390801	-0.0329857	-0.0221639	0.350717	-0.0192456	5.21932	5.20007	0.0153861	-0.0586796	-0.025557	-0.0145483	-0.0128293	0.408106	-0.0123378	4.45936	4.44702	-0.0210381	-0.017602	-0.0232821	-0.019062	0.0192952	0.466963	-0.0182084	4.93935	4.92114	-0.0213099
chr1	112901887	rs56007797	G	A	0.42	0.88159	0.088934	0.128305	0	0.0335869	6.22352	6.2571	0.00865126	0.0135036	0.0643496	0.0569696	0.0244603	0.223042	0.032632	3.75782	3.79045	0.0304999	0.0349345	0.0372217	0.0170307	0.0434732	0.390389	0.0492206	3.92908	3.9783	0.0567222	-0.000509501	0.0220046	0.0806055	0.0872803	0.34676	0.0622379	3.38383	3.44607	0.0934401	0.123832	0.0304837	0.0379388	0.0254953	0.342926	0.088934	3.86885	3.95778	0.13523
chr1	112902379	rs76661687	T	C	0.764866	0.88159	-0.0444786	-0.0641691	0	-0.00443735	6.23467	6.23023	-0.00448132	-0.00502348	-0.00951529	-0.00415182	0.000985146	0.456478	-0.0161147	3.85357	3.83745	-0.00108194	-0.031311	-0.0124967	-0.0243726	-0.0113111	0.470952	-0.0444786	4.1606	4.11612	0.00164318	-0.0250998	-0.0299854	-0.14777	-0.0211806	0.378402	0.00178909	3.22896	3.23075	-0.00107861	-0.00924802	0.00102353	-0.000836611	0.0190852	0.466557	-0.00580163	3.71084	3.70503	-0.00824165
chr1	112902631	rs7545602	T	C	0.324586	0.88159	0.0819622	0.118246	0	0.045697	6.53821	6.5839	0.0359349	0.0496368	0.0822473	0.00790882	0.0527573	0.108934	0.0730217	4.16345	4.23647	0.0669742	0.0846539	0.0502326	0.0747433	0.0885048	0.252526	0.0355912	4.39078	4.42637	0.10147	0.0136213	0.0361614	0.00255966	0.0241432	0.370685	0.0759623	3.51962	3.59558	0.0989666	0.0761476	0.0597117	0.066251	0.0787344	0.308884	0.0555724	3.87782	3.9334	0.0585663
chr1	112902992	rs72683434	C	T	0.222789	0.88159	-0.134882	-0.194593	0	-0.0678659	6.74837	6.68051	-0.0429511	-0.0434175	-0.0856528	-0.105873	-0.0614352	0.0261477	-0.044576	4.38556	4.34098	-0.0710216	-0.0297618	-0.0483222	-0.0411463	-0.0326281	0.341115	-0.0604128	4.54906	4.48865	-0.145851	-0.0270171	-0.0247421	-0.0240984	-0.0803552	0.305428	-0.0377939	3.84007	3.80228	-0.043611	-0.0221353	-0.0478025	-0.0190711	-0.0563498	0.390515	-0.0487635	4.01464	3.96588	-0.0604672
chr1	112909498	rs17440299	T	G	0.7005	0.88159	0.0438408	0.063249	0	0.0347293	6.28717	6.3219	-0.087492	0.0868969	0.152415	-0.0217137	0.04354	0.206933	0.0150356	4.23011	4.24515	0.0438995	-0.00388384	-0.0264454	0.0327733	0.0288343	0.454516	0.0438408	3.9715	4.01534	0.0411036	0.0825796	0.0424299	0.0307269	0.0223641	0.360181	0.00549493	3.90846	3.91396	0.0532818	0.00238991	0.0154128	0.0396287	-0.0832386	0.451989	-0.0231561	4.02737	4.00421	0.0685108
chr1	112926203	rs72683442	T	C	0.717226	0.88159	0.0516716	0.0745464	0	0.00238419	6.93479	6.93717	0.0221195	-0.0428834	-0.0482492	0.0358162	0.0451179	0.471821	0.0272626	4.04536	4.07262	0.0203712	0.0210533	0.0467529	0.0124846	0.0356512	0.419148	0.0274711	4.31893	4.3464	0.0161529	0.0581884	0.0661325	-0.0206313	0.0175128	0.383743	0.0516716	3.60947	3.66114	0.0208557	0.0698338	0.0250041	0.0424759	0.100189	0.38784	0.0259766	3.92642	3.95239	0.0586169
chr1	112934698	rs4839270	T	A	0.604515	0.88159	0.0966724	0.139469	0	0.0274508	6.02301	6.05046	0.0156722	0.047389	0.0459328	0.0170608	0.011199	0.280575	-0.0016335	3.94573	3.9441	-0.0184317	0.000153542	0.00472236	-0.014246	0.0196342	0.497367	0.0595034	4.7461	4.8056	0.120877	0.0624518	0.0552192	0.010386	0.048583	0.242691	-0.0140125	3.74475	3.73074	0.0117288	-0.0064013	-0.0237579	-0.00984716	-0.041785	0.460752	-0.0199063	3.75072	3.73081	-0.0218177
chr1	112935180	rs111441569	C	T	0.810405	0.88159	-0.0238677	-0.0344337	0	0.00276575	6.70485	6.70761	0.0100951	0.000842571	0.00128412	-0.000391006	0.00199795	0.467751	-0.0214979	4.04923	4.02773	-0.0278974	-0.0133686	-0.0206199	-0.0338786	-0.0117249	0.463501	-0.00535068	4.94654	4.94119	-0.00869179	-0.00458288	0.00194454	-0.0171757	0.00175238	0.465565	-0.0238677	3.61312	3.58925	-0.0478642	-0.0253329	0.00259662	-0.0251379	-0.0235999	0.472423	-0.0158648	3.59881	3.58294	-0.0105782
chr1	112937264	rs2149036	T	A	4.8736e-16	7.79111e-14	-0.397266	-0.573134	1	0.00224247	8.16618	8.16842	-0.00727844	0.0678134	-0.133979	-0.0984287	0.183085	0.447789	-0.135874	5.28161	5.14574	-0.0885987	-0.137351	-0.142588	-0.201088	-0.109745	0.0336877	-0.397266	6.4755	6.07823	-0.365126	-0.2764	-0.311768	-0.799866	-0.233171	3.48709e-19	-0.105501	5.03283	4.92733	-0.182355	-0.0679808	-0.081459	-0.143402	-0.0523081	0.112927	-0.0734214	4.91124	4.83782	-0.03262
chr1	112939159	rs112671350	G	A	0.819215	0.88159	0.0243007	0.0350585	0	-0.00296583	6.53951	6.53655	0.00584984	0.000522613	-0.0194016	-0.0036397	0.00183964	0.465371	0.000365925	4.40751	4.40787	0.00870752	0.0125313	0.00173998	-0.0226479	0.0014987	0.473358	0.00206661	4.37603	4.37809	-0.00370264	0.00200224	0.00764465	0.0033145	0.00107431	0.493454	0.0101997	3.92375	3.93395	0.0151758	0.0128152	0.00650549	-0.00350809	0.0200102	0.439405	0.00457325	4.00197	4.00654	-0.00179386
chr1	112950793	rs55992320	T	C	0.759859	0.88159	0.0293261	0.0423086	0	0.00821457	6.13619	6.1444	-0.00240231	0.00986004	0.00908709	0.0122299	0.0122981	0.419359	0.023667	3.59729	3.62096	0.0136106	0.0212998	0.0182951	0.0466785	0.0184512	0.42265	-9.7847e-05	3.69338	3.69328	0.00817323	-0.0273979	0.0193398	-0.013947	0.0133426	0.530946	0.0218503	3.01881	3.04066	0.0428455	0.00838208	0.0200453	0.0133736	0.0246053	0.481865	0.0183067	3.25453	3.27283	0.0069201
chr1	112954168	rs4839272	G	A	0.409754	0.88159	0.0573684	0.0827651	0	0.0352493	6.96195	6.99719	-0.0213289	0.0671034	0.0375042	0.0241003	0.0688677	0.122488	0.0478938	4.82662	4.87451	0.0894976	0.0272236	0.0158844	0.0475554	0.0593081	0.300006	0.043784	4.57079	4.61458	0.00628614	0.0815077	-0.00134087	0.0423818	0.0900855	0.340527	0.0204269	4.57258	4.59301	0.0183907	0.0321617	0.0199161	0.0242305	0.0074358	0.42433	0.0218438	4.53142	4.55326	0.0251141
chr1	112959074	rs72683453	G	A	0.854515	0.88159	-0.0134448	-0.0193968	0	0.00154591	6.69383	6.69538	-0.000135899	0.00161314	0.00367355	0.00996923	-0.0073905	0.48238	-0.00353508	4.41384	4.41031	-0.00312662	-0.0123372	0.00463629	-0.00715446	0.000306606	0.50356	-0.00351925	4.74569	4.74218	0.00268745	0.00627852	0.0059824	-0.00264883	-0.0298958	0.484271	-0.0134448	4.18012	4.16668	-0.0104628	-0.0120559	-0.0182395	-0.000400066	-0.0260658	0.464824	-0.00999813	4.29701	4.28702	0.00179195
chr1	112959260	rs369533746	CTTTGGTAGG	C	0.513909	0.88159	0.0808239	0.116604	0	-0.00198793	6.71626	6.71427	0.0140948	-0.00366878	-0.0151343	0.00377274	-0.00900412	0.485374	0.0623849	4.49301	4.5554	0.0248599	0.0701404	0.0367117	0.0837889	0.0964236	0.254588	0.010548	4.79991	4.81046	0.0364976	-0.00940084	-9.53674e-06	0.00714016	0.0185127	0.45771	0.0348865	4.20691	4.24179	0.0300531	0.0394154	0.00484395	-0.0129561	0.113076	0.379097	0.0207992	4.32852	4.34932	0.0273418
chr1	112959271	rs372564094	TAAGG	T	0.803764	0.88159	0.0523568	0.0755349	0	-0.0057436	6.70701	6.70126	0.00850058	-0.0034914	0.0153942	-0.0426168	-0.00650454	0.438061	0.0204995	4.49291	4.51341	0.021349	0.0151968	0.00393009	0.0458026	0.0162191	0.404322	0.00260973	4.80018	4.80279	-0.0100217	0.0156112	0.00317526	-0.0196171	0.023901	0.495123	-0.00527301	4.21012	4.20485	-0.0309286	0.0117874	-0.0276115	-0.00254774	0.0229354	0.514787	8.955e-05	4.32223	4.32232	-0.0279603
chr1	112959277	rs199580259	AGGT	A	0.712156	0.88159	0.0410088	0.0591632	0	0.00687227	6.70444	6.71131	0.0204921	0.0222068	-0.0134406	-0.0043354	0.00943851	0.421655	0.0379761	4.49514	4.53311	0.0341792	0.0537348	0.000936985	0.0844746	0.0165548	0.333221	-0.00186596	4.80679	4.80493	-0.002841	-0.0075016	0.00779104	-0.0267363	0.019958	0.511884	-0.00524263	4.21436	4.20912	-0.0195203	0.0164962	-0.0201025	-0.0315695	0.0284829	0.500779	0.0168601	4.32305	4.33991	0.00709677
chr1	112965769	rs112806902	G	A	0.740182	0.88159	-0.028792	-0.0415381	0	-0.0129739	6.84302	6.83005	-0.00416851	-0.0118222	-0.0225706	-0.0122824	-0.0140257	0.351369	-0.0153811	4.40091	4.38553	-0.0260992	-0.0293212	-0.00468826	-0.00714779	-0.00964928	0.461838	-0.028792	4.27693	4.24814	-0.066947	-0.0208597	-0.0313549	-0.000420094	-0.0243783	0.389441	-0.0285497	4.11337	4.08482	-0.0261464	-0.0140295	-0.0324414	-0.0202241	-0.0499072	0.423696	-0.0127572	4.56333	4.55058	-0.0141206
chr1	112968863	rs148326899	ACTC	A	0.693415	0.88159	-0.056236	-0.0811314	0	-0.0221286	6.87438	6.85225	-0.058888	-0.00490236	-0.0198946	-0.0105777	-0.0163803	0.253932	0.0186127	4.78577	4.80438	-0.00166035	0.101142	-0.0500193	0.102714	-0.0591135	0.396416	-0.0464966	4.82143	4.77493	-0.034729	-0.0718827	-0.0591145	-0.00771666	-0.0590401	0.309492	-0.0110562	4.46426	4.4532	-0.0465646	-0.0547228	0.0098238	0.0423045	-0.00612211	0.448795	0.00299654	4.47682	4.47982	-0.0411196
chr1	112969564	rs113968328	G	A	0.801182	0.88159	-0.0136312	-0.0196656	0	-0.0101125	6.85305	6.84294	0.000238895	-0.0137148	-0.0363874	0.00610256	-0.0068016	0.383485	-0.0102276	4.75827	4.74805	-0.0162368	-0.0037446	-0.00650454	-0.00920534	-0.0154467	0.467408	-0.00828323	4.92938	4.92109	0.000808716	-0.0157728	-0.00405884	-0.00910234	-0.0132909	0.478662	-0.00942907	4.45957	4.45014	-0.0153542	-0.00880909	-0.0213227	-0.00740051	0.00574112	0.466183	-0.00809822	4.40734	4.39925	-0.00327444
chr1	112982017	rs4839276	T	G	0.808401	0.88159	-0.0458842	-0.0661969	0	0.00909729	6.31831	6.3274	0.00988054	0.00303316	0.0018363	0.0235872	0.00714922	0.415437	-0.0139815	4.52733	4.51335	-0.00840616	-0.00660658	-0.00664282	-0.0424395	-0.00581264	0.464779	-0.00873198	4.3079	4.29917	-0.00520349	-0.00788164	0.000660419	0.0136938	-0.044929	0.471204	-0.00290747	4.07674	4.07383	-0.0114427	0.0295105	-0.0109253	-0.0038929	-0.017787	0.485003	0.0333782	4.25735	4.29073	0.00655556
chr1	112985572	rs72683459	A	G	0.415792	0.88159	0.0561895	0.0810644	0	0.0561895	6.28043	6.33662	0.0300546	0.0524607	0.0692749	0.0445581	0.0845995	0.0942161	0.0458094	4.17115	4.21696	0.0188723	0.012866	0.0442381	0.0995345	0.0535359	0.360267	0.0306216	4.08632	4.11694	0.0255141	0.0386353	0.0164804	0.0394855	0.0329928	0.390096	0.0421279	4.03225	4.07437	0.0854425	0.0304508	0.0280108	0.0469255	0.0198097	0.380419	0.0261656	4.37933	4.40549	0.0160742
chr1	112987956	rs56019044	T	C	0.666877	0.88159	0.0371292	0.0535661	0	0.0213224	6.14938	6.1707	0.0100727	0.0138125	0.0323863	0.0241795	0.0261612	0.318446	0.0255221	3.54466	3.57018	0.0417061	0.0194104	0.0481451	0.0150962	0.00325274	0.429176	0.0192134	4.00614	4.02535	0.0254097	0.0280323	0.0100641	0.00251389	0.0300469	0.407186	0.0222697	3.22806	3.25033	0.0495689	0.025351	0.0199037	0.0136929	0.00283194	0.464719	0.0266647	3.51904	3.54571	0.0373914
chr1	112988836	rs55982206	C	G	0.78643	0.88159	-0.0284629	-0.0410633	0	-0.0191708	6.60935	6.59018	-0.0132484	-0.0114422	-0.0196762	-0.0227618	-0.0287251	0.298617	-0.0172819	4.45271	4.43543	-0.00962162	-0.0172939	-0.0114212	-0.0214605	-0.0266123	0.448357	-0.0284629	4.24403	4.21557	-0.0474162	-0.0360136	-0.0150366	-0.0367746	-0.0070734	0.403159	-0.00852451	4.0518	4.04328	-0.00820303	-0.0100317	-0.0144899	-0.00953984	-0.000358105	0.508815	0.00324116	4.14609	4.14933	-0.0120049
chr1	119711922	rs562038	G	C	6.22377e-05	0.003127	0.0704637	0.101658	0	0.0544109	8.93835	8.99276	0.051816	0.0346422	0.148861	0.0216265	0.0151091	6.58357e-07	0.0704637	7.03305	7.10351	0.0964336	0.03163	0.0922875	0.137579	-0.00561237	0.00728896	0.0108451	7.39506	7.40591	0.0166173	-0.00613594	0.0358529	-0.0531273	0.0610185	0.330292	-0.00427017	6.91204	6.90777	0.0112844	0.00547504	-0.0753183	0.0378299	-0.000621796	0.454377	0.0328814	6.61639	6.64927	-0.0173225
chr1	119722821	rs532303	A	G	0.44647	0.88159	0.0687664	0.0992089	0	0.0421856	6.48726	6.52944	0.0187373	0.0440984	0.015893	0.0279694	0.10423	0.130858	0.027952	4.2691	4.29705	0.0087328	0.0460744	0.0311193	0.0215349	0.0322986	0.396663	0.0231043	4.58796	4.61106	0.045598	0.0187154	-0.0026803	0.0323324	0.0215559	0.405276	0.0228827	3.78933	3.81221	0.044275	0.00882816	0.013016	0.00635099	0.0419431	0.413716	0.00841145	4.14382	4.15223	0.00516796
chr1	119724280	rs662602	C	G	0.544624	0.88159	-0.0920159	-0.132751	0	-0.0218606	6.721	6.69914	-0.0152669	-0.0136862	-0.0113506	-0.0161815	-0.0528178	0.265318	-0.0377631	4.52585	4.48809	-0.0329556	-0.0274544	-0.0349736	-0.0695276	-0.0239043	0.348037	-0.0563642	4.83429	4.77792	-0.0475898	-0.0325661	-0.0595613	-0.0881157	-0.053988	0.260972	-0.0355812	4.21518	4.1796	-0.0384343	-0.0221796	-0.0283771	-0.0249956	-0.0639195	0.40087	-0.0274763	4.30643	4.27896	-0.0104108
chr1	119724882	rs483180	C	G	0.678639	0.88159	0.0510354	0.0736285	0	-0.00240746	6.45284	6.45043	0.00941467	-0.000721931	-0.0130105	-0.014039	0.00631952	0.470936	0.0116984	4.6088	4.6205	-0.0010891	0.057817	-0.006423	-0.000741482	0.00892878	0.448096	0.0510354	4.64981	4.70085	0.133751	0.0559888	0.024363	0.0168505	0.0242233	0.276274	-0.00809369	4.19413	4.18603	-0.00766182	-0.00895786	-0.0169384	0.000772953	-0.00768328	0.468921	0.00469265	4.36007	4.36476	0.00655222
chr1	119735449	rs146953046	T	G	0.442798	0.88159	-0.0878305	-0.126713	0	0.000930691	6.71004	6.71097	-0.110134	-0.0358548	0.211977	-0.0385885	-0.0227461	0.485158	-0.00787325	4.78835	4.78048	-0.00737286	0.0536203	0.0582109	-0.0831685	-0.0606561	0.484026	0.0759967	5.39987	5.47587	0.00981712	0.238787	0.029737	0.0491381	0.0525045	0.125078	-0.0878305	4.50864	4.42081	-0.0727263	-0.109553	-0.231546	-0.0661344	0.0408072	0.222707	-0.00790596	4.6768	4.66889	0.00176477
chr1	154802440	rs6699284	G	A	0.290791	0.88159	0.181642	0.262054	0	-0.0138304	6.64453	6.6307	-0.0210552	-0.00493336	-0.0502563	-0.00826931	0.0153623	0.360136	0.0508928	5.08042	5.13131	0.0284147	0.11986	0.042068	0.0428309	0.0212908	0.244489	0.0802982	4.84432	4.92462	0.0369215	0.105498	0.0348783	0.108131	0.116062	0.174631	0.00812569	4.86398	4.87211	0.0116262	0.0209455	-0.012269	0.0093708	0.0109549	0.46043	-0.0916196	4.95337	4.86175	-0.0924254
chr1	154802768	rs61811867	C	T	0.81805	0.88159	-0.0470073	-0.0678172	0	-0.00284815	7.16422	7.16137	-0.0079155	0.00115538	-0.0039897	-0.00331497	-0.000175953	0.459175	-0.0121169	5.2375	5.22538	-0.0115666	-0.0166955	-0.0144505	-0.0306954	0.0128236	0.426428	-0.00877228	4.77835	4.76958	0.000992298	-0.00912237	-0.00734997	-0.0128984	-0.0154829	0.454411	-0.00137348	5.17742	5.17605	0.00256824	0.00679731	0.000890732	-0.0045805	-0.0125432	0.483205	-0.0058218	5.18428	5.17846	0.00104141
chr1	157459351	rs61800544	G	A	0.620517	0.88159	0.0846475	0.12212	0	0.0247152	5.58473	5.60945	0.00779343	0.0445647	0.0441151	0.00786114	0.0192418	0.349167	0.0846475	2.57013	2.65477	0.112636	0.0792251	0.0869997	0.0299127	0.114464	0.325607	0.0204217	3.07713	3.09755	0.0786009	-0.0527639	0.0530303	-0.0221186	0.0453601	0.415976	0.0493058	2.89214	2.94145	0.0474617	0.01513	0.0172856	-0.00227237	0.168924	0.439047	0.058897	3.20221	3.26111	0.0118513
chr1	158067995	rs7367099	G	A	0.467572	0.88159	-0.0355287	-0.051257	0	-0.0280115	7.29713	7.26912	-0.037981	-0.0480571	-0.0422926	-0.00703382	-0.00469303	0.145368	-0.0283634	5.84519	5.81683	-0.0103879	-0.0345268	-0.0799546	0.0244355	-0.0413833	0.295937	-0.0217449	5.67717	5.65542	-0.0405645	-0.0112405	-0.0184045	-0.0177512	-0.0207639	0.352082	-0.0326373	5.56857	5.53593	-0.0491262	-0.0665746	-0.00814342	-0.0635052	0.0241628	0.300723	-0.00395489	5.21337	5.20941	-0.0231247
chr1	158068966	rs11264892	G	T	0.505532	0.88159	0.0566212	0.0816871	0	0.0225156	7.06034	7.08286	0.0158968	0.0167904	0.0578947	-0.00367498	0.025671	0.216734	-0.00109119	5.30307	5.30198	0.00152636	-0.00371981	0.00244522	-0.0332274	0.0275197	0.491949	0.030879	6.37576	6.40663	0.222618	-0.0113134	-0.0117579	-0.0745153	0.0293636	0.226839	0.0566212	4.9234	4.98002	-0.0250835	0.0308499	0.0903587	0.168832	0.0181484	0.243523	-0.00745926	5.33035	5.32289	-0.0127244
chr1	158069228	rs11583066	G	A	1.03523e-06	7.00173e-05	-0.143117	-0.206474	0	-0.102868	7.18887	7.08601	-0.163631	-0.156653	-0.0990133	-0.0842609	-0.0107813	0.000156478	-0.123533	5.35083	5.2273	-0.155499	-0.0537906	-0.258285	-0.0929985	-0.0570898	0.0446771	-0.131309	6.32046	6.18915	-0.18249	-0.0602131	-0.218336	-0.133648	-0.0618591	0.00155614	-0.119054	4.91762	4.79856	-0.0925298	-0.207316	-0.157614	-0.0650106	-0.0728002	0.0944562	-0.122263	5.3343	5.21204	-0.144554
chr1	158070403	rs7547764	G	A	0.650137	0.88159	-0.0427083	-0.0616151	0	-0.0260682	6.80352	6.77745	-0.01613	-0.0338326	-0.0376554	-0.023581	-0.0191422	0.217237	-0.0266205	4.61776	4.59114	-0.0125165	-0.0629582	-0.0194941	-0.0185413	-0.0195923	0.397093	-0.0201257	5.09896	5.07883	-0.0318127	0.0198832	-0.0348072	-0.0126901	-0.0412016	0.401133	-0.0427083	4.35381	4.3111	-0.0368471	-0.0638609	-0.0589128	-0.0223169	-0.0316038	0.360478	-0.0298109	4.674	4.64419	-0.0212874
chr1	158070977	rs7540377	A	G	0.424111	0.88159	0.0628248	0.0906371	0	0.0403237	6.6559	6.69622	0.0681448	0.0390739	0.0156703	0.0191789	0.0595508	0.12472	0.0229999	4.87127	4.89427	0.0324287	0.0104632	0.0283899	0.0232935	0.0204239	0.390359	0.0289722	5.24654	5.27552	0.0204778	0.0232563	0.0392094	0.0655527	-0.00363493	0.338376	0.0243402	4.35255	4.37689	0.037241	0.0342455	0.0164104	0.0162196	0.0175843	0.410413	0.0319397	4.5696	4.60154	0.0259461
chr1	158071105	rs7528866	C	T	0.218243	0.88159	-0.0844532	-0.12184	0	-0.0435828	6.74189	6.69831	-0.0312843	-0.0296006	-0.104522	-0.0273256	-0.0251818	0.109559	-0.0414647	4.99194	4.95048	-0.0270777	-0.0320859	-0.047143	-0.0714426	-0.0295744	0.321875	-0.0837233	5.31654	5.23282	-0.0664482	-0.0423317	-0.116892	-0.104016	-0.0889287	0.127119	-0.0456463	4.44173	4.39609	-0.0480514	-0.0768027	-0.0405712	-0.054369	-0.00843716	0.36026	-0.032336	4.65037	4.61803	-0.0363913
chr1	158074570	rs41364551	G	A	0.521619	0.88159	0.0544879	0.0786094	0	0.0181561	7.1977	7.21586	0.0166211	0.0168371	0.0492797	-0.00422764	0.01227	0.253572	0.00906515	4.77955	4.78862	0.00884581	0.0212741	0.0134377	0.000397682	0.00137043	0.441014	0.0371192	5.57242	5.60954	0.0560942	0.0735202	0.0238237	0.0241017	0.00805616	0.257768	0.0388509	4.54787	4.58672	0.0317893	0.0643172	0.0167217	0.040225	0.0412011	0.331753	0.0276726	4.88081	4.90848	0.0337663
chr1	158074804	rs7539134	C	G	0.670444	0.88159	0.0310872	0.0448494	0	0.0101968	7.21149	7.22168	0.00373745	0.043211	-0.0533366	0.0354919	0.0218802	0.354423	0.0269795	5.07773	5.10471	0.0329919	0.0370979	0.000121593	0.0514808	0.0132055	0.368535	0.010177	6.16211	6.17229	0.00490141	0.00273705	0.0062108	0.0140371	0.0229988	0.40505	0.0228332	4.8139	4.83674	0.0178108	0.0363941	0.0152063	0.0178976	0.0268569	0.377838	0.0310872	5.18132	5.21241	0.0676808
chr1	158075474	rs34608435	G	A	0.765718	0.88159	0.0261811	0.0377714	0	-0.00730886	7.1051	7.09779	-0.0111446	-0.000484467	-0.0225272	-0.00298023	0.000592232	0.403678	0.00496407	5.44495	5.44991	-0.00256395	0.0156016	0.0149546	-0.00111485	-0.00205708	0.471613	-0.0018013	6.631	6.6292	0.0206199	-0.0125532	-0.00836277	0.00203609	-0.0107465	0.477158	-0.00272675	5.09598	5.09326	-0.0104952	-0.00568533	0.0178428	-0.00631619	-0.0089798	0.478154	-0.00580292	5.45118	5.44538	-0.00673723
chr1	158083234	rs11802995	A	C	0.84893	0.88159	-0.0231357	-0.0333778	0	0.00982876	6.41795	6.42778	-0.00303173	0.0149446	0.0420132	-0.0164027	0.0116205	0.40557	0.000649166	4.50103	4.50168	0.000837803	0.00366735	0.0121913	-0.00614119	-0.00730944	0.476487	0.00228944	4.17884	4.18113	0.0232236	0.00780821	-0.00481987	-0.00841856	-0.00634623	0.481263	0.006566	4.04309	4.04966	0.00846529	-0.00709105	0.00369549	0.0137668	0.0139935	0.464659	0.00516939	4.23957	4.24474	0.00997925
chr1	158763989	rs201581084	ATAAAATAAAA	A	0.5489	0.88159	0.0861018	0.124219	0	0.0210946	5.07865	5.09974	0.0208883	0.0505872	0.00729513	0.000344753	0.0263576	0.403058	0.0672562	2.87576	2.94302	0.0604353	0.0749855	0.0226903	0.0979769	0.080193	0.410854	0.0723917	2.35378	2.42617	0.0512109	0.0836442	0.0517802	0.114262	0.0610611	0.357797	0.0710974	2.39173	2.46283	0.0877302	0.048897	0.0662174	0.0777314	0.0749109	0.408506	0.0511016	2.59165	2.64276	0.024431
chr1	162697541	rs10737487	G	A	0.736503	0.88159	-0.0396709	-0.0572331	0	0.00777922	7.07365	7.08143	0.00241995	0.0025177	0.0107546	0.0104837	0.0127201	0.394267	-0.0170323	4.68183	4.6648	-0.0530958	-0.00694847	-0.0173068	-0.00822878	0.000418186	0.449843	-0.0334334	4.97309	4.93965	-0.0972662	0.0108757	-0.0131593	-0.0137725	-0.0538449	0.343272	-0.0213567	4.37803	4.35667	-0.0387778	-0.0428967	0.0021801	-0.0215087	-0.00578022	0.409797	-0.00971775	4.27786	4.26814	-0.00477648
chr1	162698218	rs4411113	G	T	0.714083	0.88159	0.0277478	0.0400316	0	0.00140133	7.70735	7.70875	0.00729561	0.0180387	-0.0365024	-0.00517225	0.0233469	0.474371	0.0264422	5.23397	5.26041	0.018352	0.0217876	0.0359211	0.0242562	0.0318942	0.35417	0.0246946	4.88814	4.91283	0.0273485	-0.0178967	0.0390787	0.0384068	0.0365357	0.36563	0.012341	4.85687	4.86921	0.0160551	0.0166388	0.0196724	0.0107441	-0.00140524	0.428301	0.00479088	4.68951	4.6943	0.0136714
chr1	162704156	rs11805556	A	G	0.797119	0.88159	-0.0533654	-0.07699	0	0.0115615	6.36965	6.38122	0.010529	0.00088644	0.0400124	-0.00451231	0.0108919	0.389143	-0.0110571	4.6136	4.60254	-0.0161095	-0.0303402	-0.0134406	0.0197592	-0.0151544	0.452902	0.000490284	4.55527	4.55577	0.0377107	-0.00220871	-0.0278978	-0.00969982	0.00454712	0.478067	-0.0142612	4.45931	4.44505	-0.0347776	-0.0283394	-0.00470114	-0.0191445	0.0156569	0.467125	-0.00583286	4.61648	4.61065	-0.00534248
chr1	162706908	rs6689396	T	C	0.371663	0.88159	0.0908643	0.131089	0	0.0238538	6.49855	6.52241	0.015327	0.0298047	0.00983715	0.0144186	0.0498815	0.261863	0.0568213	4.17929	4.23611	0.0507581	0.0396895	0.0762358	0.0429354	0.0744877	0.295852	0.0759102	4.28866	4.36457	0.074657	0.0790362	0.0863829	0.0733123	0.0661626	0.249748	0.045329	3.60738	3.65271	0.0360847	0.0573065	0.0359416	0.0555534	0.0417585	0.38286	0.0715046	3.61804	3.68954	0.0658705
chr1	162709355	rs4542196	G	A	0.481824	0.88159	-0.251325	-0.362585	0	-0.0259994	6.18788	6.16188	-0.0220275	0.0180016	-0.092268	0.0114355	-0.0451384	0.290001	0.0307533	4.01868	4.04944	-0.00701642	0.00615835	0.00721979	0.0912628	0.0561419	0.391911	-0.00586767	4.71837	4.7125	-0.00784397	0.0460963	0.00929165	-0.00681686	-0.0700655	0.487932	0.0569774	3.63327	3.69025	0.0962045	0.0533192	0.0456824	0.0694318	0.0202491	0.322425	0.0219996	3.93566	3.95766	0.0287416
chr1	164210185	rs6681517	A	C	0.723253	0.88159	0.0543212	0.0783689	0	-0.00755911	5.79707	5.78951	-0.00239658	-0.000378132	0.0026741	-0.0223255	-0.0153694	0.441433	-0.0265688	3.73189	3.70532	-0.0316403	-0.0179863	-0.0795202	0.0282552	-0.0319526	0.431817	0.0225126	4.06215	4.08466	0.0280232	0.0608311	0.0109236	0.0166149	-0.00382996	0.418144	0.00986257	3.52077	3.53064	-0.00240445	0.0176978	0.00652981	0.0108135	0.0166762	0.440761	0.0543212	3.93643	3.99075	0.0908096
chr1	164210967	rs1591645	A	G	0.486525	0.88159	0.100145	0.144478	0	0.0155873	5.71165	5.72723	0.0177693	0.0303135	0.00399303	0.0179524	0.00790834	0.380432	0.0502909	3.04379	3.09408	0.062021	0.031507	0.0352237	0.098738	0.0239649	0.355005	0.100145	4.5926	4.69274	0.117235	0.0830083	0.049983	0.123703	0.126793	0.13901	0.0404664	2.80947	2.84993	0.0583713	0.0523007	0.0268807	0.0194232	0.0453558	0.394522	0.0408127	3.0673	3.10811	0.0387335
chr1	164213683	rs10917948	T	C	0.552758	0.88159	0.0693136	0.0999984	0	0.039509	5.61346	5.65297	0.0384173	0.0490394	0.035974	0.0518236	0.0222907	0.243333	0.0676749	3.19373	3.26141	0.0926952	0.0357966	0.0595331	0.0914273	0.0589221	0.320487	0.0693136	3.05439	3.1237	0.0819407	0.0483837	0.0479853	0.115629	0.0526297	0.374003	0.0663906	2.79911	2.8655	0.0686507	0.0442917	0.0797186	0.0567615	0.0825305	0.377678	0.0509036	2.99406	3.04496	0.0416779
chr1	164213944	rs10800010	G	A	0.832366	0.88159	0.0211438	0.030504	0	0.000251484	5.92844	5.92869	0.00221205	0.00745678	-0.00821447	0.0102415	-0.0104384	0.497933	0.0092258	3.48849	3.49772	-0.00362492	0.049866	-0.0196211	0.00285053	0.0166585	0.434651	-0.000949907	3.52431	3.52336	0.0206857	-0.0191476	-0.000588894	-0.0039382	-0.00176048	0.481678	0.00410638	3.28432	3.28843	-0.000377893	-0.00782299	-0.00388718	0.0112872	0.0213327	0.501848	-0.00579915	3.4077	3.4019	-0.013355
chr1	164215760	rs2346884	G	A	0.671939	0.88159	-0.0678807	-0.0979311	0	-0.0254498	6.26185	6.23641	-0.0162058	-0.0149922	-0.0189934	-0.0352368	-0.0418205	0.291242	-0.0304405	4.23743	4.20699	-0.047595	-0.0632014	0.00914669	-0.0221639	-0.028389	0.42465	-0.0154844	3.745	3.72951	-0.0875716	0.0217299	-0.0342894	0.0335441	-0.0108349	0.460097	-0.0678807	4.037	3.96912	-0.0602159	-0.0318565	-0.148	-0.0729668	-0.0263641	0.294047	-0.0211734	3.9428	3.92163	-0.0404201
chr1	164217055	rs12130900	C	A	0.728364	0.88159	0.0778428	0.112303	0	0.0103003	5.52697	5.53727	0.0104704	0.0339904	-0.00550413	0.0127778	-0.000233173	0.442638	0.0391899	2.27765	2.31684	0.0205252	0.0742791	0.0615876	0.00549173	0.0340657	0.380181	0.0772595	2.04949	2.12675	0.0534655	0.174144	0.0042038	0.0611024	0.0933819	0.366161	0.0215517	2.28878	2.31033	0.048269	-0.0051403	0.0553281	-0.00861287	0.0179145	0.394536	0.0177495	2.38088	2.39863	0.0166352
chr1	164217752	rs199580791	G	A	0.763367	0.88159	-0.034816	-0.0502289	0	-0.00167017	4.874	4.87233	-0.00386	0.0168247	-0.0187564	-0.0029974	0.000438213	0.493818	0.00559709	1.26912	1.27472	-0.0215317	0.00834119	0.0177231	0.0287375	-0.00528467	0.470908	0.0216489	1.61455	1.6362	-0.00230169	0.0205941	-0.0204947	0.0128691	0.0975774	0.376168	0.00800711	1.33216	1.34016	0.0199844	0.0156713	0.0436169	0.0119994	-0.0512363	0.52797	0.00316443	1.32479	1.32795	0.00465703
chr1	164218556	rs148840644	C	A	0.614628	0.88159	0.0548109	0.0790754	0	0.0462965	4.91734	4.96363	0.0486774	0.0364828	0.0268631	0.0677967	0.0516624	0.274747	0.0548109	1.59008	1.64489	0.0307763	0.0650432	0.0427897	0.0797596	0.0556858	0.352447	0.0412813	1.98044	2.02172	0.058337	0.0458248	0.0471494	0.0305686	0.0245268	0.433136	0.0453369	1.65481	1.70015	0.0258334	0.0218084	0.137931	-0.00211215	0.0432235	0.416408	0.0155662	1.67688	1.69245	0.0168209
chr1	164219017	rs140548670	A	G	0.776514	0.88159	0.11397	0.164423	0	0.0158848	4.54599	4.56187	0.00169706	0.0108027	0.0285544	0.0310402	0.00732946	0.44195	-0.00522384	1.02457	1.01934	0.0329928	-0.0209285	0.0249648	-0.0621958	-0.000952482	0.467048	0.00195602	1.20126	1.20322	-0.00123239	0.0813604	-0.0794454	0.0602117	-0.0511142	0.410398	-0.00976533	1.14872	1.13896	0.0387365	0.00865054	0.0334698	0.00621212	-0.135896	0.635029	0.0348255	1.21797	1.2528	0.0308315
chr1	164219074	rs147098381	T	C	0.803989	0.88159	0.0623773	0.0899914	0	-0.00377331	4.52392	4.52015	-0.0095129	-0.000511646	-0.0288639	0.00804329	0.0119786	0.477857	-0.00660464	0.971383	0.964778	0.0120854	-0.0056113	-0.0136544	-0.00555059	-0.0202924	0.5116	0.056434	1.1252	1.18163	0.0759708	0.0660567	0.0238699	0.0174599	0.0988128	0.345192	-0.00118787	1.13571	1.13452	0.0297168	0.01191	-0.0589749	-0.030118	0.0415268	0.646023	-0.0175864	1.19686	1.17928	0.021992
chr1	164221679	rs142598119	T	C	0.687649	0.88159	-0.254862	-0.367688	0	-0.0346792	4.87243	4.83775	-0.0154762	-0.0946684	0.0259891	-0.0471907	-0.0420499	0.362923	-0.205478	1.71187	1.50639	-0.102375	-0.284583	-0.171401	-0.192282	-0.276751	0.335709	-0.0742495	1.88931	1.81506	-0.119936	-0.134511	-0.0731112	-0.0114316	-0.0322583	0.509349	-0.254862	1.64164	1.38677	0.000519991	-0.333428	-0.259373	-0.125472	-0.556557	0.402176	-0.19119	1.94929	1.7581	-0.132173
chr1	164222156	rs61802992	C	A	0.802613	0.88159	0.0152136	0.0219486	0	0.00114317	5.50718	5.50833	-0.00370646	-0.00547075	0.0114541	-0.00267363	0.00611258	0.494637	0.0152136	2.76183	2.77704	0.00941348	-0.00304937	0.0179515	0.0535247	-0.0017724	0.414373	0.00185585	2.84197	2.84382	0.00257301	0.00585175	0.0287445	-0.017241	-0.010649	0.448866	-0.00691171	2.56127	2.55435	-0.00563049	-0.00581408	-0.00725341	-0.0185461	0.00268555	0.467074	0.00701504	2.8641	2.87111	0.0141308
chr1	164224906	rs1337362	C	G	0.618942	0.88159	-0.0635751	-0.0917194	0	-0.0416186	6.10032	6.0587	-0.0148473	-0.0347381	-0.0289969	-0.0707908	-0.0587201	0.190722	-0.0635751	3.64264	3.57906	-0.0716362	-0.0765667	-0.0603118	-0.0675244	-0.0418363	0.337534	-0.0442397	3.58517	3.54093	-0.0238113	-0.0680466	-0.0570729	-0.0208831	-0.0513847	0.406368	-0.0547679	3.21778	3.16301	-0.0449984	-0.0758345	-0.00124693	-0.0511737	-0.100586	0.393833	-0.0258056	3.35967	3.33387	0.0332482
chr1	164224941	rs6672097	C	T	0.878732	0.885024	-0.0271311	-0.0391419	0	-0.000205421	6.12518	6.12497	-0.0128307	-0.0111618	0.0159631	-0.00683928	0.0138416	0.508242	-0.0155706	3.65427	3.6387	-0.0169022	-0.026422	-0.0139401	-0.00816083	-0.012428	0.501819	-0.0271311	3.63814	3.611	-0.00190687	-0.0349517	-0.0450788	-0.0265269	-0.0271912	0.476769	-0.0173752	3.24122	3.22384	-0.0356224	0.0065515	-0.0295219	-0.0129609	-0.0153224	0.508268	-0.0260852	3.38532	3.35924	-0.0349817
chr1	164225062	rs6672382	G	A	0.806612	0.88159	-0.0468005	-0.0675189	0	-0.00959072	6.22897	6.21938	0.000916481	-0.00617886	-0.0152707	-0.00872707	-0.0186934	0.419454	-0.0237865	3.72031	3.69653	-0.0268269	-0.00747824	-0.0140882	-0.0391738	-0.0313652	0.461578	-0.0380913	3.84371	3.80562	-0.0242562	-0.0449893	-0.0239649	-0.0589976	-0.0382485	0.380969	-0.00340571	3.33512	3.33171	-0.000450134	-0.00692749	-0.00210214	-0.00904965	0.00150085	0.468157	-0.018213	3.49139	3.47318	-0.0092206
chr1	164225178	rs55634905	A	T	0.882992	0.887915	-0.0181895	-0.0262419	0	-0.00130491	6.29689	6.29559	-0.00182152	0.000459671	0.0044322	-0.0208139	0.011219	0.496325	0.00249496	3.79477	3.79727	-0.0149434	0.00273633	0.0109103	0.0161347	-0.00236321	0.487956	0.00467796	3.97354	3.97822	-0.0124712	0.0239654	-0.00188351	-0.00091505	0.0146942	0.472723	0.00188098	3.43844	3.44032	0.0092926	-0.00133061	0.00866866	-0.000157118	-0.00706863	0.461698	-0.00303521	3.58689	3.58386	-0.0081892
chr1	164225180	rs11298985	TA	T	0.784374	0.88159	-0.0284607	-0.0410602	0	-0.0230767	6.2988	6.27572	-0.0215278	-0.030725	-0.0553746	0.00536013	-0.0131164	0.298806	-0.0170213	3.79838	3.78135	-0.0177901	-0.019074	-0.025064	0.0109642	-0.0341425	0.441881	-0.0284607	3.98348	3.95502	-0.0564046	-0.05354	0.000420094	-0.00697517	-0.025804	0.443015	-0.00113363	3.44446	3.44332	-0.0160668	-0.00011611	0.0143349	0.0099597	-0.0137799	0.524665	-0.0257091	3.59138	3.56567	-0.048105
chr1	164225234	rs11396505	G	GA	0.852901	0.88159	0.0129296	0.0186534	0	0.000534344	6.3701	6.37063	-0.031332	-0.00211906	-0.0152283	0.0294971	0.0218539	0.490871	0.00988803	3.89123	3.90112	0.00429845	0.0472159	-0.00218892	0.00489449	-0.00477982	0.460046	-0.000764799	4.0791	4.07833	-0.0357308	-0.00271869	-0.00813866	0.00534391	0.0374203	0.530024	0.00486565	3.5486	3.55347	-0.0275855	0.00351381	0.0264387	-0.00315166	0.0251129	0.506701	-0.0101161	3.69099	3.68088	-0.0229783
chr1	164238976	rs57382675	A	T	0.584445	0.88159	-0.105573	-0.15231	0	-0.0195581	5.93994	5.92039	-0.00949097	-0.0281997	-0.00745773	-0.0350766	-0.0175657	0.354381	-0.0985204	4.36791	4.26939	-0.105033	-0.0557666	-0.162084	-0.0900922	-0.0796261	0.203093	-0.0405782	3.90503	3.86446	-0.0406811	-0.0359535	-0.0882697	0.00789595	-0.0458827	0.387181	-0.105573	3.75646	3.65089	-0.0982688	-0.0768323	-0.089262	-0.106566	-0.156937	0.257782	-0.0940982	3.74061	3.64651	-0.0535986
chr1	164239357	rs4657353	C	G	0.794442	0.88159	0.0301714	0.0435282	0	0.000704384	6.12429	6.12499	-0.0012598	0.00268745	-0.00563192	0.00611258	0.00161362	0.484155	0.00697994	4.57885	4.58583	-0.000960827	0.0233788	0.0161705	0.0109825	-0.0146713	0.448844	0.0121683	3.96831	3.98048	-0.0132556	0.0435438	-0.0174894	0.0195527	0.0284901	0.457425	-0.000574636	4.05638	4.05581	-0.00417495	-0.00133991	0.0111279	1.85967e-05	-0.00850487	0.494813	0.0046608	4.00032	4.00498	0.00422239
chr1	164240122	rs61803044	G	C	0.804212	0.88159	-0.0331669	-0.0478498	0	-0.00443058	6.08202	6.07759	-0.00271702	-0.0116706	-0.0170231	0.0055871	0.00367069	0.45717	0.00471096	4.43291	4.43762	0.00157404	0.00506544	0.00218725	0.0293007	-0.0145726	0.478549	-0.0100299	4.06469	4.05466	-0.00599432	0.00582695	-0.0354624	0.000980854	-0.0155005	0.469403	-0.0127905	4.02302	4.01023	-0.0202537	-0.0419922	-0.0167792	-0.00498247	0.0200548	0.489068	-0.0331669	4.21944	4.18627	-0.0161915
chr1	164244449	rs1556867	C	T	0.568761	0.88159	0.0724833	0.104571	0	0.0207082	6.06354	6.08425	0.00867557	0.0243754	0.0407124	0.0174499	0.0123277	0.336468	0.0535406	3.62339	3.67693	0.038393	0.082572	0.0374148	0.0647583	0.0445647	0.358872	0.0549665	4.08345	4.13842	0.0634084	0.0487776	0.080915	0.0508194	0.0309124	0.333454	0.0421811	3.37139	3.41357	0.0403955	0.034106	0.055264	0.0160587	0.0650814	0.386047	0.0372595	3.59025	3.62751	0.026897
chr1	165717636	rs4657471	T	C	0.787515	0.88159	0.0147202	0.0212367	0	0.0094203	6.57196	6.58138	-0.0041647	0.0058651	0.0358133	0.00881052	0.000777245	0.398331	0.000330257	4.61409	4.61442	0.0122871	0.0100927	0.0115957	-0.029974	-0.00235033	0.509146	-0.000240135	4.92413	4.92389	0.012536	-0.0234551	-0.00854969	0.0118208	0.00644732	0.503335	0.0147202	4.28468	4.2994	0.0174427	0.010519	0.0123158	-0.000421047	0.0337443	0.448967	0.0106635	4.26008	4.27074	0.0160646
chr1	165717722	rs4657472	G	A	0.768062	0.88159	-0.0226408	-0.0326638	0	-0.0112193	6.63471	6.62349	-0.0145645	-0.0134535	-0.000828266	-0.0138931	-0.0133572	0.380187	-0.0222534	4.67176	4.64951	-0.0200977	-0.0150466	-0.02916	-0.0185781	-0.0283847	0.414308	-0.0217466	5.07912	5.05737	-0.0270381	-0.0164957	-0.0127244	-0.025866	-0.0266089	0.406906	-0.0122066	4.29329	4.28109	-0.00121355	-0.0121942	-0.0220871	-0.00916243	-0.0163755	0.474608	-0.0132807	4.29364	4.28036	-0.0151253
chr1	165717836	rs11430311	A	AT	0.825148	0.88159	-0.0145146	-0.0209402	0	0.0120921	6.7097	6.7218	-0.00221252	0.00605249	0.0386419	-0.0152292	0.0332079	0.359242	-0.00017128	4.78846	4.78829	0.0216994	-0.0201702	-0.0293102	0.0323973	-0.00547266	0.520111	-0.0145146	5.2785	5.26399	-0.0489559	-0.0821266	0.0242853	-0.0145354	0.0487595	0.431379	-0.00147924	4.32209	4.32061	-0.0346451	-0.0150805	-0.0350628	0.0134788	0.0639133	0.514846	-0.0137391	4.38538	4.37164	-0.013186
chr1	165717915	rs4657474	A	G	0.719734	0.88159	0.0207377	0.0299182	0	0.0129828	6.74655	6.75953	0.0107865	0.0162497	0.0280805	0.010397	-0.000599384	0.346279	0.0174698	4.8332	4.85067	0.022881	0.0118699	0.00580883	0.0378432	0.00894594	0.427157	-0.00668955	5.38289	5.3762	-0.0666075	0.0166636	0.00791073	0.0070076	0.00157785	0.473321	0.0206516	4.35655	4.3772	0.0298953	0.0122089	0.0314479	0.0203671	0.00933886	0.424351	0.0132604	4.42242	4.43568	0.0169001
chr1	165717938	rs4657475	T	C	0.777832	0.88159	-0.0262777	-0.0379107	0	0.00791903	6.78942	6.79734	-0.00200033	-0.0116172	0.0168581	0.00386953	0.032485	0.403744	0.000562859	4.88294	4.88351	0.0138493	0.00209093	-0.017427	-0.00430441	0.00860548	0.477437	-0.0191453	5.4393	5.42015	-0.020299	-0.0485554	0.00714493	-0.02387	-0.0101471	0.379905	-0.000896454	4.39788	4.39698	-0.00526428	-0.0158806	-0.00821114	0.0104909	0.0143828	0.517303	0.00816545	4.46708	4.47525	0.00616598
chr1	165717968	rs4656461	G	A	0.805005	0.88159	-0.0224659	-0.0324114	0	0.00156069	6.84424	6.8458	0.0151072	0.0143247	9.77516e-05	-0.00352669	-0.0181994	0.484296	-0.0129144	4.92814	4.91522	-0.0118895	-0.0356102	0.00190783	-0.0157652	-0.00321484	0.450458	-0.00804815	5.51276	5.50471	-0.0136275	-0.0105982	-0.00461245	-0.00465965	-0.00674295	0.445067	-0.00906334	4.4328	4.42374	-0.0184278	-0.00567579	-0.0211267	-0.0124583	0.012372	0.4781	-0.00481634	4.49476	4.48994	-0.00128365
chr1	165718428	rs12691499	A	C	0.794296	0.88159	-0.0386991	-0.0558309	0	-0.00432558	6.5748	6.57048	-0.00643492	-0.0111785	-0.00562239	-0.0080862	0.0096941	0.45328	-0.00856323	4.84473	4.83616	0.00365067	-0.0297928	0.00232172	-0.0134993	-0.0054965	0.450218	-0.00632153	5.38305	5.37673	0.0299973	-0.0281601	0.00415182	-0.0317717	-0.00582504	0.472373	-0.00702729	4.16222	4.15519	0.0175238	-0.0206523	0.0174916	-0.00874424	-0.0407553	0.472534	-0.0386991	4.25457	4.21587	-0.0312371
chr1	165718524	rs12691500	A	G	0.762816	0.88159	-0.0320268	-0.0462049	0	0.00408487	6.49281	6.4969	0.00150347	0.0103517	-0.00353479	0.00939846	0.00270557	0.449083	-0.00247231	4.78245	4.77998	0.00321007	-0.03159	0.016264	-0.00362253	0.00337696	0.509895	0.0119262	5.27143	5.28336	0.0103512	0.0243106	0.00940752	0.011292	0.0042696	0.415632	0.0174203	4.05449	4.07191	0.0110626	0.0192566	0.013087	0.0136867	0.0300088	0.446707	0.0143388	4.19575	4.21009	0.0195036
chr1	165722083	rs6668108	A	G	0.442604	0.88159	0.0857498	0.123711	0	0.0313594	6.41599	6.44735	0.0410481	0.0423632	0.0138597	0.0361428	0.0233831	0.20899	0.0597758	3.87118	3.93096	0.0639706	0.0486889	0.0740452	0.0625575	0.0496168	0.349821	0.0403039	4.133	4.17331	0.0256844	0.0271978	0.0542355	0.0528255	0.0415764	0.385065	0.0857498	3.50413	3.58988	0.083117	0.0727818	0.0915432	0.11851	0.0627973	0.277071	0.0431986	3.84237	3.88557	0.0349824
chr1	165722531	rs28504591	A	G	0.682267	0.88159	0.0467072	0.0673842	0	0.0117232	6.57266	6.58438	0.00515413	0.0216746	0.010632	0.0159106	0.00524473	0.37689	0.0191831	4.22185	4.24103	0.0213771	0.0147839	0.029644	0.00647283	0.0236378	0.427252	0.0264915	4.21718	4.24367	0.0194168	0.0445671	0.00971937	0.0241551	0.0345988	0.412035	0.0331885	3.8119	3.84509	0.0566454	0.0175486	0.0294735	0.035042	0.0272331	0.415233	0.031965	4.10315	4.13511	0.0495253
chr1	165725660	rs7524755	T	C	0.44113	0.88159	0.100494	0.144983	0	0.0342328	5.77499	5.80923	0.0156951	0.054482	0.0216012	0.0447588	0.034627	0.261305	0.100494	3.78058	3.88107	0.122776	0.119588	0.0717668	0.0862379	0.102104	0.234384	0.0623629	3.7527	3.81506	0.119466	0.0874321	0.00964737	-0.0246487	0.119918	0.321138	0.0658032	3.14945	3.21525	0.161456	0.0788329	0.0281444	0.0291467	0.031436	0.388937	0.0503734	3.60649	3.65687	0.0775347
chr1	165726618	rs6660601	C	T	0.271866	0.88159	-0.12613	-0.181968	0	-0.0642998	6.34582	6.28152	-0.102181	-0.166417	0.0495896	-0.0497217	-0.0527687	0.0666119	-0.116875	4.4924	4.37553	-0.12279	-0.0954523	-0.227176	-0.079638	-0.0593157	0.147143	-0.0628974	4.01559	3.95269	-0.181872	-0.0119817	-0.0132904	-0.0267711	-0.0805716	0.351447	-0.12613	4.04698	3.92085	-0.138506	-0.159476	-0.149699	-0.068953	-0.114017	0.185958	-0.077385	4.13929	4.06191	-0.0578947
chr1	165730169	rs61800426	C	A	0.121571	0.88159	-0.0873341	-0.125996	0	-0.0716871	7.02514	6.95345	-0.141287	-0.0624294	-0.0841732	-0.0235276	-0.0470185	0.00935723	-0.0439118	4.75047	4.70656	-0.0445757	-0.0297303	-0.0361543	-0.0690713	-0.0400276	0.319943	-0.0267408	4.92684	4.9001	-0.0393305	-0.00368261	-0.0194287	-0.0282178	-0.0430446	0.389291	-0.0328558	4.52109	4.48823	-0.0249972	-0.0673995	-0.00979424	-0.0159826	-0.0461054	0.365059	-0.0873341	4.55089	4.46356	-0.0653763
chr1	165730171	rs113635272	C	A	0.552451	0.88159	-0.0438309	-0.0632346	0	-0.0393147	7.0262	6.98689	-0.0497165	-0.0255852	-0.0411515	-0.0438514	-0.0362692	0.0980081	-0.0171105	4.75306	4.73595	-0.000124455	0.00162792	-0.0320373	-0.033771	-0.0212479	0.415807	-0.0148775	4.928	4.91313	-0.0420442	0.00665379	-0.0135379	0.00122929	-0.0266886	0.451072	-0.00769424	4.52341	4.51572	-0.0225906	-0.0112762	-0.000449657	-0.00767374	0.00351906	0.479811	-0.0285495	4.55169	4.52315	-0.0184894
chr1	165730173	rs71519271	C	A	0.781866	0.88159	-0.019617	-0.0283013	0	-0.0177992	7.02972	7.01192	-0.020401	0.000488281	-0.0302281	-0.0221877	-0.0166674	0.274756	-0.00683918	4.754	4.74716	0.0101719	-0.00618458	-0.029789	-0.000269413	-0.00812483	0.485839	0.00612001	4.92924	4.93536	-0.0292888	0.0291753	0.0142889	0.023212	-0.0067873	0.452766	0.00553713	4.52504	4.53057	0.0135841	-0.0198269	0.0200768	-0.0071559	0.0210075	0.484667	-0.00281115	4.5522	4.54939	-0.0243111
chr1	165736551	rs4603103	C	G	0.856149	0.88159	-0.0103036	-0.0148649	0	-0.00469017	7.04585	7.04116	-0.0045023	-0.00483417	-0.00353479	-0.00874472	-0.00183487	0.43644	-0.0103036	4.30691	4.2966	-0.0436134	-0.003407	0.00137568	-0.00328302	-0.00259018	0.474633	-0.00364428	4.48715	4.48351	-0.0321403	-0.00536823	0.0219584	-0.00258684	-8.44002e-05	0.491432	0.000493813	4.16276	4.16326	0.0166907	-0.00258064	0.00146437	-0.011497	-0.00160837	0.479045	-0.00587788	4.60419	4.59831	-0.0130792
chr1	165738686	rs6696454	T	C	0.759685	0.88159	0.0217868	0.0314318	0	0.00270796	6.19744	6.20015	-0.00899839	-0.000207424	0.0119596	-0.00054121	0.0113273	0.478787	0.0143766	4.5025	4.51687	0.0116534	0.00686216	0.0189824	0.00420856	0.0301766	0.440196	0.00155249	4.61391	4.61546	0.00144196	-0.027823	0.0131073	0.0143523	0.00668383	0.468551	0.0137727	4.04837	4.06215	0.0117698	0.00126457	0.0152946	0.0243075	0.0162272	0.428187	0.011105	4.03471	4.04582	0.0226283
chr1	165739396	rs5778472	A	AT	0.788432	0.88159	0.0419994	0.0605924	0	0.00354614	6.52089	6.52444	-0.00826979	0.00675917	-0.00257826	0.000198364	0.0216212	0.462047	0.00863257	4.52313	4.53177	-0.0122504	-0.03091	0.0319929	0.054512	-0.000181675	0.477331	0.0419994	4.47994	4.52194	-0.036325	0.071774	-0.000217915	0.0384536	0.136312	0.318711	0.00379891	4.02768	4.03148	0.0436778	-0.0230649	-0.00871897	-0.0102415	0.0173421	0.471241	0.00285668	4.1513	4.15415	0.0210109
chr1	165740093	rs7552679	T	C	0.533476	0.88159	0.0475805	0.0686442	0	0.0301577	6.37263	6.40279	0.0352902	0.0355301	0.0110564	0.0107493	0.0581622	0.228566	0.0378292	3.95702	3.99485	0.0316992	0.0379105	0.0344074	0.0523653	0.0327635	0.371456	0.0475805	3.83517	3.88275	0.0484591	0.0350394	0.0767078	0.0245247	0.0531716	0.363656	0.0419903	3.7383	3.78029	0.0352345	0.0641305	0.045315	0.0259333	0.0393381	0.399503	0.0252893	3.8985	3.92379	0.0133009
chr1	165740185	rs34972514	GT	G	0.812115	0.88159	-0.0264736	-0.0381934	0	-0.023492	6.36426	6.34077	-0.00673199	0.00428152	-0.0934105	0.000614643	-0.0222135	0.293219	-0.0150746	3.92238	3.90731	-0.01583	-0.0416832	-0.00324035	0.00755191	-0.0221715	0.451554	-0.011452	3.77615	3.7647	-0.0275006	0.0137274	-0.00269604	-0.0148692	-0.0259213	0.501194	-0.0134441	3.7712	3.75776	-0.0636628	-0.0173588	0.050442	-0.00478506	-0.0318558	0.453078	-0.0264736	3.89485	3.86837	-0.0442531
chr1	165741852	rs4537525	T	G	0.594812	0.88159	0.0552927	0.0797705	0	0.0382137	5.88584	5.92405	0.0292044	0.0299706	0.043551	0.0359397	0.052403	0.235155	0.0328552	3.29708	3.32993	0.00175953	0.0581386	0.000663519	0.0715275	0.032187	0.450709	0.0255892	3.7649	3.79049	0.054697	0.00804758	0.0360382	0.0323272	-0.00316381	0.408653	0.0229165	2.94565	2.96856	0.0556624	0.0147321	0.0195918	0.0579114	-0.0333152	0.439902	0.0320352	3.30178	3.33381	0.0384219
chr1	165742273	rs4269750	C	T	0.363176	0.88159	0.0886871	0.127948	0	0.0362333	6.45091	6.48715	0.022007	0.0195289	0.0567656	-0.0120144	0.0948796	0.177629	0.03792	4.1725	4.21042	0.00700998	0.0602508	0.0150166	0.0654197	0.041903	0.36441	0.0437371	4.51711	4.56085	0.014523	0.0199203	-0.0212336	0.122284	0.0831919	0.33456	0.0458301	3.74281	3.78864	0.0724082	0.0460086	0.0590327	0.0211828	0.0305181	0.352616	0.0376312	3.99332	4.03095	0.0329409
chr1	165744003	rs10800153	A	G	0.817277	0.88159	-0.0356163	-0.0513835	0	0.0144469	6.46807	6.48251	0.0182886	0.00679255	0.0112061	0.0126162	0.0233312	0.355346	-0.0101823	4.25948	4.24929	-0.00759077	-0.0120568	0.00799894	0.00291753	-0.0421805	0.494938	-0.0202794	4.08286	4.06258	-0.0260186	-0.0269198	-0.0296435	0.0113478	-0.0301628	0.466107	-0.00167751	3.86821	3.86653	-0.0208364	0.00877357	-0.0228546	-0.00698328	0.0335131	0.488948	0.00337014	4.13982	4.14319	-0.0138774
chr1	165745179	rs10918274	T	C	0.726784	0.88159	0.0229322	0.0330842	0	0.0121526	6.59148	6.60363	0.0246191	0.00780296	0.00840855	0.0125914	0.00734091	0.372268	0.0229322	4.35677	4.3797	0.018434	0.0258784	0.0120177	0.0385213	0.0198097	0.425104	0.01638	4.41333	4.42971	0.0049119	0.0256896	0.0143733	0.0215478	0.0153775	0.450613	0.0146925	3.95719	3.97188	0.0180411	0.00481606	0.0206375	0.0126071	0.0173607	0.425152	0.0168541	4.15094	4.1678	0.0232086
chr1	165745445	rs12133745	C	T	0.705748	0.88159	-0.0496322	-0.0716041	0	-0.0169946	6.49801	6.48101	-0.0273256	-0.0267773	0.00847053	-0.0157185	-0.023622	0.332025	-0.0233751	4.15378	4.1304	0.00532913	-0.0198269	-0.0164309	-0.0514345	-0.0345125	0.449231	-0.0223125	4.22323	4.20092	-0.0493727	-0.00202966	-0.0256109	-0.00620842	-0.0283408	0.422952	-0.0496322	3.85192	3.80229	-0.05919	-0.0702469	-0.0465307	-0.0452757	-0.0269177	0.359663	-0.0302783	3.96067	3.93039	-0.013546
chr1	165745505	rs10800154	C	G	0.714746	0.88159	-0.0774369	-0.111718	0	-0.0190707	6.51525	6.49618	-0.0177917	-0.020082	-0.0422921	0.00494289	-0.0201306	0.311854	-0.011717	4.17728	4.16557	-0.00671124	-0.00786543	-0.0109692	-0.00622988	-0.0268092	0.474002	-0.0444693	4.24668	4.20221	-0.0300021	-0.0457692	-0.0680685	-0.0343857	-0.0441208	0.34844	-0.0224808	3.84878	3.8263	-0.0303295	-0.0146654	-0.0484197	-0.0127716	-0.00621796	0.425365	-0.0102837	3.961	3.95071	0.00215435
chr1	165749294	rs11409239	A	AT	0.748915	0.88159	0.0360296	0.0519798	0	0.0196743	5.86217	5.88184	0.0112038	0.00073576	0.0711327	0.0122533	0.00304604	0.351095	0.00809255	3.43229	3.44038	0.0206695	-0.0156546	-0.00165915	0.0178213	0.0192857	0.447834	0.0360296	3.43877	3.4748	0.00792646	0.0539484	0.0405743	0.0189085	0.0587904	0.391832	0.0287072	3.0205	3.0492	-0.00097537	0.0200462	0.0946655	0.00510573	0.024694	0.396713	-0.0012506	3.37878	3.37753	0.00289226
chr1	165749742	rs7555523	C	A	0.0827342	0.88159	0.371404	0.535822	0	0.00192719	5.74012	5.74204	-0.0233278	0.0048933	0.0513883	0.01085	-0.0341678	0.487178	0.138627	3.08082	3.21945	0.167386	0.0949051	0.271257	0.0926967	0.0668898	0.203293	0.0495273	3.19039	3.23992	0.0120502	0.109203	0.00573182	0.0414052	0.079246	0.389226	0.371404	2.87291	3.24432	0.223251	0.343146	0.500785	0.335592	0.454244	0.0340326	0.231462	3.27789	3.50935	0.239207
chr1	165750114	rs10529326	A	ATCTT	0.676035	0.88159	0.0385874	0.0556698	0	0.00475607	5.9364	5.94115	0.0303407	0.0247974	-0.0327921	0.0174761	-0.0160418	0.45703	0.038195	3.2085	3.24669	0.0433581	0.00752902	0.0250845	0.0810487	0.0339546	0.425061	0.0183197	3.40037	3.41869	0.03564	0.0152042	0.0254726	0.018661	-0.00337935	0.448992	0.025963	2.98885	3.01481	0.0599947	0.00298595	0.0439892	-0.0139253	0.0367703	0.426894	0.00918846	3.35968	3.36887	0.012316
chr1	165753409	rs6662839	T	G	0.823373	0.88159	-0.0410403	-0.0592087	0	0.0037446	6.63802	6.64176	-0.00336695	0.0153518	-0.0151162	0.0073967	0.0144577	0.455504	0.00932846	4.45891	4.46824	-0.00845337	0.00590754	0.0167465	0.0230498	0.00939178	0.445302	-0.00377951	4.48854	4.48476	-0.00187731	0.00805855	0.001647	-0.0338292	0.00710344	0.48618	-0.000186872	3.92632	3.92613	0.0165415	-0.0110021	0.00309277	-0.00832534	-0.00124121	0.497008	0.00065136	4.11924	4.11989	-0.0120692
chr1	165763424	rs4657476	C	T	0.603951	0.88159	-0.0933229	-0.134636	0	-0.0160038	6.10039	6.08439	-0.0136375	-0.0248842	-0.0476012	0.0309944	-0.0248904	0.363108	-0.0448169	4.13798	4.09317	-0.0285525	-0.0483294	-0.0508265	-0.0496452	-0.046731	0.349541	-0.0654911	3.9151	3.84961	-0.082612	-0.0676699	-0.0725617	-0.0466223	-0.0579896	0.307228	-0.0392516	3.45896	3.41971	-0.0300727	-0.0740311	-0.04389	-0.0269842	-0.0212798	0.419687	-0.0624779	3.62837	3.56589	-0.0669057
chr1	165763863	rs7528177	A	G	0.867365	0.88159	0.0114526	0.0165226	0	0.00723925	6.0482	6.05544	0.00426626	0.00340748	-0.00864029	0.0182662	0.0188966	0.43596	-0.00077982	3.82564	3.82486	-0.00597882	-0.0119619	-0.0103455	0.0261428	-0.00175571	0.488361	0.0114526	3.64048	3.65193	0.00859952	0.0238898	0.0145943	-0.00217581	0.0123551	0.463622	-0.00385928	3.20658	3.20272	-0.00534129	-0.00245523	-0.00401473	0.00106835	-0.0085535	0.49779	0.000388479	3.457	3.45739	0.00405312
chr1	165765366	rs6668885	T	C	0.744712	0.88159	-0.080992	-0.116847	0	-0.00833025	6.87489	6.86656	-0.027688	-0.00126934	-0.00831032	-0.0200133	0.0156298	0.398345	0.0317055	4.49284	4.52455	0.0184417	0.0104814	0.0428371	0.0778251	0.00894213	0.363882	-0.00167484	4.51661	4.51494	0.0394421	0.010138	-0.0553837	-0.00283575	0.000265121	0.505948	0.00678225	4.11171	4.11849	-0.0040412	0.00620222	0.0290036	0.0157151	-0.0129685	0.468348	0.00959258	4.15072	4.16031	-0.000240326
chr1	165766938	rs4657477	C	T	0.585299	0.88159	-0.0651198	-0.093948	0	-0.031357	6.29789	6.26653	-0.0292797	-0.0225434	-0.0173998	-0.035953	-0.051609	0.234777	-0.0505222	3.86351	3.81298	-0.051744	-0.0369499	-0.0526867	-0.0482674	-0.062963	0.385915	-0.0651198	3.92206	3.85694	-0.0333717	-0.0751493	-0.109602	-0.0665965	-0.040879	0.341839	-0.0549723	3.35081	3.29584	-0.0552855	-0.0410316	-0.0840447	-0.0709548	-0.023545	0.4346	-0.0612362	3.53957	3.47833	-0.0457654
chr1	165767643	rs7518099	C	T	0.659386	0.88159	0.0405961	0.0585679	0	0.00676174	6.56619	6.57295	0.00383997	0.00597477	-0.0210323	0.026814	0.0182123	0.425529	0.0309684	4.01277	4.04374	0.0393851	0.00920749	0.0542648	0.0202878	0.0316968	0.374819	0.0270651	4.24049	4.26756	0.0279326	0.0389843	0.0125656	0.0254951	0.0303478	0.394506	0.0324259	3.78233	3.81476	0.0496888	0.0308905	0.0237699	0.0229478	0.0348325	0.395386	0.0149373	3.87221	3.88715	0.00929594
chr1	165768467	rs2790053	C	G	0.326594	0.88159	0.0331925	0.0478867	0	0.0104698	8.75764	8.76811	-0.00769138	0.00934792	0.043004	0.0038681	0.00382042	0.202158	0.0254179	6.72936	6.75478	0.0115094	0.0454049	0.0277162	-0.00479078	0.0472498	0.223768	0.0139225	7.00763	7.02155	0.0189195	0.00202942	0.000886917	0.0158892	0.0318875	0.319338	0.00349712	6.60459	6.60809	0.021914	-0.0266137	0.00332975	0.0129104	0.00594521	0.453297	0.0026927	6.55565	6.55834	0.00209713
chr1	165769074	rs2251768	A	T	0.0306374	0.720748	0.025758	0.0371609	0	0.0187256	9.85016	9.86888	0.0123081	-0.0122833	0.0515738	0.013876	0.0281534	0.00473792	0.0063118	7.68345	7.68976	0.00655842	0.0115299	0.0114117	0.0211954	-0.0191364	0.385543	0.0195118	8.08473	8.10424	0.02456	-0.01964	0.00168228	0.058671	0.0322857	0.130847	0.0147496	7.57811	7.59286	0.0319743	0.0139046	0.0097971	-0.0094676	0.0275397	0.258282	0.025758	7.5698	7.59556	0.0411215
chr1	165769226	rs2790052	G	C	0.215501	0.88159	0.0577484	0.0833134	0	-0.00214634	9.35341	9.35126	-0.00849152	0.0109682	0.00151443	-0.00714207	-0.00758076	0.410121	0.0191675	7.23182	7.25099	-0.00607157	0.0209532	0.0342169	0.0178242	0.0289149	0.235135	0.0324631	7.57321	7.60568	0.0186081	0.0551753	0.0345912	0.0212441	0.0326967	0.0735407	0.0105549	7.08072	7.09128	0.0634007	-0.00573492	-0.0148063	0.0135846	-0.00366974	0.354983	0.0205119	7.04983	7.07034	0.0297384
chr1	165770361	rs2814471	C	T	0.831067	0.88159	0.0131202	0.0189284	0	0.0084959	6.78183	6.79033	0.00833893	0.0136919	0.0207295	0.00109243	-0.00137329	0.394087	0.00762339	4.30874	4.31637	0.00145149	0.0105634	0.00324583	0.0202231	0.00263309	0.485099	0.0048419	4.47583	4.48068	0.0021553	0.00222206	0.00419807	0.0183582	-0.00272417	0.465879	0.00358233	3.92663	3.93021	0.011385	0.00338364	-0.00428152	0.00197434	0.00545025	0.503886	-0.00156436	4.06755	4.06598	-0.00650549
chr1	165774286	rs2790049	A	G	0.855828	0.88159	-0.0269076	-0.0388195	0	-0.00527048	6.58974	6.58447	0.0191016	-0.000909328	0.000163078	-0.00970364	-0.0350041	0.442093	0.00674949	4.19813	4.20488	0.0193353	0.0102653	-0.000429153	-0.00805926	0.0126352	0.445827	0.0048419	4.19889	4.20374	0.000577927	-0.0247531	-0.00762796	0.0214486	0.034564	0.497321	0.00168691	3.77606	3.77775	0.0185757	-0.00907779	0.00524974	-0.00513411	-0.00117898	0.498576	-0.0058578	4.01535	4.00949	-0.00585651
chr1	173332377	rs1342038	G	A	0.560488	0.88159	-0.0874893	-0.12622	0	-0.00257998	6.59285	6.59027	-0.00317431	0.0146689	-0.0190516	0.00627136	-0.0116143	0.4676	-0.0391126	4.11527	4.07616	-0.0811324	-0.0307276	-0.0250673	0.00158024	-0.0602159	0.36777	-0.0611531	4.6101	4.54894	-0.0489426	-0.127403	0.0179434	-0.0353622	-0.112001	0.277525	-0.0530319	3.69055	3.63752	-0.0690258	-0.0326242	-0.0351655	-0.0402284	-0.0881154	0.348917	-0.0369954	3.87367	3.83667	-0.0144157
chr1	175376466	rs58978565	C	CAGAGT	0.528455	0.88159	-0.0662112	-0.0955226	0	0.0243739	7.71289	7.73727	0.0510807	0.0220156	-0.0296855	0.0306168	0.047842	0.120524	-0.000118351	4.88754	4.88742	-0.00641727	-0.0661416	0.00347805	0.0323458	0.0361433	0.50138	-0.0373164	5.0472	5.00989	-0.0538702	-0.0272307	-0.0105286	-0.0466757	-0.0482769	0.315859	0.000154877	4.61207	4.61222	0.030405	-0.0366449	0.0153594	-0.00936031	0.00101519	0.501	-0.0264829	4.42515	4.39866	-0.031879
chr1	175376468	rs145622727	G	GAA	0.560469	0.88159	0.0730063	0.105326	0	0.0111213	7.71248	7.7236	0.0164003	0.0935259	-0.00695896	-0.0399485	-0.00741243	0.294564	0.0145457	4.88987	4.90442	0.0336361	-0.058568	-0.00544167	0.0783148	0.0247874	0.440249	-0.0706952	5.0477	4.977	-0.205422	0.0103192	-0.0493298	-0.0644841	-0.0445595	0.208138	0.0013052	4.61372	4.61503	0.0640316	-0.0134072	-0.00482798	-0.0290337	-0.0102367	0.507668	-0.014008	4.42689	4.41288	-0.0337133
chr1	175376469	rs57343374	G	A	0.758039	0.88159	0.0391069	0.0564194	0	-0.0127504	7.71379	7.70104	-0.00332785	-0.00984001	-0.0343437	-0.00791645	-0.00832415	0.27403	0.0144229	4.8906	4.90502	0.0184917	0.0301661	0.00148964	0.0191388	0.00282812	0.443561	6.75201e-05	5.04216	5.04222	0.0135646	-0.00706673	0.00908375	-0.0109291	-0.0043149	0.504392	-0.00095377	4.61297	4.61202	0.00449514	-0.00115395	-0.0020833	-0.0159297	0.00990295	0.495359	-0.00265636	4.42684	4.42418	-0.000504971
chr1	175386771	rs859439	G	A	0.768787	0.88159	-0.0358692	-0.0517483	0	-0.0265471	6.43434	6.40779	-0.00647926	-0.0391054	-0.0393786	-0.0341072	-0.0136652	0.257003	-0.000406408	4.01412	4.01372	-0.0104625	0.0124779	-0.00765085	0.0011673	0.00243616	0.515808	-0.0109591	4.27606	4.2651	-0.00223446	-0.0319428	0.0208516	-0.0317478	-0.00972176	0.486292	-0.00640788	3.93026	3.92385	0.00935316	0.00212955	0.00739861	-0.0268817	-0.024039	0.485683	-0.0143807	4.24377	4.22939	-0.00710726
chr1	175392179	rs3835503	ATCTT	A	0.789874	0.88159	0.0230336	0.0332305	0	0.0230336	5.67081	5.69384	-0.000802517	0.0246043	0.073236	-0.0125971	0.0307274	0.332443	-0.0135904	4.02435	4.01076	0.00746727	0.00737667	0.0230019	-0.0481479	-0.0576501	0.485065	0.00921965	3.87287	3.88209	0.0560126	0.0116198	-0.0303912	0.00941944	-0.000562429	0.465977	0.00542531	3.64967	3.65509	0.0094676	-0.00123978	0.0532644	-0.0110347	-0.0233309	0.486622	0.00238352	3.90918	3.91157	-0.0086875
chr1	175392967	rs3766674	T	C	0.491063	0.88159	-0.20536	-0.296273	0	-0.00169468	5.94766	5.94596	0.00591993	0.00246143	-0.00805998	-0.0122752	0.00348043	0.496138	-0.00758724	4.30269	4.2951	-0.000787258	-0.00432634	-0.00742197	-0.013751	-0.0116496	0.489195	-0.20536	4.14847	3.94311	-0.419167	-0.00879097	-0.155518	-0.310443	-0.132883	0.06313	-0.0216155	4.25343	4.23182	-0.0313983	-0.0215836	-0.0108976	-0.019455	-0.0247431	0.419733	-0.0155028	4.64051	4.62501	-0.00722599
chr1	175393502	rs10912968	G	A	0.785294	0.88159	0.0489839	0.0706689	0	-0.00204735	6.11794	6.11589	-0.000860214	-0.00175428	-0.0162187	0.00790024	0.000696182	0.495086	0.0232359	4.3686	4.39184	0.0376792	0.0370002	0.0128899	-0.0170522	0.0456624	0.422401	0.016828	3.85106	3.86789	-0.00808501	-0.0256739	0.041903	0.0653544	0.0106413	0.463418	0.0220574	4.2559	4.27796	0.0226469	0.0302062	-0.00732279	0.0172467	0.0475101	0.39889	0.00991354	4.81112	4.82103	0.0247898
chr1	175398663	rs10489315	A	G	0.583361	0.88159	-0.0898352	-0.129605	0	-0.0148114	6.6535	6.63869	0.0122542	-0.0959911	0.060441	-0.0315495	-0.0192118	0.348257	0.00831156	4.71604	4.72435	0.0272927	-0.0254788	0.0136147	0.0207849	0.00534439	0.464376	-0.0141286	4.3456	4.33147	-0.0445805	0.0288744	-0.0783529	0.00457478	0.0188413	0.478432	0.000916958	4.45383	4.45475	0.156017	-0.0671587	-0.132788	-0.0205779	0.0690927	0.469267	-0.0898352	4.44256	4.35272	-0.112045
chr1	175399112	rs859448	C	T	0.479669	0.88159	-0.0626936	-0.0904477	0	-0.0356926	6.41076	6.37507	-0.0434003	-0.0267124	-0.0722036	0.00170183	-0.0378485	0.199204	-0.0426667	4.43365	4.39098	-0.0393076	-0.0548472	-0.0411897	-0.0643249	-0.0136642	0.346626	-0.0612523	4.43336	4.37211	-0.0968323	-0.0962048	-0.0478659	-0.0384011	-0.0269575	0.307374	-0.0626936	4.15036	4.08767	-0.0860672	-0.0471759	0.00226474	-0.0689104	-0.113579	0.313927	-0.0417707	4.11712	4.07535	-0.0367608
chr1	175401234	rs10798392	G	C	0.731554	0.88159	-0.0202337	-0.0291911	0	-0.0202337	7.40592	7.38569	-0.00475025	-0.0525961	-0.0426979	-0.00601816	0.00489378	0.206887	0.00651598	5.45806	5.46458	0.00274467	0.00886059	0.0089488	0.0252132	-0.0131874	0.447374	0.000562668	5.47342	5.47398	-0.000958443	0.00587559	0.000647068	-0.00254583	-0.00020504	0.489812	-0.00806007	5.30124	5.29318	-0.0128827	-0.0174952	-0.00933456	-0.00127125	0.000683308	0.445888	-0.00355368	5.41622	5.41267	-0.0028863
chr1	175401520	rs863517	A	G	0.704438	0.88159	0.0221344	0.0319332	0	0.010299	7.52376	7.53406	0.0222898	0.00133133	0.0117912	0.012969	0.00311375	0.328417	0.0221344	5.46771	5.48984	0.0186086	0.0232596	0.0247092	0.016767	0.0273275	0.354603	-0.0122579	5.36191	5.34965	0.0018425	0.0030241	-0.046155	-0.0138516	-0.00614929	0.432668	0.0136976	5.54792	5.56162	0.0131478	0.00097084	0.0162764	0.00408888	0.0340042	0.402368	0.0180386	5.75183	5.76987	0.00349283
chr1	177574615	rs61178347	GT	G	0.834572	0.88159	-0.016961	-0.0244696	0	-0.00540295	6.06617	6.06077	0.00145292	-0.00685596	-0.0421004	0.010376	0.0101128	0.454663	0.000508356	4.04134	4.04185	0.0172172	0.0423288	-0.0400224	-0.0227983	0.00581646	0.512575	-0.0128905	4.99844	4.98555	-0.00332737	0.0469546	-0.0298982	-0.0647917	-0.0133901	0.450198	-0.0070302	3.56017	3.55314	-0.00441694	-0.00236297	-0.0247302	0.0130758	-0.0167167	0.465665	0.0100728	3.80555	3.81562	0.0276437
chr1	177599664	rs16851585	C	G	0.842828	0.88159	0.0101092	0.0145845	0	0.00282326	7.00878	7.01161	0.0019784	0.0097909	-0.00502014	0.00731945	4.76837e-05	0.459776	0.00106564	5.14825	5.14931	0.0037775	-0.00191927	0.00357866	0.00674295	-0.00685167	0.483629	0.0101092	4.7553	4.76541	0.00995064	0.0294862	0.011724	-0.00150824	0.000893593	0.445707	-0.0045846	4.75837	4.75379	-0.0060935	0.00100946	-0.0171633	-2.43187e-05	-0.00065136	0.504105	-0.00761671	5.0162	5.00858	-0.0142684
chr1	191136701	rs72740408	G	A	0.818272	0.88159	0.0239667	0.0345766	0	0.00622025	5.81852	5.82474	-0.00246859	0.0103512	0.00404978	0.00879669	0.0103722	0.452378	0.00449209	3.60089	3.60538	0.00441623	-0.0179901	0.00982761	0.0119224	0.0142844	0.497558	0.0239667	3.29439	3.31836	0.0360436	0.0164328	0.0304546	0.0265489	0.0103536	0.445059	0.00469751	3.08852	3.09322	0.0072329	0.0212092	0.00836801	0.000413179	-0.0137358	0.43751	0.00603123	3.03873	3.04477	0.00915432
chr1	192657994	rs2296022	T	C	0.441628	0.88159	-0.0911423	-0.131491	0	-0.00940819	7.51746	7.50805	-0.117239	-0.00568533	0.017427	0.0518146	0.00664187	0.343797	-0.0123857	5.00484	4.99246	-0.065856	0.0390286	-0.0134578	-0.00140858	-0.0202346	0.451953	-0.000227356	5.2897	5.28947	0.0473518	-0.0683603	-0.013865	0.083581	-0.0498443	0.510884	-0.0436209	4.6345	4.59087	0.00801802	-0.070426	-0.00243187	-0.0740552	-0.0792093	0.333636	-0.0508147	4.77777	4.72695	-0.0417771
chr1	192658630	rs3818329	G	A	0.772048	0.88159	0.033068	0.047707	0	0.00989609	6.56799	6.57788	0.0110731	0.00570536	0.014926	0.00523376	0.0125422	0.386113	-0.00672455	4.4955	4.48877	-0.0101438	-0.012723	0.0608053	-0.0532517	-0.0183096	0.502302	0.033068	4.68361	4.71668	0.0367665	0.0367875	-0.0208745	0.0921907	0.0204697	0.368052	0.00745177	4.04033	4.04778	0.00938797	0.0066452	-0.00350642	0.0135341	0.011198	0.456296	0.00942159	4.14137	4.15079	0.00320196
chr1	196338817	rs147098666	G	T	0.728739	0.88159	0.0314337	0.0453492	0	0.0126458	6.13518	6.14782	0.00891113	0.01439	0.0226526	0.0158272	0.00144815	0.39291	0.0129202	4.08041	4.09333	0.0119181	0.0197887	0.00674057	0.00312328	0.0230303	0.474035	0.0307287	4.44997	4.4807	0.0367303	0.0339522	0.00645685	0.0360127	0.0404916	0.37111	0.016341	3.83674	3.85308	0.0423031	0.0237179	-0.0129135	0.0241616	0.00443578	0.424184	0.02914	4.08725	4.11639	0.00767231
chr1	196389158	rs79436252	A	G	0.629885	0.88159	0.0523427	0.0755145	0	0.0234205	6.07116	6.09458	0.00699329	0.0013876	0.0690622	0.0296865	0.00997305	0.30772	0.0246586	4.3299	4.35456	-0.000292778	0.0420208	0.0207138	0.0462747	0.0145764	0.421052	0.0221886	3.63685	3.65904	0.0193899	0.0364876	-0.00154972	0.0274458	0.0291693	0.454604	0.048058	3.94428	3.99234	0.0608532	0.0310259	0.0556941	0.052839	0.0398777	0.336674	0.0329021	4.21551	4.24841	-0.0120821
chr1	196402778	rs144520124	C	T	0.628393	0.88159	-0.169506	-0.244545	0	-0.0227937	5.32129	5.2985	-0.00247669	-0.00894737	-0.0779614	0.00957346	-0.0341563	0.38977	-0.169506	3.46187	3.29236	-0.0355167	-0.213929	-0.219441	-0.397683	0.0190394	0.166819	-0.049911	3.2319	3.18199	0.00602651	-0.0329061	-0.0477612	-0.0273752	-0.147539	0.446449	-0.0601997	2.80226	2.74206	-0.176463	-0.0618377	-0.0655048	-0.0261948	0.0290022	0.417201	-0.0427017	2.95039	2.90769	-0.0665541
chr1	196411028	rs187328863	C	T	0.775809	0.88159	0.049601	0.0715591	0	0.00357599	5.35162	5.3552	0.00791216	0.0070467	-0.0419321	0.0317335	0.0131197	0.480288	-0.0312488	2.94178	2.91053	-0.0350256	-0.0218441	-0.00163031	-0.0776386	-0.0201054	0.473377	-0.00477748	2.77661	2.77184	0.00297236	-0.0562263	-0.0321724	0.037868	0.0236709	0.459057	-0.00114365	2.5491	2.54795	-0.00657392	-0.00712037	0.0037713	0.00470495	-0.000500202	0.485167	-0.00277128	3.09274	3.08997	-0.0228102
chr1	196438677	rs146330454	CAGGCT	C	0.0500868	0.88159	-0.154572	-0.223001	0	-0.0494182	7.25593	7.20651	0.0269599	-0.138468	-0.128733	-0.0685387	0.0616884	0.0345988	-0.109887	5.43975	5.32987	-0.0229964	-0.0747962	0.00546885	-0.38234	-0.0747709	0.055414	-0.0283107	4.97413	4.94582	-0.0071907	-0.0363336	-0.0227771	-0.0794983	0.00424624	0.370058	-0.154572	5.42308	5.26851	-0.262201	-0.0376444	-0.162409	-0.0269752	-0.283631	0.0146985	-0.0595614	4.93266	4.8731	-0.0342097
chr1	196615191	rs4657825	A	G	0.0793508	0.88159	0.170449	0.245907	0	0.0525206	5.87042	5.92294	0.0401602	0.0307455	0.0590773	0.0723357	0.0602841	0.15483	0.107273	4.4151	4.52238	0.135545	0.129429	0.116262	0.0756564	0.0794721	0.139458	0.170449	3.50933	3.67978	0.181949	0.203868	0.160591	0.226701	0.0791388	0.143611	0.110066	3.76896	3.87902	0.132437	0.134767	0.149361	0.0551159	0.0786486	0.210795	0.101343	3.84757	3.94891	0.0918336
chr1	196629197	rs47219	A	T	0.753456	0.88159	0.0579138	0.083552	0	0.00814095	5.65451	5.66265	0.011344	0.00574589	0.0137777	0.017612	-0.00777483	0.450763	0.0295996	3.45694	3.48654	0.0108557	0.0532434	0.00276613	0.0504704	0.0306623	0.432412	0.0579138	3.96209	4.02	0.0776203	0.0456266	0.0348272	0.0861092	0.0453858	0.33444	0.0161421	3.43173	3.44787	0.016113	-0.0066452	0.0232191	0.0133896	0.0346341	0.446565	0.00808778	3.55493	3.56302	0.00742149
chr1	196640132	rs10801552	T	C	0.431723	0.88159	0.097104	0.140091	0	0.0430758	5.77197	5.81505	0.0615053	0.0595064	0.00782538	0.043292	0.0432501	0.210646	0.0592861	3.79254	3.85183	0.0667691	0.0708413	0.0732186	0.0343635	0.0512378	0.310322	0.0681013	3.78681	3.85492	0.0943327	0.0685265	0.0677993	0.0988083	0.0110397	0.296666	0.097104	3.49309	3.5902	0.0723527	0.0993335	0.0709305	0.146481	0.096422	0.255501	0.0673916	3.22255	3.28995	0.0466094
chr1	196644043	rs148553336	T	C	0.741741	0.88159	0.0472589	0.0681801	0	0.024946	4.93776	4.96271	0.0138502	0.0195837	0.0260654	0.0183482	0.0468826	0.392915	0.00119963	2.74874	2.74994	0.0112827	-0.00458694	0.0151434	-0.0206494	0.00480843	0.495294	0.0194604	1.96882	1.98828	0.0188621	0.0144913	0.0266652	0.0123872	0.0248961	0.419735	0.0290781	2.37778	2.40686	0.0535414	0.0231352	0.0434763	0.0226159	0.00262141	0.389572	0.0472589	2.5933	2.64056	0.0247784
chr1	196646066	rs576258	G	A	0.858166	0.88159	-0.0274843	-0.0396515	0	-0.0217085	4.89428	4.87257	-0.0169268	-0.0304117	-0.0307889	-0.0152407	-0.0151744	0.401636	-0.0192638	2.95548	2.93621	-0.00968766	-0.00385857	-0.0177629	-0.04688	-0.0181298	0.449033	-0.00790639	2.68172	2.67382	-0.013654	-0.00160241	-0.006773	-0.00702906	-0.0104735	0.506268	-0.0170044	2.75348	2.73647	-0.038332	-0.00583124	-0.00260878	-0.0111496	-0.0271003	0.496965	-0.0216228	3.0571	3.03547	-0.0240393
chr1	196647779	rs481595	T	C	0.540014	0.88159	0.0752096	0.108504	0	0.0384991	5.63671	5.67521	0.0365157	0.0451684	-0.00536728	0.0328593	0.0833192	0.254214	0.0409045	3.8327	3.87361	0.0365722	0.045233	0.0247521	0.0523043	0.045661	0.357249	0.0412512	3.82347	3.86472	0.0470471	0.0594063	0.0413089	0.00539684	0.0530968	0.38866	0.0547623	3.48095	3.53571	0.0156353	0.0390568	0.0660601	0.0521827	0.100877	0.35053	0.00692492	3.68767	3.69459	0.00516319
chr1	196649182	rs558103	G	A	0.861605	0.88159	-0.0292722	-0.0422309	0	-0.00502014	5.45585	5.45083	0.00421381	-0.0120754	-0.00203896	-0.0213408	0.00614071	0.46196	-0.0227559	3.25324	3.23048	-0.0283713	-0.0125632	-0.0128043	-0.0426254	-0.0174153	0.483439	-0.0214687	2.91023	2.88876	0.00633335	-0.0133796	-0.060287	-0.019609	-0.0204012	0.433378	-0.01972	3.03304	3.01332	-0.0328071	-0.0159464	-0.0150511	-0.0249004	-0.00989485	0.491666	-0.0292722	3.37094	3.34167	-0.0186081
chr1	196650372	rs505102	T	C	0.367858	0.88159	0.116612	0.168236	0	0.0382594	7.10803	7.14629	0.0228577	-0.00565863	0.101652	0.0379539	0.034492	0.0864456	-0.0320822	5.2627	5.23062	-0.0244021	-0.0340624	-0.11431	0.00201464	0.0103493	0.322832	0.0693219	4.94473	5.01406	0.0672965	0.0651684	0.0984387	0.0760908	0.0396152	0.195861	-0.0394307	4.92263	4.8832	0.00529575	-0.0188036	-0.0361028	-0.0160394	-0.131504	0.342865	-0.0118529	4.86291	4.85106	-0.00872564
chr1	196662874	rs11390840	C	CA	0.844542	0.88159	-0.0190535	-0.0274883	0	0.0130836	5.93808	5.95116	0.00865698	0.00993776	0.0224047	0.0143914	0.0100274	0.389651	-0.00181599	3.89955	3.89773	-0.00854135	-0.0324368	0.0261254	0.0122726	-0.00649977	0.516447	0.00276237	3.70159	3.70435	-0.0531621	0.0315232	0.014349	0.0340018	-0.0129001	0.490129	-0.000443268	3.55977	3.55933	-0.0158935	0.0124869	-0.019417	0.00908542	0.0115218	0.534853	-0.0190535	3.79955	3.78049	-0.0366864
chr1	196665976	rs529825	G	A	0.5488	0.88159	-0.0686378	-0.0990235	0	-0.039955	6.0262	5.98625	-0.0381465	-0.0147934	-0.0529838	-0.0395455	-0.054306	0.207257	-0.0389216	4.07724	4.03832	-0.065551	-0.0433514	-0.0276976	-0.0158226	-0.0421853	0.379692	0.0501624	4.0411	4.09126	0.148332	-0.00898409	0.00532198	0.0457473	0.0603948	0.356142	-0.0686379	3.56498	3.49635	-0.0978153	-0.0567806	-0.0672896	-0.0631928	-0.058111	0.321891	-0.0470865	3.72325	3.67616	-0.0304139
chr1	196671190	rs514591	A	G	0.506819	0.88159	0.112775	0.162699	0	0.0694656	5.23429	5.30376	0.0346365	0.064177	0.0830331	0.11694	0.0485415	0.154431	0.0881733	2.80689	2.89506	0.0752857	0.0758312	0.0849216	0.130952	0.0738766	0.300067	0.0616901	2.58513	2.64682	0.0479728	0.0976319	0.0841706	0.00577879	0.0728962	0.346717	0.112775	2.07078	2.18355	0.0646789	0.122233	0.131483	0.156779	0.088699	0.391003	0.0728193	2.54482	2.61764	0.0698447
chr1	196672942	rs551397	C	T	0.819839	0.88159	-0.0436936	-0.0630366	0	-0.0112983	6.11389	6.10259	0.0048008	0.00733137	-0.0322905	-0.0294809	-0.00685215	0.417331	-0.016029	3.97502	3.95899	-0.0216498	-0.0106587	-0.000170708	-0.0302646	-0.0174012	0.467716	-0.0101733	3.74325	3.73308	-0.00952959	-0.0143077	-0.0202773	-0.00145578	-0.00529623	0.464653	-0.0175075	3.43853	3.42102	-0.021189	-0.0266347	-0.00438333	-5.91278e-05	-0.0352712	0.465497	-0.014086	3.86664	3.85255	-0.014096
chr1	196673403	rs559350	T	C	0.497254	0.88159	-0.0998815	-0.144099	0	-0.0203751	6.41052	6.39014	-0.0279174	-0.0169449	-0.0332003	-0.00661182	-0.0172009	0.304743	-0.0364283	4.39399	4.35756	-0.0356064	-0.034884	-0.0305319	-0.0568771	-0.0242419	0.398173	-0.0419852	4.03172	3.98974	-0.0439172	-0.00709963	-0.0548184	-0.0324969	-0.0715938	0.409612	-0.0599883	3.76241	3.70243	-0.0771213	-0.0446863	-0.05477	-0.0782165	-0.0451472	0.35509	-0.0327041	4.15175	4.11905	-0.0220513
chr1	196677046	rs1329424	T	G	0.765819	0.88159	-0.0371565	-0.0536055	0	-0.0371565	5.66696	5.62981	-0.0174375	-0.0195622	-0.0727782	-0.0366702	-0.0393343	0.267062	-0.0126314	4.26968	4.25704	-0.0193	0.0175633	-0.0135517	-0.0352595	-0.012609	0.460465	-0.0165524	4.22971	4.21316	-0.0097239	-0.0378642	-0.0120845	-0.0315943	0.00850487	0.45001	-0.022181	3.6884	3.66621	-0.0269282	-0.0457242	-0.0191467	-0.0147736	-0.00433254	0.479938	-0.0255699	3.68179	3.65622	-0.00661111
chr1	196677131	rs572515	A	G	0.66182	0.88159	0.0516889	0.0745713	0	0.0239397	5.6364	5.66034	0.0341191	0.0468864	-0.00586128	0.0229187	0.0216355	0.333648	0.0333828	4.24899	4.28237	0.0411468	0.0375342	0.0325809	0.031364	0.0242882	0.376386	0.0111985	4.17809	4.18929	-0.0328395	0.0325084	0.00205278	0.0261559	0.0281148	0.478828	0.0516889	3.65925	3.71094	0.0641172	0.0759573	0.0728354	0.0373781	0.0081563	0.383549	0.0279032	3.66764	3.69555	0.0202508
chr1	196682994	rs33944729	T	TA	0.752483	0.88159	0.0343881	0.0496115	0	0.0343881	5.89406	5.92845	-0.00245571	0.0730977	0.0645394	0.0266175	0.0101414	0.251886	-0.0148961	3.26723	3.25233	0.0202672	-0.00994444	-0.0162647	-0.0658112	-0.00272727	0.454528	0.00463319	2.79298	2.79761	0.00886154	-0.0103035	0.0140827	0.0385294	-0.0280042	0.46563	-0.0109194	3.07723	3.06631	-0.0508583	0.0358665	-0.0379689	-0.0370066	0.0353701	0.497319	-0.00290933	2.90646	2.90355	0.00141168
chr1	196686150	rs1329422	C	G	0.701798	0.88159	0.0606501	0.0874995	0	0.00126781	6.06683	6.0681	0.00604582	0.00963783	-0.0270505	0.0160084	0.00169754	0.493194	0.0423581	3.64758	3.68994	0.0271671	0.0417478	0.0380447	-0.00371313	0.108544	0.355553	0.0606501	3.84782	3.90847	0.0278857	0.0184286	0.0785017	0.088037	0.0903974	0.342356	0.0273094	3.57251	3.59982	0.0282228	0.0199356	0.0362625	0.031919	0.0202072	0.428704	-0.00268588	3.63996	3.63727	-0.0419209
chr1	196686583	rs2300430	T	C	0.676348	0.88159	0.0516505	0.074516	0	0.00835705	5.68233	5.69069	0.00472641	0.000163555	0.0182385	0.0178709	0.000785828	0.429754	0.0259515	3.5635	3.58945	0.0328326	0.0332718	0.0229652	0.0113957	0.0292921	0.407315	0.0131653	4.19877	4.21194	-0.0203691	0.0405178	0.0322437	0.00284815	0.0105858	0.447934	0.0516505	3.47525	3.52691	0.0703886	0.0231197	0.0329914	0.0541801	0.0775728	0.33826	0.0200632	3.72815	3.74821	0.00228024
chr1	196686613	rs10801553	A	C	0.127908	0.88159	-0.221847	-0.320057	0	-0.12769	5.68705	5.55936	-0.0402675	-0.142854	-0.117012	-0.223173	-0.115145	0.0176171	-0.16574	3.56186	3.39612	-0.122512	-0.183481	-0.222321	-0.127926	-0.172458	0.163757	-0.0387709	4.21678	4.178	-0.0183063	-0.0377345	-0.056531	-0.0482011	-0.0330815	0.395791	-0.221847	3.48569	3.26384	-0.291885	-0.178743	-0.24148	-0.205503	-0.191623	0.135645	-0.144034	3.73831	3.59427	-0.107034
chr1	196687075	rs1329421	A	T	0.664881	0.88159	0.0992399	0.143173	0	0.0503962	5.63778	5.68818	-0.0218215	0.194311	0.00793266	0.000644207	0.0709143	0.189743	0.0126063	4.10992	4.12253	-0.00479126	0.0186076	0.0342765	-0.00752211	0.0224609	0.462761	-0.0318053	4.66741	4.6356	-0.0527978	-0.0276699	0.0170784	-0.0528674	-0.0427699	0.393746	-0.00256634	3.744	3.74143	-0.0134559	0.0265956	-0.0343146	0.0294242	-0.021081	0.524827	0.0274018	3.83072	3.85812	0.0214176
chr1	196687934	rs570618	T	G	0.872925	0.88208	0.0108511	0.0156549	0	0.00747128	5.16946	5.17693	0.0118008	0.00763416	-0.00373793	0.0105057	0.0111537	0.444524	0.00564165	3.7774	3.78304	-0.00311756	0.0180314	-0.0070498	0.0153546	0.00498962	0.502134	-0.00641632	3.51498	3.50856	-0.0114632	-0.0146017	-0.00628281	-0.00614738	0.00641346	0.503637	-0.000137806	3.58751	3.58737	-0.000559807	-0.00370741	0.00342798	-0.0184479	0.0185981	0.535109	0.00257554	3.65594	3.65852	0.00852966
chr1	196688284	rs10922092	A	G	0.574413	0.88159	0.0661802	0.0954779	0	0.0484643	5.52165	5.57012	0.0357738	0.0376024	0.0622444	0.0575819	0.049119	0.213871	0.0514275	3.97704	4.02846	0.0861738	0.0398207	0.0303941	0.0537176	0.0470314	0.325363	0.0314534	3.91341	3.94486	0.0490677	0.0342734	0.0358734	0.00899029	0.0290623	0.410207	0.0661802	3.84535	3.91153	0.0681341	0.0344806	0.0830331	0.068387	0.0768664	0.336033	0.0423711	3.98045	4.02282	0.0380669
chr1	196688525	rs10801554	C	T	0.373084	0.88159	-0.118106	-0.170391	0	-0.0501802	5.85649	5.80631	-0.0494418	-0.0656767	-0.0488548	-0.0343981	-0.0525298	0.181708	-0.0562855	4.28933	4.23304	-0.089798	-0.0430059	-0.0381145	-0.0551453	-0.0553637	0.306255	-0.118106	4.55655	4.43844	-0.0649972	-0.143074	-0.138043	-0.140959	-0.103457	0.133001	-0.0586132	4.14124	4.08262	-0.0840712	-0.0286951	-0.0531664	-0.0556531	-0.07148	0.340054	-0.0332318	4.20674	4.17351	-0.0191603
chr1	196689149	rs7529589	T	C	0.696222	0.88159	-0.0519951	-0.0750131	0	0.00797071	6.26897	6.27694	0.00258827	-0.000909328	-0.0192623	0.0197844	0.0376525	0.418467	0.00443478	4.83568	4.84012	0.00109053	0.00557089	-0.00464106	0.00800371	0.0121498	0.473541	-0.0256555	5.79657	5.77091	-0.069211	0.0196586	0.00959778	-0.0160494	-0.0722733	0.318673	-0.0106271	4.22461	4.21398	0.00300312	-0.0235825	-0.0308099	-0.00108957	-0.000656605	0.466874	0.0136443	4.13744	4.15108	-0.000545502
chr1	196689367	rs482934	G	T	0.64069	0.88159	-0.0410336	-0.059199	0	-0.0317524	5.9427	5.91095	-0.0241742	-0.0384803	-0.0542436	-0.0133004	-0.0285635	0.280151	-0.0305	4.49788	4.46738	-0.0470743	-0.0262618	-0.0135217	-0.040463	-0.0251794	0.408994	-0.0291466	5.4608	5.43166	-0.0289068	-0.0332789	-0.0406108	-0.0298405	-0.0130959	0.331922	-0.0264874	3.9122	3.88571	-0.0466299	-0.0176883	-0.00799036	-0.0210454	-0.039083	0.423619	-0.0356113	3.79854	3.76292	-0.0397487
chr1	196689775	rs12029785	G	A	0.745761	0.88159	0.0458017	0.0660779	0	8.13484e-05	5.80485	5.80493	-0.00129795	-0.00937509	0.0155363	-0.00117588	-0.00328064	0.505198	0.0401403	4.23724	4.27738	0.0691133	0.012187	0.0243659	0.0856571	0.00937843	0.339279	-0.00499563	4.65454	4.64954	-0.0286098	0.0096035	0.00301933	-0.000461102	-0.00853014	0.484586	0.0458017	3.52258	3.56839	0.0252566	0.0272822	0.149343	0.0186903	0.00843668	0.378047	0.00956235	3.44155	3.45111	0.0266058
chr1	196691131	rs10801555	A	G	0.312871	0.88159	0.0909312	0.131186	0	0.0358551	6.84127	6.87713	0.0293031	0.0238104	0.0718732	0.0315633	0.0227256	0.134537	0.0580902	4.56417	4.62226	0.0508776	0.0489864	0.0562992	0.0860815	0.0482063	0.281748	0.0295125	4.33871	4.36822	0.042778	-2.52724e-05	0.0430713	0.0396686	0.0220699	0.406829	0.0779851	4.11356	4.19154	0.0901794	0.0668664	0.094203	0.0425358	0.0961406	0.242164	0.0517345	4.18563	4.23737	0.0339417
chr1	196691334	rs10801556	A	G	0.848682	0.88159	0.00979123	0.0141258	0	0.00122252	6.38972	6.39094	-0.00154448	-0.00780201	0.0161762	-0.00211382	0.00139666	0.48403	-0.0012711	4.33715	4.33588	-0.0061655	-0.0111051	-0.00238562	0.008425	0.00487566	0.508161	-0.00212312	3.95416	3.95203	-0.0132785	-0.000184059	-0.00434446	-0.000593662	0.00778508	0.528693	0.00473099	3.84313	3.84786	-0.00332618	0.00755644	0.00385928	-0.00126958	0.016835	0.500238	0.00799904	3.88426	3.89226	-0.00360632
chr1	196691865	rs528298	A	T	0.845688	0.88159	-0.0287425	-0.0414667	0	-0.0156105	5.41163	5.39602	-0.011868	-0.0101614	-0.0229063	-0.0173721	-0.0157447	0.411575	-0.00515442	3.77351	3.76836	-0.00144172	0.00229168	0.00333285	-0.005445	-0.0245099	0.508226	-0.0287425	3.40649	3.37774	-0.0119336	-0.0302901	-0.0291085	-0.0280986	-0.0442817	0.463586	-0.0133695	3.13319	3.11982	-0.0201328	0.000874042	-0.0394549	-0.0131447	0.00501108	0.476129	-0.0133031	3.22938	3.21608	-0.00253868
chr1	196692375	rs10922094	G	C	0.265297	0.88159	-0.369063	-0.532445	0	-0.146492	4.55234	4.40584	-0.0605125	-0.310696	-0.185868	-0.123692	-0.0516915	0.0814275	-0.369063	2.89503	2.52596	-0.350568	-0.475265	-0.236597	-0.458132	-0.324752	0.0817279	-0.0192692	3.08944	3.07017	0.0288033	-0.0716219	-0.0803895	-0.163071	0.189933	0.474027	-0.212904	2.15007	1.93717	-0.165482	-0.345283	-0.0733926	-0.358597	-0.121763	0.232223	-0.090029	2.64162	2.5516	-0.137448
chr1	196693886	rs3645	G	A	0.484593	0.88159	-0.119545	-0.172467	0	0.00100307	6.00528	6.00628	-0.00671291	0.00281572	0.00361776	-0.0017581	0.0070529	0.497946	-0.0481469	3.58914	3.541	-0.0223331	-0.0543888	-0.0468616	-0.0820672	-0.0350835	0.397057	-0.018509	3.86419	3.84568	-0.03457	0.0205574	-0.0291996	0.00332928	-0.0526621	0.441699	-0.067557	3.85624	3.78868	-0.048511	-0.0705533	-0.0603361	-0.0680211	-0.0903637	0.348612	-0.119545	4.39143	4.27189	-0.111857
chr1	196694783	rs514943	C	T	0.745568	0.88159	-0.162567	-0.234535	0	-0.025571	4.7604	4.73483	-0.0202227	-0.0242767	-0.0253115	-0.0149469	-0.043097	0.385184	-0.0595021	1.62722	1.56772	-0.0485406	-0.0372169	-0.034023	-0.109294	-0.0684363	0.416146	-0.162567	2.19116	2.02859	-0.132311	-0.172013	-0.148446	-0.18848	-0.171587	0.32007	-0.058814	1.7934	1.73458	-0.103561	-0.0524414	-0.0506814	-0.0409579	-0.0464282	0.438768	-0.0823014	2.23888	2.15657	-0.0775273
chr1	196694952	rs7546015	A	G	0.849531	0.88159	-0.0467174	-0.0673989	0	0.00801468	4.7566	4.76461	0.00947714	-0.0114136	0.0320439	0.00523519	0.0047307	0.451269	-0.00424744	1.57896	1.57471	-0.0181637	-0.018153	0.00937629	0.0205302	-0.014827	0.463326	-0.0467174	1.97213	1.92541	-0.0464759	-0.00751853	-0.0900538	-0.068789	-0.0207496	0.416291	-0.00267763	1.68327	1.68059	-0.0244409	-0.0201707	0.00939381	0.00180292	0.0200267	0.554424	-0.00717948	2.09062	2.08344	-0.0191286
chr1	196695125	rs12033127	T	G	0.781277	0.88159	0.0593042	0.0855578	0	0.0411106	4.66626	4.70737	0.020472	0.0592318	0.0859952	0.00830746	0.0315466	0.336205	0.0177929	1.54292	1.56072	-0.00780702	-0.0381541	-0.0102611	0.122049	0.0231373	0.501296	-0.00145485	1.68897	1.68751	0.0557018	-0.0432949	0.00544548	0.00687265	-0.0319994	0.548522	0.0593042	1.58982	1.64912	-0.0204473	0.0874512	0.0698954	0.0169978	0.142624	0.35219	0.0522047	1.976	2.02821	-0.00841498
chr1	196695352	rs10922097	C	T	0.596662	0.88159	-0.376168	-0.542696	0	-0.00852928	4.70016	4.69163	0.0181937	-0.0170655	-0.0154748	-0.011991	-0.0163088	0.4886	-0.015141	1.90723	1.89209	0.020942	-0.0467978	0.0269287	0.00614023	-0.0829182	0.489222	-0.092176	1.62943	1.53725	-0.0132407	-0.114846	-0.118243	-0.0706825	-0.143869	0.413999	-0.0625369	1.70847	1.64593	-0.0634151	-0.0837052	-0.163934	0.0474916	-0.0491217	0.528215	-0.0322124	2.03602	2.00381	-0.0577457
chr1	196695375	rs488380	C	T	0.788521	0.88159	-0.11255	-0.162375	0	-0.0299765	4.7118	4.68182	-0.0292354	-0.0404534	-0.0275784	-0.028748	-0.0238671	0.365646	-0.00457694	1.93251	1.92793	-0.00414085	-0.00488353	-0.0204773	-0.00570142	0.0123184	0.460762	-0.0471174	1.63836	1.59124	-0.00374794	-0.0437241	-0.0802019	-0.0385934	-0.0693196	0.405345	-0.0308886	1.71839	1.68751	0.0030576	-0.0486913	-0.0673258	-0.0744112	0.0329279	0.517822	-0.0182328	2.03386	2.01562	-0.0389051
chr1	196695446	rs579745	A	C	0.825191	0.88159	0.0529663	0.0764142	0	0.00759735	4.73632	4.74391	-0.00925302	0.01791	0.0121446	0.00572157	0.0114636	0.475514	-0.0130093	2.03224	2.01923	0.00827312	-0.0551243	0.00257349	-0.0225601	0.00179148	0.505983	0.0529663	1.65152	1.70449	0.0872136	0.0159636	0.0722294	0.0616168	0.0278082	0.41307	-0.0355369	1.75947	1.72394	-0.0313029	-0.040977	-0.0407864	-0.0196614	-0.0449569	0.474551	-0.0364769	2.04826	2.01178	-0.0547225
chr1	196695521	rs10922098	C	T	0.818696	0.88159	-0.0680203	-0.0981325	0	-0.0233061	4.77219	4.74889	-0.00335979	-0.028698	-0.0669475	-0.0060811	-0.0114441	0.407928	-0.0582986	2.05219	1.99389	-0.041826	-0.0398188	-0.108001	-0.0365324	-0.0653143	0.48222	-0.028283	1.67534	1.64705	-0.00249028	-0.0259428	-0.0374287	-0.0392072	-0.0363462	0.562603	-0.0680203	1.72939	1.66137	-0.0679077	-0.0861719	-0.0783505	-0.055141	-0.0525303	0.506273	-0.0660075	2.0116	1.94559	-0.0895691
chr1	196695663	rs485632	T	G	0.881613	0.887162	-0.0328853	-0.0474435	0	-0.000892925	4.8502	4.84931	0.00447559	0.00411415	-0.00987959	-0.0105276	0.00735283	0.496479	-0.00048542	2.08048	2.08	-0.00315285	0.0208526	-0.0162015	-0.0031364	-0.000788927	0.597469	0.00547013	1.7801	1.78557	0.0131221	0.00976348	-0.00897407	-0.0047363	0.0181755	0.54722	0.0028976	1.69214	1.69504	0.0213488	0.00694656	-0.0166768	0.00591731	-0.00304794	0.45477	0.00255637	1.98316	1.98572	-0.00773716
chr1	196695911	rs10922099	G	A	0.700337	0.88159	-0.128018	-0.18469	0	-0.0449077	4.93415	4.88925	-0.0562477	-0.0462914	-0.066813	-0.0266743	-0.028512	0.294708	-0.128018	2.14453	2.01651	-0.0856469	-0.240795	-0.0941696	-0.13493	-0.0845456	0.372974	-0.062741	2.14817	2.08543	-0.114629	-0.0623753	-0.0791037	-0.0278845	-0.0297132	0.514534	-0.107851	1.64824	1.54038	-0.0873212	-0.0361526	-0.323972	-0.0266669	-0.0651412	0.395811	-0.0710233	1.89832	1.82729	-0.0482061
chr1	196696078	rs10922100	A	G	0.723422	0.88159	0.0566643	0.0817492	0	0.0131797	4.93149	4.94466	0.00704241	0.015089	0.0203333	0.014276	0.00915766	0.429731	0.00948882	2.17285	2.18234	-0.0182564	0.0541232	0.0127304	0.0214648	-0.0226178	0.516397	0.0566642	2.3409	2.39756	0.0134562	0.0869288	0.0434806	0.0797176	0.0597379	0.463911	0.010135	1.65253	1.66267	-0.0135905	0.0132937	0.0370311	0.0213189	-0.00737846	0.414096	0.0154031	1.81905	1.83445	0.0100042
chr1	196696521	rs12038674	C	A	0.825697	0.88159	0.0551074	0.0795032	0	-0.00850248	5.01861	5.01011	0.0033536	-0.000295639	-0.00233459	-0.0214009	-0.0218348	0.450093	0.0334265	2.12173	2.15515	0.0229452	0.0644367	0.046659	-0.0139982	0.0470898	0.452629	0.00174766	2.64728	2.64902	-0.0319738	-0.0147529	0.00425005	-0.0155973	0.0668123	0.439655	0.027773	1.64346	1.67123	0.0228884	0.0613823	-0.024362	0.0548184	0.0241376	0.404926	0.0538605	1.68582	1.73969	0.0623485
chr1	196696914	rs76258507	T	C	0.88682	0.890873	-0.029428	-0.0424557	0	-0.00104761	4.74686	4.74581	-0.00452471	-0.00766993	0.0100927	-0.00819349	0.00505733	0.516588	-0.00583358	1.7647	1.75887	-0.0366099	0.0237296	-0.0184929	0.00948739	-0.00728202	0.469034	-0.0115498	2.37907	2.36752	-0.0110772	-0.0118105	-0.0357075	-0.0113735	0.0122199	0.483843	-0.000213516	1.3628	1.36259	0.0223974	-0.000354052	-0.0238709	-0.00331271	0.00407273	0.444319	-0.00585132	1.33525	1.3294	0.0108333
chr1	196697663	rs1089033	A	C	0.855406	0.88159	-0.0814543	-0.117514	0	-0.0519804	4.75661	4.70463	-0.009799	-0.0632386	-0.103481	-0.037179	-0.0462046	0.296748	-0.0741531	1.22151	1.14736	-0.0258106	-0.135139	-0.0564823	-0.0576901	-0.0956438	0.571721	-0.047932	1.91099	1.86306	-0.0447044	-0.0480227	-0.0636903	-0.0223937	-0.0608489	0.484993	-0.0814543	0.926372	0.844918	-0.102566	-0.0608926	-0.111677	-0.0725281	-0.0596071	0.549383	-0.0776116	1.3012	1.22359	-0.0404536
chr1	196697883	rs36137052	T	C	0.767003	0.88159	0.0266725	0.0384803	0	0.00632935	4.88426	4.89059	0.00565052	0.0119352	0.00894546	6.86646e-05	0.00504684	0.448893	0.0147614	1.46247	1.47723	0.0177138	0.00437534	0.0130124	0.0233101	0.0153956	0.423327	0.0121961	1.90504	1.91723	-0.007689	-0.0106192	0.0566293	-4.33922e-05	0.0227029	0.508308	0.0198148	1.25316	1.27297	0.0485293	-0.00505376	0.0315735	0.0249689	-0.000944018	0.456544	0.0072557	1.64787	1.65512	-1.54972e-05
chr1	196697958	rs28853072	A	T	0.526211	0.88159	0.130184	0.187816	0	0.0370193	4.90498	4.942	0.0171776	0.0392461	0.0793276	0.0240717	0.0252733	0.312191	0.12536	1.60324	1.7286	0.11827	0.0640408	0.118213	0.0861745	0.240102	0.365126	0.0907548	1.90397	1.99472	0.0943069	0.11489	0.0963638	0.0979338	0.0502799	0.34762	0.130184	1.46864	1.59882	0.124581	0.0408392	0.121295	0.0506985	0.313506	0.429211	0.116148	1.84437	1.96051	0.0890946
chr1	196698122	rs7539005	A	T	0.866011	0.88159	-0.0300488	-0.0433513	0	-0.0268964	5.06072	5.03383	-0.0135665	-0.0325403	-0.0330114	-0.0272965	-0.0280671	0.372968	-0.0300488	2.14532	2.11527	-0.0353303	-0.0134954	-0.0407391	-0.0245435	-0.0361359	0.518093	-0.0180919	2.18173	2.16363	-0.021174	-0.00602889	-0.00462818	-0.0390868	-0.0195417	0.472441	-0.0187719	2.04353	2.02476	-0.014815	-0.0112238	-0.00853658	-0.00061512	-0.0586691	0.492547	-0.0192724	2.34044	2.32117	-0.0205939
chr1	196698298	rs529899	A	T	0.8275	0.88159	-0.0403203	-0.0581698	0	-0.0118102	5.17746	5.16564	-0.0315051	-0.0119863	-0.0064249	-0.0157294	0.00659466	0.453017	0.000519085	2.6115	2.61202	-0.00946856	0.00488996	0.00276327	-0.0331352	0.0375459	0.494523	0.00544481	2.49175	2.4972	0.0167313	-0.0202999	-0.017791	0.00632429	0.0422595	0.430571	0.00380578	2.65426	2.65807	0.0136001	-0.0118272	0.0181706	-0.000448227	-0.000466347	0.450527	-0.0403203	2.83079	2.79047	-0.021904
chr1	196699157	rs10922102	C	T	0.865508	0.88159	-0.0302003	-0.0435699	0	0.00475187	5.84441	5.84917	0.00201893	-0.00282288	0.0351005	-0.00130081	-0.00923634	0.470653	-0.00781302	4.19904	4.19123	0.0270221	-0.0191355	-0.01793	-0.0180407	-0.0109811	0.502194	-0.0302003	3.81598	3.78578	0.00342536	-0.0523767	-0.0202038	-0.0623508	-0.0194957	0.454802	0.00102997	4.28446	4.28549	0.00421	0.0143113	0.0063467	-0.00671196	-0.0130062	0.4951	-0.00401492	4.12823	4.12422	-0.00669622
chr1	196699189	rs2860102	A	T	0.847548	0.88159	0.0144535	0.0208519	0	0.00789213	5.86601	5.8739	0.0144157	-0.00290251	0.018775	0.00279951	0.00637293	0.440151	0.00121384	4.21107	4.21229	0.0205379	-0.00663614	0.00593567	-0.00511742	-0.00865078	0.48835	0.0141406	3.8317	3.84584	-0.0321932	0.0283871	0.00442553	0.0678439	0.0022397	0.468827	0.00261936	4.28241	4.28503	0.0072093	-0.010222	0.0136843	-0.000181198	0.00260639	0.488085	-0.00152588	4.10436	4.10284	0.0228624
chr1	196699230	rs34813609	GT	G	0.781299	0.88159	-0.0575072	-0.0829653	0	-0.0200011	5.87181	5.85181	-0.028666	0.0124936	-0.0133858	-0.0239568	-0.0464907	0.349952	-0.0079988	4.21608	4.20808	0.0311339	-0.0257473	0.0324073	-0.0253677	-0.0524201	0.495089	-0.0575072	3.84568	3.78818	-0.101365	-0.151578	0.00600243	-0.0984921	0.0578976	0.375814	-0.00999446	4.23283	4.22283	-0.0329151	0.0188665	0.00805616	-0.0449455	0.000965595	0.488144	0.00212326	4.0459	4.04802	0.0168433
chr1	196700451	rs10801557	C	T	0.706217	0.88159	0.0562446	0.0811438	0	-0.0210436	7.04534	7.02429	-0.00289392	-0.0121593	-0.0467443	-0.00389242	-0.0395279	0.240033	-0.0141092	4.26025	4.24614	-0.0182359	0.00615931	-0.0262704	-0.0253956	-0.00680351	0.444601	-0.0123969	4.85688	4.84449	-0.0182104	-0.0154448	-0.00780725	0.00819254	-0.0287147	0.466232	-0.000434351	3.48571	3.48527	-0.0228622	0.052742	-0.0132089	-0.00883627	-0.0100064	0.50155	0.0562446	3.47994	3.53618	-0.00175667
chr1	196701627	rs4658046	C	T	0.0456883	0.88159	-0.193878	-0.279707	0	-0.0477367	6.80466	6.75692	-0.0125747	-0.0810046	0.0262032	-0.0615201	-0.109787	0.0773859	-0.0560917	4.50623	4.45014	-0.102601	-0.133375	-0.0281596	0.0353179	-0.051641	0.300106	-0.0727416	4.68683	4.61409	-0.0767565	-0.0884762	-0.0157356	-0.0688424	-0.113897	0.221843	-0.193878	4.28076	4.08688	-0.375334	-0.187154	-0.152219	-0.11089	-0.143795	0.0612841	-0.141405	4.61463	4.47322	-0.213724
chr1	196701709	rs10754199	A	G	0.770199	0.88159	-0.0340787	-0.0491652	0	0.00646877	6.87956	6.88603	-0.00156736	0.0185537	0.0245752	-0.00384808	-0.00536966	0.41783	0.00664225	4.63436	4.641	0.00435734	0.0211797	-0.00729609	0.00442219	0.0105481	0.472206	0.00129137	4.79213	4.79342	0.0135517	-0.0156503	0.0128989	0.012167	-0.0165105	0.496016	0.00599403	4.41151	4.41751	0.0368147	0.00395012	-0.00455904	-0.00411797	-0.00211763	0.487934	0.00620766	4.78874	4.79495	0.0263176
chr1	196701988	rs10922103	G	A	0.602032	0.88159	-0.097412	-0.140536	0	-0.00697832	6.8486	6.84162	-0.0137291	-0.0124912	0.00725174	-0.014986	-0.000936985	0.423763	-0.0283538	4.83863	4.81028	-0.0186853	-0.0241976	-0.0458498	-0.02492	-0.0281162	0.372253	-0.0124363	4.80096	4.78852	-0.032104	0.00219345	-0.00363636	-0.0127959	-0.0158386	0.465121	-0.0511714	4.56813	4.51696	-0.053278	-0.0489597	-0.0466962	-0.0407639	-0.0661593	0.313772	-0.097412	4.93706	4.83965	-0.0634875
chr1	196702087	rs28664709	G	A	0.779257	0.88159	0.0120442	0.0173762	0	0.00969515	6.75188	6.76157	-0.00444412	0.00382519	0.0339499	0.000727654	0.0144172	0.379268	0.00744314	4.823	4.83044	0.00419521	0.014936	0.00404835	0.0097208	0.00431538	0.452437	0.0120442	4.76838	4.78042	0.0187359	0.0168967	0.0215893	-0.00613308	0.00913238	0.428982	0.00966387	4.48885	4.49852	0.00647736	0.00498438	0.0107317	0.00222206	0.0239038	0.472507	0.00556316	4.83366	4.83922	0.0016408
chr1	196702536	rs58335053	AAAAC	A	0.766497	0.88159	0.0306781	0.0442592	0	0.00649385	6.41066	6.41715	-0.00614023	-0.00501728	0.0153265	-0.0203819	0.0486822	0.429649	0.021287	4.64597	4.66726	-0.0235386	0.0598273	0.0321817	-0.0103097	0.048274	0.403065	-8.0204e-05	4.70368	4.7036	0.0881147	-0.0407429	-0.00599003	-0.0558825	0.0140996	0.511972	0.00437298	4.06379	4.06816	0.0237265	-0.0111799	0.0166075	0.0101402	-0.0174294	0.475117	-0.0141435	4.29045	4.27631	-0.0445456
chr1	196702851	rs368465	T	C	0.746191	0.88159	0.0628406	0.0906598	0	0.00565367	6.23748	6.24313	-0.000771046	0.0113792	0.00702095	0.00175381	0.00888538	0.445488	0.0118235	4.39406	4.40588	0.00951028	0.00475884	0.00494671	0.0485134	-0.00861168	0.468891	0.0628406	4.54655	4.60939	0.0930514	0.0158129	0.0855999	0.0447521	0.0749865	0.257415	0.0169038	3.67815	3.69506	0.0131195	0.00607872	0.025327	0.00658131	0.0334127	0.430372	0.00438905	3.84385	3.84824	0.00299501
chr1	196702856	rs402056	G	A	0.693761	0.88159	-0.0628569	-0.0906833	0	-0.0232122	6.23167	6.20846	-0.019124	-0.0223436	-0.042429	-0.0203409	-0.0118237	0.297344	-0.0476386	4.38339	4.33575	-0.0482559	-0.034102	-0.0300808	-0.102485	-0.0232697	0.348273	-0.0108774	4.53792	4.52704	-0.00584984	0.000532627	0.0181327	-0.0357246	-0.0314779	0.4656	-0.0333958	3.66214	3.62874	-0.0388253	-0.0256217	-0.0436487	-0.0232544	-0.035629	0.417341	-0.0284009	3.82807	3.79967	-0.0183635
chr1	196703255	rs203688	G	A	0.830488	0.88159	-0.0317653	-0.0458277	0	-0.0197109	5.9629	5.94319	-0.0213852	-0.0266981	-0.0185971	0.00797463	-0.0398488	0.359403	0.00470309	3.92438	3.92909	-0.0112486	0.00599098	-0.0473623	0.0546396	0.0214958	0.497436	-0.0232617	4.20121	4.17795	0.0120044	-0.0787208	-0.0252349	-0.0248113	0.000453949	0.445868	-0.00440307	3.29446	3.29006	-0.0547092	0.0111783	0.0034399	0.0101728	0.00790286	0.476808	0.0138808	3.50586	3.51975	-0.00549889
chr1	196703324	rs12038333	G	A	0.729194	0.88159	-0.052513	-0.0757603	0	-0.052513	5.92853	5.87602	-0.0217652	-0.0329366	-0.0655932	-0.131092	-0.0111785	0.161845	-0.0228573	3.84247	3.81961	-0.0432053	0.00285006	-0.00167274	-0.000288725	-0.0719697	0.442479	-0.015825	4.12238	4.10656	0.0128233	0.0103016	-0.013057	-0.00933981	-0.0798531	0.446784	0.00906458	3.26994	3.27901	0.0490353	-0.019752	0.0217063	-0.0002985	-0.00536823	0.471699	-0.0175646	3.47206	3.45449	-0.016979
chr1	196703343	rs12045503	C	T	0.609746	0.88159	-0.167001	-0.240931	0	-0.000645637	5.91668	5.91603	-0.0150475	-0.0366526	0.0441837	-0.0032649	0.0075531	0.489415	-0.0591777	3.82633	3.76715	-0.180242	-0.0655436	-0.00593758	-0.00670719	-0.0374582	0.368693	-0.0282444	4.106	4.07775	0.00268412	0.000436544	0.0341437	0.00948811	-0.187974	0.446472	-0.0166997	3.25174	3.23504	-0.0053494	0.00686884	-0.0438604	-0.0152473	-0.0259104	0.486547	-0.0250131	3.46785	3.44284	-0.0215902
chr1	196704300	rs9970075	T	G	0.789803	0.88159	0.0554873	0.0800512	0	0.00224056	6.45261	6.45485	0.00539064	-0.0236754	0.0318613	-0.0147681	0.0123944	0.479211	0.00473604	4.10026	4.105	0.0102787	-0.0207915	-0.0115585	0.0527506	-0.00699902	0.483914	-0.00364714	4.18226	4.17861	-0.028657	0.0160279	0.0262957	-0.00179148	-0.0301108	0.507615	0.00956163	3.83445	3.84402	-0.024776	-0.0069766	-0.00942039	0.015456	0.0735252	0.476379	-0.0285868	4.41709	4.3885	-0.0703402
chr1	196704672	rs9970784	C	T	0.706326	0.88159	-0.0639196	-0.0922165	0	-0.00802126	6.41168	6.40365	-0.0063529	-0.0224509	-0.00276995	-0.00880051	0.000267982	0.431535	-0.00363655	4.16611	4.16247	-0.00707102	-0.00663471	0.00943661	0.000660896	-0.0145745	0.510155	-0.0639196	4.20715	4.14323	-0.0423627	-0.0554852	-0.176589	-0.0495811	0.00441933	0.332112	-0.0123801	4.08422	4.07184	-0.024086	0.00596952	0.00328159	0.00216699	-0.0492325	0.461917	-0.0328444	4.52365	4.4908	-0.0576148
chr1	196704863	rs1831282	A	C	0.405654	0.88159	-0.142512	-0.205601	0	0.00756206	6.24531	6.25287	0.0226669	-0.00106382	0.0135827	0.00738096	-0.00475645	0.428721	-0.0767975	4.00709	3.93029	-0.117824	-0.0216362	-0.0552089	-0.125682	-0.0636363	0.275485	-0.0270184	3.87038	3.84336	-0.00286722	-0.0542274	-0.025382	-0.0275936	-0.0250216	0.424767	-0.137542	4.07174	3.9342	-0.0667057	-0.0885467	-0.308146	-0.124202	-0.10011	0.173372	0.0152215	4.37705	4.39227	0.0439095
chr1	196705787	rs2019724	T	C	0.744787	0.88159	0.0238622	0.0344258	0	-0.020319	6.93811	6.91779	-0.000361919	0.00835323	-0.101131	0.00248814	-0.0109429	0.264342	-0.00172939	4.57201	4.57029	-0.00621319	0.000798225	-0.00709057	0.0020237	0.00183487	0.497069	0.0238622	4.43497	4.45883	0.049684	0.0244851	0.0299463	0.0083642	0.00683117	0.400221	0.000918293	4.62568	4.62659	-0.00215054	0.0075283	-0.00145674	0.00291777	-0.00224733	0.476416	0.00367298	4.86059	4.86427	0.0192251
chr1	196706441	rs6428357	A	G	0.395226	0.88159	-0.0577171	-0.0832682	0	-0.0577171	7.08027	7.02255	-0.0467238	0.0145955	-0.183958	-0.0390644	-0.0334353	0.0254706	0.0154881	4.8087	4.82419	-0.00427771	0.031208	0.0193033	0.0239167	0.00728989	0.42485	0.0157425	4.53687	4.55261	0.0316801	0.0349126	0.0121284	-0.0391011	0.0390925	0.447595	0.00374413	4.80084	4.80458	-0.0757842	0.0746841	-0.0550556	0.0349798	0.0398965	0.461794	-0.00967865	4.93589	4.92622	-0.00289249
chr1	196706731	rs6695321	A	G	0.812497	0.88159	0.015764	0.0227427	0	0.00761719	6.87337	6.88099	0.00933075	0.0117793	2.86102e-06	0.00530052	0.0116725	0.405183	0.0102547	4.61558	4.62583	0.0145893	0.0053854	0.0116472	0.00684404	0.0128074	0.435802	0.00542011	4.38049	4.38591	0.0201573	0.00787973	-0.00119352	0.000860214	-0.000603199	0.464602	0.015764	4.47046	4.48622	0.0254827	0.0148482	0.0138621	0.00669336	0.0179338	0.445772	0.0146061	4.49836	4.51297	0.0188427
chr1	196706973	rs402991	C	G	1.96711e-05	0.00106436	-0.243497	-0.351292	0	-0.205747	6.73879	6.53304	-0.16023	-0.299237	-0.174025	-0.208976	-0.186266	1.1808e-08	-0.0555293	4.33316	4.27763	-0.0254996	-0.0833254	-0.004879	-0.0691304	-0.0948119	0.341231	-0.0906227	4.17585	4.08522	-0.102897	-0.0965705	-0.154553	-0.0478497	-0.0512433	0.245655	-0.112724	4.15637	4.04365	-0.0721283	-0.068531	-0.218191	-0.0850892	-0.119682	0.21408	-0.084452	4.11588	4.03143	-0.13858
chr1	196706975	rs399469	A	T	0.0936933	0.88159	-0.142839	-0.206073	0	0.0901296	6.73845	6.82858	0.0442281	0.00908947	0.0302639	0.127343	0.239724	0.0035343	0.0602521	4.33301	4.39327	0.0751066	0.0324073	0.0589991	0.0579109	0.0768366	0.303838	-0.0651332	4.17646	4.11133	-0.111191	-0.0493569	-0.121552	-0.0332241	-0.0103421	0.330972	0.0769582	4.15168	4.22864	0.0287867	0.0267935	0.186659	0.0267901	0.115761	0.261109	-0.0192024	4.11707	4.09787	0.0211329
chr1	196707805	rs10733086	A	T	0.844813	0.88159	-0.037156	-0.0536047	0	0.00455914	5.86165	5.86621	0.00598717	0.00520849	-0.00621367	0.00976372	0.00804996	0.470978	0.000245428	3.18456	3.18481	0.0269206	-0.0163116	-0.0169494	0.00800586	-0.000438213	0.457837	0.00743122	3.37751	3.38494	0.0150683	-0.0109305	0.0163684	0.0234776	-0.00682759	0.472331	0.00447574	2.73517	2.73964	-0.0235472	0.00320244	0.00359607	0.00510716	0.0340202	0.473176	-0.000122595	3.05212	3.052	0.00552535
chr1	196708033	rs1410997	C	A	0.808994	0.88159	-0.0300477	-0.0433496	0	0.00603285	5.72707	5.73311	0.00105047	-0.00356913	0.0189714	0.0163994	-0.00268793	0.463654	0.00727558	3.12968	3.13696	0.000302792	0.0313025	0.0194464	-0.025403	0.0107293	0.432328	-0.0119462	3.31827	3.30633	0.00364017	-0.0285859	-0.0184801	0.0014286	-0.0177341	0.504241	0.00642972	2.62397	2.6304	0.00847578	-0.0103905	0.0242786	0.00229383	0.00749087	0.51368	0.0133023	3.03162	3.04492	0.0213571
chr1	196708712	rs6664705	G	A	0.871623	0.88159	-0.0210888	-0.0304248	0	-0.00973139	5.86219	5.85245	-0.00621891	-0.0158072	-0.0178084	0.000287533	-0.00910997	0.439942	-0.00905781	3.63276	3.6237	-0.00550032	0.00228238	-0.00422025	-0.0164948	-0.0213561	0.490146	-0.0103273	3.6877	3.67737	0.00414562	-0.0101805	-0.0110984	-0.0146813	-0.0198221	0.481718	-0.00914049	3.17925	3.17011	-0.00929737	-0.00644183	-0.0211649	-0.00309682	-0.00570154	0.469887	-0.0139012	3.50484	3.49094	-0.0050962
chr1	196708815	rs203685	C	A	0.621063	0.88159	-0.0752364	-0.108543	0	-0.020543	5.94079	5.92024	-0.028162	-0.00744629	-0.0153866	-0.0306478	-0.0210724	0.348299	-0.070967	3.79498	3.72401	-0.0659866	-0.0324237	-0.0557802	-0.126523	-0.0741212	0.333163	-0.0600953	3.79256	3.73247	-0.0678828	-0.0762517	-0.0652885	-0.0171628	-0.0738907	0.339044	-0.0752364	3.35475	3.27951	-0.0982749	-0.0517352	-0.0846646	-0.0679433	-0.0735641	0.352014	-0.039105	3.62362	3.58452	-0.0335698
chr1	196709302	rs203683	G	C	0.828489	0.88159	-0.0146416	-0.0211233	0	0.00128546	6.43027	6.43156	0.00210142	0.00119781	8.2016e-05	-0.000867844	0.00391388	0.478774	0.011483	4.74327	4.75475	0.0177832	-0.0126882	0.0416183	0.00875187	0.00194979	0.431043	0.00969705	4.48819	4.49789	-0.0246239	0.0182996	0.00870562	0.0227766	0.0233274	0.470012	-0.00469275	4.24659	4.2419	-0.00505066	0.0198112	-0.00798511	-0.0127006	-0.0175385	0.490377	0.000813484	4.40251	4.40333	-0.0469856
chr1	196709475	rs7522681	G	A	0.0841716	0.88159	-0.117015	-0.168817	0	-0.0591037	6.57041	6.51131	-0.0703955	-0.0739255	-0.0624347	-0.053421	-0.0353417	0.0604602	-0.0896852	4.95127	4.86158	-0.156755	-0.0697756	-0.0522313	-0.0780821	-0.0915818	0.15843	-0.0371619	4.60957	4.5724	0.0823088	-0.141539	-0.0345998	-0.0443635	-0.047616	0.351616	-0.0947164	4.46051	4.36579	-0.113173	-0.0460506	-0.124801	-0.112767	-0.0767903	0.193726	-0.0890228	4.5981	4.50908	-0.134283
chr1	196710065	rs203682	C	A	0.715839	0.88159	-0.0368123	-0.0531089	0	-0.00973177	6.77717	6.76743	-0.0117106	-0.016715	0.0051198	0.00925779	-0.0346108	0.394483	-0.0200869	5.04098	5.02089	-0.0425248	-0.0266609	-0.0188742	-0.0101323	-0.00224209	0.405496	-0.0181352	4.67642	4.65828	0.0255442	-0.0526223	-0.00957441	-0.073885	0.0198617	0.433665	-0.0205193	4.51491	4.49439	-0.0733871	0.0200672	0.00358391	-0.00612021	-0.0467401	0.428695	-0.0368123	4.58486	4.54805	-0.0259447
chr1	196710325	rs10737680	A	C	0.0365093	0.828407	0.0932371	0.134513	0	0.0932371	6.80559	6.89882	0.169407	0.0922957	0.155644	0.0339704	0.0148687	0.00180695	0.0549227	4.98526	5.04018	0.116427	0.0414786	0.0760884	-0.0502982	0.0909171	0.244278	0.0808259	4.46464	4.54546	0.12713	0.0311995	0.0450568	0.108521	0.0922222	0.204048	0.0328602	4.61176	4.64462	0.0564342	0.000985622	0.029129	0.0672393	0.0105128	0.345065	0.0596643	4.5961	4.65577	0.0495677
chr1	196710779	rs34845806	G	GT	0.673483	0.88159	-0.0518141	-0.0747519	0	-0.0401641	6.1681	6.12794	-0.0350461	0.0154433	-0.173163	0.0057683	-0.013823	0.195277	-0.0518141	4.53063	4.47882	-0.0774803	0.0115929	-0.0718555	-0.135899	0.0145717	0.331199	0.0188174	3.81702	3.83584	-0.000874519	-0.00584555	-0.0174131	0.0650787	0.0531416	0.428943	-0.0319703	4.4016	4.36963	-0.0209384	-0.0451765	-0.0262833	0.00486565	-0.072319	0.415192	0.0186181	4.47977	4.49839	0.00685263
chr1	196713216	rs7535263	G	A	0.669841	0.88159	-0.091545	-0.132071	0	-0.0284375	5.48144	5.453	-0.0170574	-0.05235	-0.00316095	-0.0284524	-0.0411668	0.335809	-0.0665573	3.11987	3.05332	-0.0428898	-0.0510943	-0.074182	-0.126238	-0.0383818	0.416187	-0.091545	3.6342	3.54265	-0.140667	-0.0844903	-0.0941057	-0.105242	-0.0332193	0.295968	-0.0663588	2.46141	2.39505	-0.087261	-0.0438979	-0.0699651	-0.0449018	-0.085768	0.371498	-0.0422057	2.78263	2.74043	-0.0341628
chr1	196713388	rs203679	C	A	0.274167	0.88159	0.189892	0.273956	0	-0.0227064	5.43372	5.41102	-0.0286846	0.0371327	-0.101469	0.0231061	-0.0436173	0.361417	0.142708	3.4351	3.57781	0.167138	0.0983908	0.120296	0.0305638	0.297153	0.204517	0.0645	3.80431	3.86881	0.022264	0.0701942	0.0238099	0.0737147	0.132517	0.339262	0.129004	2.73966	2.86867	0.217525	0.110124	0.127934	0.059061	0.130375	0.287116	0.189892	3.0099	3.19979	0.182408
chr1	196714236	rs203677	A	T	0.458092	0.88159	-0.0717795	-0.103556	0	-0.0717795	6.04414	5.97236	-0.0289774	-0.0407009	0.00113487	-0.183282	-0.107072	0.0764774	-0.0511959	4.2412	4.19001	-0.0151663	-0.0589075	-0.0533209	-0.060257	-0.0683279	0.365487	-0.0338781	3.91736	3.88348	-0.0116303	-0.041925	-0.0390332	-0.0335951	-0.0432072	0.409276	-0.0666164	3.92938	3.86276	-0.0334528	-0.0720511	-0.0366585	-0.049907	-0.141013	0.322919	-0.0567836	4.02839	3.97161	-0.0312312
chr1	196715183	rs6677089	A	C	0.832153	0.88159	0.0149535	0.0215734	0	-0.00622931	6.16905	6.16282	-0.0168209	-0.00993013	-0.00496435	-0.00748062	0.00804949	0.44414	0.0128918	4.09648	4.10938	0.00807667	0.0168567	0.023603	0.0101509	0.00577164	0.472115	0.0149535	4.12365	4.1386	0.0233021	0.0467553	0.00552464	-0.0117178	0.0109034	0.455021	-0.00298228	3.68126	3.67828	-0.00496721	-0.00893021	0.00450993	0.00226974	-0.00779366	0.49812	-0.00187039	3.80217	3.8003	-3.79086e-05
chr1	196715262	rs6688272	G	T	0.825708	0.88159	-0.026963	-0.0388994	0	-0.00203457	6.14061	6.13858	-0.00212431	-0.00688791	-0.0294647	-0.000332356	0.0286365	0.487558	-0.026963	4.13867	4.1117	-0.00585175	-0.0173688	-0.0296426	-0.0478723	-0.0340796	0.446556	-0.0143327	4.14973	4.13539	-0.0308485	-0.00879455	-0.0347457	0.0132785	-0.0105534	0.462114	-0.0173184	3.76825	3.75093	-0.00710177	-0.0165658	-0.0209651	-0.0233254	-0.0186338	0.460857	-0.0204924	3.91319	3.8927	-0.00367212
chr1	196715495	rs203674	G	T	0.791003	0.88159	-0.0420892	-0.0607218	0	-0.00156631	5.64838	5.64681	-0.00578213	-0.00265837	0.0126619	-0.00462294	-0.00743008	0.496109	-0.0180448	3.87657	3.85853	-0.00669265	-0.0138206	-0.0223079	-0.0450733	-0.00232935	0.465634	-0.036776	3.83607	3.79929	-0.0293319	-0.0163038	-0.0553513	-0.0539756	-0.0289173	0.40107	-0.00151615	3.58682	3.58531	-0.0194662	-0.00358176	-0.009372	0.00370955	0.0211296	0.53678	-0.0203589	3.83726	3.8169	-0.0139203
chr1	196717522	rs3753395	A	T	0.74735	0.88159	0.0437747	0.0631535	0	0.00929737	5.61762	5.62692	-0.00472879	0.018476	0.0238075	0.00111151	0.00782061	0.441678	0.00752316	3.48032	3.48785	-0.0179968	0.0125327	0.00408149	0.0251536	0.0138447	0.485993	0.0437747	4.07797	4.12174	0.015487	0.0677896	0.104744	0.0129018	0.017951	0.365291	0.00171547	3.03485	3.03656	-0.0366037	-0.0111334	-0.00455427	-0.0324697	0.0933385	0.511692	-0.0163399	3.14827	3.13193	-0.0221152
chr1	196718199	rs10465586	A	T	0.675376	0.88159	0.047672	0.0687762	0	-0.00914097	5.86228	5.85314	0.0211816	-0.0103803	-0.0713038	0.00959492	0.00520277	0.439262	0.0236545	3.83619	3.85984	0.0478523	-0.0330846	0.0337124	0.051976	0.0178165	0.422702	0.047672	3.97124	4.01891	0.0211172	0.0577354	0.0360897	0.0750775	0.0483403	0.359449	0.0263695	3.27971	3.30608	0.044667	0.0235534	0.0187328	0.00894785	0.0359466	0.414446	0.00830398	3.4729	3.4812	-0.0204227
chr1	196718600	rs10922104	A	G	0.808578	0.88159	-0.0296317	-0.0427495	0	-0.0166278	5.77671	5.76008	-0.0077939	-0.0163708	-0.0367217	-0.0168929	-0.00535965	0.3893	-0.0201022	4.02921	4.00911	-0.0145326	-0.016058	-0.0374389	-0.0209141	-0.0115676	0.470466	0.0137285	3.64236	3.65608	0.00595641	0.0391521	0.0238037	0.0195322	-0.0198019	0.468313	-0.0249496	3.39339	3.36844	-0.025717	-0.0462809	-0.0219841	-0.0248292	-0.00593662	0.492609	-0.0202942	3.48783	3.46753	-0.00770664
chr1	196719932	rs203672	T	C	0.837164	0.88159	-0.0264319	-0.0381332	0	-0.0216548	4.80598	4.78433	0.00446796	-0.0325093	-0.0334167	-0.0233464	-0.0234694	0.407289	0.00144019	2.75135	2.75279	0.0127485	0.0192261	-0.00847411	-0.0107281	-0.00557137	0.499553	-0.0264319	3.1318	3.10536	-0.0397654	-0.011399	-0.0348177	-0.026886	-0.0192916	0.478849	-0.00442104	2.29928	2.29486	0.0106411	-0.0148654	0.00299168	-0.00474525	-0.0161273	0.460006	-0.00402927	2.40151	2.39749	0.00015974
chr1	196721120	rs10922105	A	C	0.762306	0.88159	0.0335158	0.048353	0	0.0186812	4.86352	4.8822	0.0117064	0.0185575	0.0259962	0.0235181	0.013628	0.42367	0.0335158	2.69102	2.72454	0.0150721	0.0497159	0.0314035	0.0549157	0.0164716	0.402743	0.0193989	2.15854	2.17794	0.00637794	0.021699	0.0437944	-0.00347507	0.0285981	0.498441	0.0156682	2.31803	2.3337	0.0171213	0.0112791	0.0429648	0.0222318	-0.0152562	0.433089	0.0259741	2.52241	2.54838	0.0098567
chr1	196722334	rs10922106	A	G	0.828104	0.88159	0.0129793	0.0187251	0	0.00645342	5.52026	5.52671	0.0122781	0.0176964	0.00402546	-0.00355482	0.00182199	0.450433	-0.00425177	3.46164	3.45738	-0.00130939	-0.00748658	-0.0136242	-0.00713301	0.00829434	0.485487	-0.00636492	3.89423	3.88786	-0.00744081	0.00643158	0.00199938	-0.0167084	-0.0161064	0.474025	-0.00167146	2.72689	2.72522	0.00175595	-0.00558019	-0.0150149	-0.0180514	0.0285332	0.540222	0.00798106	2.84207	2.85005	-0.00308943
chr1	196723340	rs393955	C	A	0.708116	0.88159	-0.0258223	-0.0372536	0	-0.0195991	6.82482	6.80522	-0.0263128	-0.0216436	0.00183487	-0.0316181	-0.020256	0.278561	-0.0172918	4.59573	4.57843	-0.0243897	-0.0224543	0.00454569	-0.0260711	-0.0180898	0.443907	-0.0236723	5.19791	5.17423	-0.0308175	-0.00963163	-0.0177236	-0.0337839	-0.0264049	0.375856	-0.020165	4.1544	4.13424	-0.0325351	-0.0246043	-0.0288317	0.0081234	-0.0229774	0.44725	-0.0158885	4.4551	4.43921	0.00706625
chr1	196723542	rs381974	A	G	0	0	0.531718	0.767107	1	0.282154	7.20073	7.48288	0.171823	0.281287	0.16965	0.176126	0.611881	0	0.338771	4.79369	5.13246	0.492856	0.18628	0.248147	0.298099	0.468474	1.28017e-05	0.46389	5.14516	5.60905	0.435682	0.418229	0.697014	0.203958	0.564568	5.46785e-13	0.531718	4.45281	4.98453	0.354984	0.216599	0.713703	0.676174	0.697131	1.09052e-09	0.387232	4.80949	5.19672	0.280102
chr1	196724321	rs379489	A	G	0.712142	0.88159	0.054701	0.0789169	0	0.0121588	6.33294	6.3451	0.00026226	0.00266838	0.0202885	0.00354242	0.0340323	0.386384	0.00244737	3.92775	3.9302	-0.0130463	0.0106804	-0.00137901	0.0172889	-0.00130725	0.507097	-0.00227823	4.47943	4.47715	-0.0121517	-0.0466394	0.0772605	0.0463734	-0.0762339	0.477885	0.0144218	3.68349	3.69791	0.00861835	0.00399709	0.0259137	0.0365114	-0.00293159	0.443851	0.013586	3.88728	3.90086	0.00176573
chr1	196726031	rs3766405	C	T	0.735182	0.88159	-0.0535592	-0.0772696	0	-0.0366571	5.87807	5.84141	-0.0307741	-0.0745516	0.00529814	-0.100861	0.0176029	0.253423	-0.00489569	3.30935	3.30445	0.0218163	0.0229387	-0.0696781	0.0184419	-0.0179973	0.523288	0.0306201	3.47765	3.50827	0.00755644	0.0229976	0.066618	0.00377846	0.05215	0.409896	-0.0535592	3.0596	3.00604	0.0464966	-0.0344443	-0.234407	-0.00308561	-0.0423555	0.442169	0.0236087	3.05926	3.08287	0.0558271
chr1	196727803	rs1410996	G	A	0.314848	0.88159	0.102338	0.147642	0	0.102338	6.25423	6.35657	0.107076	0.158384	0.200734	0.00852299	0.0369706	0.00744921	-0.0178895	3.86395	3.84606	0.0172803	0.00614619	-0.0269997	-0.0811591	-0.00471544	0.442355	-0.0539203	3.81126	3.75734	-0.0321462	-0.0901794	-0.053766	-0.075789	-0.0177207	0.349716	0.00540366	3.35319	3.35859	0.00914526	0.00182366	0.0495605	-0.0248492	-0.00866199	0.494407	-0.0087297	3.43494	3.42621	-0.00549483
chr1	196729142	rs395544	A	G	0.746743	0.88159	0.0492565	0.0710621	0	0.00314131	5.9236	5.92674	0.00893545	0.00670147	-0.0035634	0.00185347	0.00177956	0.481164	0.0155775	4.1981	4.21368	0.0208976	-0.028203	0.0285454	0.0321608	0.0244865	0.445748	-0.0129282	3.47588	3.46295	-0.0151527	-0.0239899	-0.0117567	-0.0133133	-0.000428438	0.452936	0.0492565	3.53091	3.58017	0.0151064	0.0897131	0.0315509	0.0416641	0.0682478	0.397102	0.0192024	3.82738	3.84658	0.0177195
chr1	196729333	rs6689009	A	G	0.809391	0.88159	-0.0247674	-0.0357319	0	0.00169878	5.81114	5.81284	0.00336409	0.00290823	0.00644732	-0.00605917	0.00183344	0.485456	0.0167631	4.28772	4.30448	0.0229111	0.0375214	0.0165925	-0.00451899	0.0113096	0.413143	-0.0247674	3.43509	3.41032	-0.0538769	0.00540376	-0.0368879	-0.0475063	0.0090301	0.473237	0.001407	3.56796	3.56937	-0.0206013	0.00796628	0.0145421	0.00383639	0.00129151	0.484844	0.00881958	3.85537	3.86419	0.0192716
chr1	196729914	rs10801558	T	G	0.828751	0.88159	0.0372607	0.0537559	0	-0.00679626	5.55713	5.55033	0.00236273	-0.00287247	-0.0198598	-0.00818396	-0.00542784	0.46499	0.013056	4.17558	4.18864	0.0374956	0.0138319	0.0229621	-0.00546074	-0.00354862	0.4707	0.0372607	3.21874	3.256	0.0880308	0.031821	0.0405452	0.107668	-0.0817618	0.445723	0.00759406	3.42422	3.43182	0.0352044	-0.0144422	0.0141068	0.0128887	-0.00978732	0.502302	0.00113559	3.75011	3.75125	-0.0141428
chr1	196731784	rs7514261	G	A	0.831264	0.88159	-0.0523873	-0.0755789	0	0.00355215	5.44405	5.4476	0.00457335	0.00959682	0.0131879	-0.00571585	-0.00388145	0.466178	-0.0206516	3.47179	3.45114	0.00721955	-0.0256109	-0.00625253	-0.0207918	-0.0578222	0.462264	-0.0118269	2.6295	2.61767	-0.0311472	-0.00105739	-0.0325277	-0.0136166	0.0192142	0.47782	0.00211744	2.64059	2.6427	0.0150549	0.00685573	0.00657177	-0.0322833	0.0143881	0.429309	0.00667868	2.85769	2.86437	-0.00337338
chr1	196731921	rs380390	G	C	0.446282	0.88159	0.0988302	0.142582	0	0.0382367	5.31058	5.34881	0.0346937	0.0471196	0.0206885	0.0504098	0.0382719	0.283016	0.0988302	3.32326	3.42209	0.108122	0.017266	0.0731585	0.205674	0.0899301	0.289561	0.0531595	2.52445	2.57761	0.026212	0.0474722	0.0550723	0.0615906	0.0754504	0.36525	0.0909672	2.45404	2.54501	0.114017	0.0429082	0.0621412	0.155298	0.0804706	0.377277	0.0944121	2.69018	2.78459	0.0494678
chr1	196732154	rs7540032	C	T	0.784007	0.88159	0.0523518	0.0755277	0	-0.0120025	5.37651	5.36451	-0.00304413	-0.0163083	-0.00850868	0.0031786	-0.0353298	0.429548	-0.00559554	3.40309	3.39749	0.0111206	0.00699878	-0.0484529	0.021405	-0.0190492	0.471109	-0.015185	2.78975	2.77457	-0.0745945	-0.0239851	0.0232081	0.00994992	-0.0105035	0.539743	0.033178	2.49472	2.5279	0.0460928	0.0186811	-0.0211151	0.0488	0.0734313	0.434858	0.0523518	2.79778	2.85013	0.0874975
chr1	196732343	rs10922108	A	T	0.816238	0.88159	-0.0366229	-0.0528357	0	-0.00988016	5.55456	5.54468	0.00048542	-0.0276213	-0.00827169	-0.00117397	-0.0128193	0.43192	-0.0366229	3.5184	3.48177	-0.0429809	-0.0522783	-0.00847125	-0.0439546	-0.0354295	0.425836	-0.0287571	3.23285	3.2041	-0.0353558	-0.0134468	-0.03093	-0.0622053	-0.00184751	0.444521	-0.00507393	2.74805	2.74298	-0.0084331	-0.0242317	-0.0178125	-0.00914431	0.0342519	0.505831	-0.0274511	3.0225	2.99505	-0.0134122
chr1	196733680	rs1329428	C	T	0.825961	0.88159	-0.0210312	-0.0303416	0	-0.0111904	6.48742	6.47623	0.0132604	-0.0246229	0.00114727	-0.014019	-0.0317178	0.389659	-0.0142673	4.38903	4.37477	-0.0294394	-0.0176749	-0.0159173	-0.0059371	-0.00236797	0.459926	0.00107155	5.50958	5.51065	-0.0145102	0.0240483	0.00912762	-0.00689983	-0.00640821	0.484245	-0.0175874	4.14443	4.12685	-0.0251093	-0.0283661	-0.00326371	-0.029063	-0.0021348	0.428437	-0.000836563	4.53547	4.53463	-0.0180159
chr1	196734909	rs35253683	G	A	0.357628	0.88159	-0.108466	-0.156483	0	-0.0459754	5.61468	5.5687	-0.0318041	-0.0635791	-0.0342727	-0.0577588	-0.0424624	0.236884	-0.106232	3.88015	3.77392	-0.0898311	-0.149882	-0.0783396	-0.153243	-0.0598669	0.240612	-0.0967448	3.99907	3.90232	-0.102293	-0.0735836	-0.130107	-0.075038	-0.102702	0.248946	-0.10082	3.44541	3.34459	-0.0993638	-0.0750654	-0.169792	-0.0455315	-0.114347	0.309947	-0.071914	3.75911	3.6872	-0.0567105
chr1	196735074	rs10801559	G	A	0.569141	0.88159	-0.0831969	-0.120028	0	-0.0488879	5.5767	5.52781	-0.0376658	-0.0781908	-0.0184417	-0.0470409	-0.0631003	0.218062	-0.0782905	3.98955	3.91126	-0.128916	-0.0801575	-0.0452547	-0.0862889	-0.0508356	0.27157	-0.0413219	3.91425	3.87292	-0.0548632	-0.0488567	-0.00862575	-0.0289955	-0.065268	0.417917	-0.0473557	3.73933	3.69197	-0.0484245	-0.0111454	-0.128553	-0.0143039	-0.0343518	0.412837	-0.0543933	3.80111	3.74672	-0.00194025
chr1	196735313	rs2064456	A	G	0.582919	0.88159	0.10292	0.148482	0	0.0151484	5.5766	5.59175	0.00196791	0.0106912	0.0377259	0.0140562	0.011301	0.391164	0.0329852	4.18543	4.21841	0.043498	0.0356512	0.0366349	0.0171382	0.0320034	0.404883	0.10292	3.82792	3.93084	0.14803	0.162923	0.0357506	0.121902	0.0459919	0.245207	0.0362072	4.02456	4.06077	0.0414331	0.0454288	0.0392718	0.0318947	0.0230079	0.358314	0.019361	4.09362	4.11298	0.0268846
chr1	196735429	rs1329427	C	T	0.677039	0.88159	-0.0728424	-0.105089	0	0.00642242	5.72388	5.7303	0.00788927	0.0134811	-0.0138903	0.0123949	0.0122371	0.441412	-0.0172867	4.39547	4.37819	-0.0241094	0.00321054	-0.035625	-0.0109267	-0.0189829	0.436924	-0.0545999	3.90686	3.85226	-0.0185769	-0.0500064	-0.00452971	-0.159689	-0.0401969	0.382233	-0.060748	4.28292	4.22217	-0.000923157	-0.114313	-0.00797081	-0.0789971	-0.101536	0.325645	0.0106763	4.3398	4.35048	-0.0224638
chr1	196735502	rs10922109	C	A	0.817588	0.88159	-0.0241246	-0.0348044	0	-0.00344648	5.89176	5.88832	0.00637007	-0.0136933	-0.00473976	-0.0060277	0.000858307	0.471097	-0.0167513	4.5575	4.54075	-0.0171952	-0.0383329	-0.0120921	-0.00806427	-0.0080719	0.431202	-0.00964308	4.01411	4.00447	-0.0212927	0.00513029	-0.00254869	-0.009202	-0.0203023	0.461701	-0.0135228	4.50359	4.49007	-0.0124588	-0.0145106	0.011817	-0.0139704	-0.0384912	0.471539	0.000580692	4.56678	4.56736	-0.00282717
chr1	196735885	rs731557	C	A	0.403376	0.88159	-0.0573531	-0.082743	0	-0.0358563	6.55219	6.51633	-0.0170608	-0.0204535	-0.065773	-0.0303721	-0.0456223	0.179626	-0.046982	5.10462	5.05763	-0.0443091	-0.0562811	-0.0412478	-0.044868	-0.0482039	0.287715	-0.0476507	4.20129	4.15363	-0.0254807	-0.0262237	-0.0952463	-0.0637007	-0.0276022	0.349706	-0.040306	5.32182	5.28151	-0.0290985	-0.0369639	-0.0192356	-0.0680752	-0.0481567	0.284148	-0.0325333	5.47148	5.43895	-0.0579848
chr1	196741786	rs16840522	T	C	0.788279	0.88159	0.0253934	0.036635	0	-0.00484743	5.9904	5.98555	-0.00255871	-0.025475	-0.00599146	0.00316858	0.00661945	0.461928	0.0253934	3.62112	3.64651	0.0154121	0.0307803	0.0476005	0.000365496	0.0328088	0.41589	-0.00953007	3.53583	3.5263	-0.028815	-0.000717163	-0.0236745	-0.000631809	0.00618815	0.454549	0.00771394	3.47921	3.48692	0.00676918	-0.00378418	0.0101185	-0.0030334	0.0284996	0.483418	0.0118098	3.74552	3.75733	0.0235598
chr1	196747245	rs121913059	C	T	0.462742	0.88159	-0.108389	-0.156372	0	-0.0419605	5.81124	5.76928	-0.0357747	-0.0252547	-0.0801258	-0.0276794	-0.0409679	0.230393	-0.0564142	4.33679	4.28037	-0.086812	-0.0287194	-0.0580349	-0.056365	-0.0521398	0.32971	-0.0785774	3.79865	3.72007	-0.115834	-0.0115697	-0.0621538	-0.115019	-0.08831	0.324298	-0.0793381	3.95915	3.87981	-0.0666928	-0.0590854	-0.104367	-0.0600324	-0.106513	0.298316	-0.0613534	3.95345	3.89209	-0.0537233
chr1	196752801	rs371960809	A	T	0.710972	0.88159	0.0625826	0.0902876	0	-0.0042572	5.86016	5.8559	-0.00212049	-0.0134459	0.01195	-0.0131049	-0.00456476	0.476262	0.0113703	3.71894	3.73031	-0.0123875	-0.0143938	-0.00408125	0.0847607	0.00295353	0.471977	0.0256004	3.73641	3.76201	-0.0307662	0.166473	0.0296993	-0.00215769	-0.0352464	0.3947	0.036218	3.33567	3.37188	0.0140986	0.0282238	0.0050106	0.0703258	0.063431	0.382429	0.0625826	3.34774	3.41032	0.0468018
chr1	196846320	rs61818925	T	G	0.678436	0.88159	0.102767	0.148261	0	0.0217133	5.06827	5.08998	0.0112705	0.0313449	0.0177293	0.0341821	0.0140395	0.382578	0.0500007	3.41628	3.46628	0.0270121	0.01107	0.137277	0.0245943	0.05005	0.343512	0.0526852	2.50525	2.55794	0.00856626	0.0386186	-0.075928	0.25731	0.0348587	0.450153	0.0331428	2.59548	2.62863	-0.0222108	-0.0240834	0.159189	0.0360515	0.016768	0.470029	0.00360336	2.97484	2.97845	0.0417256
chr1	196852250	rs115094736	T	G	0.451077	0.88159	0.0860704	0.124173	0	0.0630988	5.59057	5.65366	0.0434704	0.0743332	0.0609703	0.0632176	0.0735025	0.140813	0.0770759	3.46858	3.54565	0.129464	0.0603223	0.0659597	0.0595746	0.0700591	0.324111	0.0402945	3.37692	3.41721	0.0297015	0.0511017	0.0485022	0.0454063	0.0267611	0.397832	0.0860704	3.08974	3.17581	0.0921829	0.111155	0.0766659	0.0865116	0.0638363	0.357182	0.0487782	3.37373	3.42251	0.035603
chr1	196853238	rs60642321	A	G	0.82515	0.88159	-0.0147456	-0.0212734	0	-0.00516491	6.69012	6.68496	-0.00674248	-0.00679541	-0.01086	-0.00664759	0.00522089	0.447262	-0.0147456	4.49421	4.47947	-0.0122118	-0.00923872	-0.00211096	-0.0147042	-0.0354624	0.464753	-0.00641499	5.05741	5.051	-0.0106111	0.00902986	-0.00627232	-0.0120082	-0.0122132	0.483517	-0.00973353	4.16385	4.15412	-0.0321884	0.00773525	-0.000927448	-0.00169992	-0.0215871	0.467289	-0.0105804	4.35069	4.34011	-0.0115762
chr1	196854483	rs7542235	A	G	0.759239	0.88159	-0.0482667	-0.0696341	0	-0.00508413	6.04769	6.04261	0.00841761	-0.000207901	-0.0466084	0.00684261	0.00613546	0.452161	-0.0179993	4.2483	4.2303	-0.0169249	-0.0138202	-0.0386181	-0.0118666	-0.00876665	0.436664	-0.0259172	4.52402	4.4981	-0.0496955	0.0110798	-0.0401602	-0.0312176	-0.0195928	0.394685	-0.0210023	3.77978	3.75878	0.0378718	-0.0240273	-0.0401273	-0.0723767	-0.00635195	0.430533	-0.0482667	3.75177	3.70351	-0.0263057
chr1	196855643	rs16840639	T	C	0.844785	0.88159	-0.0255808	-0.0369053	0	-0.00247574	6.46767	6.4652	-0.000441551	-0.000833035	-0.0105481	-0.000357151	-0.000198841	0.479282	-0.0109907	4.60959	4.5986	-0.00767279	-0.0130515	-0.0160451	-0.0173068	-0.00087738	0.468926	-0.00120916	4.82751	4.8263	-0.00409699	-0.0128031	-0.00560474	0.00664234	0.00981665	0.491644	-0.0010745	4.25024	4.24916	0.00119352	-0.0107565	-0.00926638	0.00778627	0.00567055	0.526107	-0.00468411	4.04879	4.0441	-0.00251722
chr1	196856157	rs7519758	C	T	0.753494	0.88159	0.0372092	0.0536815	0	-0.00684786	6.79444	6.7876	-0.000274658	-0.0210485	0.00720882	-0.0113649	-0.00875997	0.417592	-0.0177437	4.79556	4.77782	-0.0067606	-0.0175481	-0.0180187	-0.022552	-0.023839	0.416351	-0.0155506	5.27278	5.25723	-0.0266395	-0.00434971	-0.0511556	0.00695419	-0.00256252	0.406342	-0.00877991	4.54819	4.53941	-0.0184355	-0.0133152	0.00493813	-0.0163317	-0.00075531	0.467184	-0.00937061	4.41656	4.40719	-0.0151186
chr1	196982329	rs1412636	G	A	0.847871	0.88159	-0.0246858	-0.035614	0	0.000554085	5.75222	5.75277	-0.00397539	0.0024538	-0.00668955	0.00686598	0.00411558	0.482502	-0.00336452	3.83817	3.83481	6.48498e-05	0.00240994	0.00756454	-0.0208189	-0.00604296	0.513399	0.00555282	3.62106	3.62661	0.0116246	0.0120947	-0.00687432	-0.00127029	0.0121894	0.480821	0.000355768	3.48653	3.48689	0.012521	-0.00121593	0.0118456	-0.00565672	-0.0157151	0.500366	0.0055541	3.81443	3.81998	0.0172191
chr1	196987431	rs10801583	T	C	0.626505	0.88159	-0.159391	-0.229953	0	0.00779419	4.8763	4.88409	0.0163746	0.00878763	-0.00707293	0.0154448	0.0054369	0.446996	0.0067739	2.0378	2.04457	0.037477	-0.0183107	-0.00808644	0.00771439	0.0150752	0.50063	-0.159391	1.66106	1.50167	-0.180015	-0.217443	-0.211233	-0.20507	0.0168042	0.383499	0.0250205	1.36717	1.39219	-0.0407768	0.0441978	0.0917145	0.0277174	0.00224978	0.335795	0.099737	1.98631	2.08605	0.0869884
chr1	196989521	rs191281603	C	G	0.763043	0.88159	0.0227055	0.0327571	0	0.00338287	5.39599	5.39937	-0.00116682	0.00853682	0.0126891	-0.00631762	0.00317287	0.469182	0.0142944	2.28559	2.29988	0.0226555	0.00170612	0.00114703	0.0369673	0.00899601	0.521941	0.0070884	2.09658	2.10367	0.0177153	0.026382	-0.0245612	0.0236201	-0.00771427	0.421885	0.0104602	2.31129	2.32175	-0.00134873	0.00795507	0.00781548	0.0162778	0.0216014	0.424112	0.0063767	2.40504	2.41141	0.0131094
chr1	196998328	rs1332664	G	T	0.699382	0.88159	0.0251388	0.0362676	0	0.0171516	6.09493	6.11208	0.0200262	0.0443993	0.00466442	0.000944138	0.0157242	0.351143	0.0116653	4.40879	4.42046	0.0138173	0.0106039	0.0285177	0.00698376	-0.00159597	0.434212	0.0115423	5.04648	5.05802	-0.00149345	0.00242233	0.0269642	0.0142174	0.0156012	0.430121	0.0251388	3.8447	3.86984	0.0266612	0.0365758	0.027992	0.01717	0.0172951	0.445912	0.0225748	3.85753	3.88011	0.01369
chr1	197004053	rs12116643	T	C	0.233526	0.88159	0.126112	0.181942	0	0.101738	5.35928	5.46102	0.0888405	0.0658565	0.0642672	0.162469	0.127256	0.0593431	0.126112	3.38327	3.50939	0.0417299	0.126524	0.121835	0.253129	0.0873435	0.220754	0.10846	2.79804	2.90649	0.106894	0.15337	0.123263	0.093513	0.0652592	0.286985	0.0700889	2.69903	2.76911	0.135102	0.102077	0.0685709	0.0935471	-0.0488517	0.415282	0.0900404	2.80675	2.89679	0.0856874
chr1	200079286	rs540928376	C	G	0.464096	0.88159	-0.0876805	-0.126496	0	0.0552118	6.12702	6.18223	-0.000563621	-0.0130086	0.309604	0.00159168	-0.021564	0.108911	-0.00290508	4.44831	4.4454	-0.168169	0.0430894	-0.0549407	0.0926475	0.0728474	0.508015	0.01483	4.2783	4.29313	0.00375795	0.0437827	0.0530109	-0.0600572	0.0336556	0.42735	0.0552856	4.24413	4.29942	0.0923376	0.0528703	0.0377209	0.0623693	0.0311298	0.317446	0.0243391	4.27851	4.30285	0.0341969
chr1	200330573	rs5780019	TC	T	0.724637	0.88159	-0.0319773	-0.0461335	0	-0.0110146	6.92863	6.91762	0.0100622	-0.0106916	-0.0557828	-0.0166397	0.0179791	0.359985	-0.0211495	5.24784	5.2267	-0.0212636	-0.000213623	0.00147486	-0.0802865	-0.00545883	0.399552	0.0208721	5.24666	5.26753	-0.0347266	0.100537	0.00526857	0.00731373	0.0259676	0.393232	-0.0159668	4.56417	4.54821	-0.0269165	0.0331516	-0.0290694	-0.0596156	0.00261593	0.446143	-0.0319773	4.42601	4.39403	-0.0612245
chr1	200342782	rs2225986	T	A	0.000715815	0.03015	-0.127725	-0.184268	0	-0.127725	7.31664	7.18892	-0.334851	0.076899	-0.247129	-0.0648499	-0.0686922	1.00944e-06	-0.0678349	5.62646	5.55862	-0.21657	-0.181959	-0.0674982	0.128088	-0.00123549	0.136776	-0.055992	4.9723	4.91631	0.0214558	-0.0133734	-0.1092	-0.0385041	-0.140338	0.258356	-0.0612898	4.71671	4.65542	-0.0666895	-0.0243855	0.00771761	-0.0522432	-0.170848	0.278178	-0.0518748	4.8598	4.80793	-0.108724
chr1	200346404	rs10919908	G	A	0.797885	0.88159	-0.0338229	-0.0487961	0	-0.0136812	6.3599	6.34622	-0.0128503	-0.0206814	-0.0334306	0.00607538	-0.00751924	0.376854	-0.0129233	4.1763	4.16338	-0.00941372	-0.021616	-0.0130262	-0.00191307	-0.0186477	0.477178	-0.0156208	4.38457	4.36895	0.00825787	-0.0351539	-0.0186272	-0.0144105	-0.0181704	0.431188	-0.0149315	3.8213	3.80637	-0.0330369	0.00160551	-0.00831628	-0.016515	-0.0183949	0.440471	-0.0106867	3.98422	3.97354	-0.0109522
chr1	200349042	rs2808484	C	T	0.589169	0.88159	0.0707213	0.102029	0	-0.0113718	6.21542	6.20405	0.00210285	0.0169783	-0.0824714	-0.000749111	0.00728035	0.398438	0.0368419	4.15378	4.19063	0.0503202	0.0245228	0.0623889	0.0543928	-0.00741529	0.353754	0.0217281	3.86315	3.88488	0.0617068	0.0431461	0.00459909	-0.0395894	0.0387778	0.438958	0.0462038	4.01365	4.05985	0.0590282	-0.000353336	0.129131	-0.00214028	0.0453534	0.377342	0.0496337	4.45123	4.50087	0.111242
chr1	200350066	rs2808485	C	T	0.818602	0.88159	-0.0240549	-0.0347039	0	-0.0105064	6.58863	6.57813	0.00568914	0.00258589	-0.0317197	-0.0118051	-0.0172825	0.395602	-0.00138917	3.67254	3.67116	0.00395203	0.0168967	-0.00268698	-0.0330215	0.00791383	0.520288	0.00230174	3.6222	3.6245	-0.00366592	-0.0109129	0.0157118	0.00157833	0.00879741	0.483664	0.00360088	3.48297	3.48657	-0.00925994	0.00470924	0.0540192	-0.0247037	-0.00676036	0.492109	-0.0240549	4.06109	4.03704	0.019382
chr1	200355035	rs12086509	C	T	0.847798	0.88159	-0.0148265	-0.0213901	0	0.00151291	6.65286	6.65437	0.00143671	0.00970554	-0.0062995	0.0110831	-0.00836134	0.476089	0.00444927	4.5173	4.52175	0.00227308	-0.00128031	0.00267458	0.0164871	0.00209188	0.496679	0.00257444	5.06193	5.06451	0.000453949	0.00843143	-0.00340509	0.00548458	0.00190735	0.475457	0.00583668	4.02581	4.03165	-0.00237679	-9.39369e-05	0.00828886	0.0121632	0.0112021	0.465595	0.00646715	4.18505	4.19151	0.0211997
chr1	200357233	rs2790132	T	C	0.774356	0.88159	0.0396906	0.0572614	0	-0.00506964	6.44095	6.43588	-0.0150127	-0.00640011	-0.00425053	0.0115013	-0.0111861	0.446916	0.00719862	4.34718	4.35438	0.00572062	0.00387955	-0.0086832	0.0323582	0.00271797	0.481451	0.00635271	4.18509	4.19145	0.0293345	-0.00905085	0.00261259	-0.00712204	0.0159893	0.452234	0.00217552	3.82923	3.8314	0.00419879	0.0203867	-0.00296807	0.00461388	-0.0153537	0.462064	-0.000683355	4.11395	4.11326	-0.00108051
chr1	200357383	rs2808492	C	G	0.799478	0.88159	-0.0428386	-0.061803	0	-0.00583515	6.43116	6.42532	-0.00479031	-0.00909233	0.0227094	-0.0236635	-0.014339	0.448414	0.00932817	4.23939	4.24872	0.00456285	0.028605	0.0280156	-0.0069828	-0.00755978	0.43764	-0.00436926	4.11549	4.11112	-0.00927782	0.0108623	-0.00634098	-0.00519037	-0.0118995	0.519748	0.00350533	3.80776	3.81126	0.0123842	-0.00316525	0.00391531	0.00176167	0.00263071	0.462981	0.0101307	4.05676	4.06689	0.0170531
chr1	200363423	rs2790141	G	A	0.318099	0.88159	0.126513	0.18252	0	-0.0200708	6.3437	6.32363	-0.0232644	-0.0243888	-0.00337935	-0.0248499	-0.0244718	0.318165	0.041582	4.42086	4.46244	0.0477295	0.0162091	0.045814	0.0357165	0.0624409	0.350698	0.0277741	5.14645	5.17422	0.0141158	-0.0119848	0.0429626	0.0624576	0.0313196	0.356021	0.0525607	3.86955	3.92211	0.0660541	0.0371399	0.023715	0.0225105	0.113384	0.345552	0.0382458	3.96998	4.00823	0.0541935
chr1	200366947	rs2808510	C	T	0.497119	0.88159	-0.0706875	-0.10198	0	-0.0497751	6.01995	5.97018	-0.0166068	-0.0373998	-0.0052247	-0.020515	-0.169129	0.161104	-0.0378725	4.19828	4.16041	-0.0713716	-0.0206189	-0.0310812	-0.0220094	-0.0442815	0.406534	-0.0442549	4.80198	4.75773	-0.110283	-0.0420313	-0.0191922	-0.0188146	-0.0309534	0.320561	-0.0224238	4.08022	4.0578	-0.0285826	-0.01824	-0.0274484	-0.0200944	-0.0177536	0.422094	-0.0706875	4.60049	4.5298	-0.0743494
chr1	200366968	rs2808511	C	T	0.784004	0.88159	-0.0142708	-0.0205884	0	-0.0142708	6.0324	6.01813	-0.0145807	-0.0165901	-0.0132647	-0.00357199	-0.0233464	0.383108	0.00654807	4.20405	4.2106	0.00455332	0.00805473	-0.00930238	0.00224066	0.027194	0.465223	0.0134676	4.79355	4.80701	-0.0222812	0.0205326	0.0190101	0.0272012	0.0228753	0.429881	0.00490742	4.06538	4.07029	0.000760078	-0.00399017	0.0167675	0.00283003	0.00816965	0.479997	-0.0127799	4.59288	4.5801	-0.0215082
chr1	200373953	rs2808514	A	G	0.43218	0.88159	0.0980854	0.141507	0	-0.0308186	6.33308	6.30226	-0.0189266	-0.048758	-0.0451341	-0.0233011	-0.0179729	0.232635	-0.0289577	4.69163	4.66267	-0.0267291	-0.0466604	-0.0311728	-0.0324955	-0.00773048	0.372418	0.0980854	5.34319	5.44128	0.0342875	0.16288	0.0617819	0.0715647	0.159913	0.0714802	-0.00684938	4.41999	4.41314	0.0101056	0.00344372	-0.0208206	-0.018209	-0.00876665	0.481115	0.00124989	4.30017	4.30142	0.0126128
chr1	200377196	rs2808515	A	G	0.798675	0.88159	-0.0324989	-0.046886	0	0.0104814	7.21895	7.22943	0.00938702	0.00660229	0.0120239	0.0117149	0.0126786	0.346489	-0.0125957	4.60531	4.59272	-0.00143003	-0.0115142	-0.0402465	-0.0120773	0.00228977	0.446019	-0.00107479	4.68135	4.68028	-0.0103693	0.0014987	-0.0163822	0.0204391	-0.000560284	0.49038	-0.00662284	4.06403	4.05741	0.00425625	-0.00437117	0.00232649	0.0080533	-0.0433791	0.471404	-5.00679e-05	4.42716	4.42711	-0.00765705
chr1	200397329	rs6664603	C	T	0.619773	0.88159	-0.0998873	-0.144107	0	-0.020982	6.3151	6.29412	-0.0201583	-0.02317	-0.0245976	-0.0181241	-0.0188599	0.316282	-0.0308189	4.3092	4.27838	-0.0474315	-0.0132813	-0.0173035	-0.0289073	-0.0471711	0.42036	-0.0998873	4.79299	4.6931	-0.0590491	-0.10685	-0.115627	-0.0593829	-0.158528	0.153542	-0.0306439	3.82741	3.79677	-0.0670502	-0.033489	-0.027529	-0.0104532	-0.014698	0.424095	-0.0223322	4.06744	4.04511	-0.0129795
chr1	204974863	rs2246661	C	T	0.599	0.88159	0.0302691	0.043669	0	-0.0135433	7.83866	7.82512	-0.00781536	-0.0224676	-0.0237432	-0.00584316	-0.00784731	0.248451	-0.00968609	6.34884	6.33915	0.00109816	-0.0336471	-0.00181437	0.000893116	-0.0149603	0.414365	0.012075	5.31728	5.32935	0.0100226	0.00269413	0.0164375	0.0057807	0.0254402	0.421166	-0.0108339	6.733	6.72217	-0.00467062	-0.032763	-0.0266285	0.0120978	-0.00220537	0.377848	-0.0111323	6.36966	6.35853	-0.00611067
chr1	207205496	rs7543002	G	A	0.801838	0.88159	0.0127037	0.0183276	0	0.00861196	6.65536	6.66397	-0.0041852	-0.0154061	0.0206938	0.0142751	0.0276823	0.404674	-0.00491028	4.90206	4.89715	-0.00480413	-0.0253043	0.0173154	0.0054388	-0.0171971	0.468931	0.00400419	6.14039	6.1444	-0.00267887	0.00416231	0.00252104	0.00579023	0.0102262	0.45507	0.0044939	4.2594	4.2639	0.0280509	-0.00136232	-0.00670958	-0.00732422	0.00981474	0.457214	0.0127037	4.49499	4.50769	0.0203166
chr1	207205712	rs7554219	C	T	0.57406	0.88159	-0.0426448	-0.0615234	0	-0.0167097	6.44023	6.42352	-0.0132599	-0.00472975	-0.0335164	-0.00916576	-0.0228767	0.345919	-0.0312267	4.83653	4.8053	-0.0472212	-0.0348816	-0.0423818	-0.0200286	-0.0116205	0.381219	-0.0357622	5.77332	5.73756	-0.0244679	-0.0634155	-0.0508313	-0.0156746	-0.0244217	0.269467	-0.0397507	4.07565	4.0359	-0.0310531	-0.032537	-0.0854356	-0.0243886	-0.0253391	0.384365	-0.0255788	4.32813	4.30255	-0.0253501
chr1	207209118	rs11487877	G	A	0.799506	0.88159	-0.138514	-0.199834	0	-0.0337054	5.05002	5.01631	-0.016293	-0.0383186	-0.0456481	-0.0323405	-0.0359268	0.332515	-0.0860505	1.5352	1.44915	-0.0920665	-0.0890009	-0.0619737	-0.118482	-0.0687292	0.506268	-0.0423186	1.92145	1.87914	-0.0508868	-0.0288661	-0.0565445	-0.0491322	-0.0261636	0.473211	-0.11697	1.75426	1.63729	-0.102158	-0.132677	-0.10981	-0.0590889	-0.181117	0.480058	-0.138514	1.84772	1.7092	-0.187637
chr1	207228799	rs6700846	A	G	0.406225	0.88159	0.0593211	0.0855822	0	0.0262554	6.62015	6.64641	0.00872803	0.026031	0.0639076	0.0102086	0.0224018	0.226777	0.0542394	4.51826	4.5725	0.055377	0.0538783	0.0483561	0.0773864	0.0361991	0.301666	0.0417534	4.29137	4.33312	0.0633726	-0.000170231	0.075758	0.0266294	0.0431771	0.336946	0.032735	3.99744	4.03018	0.0269165	0.0194006	0.0739553	0.0224385	0.0209641	0.382038	0.0435587	4.26463	4.30819	0.0635414
chr1	207247703	rs7535029	A	G	0.80534	0.88159	-0.0205262	-0.0296131	0	-0.0108092	6.20631	6.1955	-0.0146813	-0.00242805	-0.00386906	-0.0225644	-0.0105033	0.407417	-0.00837846	3.96915	3.96077	-0.0306535	-0.0202076	0.00382948	0.00803804	-0.00289869	0.484891	-0.0201475	4.13039	4.11024	0.0023036	-0.0224681	-0.0127525	-0.0270176	-0.040803	0.421855	-0.0184987	3.53803	3.51953	-0.00164056	-0.027915	-0.00877094	-0.0282443	-0.0259228	0.449385	-0.0150388	3.63875	3.62371	-0.012162
chr1	207251382	rs7545125	A	G	0.792433	0.88159	-0.0259377	-0.0374203	0	-0.00755034	6.70426	6.69671	0.00118494	-0.0205278	-0.00513744	-0.00970459	-0.00356674	0.413851	-0.0182814	4.03497	4.01669	-0.00910091	-0.0385838	-0.0306656	0.0129399	-0.0259967	0.45317	0.018124	4.21064	4.22876	0.0319331	0.0416923	0.0255175	0.0129237	-0.0214467	0.43836	-0.0177071	3.87913	3.86142	-0.00189686	-0.026679	-0.0150671	-0.0295279	-0.0153644	0.458518	-0.0134125	4.19242	4.17901	-0.0132556
chr1	207274706	rs10864181	A	G	0.764364	0.88159	-0.151849	-0.219072	0	0.0112077	4.57216	4.58336	0.0147123	0.00798845	0.00873566	0.0230737	0.00152826	0.462823	0.0267568	2.41506	2.44182	0.0760198	-0.0258625	0.0334535	0.0437431	0.00642991	0.440774	-0.124498	1.80006	1.67556	-0.459921	-0.115024	-0.0134684	0.0305649	-0.0646408	0.43176	0.013068	1.71356	1.72663	0.0130417	-0.000513315	-0.00833702	0.0124385	0.0487102	0.477109	0.0200946	2.62823	2.64832	0.00423479
chr1	207282076	rs2017760	T	G	0.748091	0.88159	0.0389134	0.0561402	0	0.00800343	5.4604	5.4684	0.0283699	0.00481844	-0.00329924	-0.00383282	0.0139608	0.435837	0.0169783	3.35877	3.37575	0.0439773	0.0206299	0.0266111	-0.0116172	0.00529051	0.431469	0.00230069	3.97986	3.98216	0.0417378	-0.0664544	0.0104971	0.00213528	0.0235877	0.491325	0.0200711	3.03846	3.05853	0.0773349	0.0190647	-0.015274	0.00434637	0.0148835	0.429625	0.0389134	3.47819	3.5171	0.0266495
chr1	207283129	rs12095015	T	C	0.803671	0.88159	0.0376884	0.0543729	0	-0.00486126	6.06712	6.06226	-0.0117636	-0.00514173	0.000769615	-0.00492239	-0.00324821	0.465959	-0.0254415	3.79884	3.7734	-0.0147398	-0.00950265	-0.0208628	-0.0388012	-0.0433011	0.440651	0.0200876	4.56712	4.5872	0.0306554	0.0544491	0.040791	-0.0405955	0.0151381	0.403222	-0.0139088	3.25807	3.24417	-0.0193274	-0.0105193	-0.0216377	-0.00302649	-0.0150332	0.473445	-0.0211476	3.72653	3.70538	-0.00404286
chr1	207290401	rs5780383	AC	A	1.95646e-16	3.2004e-14	0.673037	0.970987	1	0.0564511	5.92164	5.97809	0.0170803	0.0852814	0.114441	0.0827451	-0.0172925	0.133166	0.491997	3.73873	4.23073	0.444166	0.534369	0.667323	0.607837	0.206291	7.28115e-05	0.673037	3.82572	4.49875	0.746926	0.626301	0.48421	0.847505	0.660242	4.10277e-09	0.323186	3.65144	3.97463	0.410352	0.239927	0.36955	0.473491	0.122609	0.00992729	0.178923	3.72046	3.89939	0.096854
chr1	207292359	rs2802231	A	C	0.814129	0.88159	0.0229395	0.0330948	0	0.00172329	5.80063	5.80235	0.00499535	0.00844765	-0.0106974	0.00781107	-0.00194025	0.474542	-0.00754824	2.39387	2.38633	0.0124154	0.0158064	0.0042634	-0.0405476	-0.0296788	0.463464	0.0229395	2.42621	2.44915	0.0465908	0.0319917	-0.00987673	0.0200424	0.0259495	0.456417	0.0187182	2.46137	2.48009	-0.0205858	0.0217929	0.0468663	0.0161111	0.0294063	0.506405	-0.00205154	3.03535	3.0333	-0.00231338
chr1	207296325	rs1782467	G	C	0.807496	0.88159	-0.0324703	-0.0468448	0	0.0111037	6.47953	6.49063	0.00298119	0.00727892	0.0206342	0.0179958	0.00662851	0.392012	0.00371971	4.44115	4.44487	0.00727558	0.0186319	-0.00678825	0.0116191	-0.0121398	0.465494	-0.0144435	4.40603	4.39158	-0.0219617	-0.0484943	0.0141311	-0.00145388	-0.0144386	0.443429	-0.0117669	4.23318	4.22142	0.000892639	-0.00718737	-0.00452042	0.000183105	-0.0482025	0.486953	-0.0324703	4.12635	4.09387	-0.0275435
chr1	207297115	rs1652333	G	A	3.535e-08	3.03234e-06	-0.340589	-0.491366	0	-0.159756	6.77129	6.61154	-0.262312	-0.0634351	-0.145837	-0.115035	-0.212163	3.78474e-06	-0.282146	5.06272	4.78057	-0.185829	-0.173425	-0.272979	-0.472944	-0.305555	0.00068558	-0.00707006	4.77725	4.77018	-0.0363574	-0.024467	0.0233812	-0.0179853	0.0200782	0.459181	-0.340589	4.77253	4.43194	-0.358762	-0.497	-0.414805	-0.212649	-0.219727	0.000540098	-0.174137	4.57053	4.39639	-0.106959
chr1	207297879	rs2802233	G	A	0.806882	0.88159	0.0159055	0.0229468	0	-0.0077857	6.23121	6.22342	-0.00216961	-0.0146399	0.00976896	-0.0109124	-0.0209756	0.434619	0.0139556	4.24054	4.2545	0.0204329	0.00932407	0.0146546	0.0193486	0.00601769	0.441458	-0.00316954	4.12028	4.11712	-0.00589275	-0.0125589	-0.0156488	0.0057559	0.0124969	0.504626	0.00850401	3.91506	3.92356	0.034981	0.0173473	0.0137866	-0.0050869	-0.018508	0.470742	0.00215254	4.13564	4.13779	0.00270653
chr1	207298244	rs2802234	C	G	0.583255	0.88159	0.0689015	0.0994039	0	0.0689015	6.04822	6.11712	0.0300465	0.181656	0.0135984	0.0286856	0.0905209	0.0724688	-0.000508213	4.03523	4.03472	0.0149074	-0.0330451	0.0122175	-0.00495172	0.00833082	0.505954	0.0333944	3.83279	3.86619	0.0387287	0.0176761	0.053791	0.0298915	0.0268846	0.413535	0.020045	3.66559	3.68564	0.0283751	0.0218797	0.0318766	0.0378382	-0.0197446	0.462124	0.0138694	4.08424	4.09811	0.0264916
chr1	207298844	rs2802236	T	C	0.0663391	0.88159	0.245859	0.354699	0	0.0148784	6.16489	6.17977	0.00497103	0.0155067	0.0292888	0.00532198	0.0193033	0.375695	-0.00410662	4.49509	4.49099	-0.00149012	-0.0112996	-0.0167398	0.00455666	0.00443983	0.503831	0.0623218	4.4379	4.50022	0.0376863	0.161117	0.157539	-0.0348763	-0.0098567	0.25583	0.00242085	3.99965	4.00207	0.00176048	-0.013906	0.00765944	0.00931859	0.00727177	0.495216	-0.0176044	4.38558	4.36798	-0.0232148
chr1	207301020	rs77542432	T	A	0.0667606	0.88159	-0.258553	-0.373014	0	-0.0416507	6.01632	5.97467	-0.00970125	-0.0313292	-0.0686579	-0.0589805	-0.0395846	0.2071	-0.154381	4.44609	4.29171	-0.275837	-0.132745	-0.141926	-0.16062	-0.0607796	0.0971968	-0.0804	4.14041	4.06001	-0.177518	-0.0618587	-0.143373	-0.0526032	0.0333519	0.252642	-0.220668	4.06924	3.84858	-0.131329	-0.201112	-0.411196	-0.150005	-0.209699	0.0524327	-0.258553	4.2984	4.03984	-0.341021
chr1	207302251	rs971318	C	A	0.787706	0.88159	-0.0443653	-0.0640055	0	-0.0266157	5.91409	5.88748	-0.024353	-0.0113606	-0.0518675	-0.0155106	-0.0299869	0.308782	-0.00853958	3.69104	3.6825	-0.0202744	0.00261617	-0.00862384	-0.0182106	0.00179482	0.473197	-0.0313714	3.48063	3.44926	-0.0413854	-0.0336812	-0.0474586	-0.0108986	-0.023433	0.442107	-0.0244388	3.08925	3.06481	-0.00391221	-0.00278163	-0.0401833	-0.0161469	-0.05917	0.474402	-0.0197096	3.22287	3.20316	-0.018708
chr1	207302695	rs971317	G	T	0.651942	0.88159	0.0809072	0.116724	0	0.00753365	5.84804	5.85558	-0.00453234	0.0197802	-0.00149679	0.00602531	0.0178919	0.433633	0.0809073	3.56606	3.64697	0.0472991	0.0661952	0.0750866	0.142641	0.0733142	0.29014	0.0602103	3.66629	3.7265	0.0844302	0.0993848	0.0507972	0.0363336	0.0301056	0.340696	0.03809	3.0709	3.10899	0.00884175	0.0127115	0.109418	0.0295808	0.0298982	0.404337	0.0190689	3.28423	3.3033	0.00767803
chr1	207302796	rs2802238	A	G	0.500333	0.88159	0.0810504	0.116931	0	0.0338487	5.84408	5.87793	0.0255647	0.0248675	0.0643349	0.00895452	0.0455217	0.251803	0.0700672	3.52382	3.59389	0.0739639	0.0786569	0.0637159	0.045079	0.0889201	0.317801	0.0810503	3.72714	3.80819	0.128891	0.0538843	0.0719848	0.0740237	0.076468	0.262757	0.0630658	3.09555	3.15862	0.0262318	0.0512977	0.114665	0.0181317	0.105002	0.367792	0.0488102	3.3124	3.36121	0.0266564
chr1	207304148	rs2490260	C	T	0.483279	0.88159	-0.0526623	-0.0759756	0	-0.0323729	7.02376	6.99138	-0.0208998	-0.0314555	-0.0340281	-0.0540681	-0.0214133	0.144489	-0.0307508	5.10482	5.07407	-0.0458183	-0.0261898	-0.035183	-0.032968	-0.0135951	0.342965	-0.0526623	5.2792	5.22654	-0.0371966	-0.0738854	-0.0688953	-0.0415721	-0.0417619	0.245394	-0.0454226	4.70274	4.65731	-0.0337052	-0.0309539	-0.0325522	-0.0583863	-0.0715151	0.329402	-0.0200977	4.82862	4.80852	-0.0201058
chr1	207304499	rs2435297	A	G	0.747909	0.88159	0.0242897	0.0350426	0	0.0242897	7.00331	7.0276	0.0461321	0.0295019	0.0170054	0.00369596	0.0251131	0.205283	-0.0105008	4.7837	4.7732	-0.0221	0.00559854	-0.0215583	0.00616694	-0.0206113	0.467773	-0.000168705	4.91937	4.9192	0.0014081	0.00140285	0.00304079	0.00206709	-0.00876236	0.491442	0.00971623	4.4141	4.42382	-0.0115032	-0.00370693	0.0201516	0.0179262	0.0257134	0.453416	-0.000421524	4.54303	4.54261	-0.00416374
chr1	207305635	rs1572275	C	A	1.24482e-05	0.000694924	-0.158243	-0.228296	0	-0.144937	7.00005	6.85511	-0.200505	-0.109577	-0.257006	-0.0471454	-0.110454	2.34007e-06	-0.134352	4.96936	4.83501	-0.199155	-0.124389	-0.144249	-0.131581	-0.0723844	0.0590571	-0.103334	5.22668	5.12334	-0.125016	-0.22013	-0.0349407	-0.102597	-0.0339851	0.0832012	-0.158243	4.46539	4.30715	-0.207478	-0.185118	-0.140129	-0.10851	-0.149979	0.0869894	-0.151468	4.83046	4.67899	-0.1174
chr1	207309625	rs2802217	G	A	0.770105	0.88159	0.0209548	0.0302314	0	-0.00622511	7.11715	7.11092	0.0194817	-0.0148635	-0.0616946	0.013835	0.012116	0.417959	0.0209548	5.03205	5.05301	0.0209832	0.0266099	0.0234985	0.0218639	0.0118184	0.391215	-0.0103485	4.96864	4.95829	-0.0217509	-0.0167618	-0.000331402	-0.00248766	-0.0104108	0.461151	0.0109961	4.76469	4.77569	0.023828	0.0143733	0.0133343	0.00279903	0.000645637	0.449477	0.00740137	4.78017	4.78757	0.0190225
chr1	207310100	rs2564974	G	A	5.64112e-63	1.7252e-60	-0.463054	-0.668046	1	-0.463054	7.26392	6.80086	-0.427695	-0.626626	-0.575534	-0.259826	-0.42559	1.84836e-51	-0.256689	5.3269	5.07021	-0.403428	-0.189659	-0.285213	-0.107902	-0.297244	0.000392246	-0.459892	5.36748	4.90759	-0.543981	-0.447499	-0.458057	-0.475174	-0.374751	3.69493e-09	-0.334694	5.15415	4.81945	-0.327029	-0.207036	-0.354529	-0.314347	-0.470531	3.46584e-05	-0.254494	5.21234	4.95784	-0.200558
chr1	207310612	rs2564975	T	C	0.827396	0.88159	0.0138024	0.0199126	0	-0.00862579	6.66329	6.65466	-0.0217824	-0.0114799	0.00037241	-0.00282526	-0.00741386	0.408593	-0.000180817	4.71748	4.7173	-0.013226	0.0140924	-0.00448799	0.00767088	-0.00495338	0.49169	-0.0100417	4.57502	4.56498	0.00247049	-0.00643063	-0.019206	-0.028511	0.00146866	0.485205	0.00248175	4.62317	4.62565	0.000357628	-0.00490761	0.00689793	0.00340986	0.00665092	0.466267	0.00867853	4.61718	4.62586	0.00665474
chr1	207310816	rs2782841	T	C	0.605806	0.88159	0.0343509	0.0495579	0	0.0334895	6.48058	6.51407	0.0296674	0.0221648	0.0451179	0.0236621	0.0468354	0.192244	0.0212372	4.51304	4.53428	0.0190272	0.0178785	0.0277324	0.0207129	0.0208349	0.3979	0.0343509	4.29396	4.32831	0.0688312	0.0372219	0.0209556	0.0273924	0.0173535	0.388915	0.0162174	4.52235	4.53856	0.0160747	0.0220394	-0.00422478	0.026062	0.0211358	0.432949	0.0133945	4.49168	4.50507	0.0127521
chr1	207314659	rs1858001	G	C	0.358332	0.88159	-0.0809237	-0.116748	0	-0.0256505	6.56112	6.53547	-0.00861263	-0.036499	0.00581741	-0.0394888	-0.0494695	0.255469	-0.0474703	4.94388	4.89641	-0.047297	-0.0415726	-0.0504084	-0.0780516	-0.0200219	0.285076	-0.0569802	4.98298	4.926	-0.0928783	-0.0905871	-0.0405083	-0.052331	-0.00859642	0.244638	-0.0654214	4.63356	4.56814	-0.10357	-0.057024	-0.0646915	-0.0895538	-0.0122676	0.266927	-0.0809237	4.43612	4.35519	-0.0719924
chr1	207315658	rs57696910	TAC	T	0.846755	0.88159	-0.0129088	-0.0186235	0	0.00629139	6.41217	6.41846	-0.0132747	0.00337315	0.0514264	0.00303173	-0.0130997	0.428476	0.00608788	4.42628	4.43237	0.00737333	-0.0118589	0.00746298	0.00780773	0.0196543	0.454232	0.00226984	3.94505	3.94732	-0.00932241	0.0223818	-0.00120068	-0.0043149	0.0038054	0.500667	0.000539017	3.74842	3.74895	0.00372171	0.00441408	-0.0056653	-0.00228429	0.00250888	0.486783	0.00946479	3.95846	3.96793	-0.000852823
chr1	207316614	rs6671700	C	T	0.66471	0.88159	0.0720691	0.103974	0	-0.0245006	6.25843	6.23393	-0.0148787	-0.037828	-0.0584087	0.00622702	-0.0176144	0.287798	0.0123116	4.22447	4.23678	0.0412612	0.0477405	-0.0169091	0.0193925	-0.0299268	0.435859	-0.0273659	4.22334	4.19597	-0.0325451	-0.069448	-0.0131776	0.00995111	-0.03161	0.422607	0.0375218	4.0731	4.11062	0.135208	0.0447145	-0.032342	0.0392399	0.00078845	0.400338	-0.0236709	4.28996	4.26629	0.0185165
chr1	207316974	rs891378	A	G	0.430447	0.88159	-0.199695	-0.288099	0	0.0342695	6.25469	6.28896	0.0669665	0.0180583	0.0554895	0.0259624	0.00487089	0.213346	0.0192487	4.08188	4.10113	-0.000683069	0.0396042	0.0145309	0.0389099	0.00388145	0.426954	-0.0572794	4.44881	4.39153	-0.0933561	-0.0574546	-0.0419159	-0.102593	0.00892305	0.29675	0.018534	3.84325	3.86178	-0.00883245	0.0363259	0.0273881	0.00588489	0.0319035	0.441929	0.0329303	4.03174	4.06467	0.0191903
chr1	207318144	rs891376	T	C	1.82909e-11	2.25716e-09	0.340146	0.490727	0	0.12958	6.34178	6.47136	0.141995	0.309526	0.0375628	0.115915	0.0428996	0.000597703	0.181854	4.6864	4.86826	0.330062	0.159574	0.0129251	0.265069	0.141638	0.0190219	0.188666	4.42135	4.61001	0.0208535	0.241851	0.139972	0.304553	0.236101	0.0312069	0.33768	4.44828	4.78596	0.372353	0.385985	0.196147	0.339972	0.393943	0.000228897	0.334991	4.28873	4.62373	0.255103
chr1	207321071	rs2564978	T	C	0.212891	0.88159	0.0967899	0.139638	0	0.00684404	8.01268	8.01952	0.00423813	0.00344658	0.0126438	-0.00267267	0.0165644	0.353447	-0.0018672	6.04303	6.04117	0.000562191	-0.000624657	0.00284624	-0.00663471	-0.00548506	0.490228	0.0967899	6.59376	6.69055	0.0296798	0.154775	0.0587206	0.183166	0.0576086	0.00346084	-0.00363798	5.66459	5.66096	0.00156879	0.00341082	-0.0167513	-0.00151968	-0.00489855	0.481072	0.00468502	5.62047	5.62516	0.00223875
chr1	207321139	rs150046210	T	TTAGTTACTTCCCCTCCTTCCC	0.0768902	0.88159	-0.0679755	-0.0980679	0	-0.0128318	8.18496	8.17213	-0.0466032	0.050518	-0.089138	-0.00421524	0.0252795	0.221066	-0.0679755	6.19285	6.12487	-0.00112152	-0.0987897	-0.0396004	-0.200628	0.000261784	0.0742693	-0.0623204	6.79682	6.73449	-0.0808802	-0.0968957	-0.0539317	-0.0596046	-0.0202899	0.0331877	-0.0296841	5.83087	5.80119	-0.0280147	-0.0170021	-0.0486426	0.0116539	-0.0664148	0.292953	-0.0190422	5.78798	5.76894	-0.0554728
chr1	207323654	rs2782828	T	G	0.690122	0.88159	0.0309143	0.0445999	0	0.0220867	6.28208	6.30417	0.00884676	0.0228281	0.0136313	0.0247583	0.040369	0.305966	0.0260348	4.18099	4.20702	0.0622106	0.047174	-0.0241928	0.00866294	0.0363193	0.390833	0.0269381	3.96051	3.98745	0.041204	0.0218928	0.014231	0.0212369	0.0361257	0.434727	0.0286318	3.89925	3.92788	0.0184333	0.0564401	0.0411291	0.0342722	-0.00711584	0.426057	0.015859	3.81608	3.83194	-0.0462785
chr1	207326020	rs10634414	A	ATAAT	0.748603	0.88159	0.0799613	0.11536	0	-0.00656252	5.78316	5.7766	-0.000465393	0.00386286	-0.0355573	-0.0211802	0.0205274	0.453126	-0.0359324	4.23499	4.19906	0.0545888	-0.0802207	-0.0395031	-0.112452	-0.0020752	0.385117	-0.00282722	4.17067	4.16784	-0.0351477	-0.0538909	-0.0122623	0.0312009	0.055964	0.495414	0.0799613	3.66506	3.74503	0.0645623	0.0813384	0.177344	0.048017	0.0285447	0.282165	-0.00374813	3.93172	3.92797	0.017458
chr1	207326948	rs4844591	C	T	0.254452	0.88159	0.132903	0.191739	0	0.0195901	6.54671	6.5663	-0.00661421	0.0353427	0.0709596	-0.00100088	-0.000736713	0.302135	0.0755521	4.64851	4.72406	0.0410733	0.117934	0.0307689	0.0611024	0.126882	0.211906	0.0758073	4.38966	4.46547	0.0126619	0.0727367	0.0477266	0.148358	0.0975532	0.251324	0.0736724	4.0589	4.13257	0.0726175	0.0391459	0.134826	0.0552387	0.0665343	0.266865	0.132903	4.26147	4.39438	0.168446
chr1	207330376	rs925131	G	A	0.758478	0.88159	0.0200366	0.0289066	0	-0.00189219	6.27613	6.27423	0.000963211	-0.00875711	-0.0243716	0.011075	0.0116296	0.481687	0.0135329	4.7074	4.72093	0.0264702	0.000654221	0.00419855	0.004035	0.0323067	0.428125	0.0018589	4.51595	4.51781	-0.0643992	0.00727367	0.00826168	0.0441709	0.0139875	0.491495	0.0200366	3.87347	3.89351	0.0259829	0.0155139	0.0481985	0.0131862	-0.00269866	0.410636	0.00675044	4.03738	4.04413	-0.0082612
chr1	207339873	rs4844379	A	G	0.468659	0.88159	0.065011	0.0937911	0	0.0382697	6.21423	6.2525	0.0505872	0.0362182	0.0331464	0.0213642	0.0500326	0.188517	0.0474132	4.19704	4.24445	0.0437927	0.0393457	0.065659	0.0452337	0.0430346	0.348362	0.065011	3.65991	3.72492	0.0663896	0.0501955	0.0709629	0.0664606	0.0710466	0.325831	0.0519651	3.86613	3.9181	0.0460293	0.0618253	0.062989	0.0339179	0.055064	0.336707	0.0418604	4.13013	4.17199	0.0189772
chr1	207343154	rs2802227	T	C	0.476554	0.88159	0.13955	0.201328	0	0.0894662	4.57402	4.66348	0.0477948	0.0733409	0.079443	0.17132	0.0754318	0.164046	0.13955	1.78232	1.92187	0.140737	0.171996	0.121666	0.112467	0.150883	0.37415	0.102856	2.05398	2.15683	0.0851908	0.113429	0.110828	0.0720338	0.132796	0.371344	0.136358	1.18298	1.31934	0.110623	0.133725	0.161673	0.0918189	0.183951	0.394418	0.101736	1.77989	1.88163	0.0755084
chr1	207346177	rs1257728	G	A	0.362123	0.88159	0.0925938	0.133585	0	0.0568804	6.50999	6.56687	0.0255432	0.0625849	0.0263457	0.113869	0.0560594	0.0637813	-0.0127996	4.24635	4.23355	0.0149989	0.0102482	-0.0538506	-0.020793	-0.0146017	0.44314	-0.0570322	4.51866	4.46163	-0.013375	-0.0317931	-0.0472097	-0.0869598	-0.105824	0.296324	0.0925938	4.00944	4.10203	0.0436435	0.265467	0.0764048	0.0285764	0.0488775	0.22887	0.0314995	4.52373	4.55523	0.0107851
chr1	207347443	rs1257729	G	A	0.827403	0.88159	-0.0280422	-0.0404563	0	-0.0165902	6.14499	6.1284	-0.0145121	-0.017889	-0.017807	-0.0123138	-0.0204291	0.360044	-0.00709219	3.6362	3.6291	-0.00857186	-0.0132463	-0.00827909	-0.00933528	0.00397158	0.48159	-0.026583	3.59881	3.57222	-0.0276508	-0.0347228	-0.0157423	-0.0402093	-0.0145895	0.440552	-0.0258072	3.2664	3.24059	0.00706816	-0.0409927	-0.0494876	-0.0200167	-0.0256073	0.456246	-0.0118214	3.58903	3.57721	0.00188255
chr1	207348556	rs2490256	C	A	0.846637	0.88159	-0.0589316	-0.0850204	0	-0.00939236	4.67711	4.66772	-0.00479507	-0.0165853	-0.0174351	-0.00414228	-0.004004	0.469352	-0.0110151	1.56371	1.5527	-0.0153146	-0.0361748	-0.00211108	0.000409245	-0.00188446	0.478302	-0.0019086	1.23753	1.23562	0.0221604	-0.0121384	0.0181209	-0.0418593	0.0041734	0.557455	-0.0177974	1.36037	1.34257	-0.00443506	-0.0171549	-0.00251049	-0.0141898	-0.0506966	0.44651	-0.0145791	1.83818	1.8236	-0.0069313
chr1	207761504	rs4844390	A	G	0.748536	0.88159	0.0442809	0.0638838	0	0.0304159	5.7299	5.76031	0.0456042	0.00708532	0.0180998	0.0642934	0.0169969	0.290305	0.00599103	3.99491	4.0009	0.0132375	-0.0320027	0.0110378	-0.0118599	0.0495424	0.481115	-0.00711021	3.85991	3.8528	-0.0229423	0.0014379	0.0286393	0.0041914	-0.0468774	0.512058	-0.00365438	3.3159	3.31225	0.0344219	-0.0284286	-0.0292552	-0.00359464	0.0085845	0.509303	-0.00714703	3.50101	3.49386	0.0059607
chr1	207785725	rs11118580	T	C	0.795858	0.88159	0.0450128	0.0649397	0	0.00465851	6.06441	6.06907	0.00249624	0.00540161	-0.0308294	0.00957203	0.0366521	0.453971	-0.00112925	4.46906	4.46793	0.00934982	-0.0218267	0.00357676	0.0195427	-0.0162888	0.516844	0.0238157	3.51793	3.54175	0.0413477	0.031966	0.0128744	0.00894928	0.023941	0.43412	0.0133566	3.71192	3.72528	-0.00334382	0.0181363	0.0237112	0.0178795	0.0103998	0.453835	0.0133363	4.02982	4.04316	0.00795984
chr1	207807556	rs4844620	G	A	0.76755	0.88159	0.0156887	0.022634	0	0.0156887	6.68279	6.69848	0.00151396	0.00856447	0.0491223	0.00830746	0.0109353	0.321572	0.0122417	4.78932	4.80156	0.0159397	0.0250206	0.0157394	0.00479126	-0.000282288	0.447353	0.00216551	5.23468	5.23684	0.0129867	0.00367498	0.00906801	-0.0120249	-0.00287724	0.470913	-0.00882893	4.33217	4.32334	-0.00452185	0.0123034	-0.00227594	-0.0673227	0.0176725	0.47963	0.00467319	4.60338	4.60805	0.00253916
chr1	207854351	rs61821315	C	T	0.844176	0.88159	0.0145309	0.0209637	0	0.000914669	6.78616	6.78707	0.00324869	-0.000729084	0.00153828	-0.0004673	0.000982761	0.484424	0.00150042	4.68062	4.68212	0.0104213	0.00763607	-0.00119162	0.0227399	-0.0321035	0.506583	-0.00518198	4.49978	4.4946	0.0139265	-0.00640106	-0.00868559	-0.00769281	-0.0170569	0.486004	-0.00569925	4.29314	4.28744	0.00437784	0.00629091	-0.0448556	0.00858927	-0.00289869	0.475131	0.00797281	4.39622	4.40419	0.00353909
chr1	207856602	rs7550821	C	T	0.482868	0.88159	-0.104999	-0.151481	0	-0.0457738	5.9104	5.86463	-0.0505118	-0.0491538	-0.0451341	-0.0334458	-0.0506234	0.197545	-0.104999	3.71794	3.61294	-0.11356	-0.0586424	-0.113908	-0.138826	-0.100059	0.28675	-0.0303851	3.88117	3.85078	-0.0208492	-0.0282128	0.00540018	-0.0848784	-0.023385	0.452831	-0.0794447	3.30964	3.2302	-0.0795355	-0.105056	-0.039896	-0.0777738	-0.0949616	0.368203	-0.064156	3.8579	3.79374	-0.0693345
chr1	207856958	rs4844621	A	G	0.431516	0.88159	0.0605951	0.0874203	0	0.0605951	6.08921	6.14981	0.0330858	0.0883441	0.0726423	0.0614047	0.0474987	0.0964482	0.0474053	3.90812	3.95553	0.0726035	-0.0547113	0.0807342	0.107467	0.0309334	0.342397	0.0246445	4.12261	4.14725	-0.0268841	0.0319729	0.0284145	0.0346975	0.0550218	0.40181	0.0458734	3.38945	3.43532	0.0623007	0.0215754	0.063046	0.0354071	0.0470376	0.354574	-0.040397	3.91737	3.87697	-0.0344229
chr1	207857511	rs7551724	C	T	0.631	0.88159	-0.0672864	-0.0970737	0	-0.0112852	6.8008	6.78952	-0.0116706	-0.0230179	-0.00250101	0.00187445	-0.021111	0.370276	0.0156714	4.39144	4.40712	-0.0067687	0.0245266	-0.00249147	0.00530243	0.0577884	0.415628	-0.0672864	5.00576	4.93848	-0.0424747	-0.0211272	-0.100883	-0.140468	-0.0314784	0.212537	0.0272926	3.75795	3.78524	0.0435042	0.00490475	0.0294645	-0.00839925	0.0669889	0.390714	0.000881433	4.14358	4.14447	-0.0146484
chr1	207857889	rs12141901	G	A	0.763528	0.88159	-0.0598442	-0.0863369	0	-0.00564966	6.66381	6.65816	0.00989342	0.00236225	-0.0179114	0.0029273	-0.0255198	0.445	-0.00712061	4.48737	4.48025	-0.016891	-0.000682831	-0.0206418	-0.000674248	0.00328684	0.490599	-0.0102734	4.93775	4.92748	0.0056076	-0.0188708	-0.0129542	-0.0132804	-0.011869	0.473206	-0.0162706	3.90131	3.88504	-0.0215621	-0.0088923	-0.00262856	-0.0206747	-0.0275955	0.454103	-0.0103974	4.22844	4.21804	0.00666761
chr1	207860361	rs61821318	C	T	0.656438	0.88159	-0.0793076	-0.114417	0	-0.020806	6.68097	6.66017	-0.0204024	-0.00845146	-0.00583076	-0.0391822	-0.0301633	0.279528	-0.0271617	4.35776	4.3306	-0.00992775	-0.0111194	-0.0172291	-0.0510287	-0.0465035	0.391039	-0.00533762	4.26751	4.26217	0.00385046	0.00270605	-0.00313044	-0.023581	-0.00653315	0.467775	-0.0199445	4.00487	3.98493	-0.0741148	-0.0260711	-0.0344653	-0.0344076	0.0693364	0.434902	-0.0265541	4.00317	3.97661	-0.024868
chr1	207860984	rs4844622	C	T	0.545041	0.88159	-0.0844157	-0.121786	0	-0.0299001	6.24449	6.21459	-0.0252762	-0.027698	-0.0234947	-0.0415711	-0.0314603	0.246046	-0.0844157	4.35092	4.26651	-0.0678353	-0.0318017	-0.215003	-0.0708284	-0.0366101	0.247752	-0.0335012	4.87255	4.83905	-0.00809431	-0.118816	-0.014586	0.0357227	-0.0617323	0.36242	-0.0469588	3.88836	3.8414	-0.0662699	-0.0551024	-0.0472126	-0.0289414	-0.0372679	0.376204	-0.0287133	3.83384	3.80513	-0.0396523
chr1	207863164	rs882198	C	T	0.542969	0.88159	-0.0549803	-0.0793198	0	-0.0308747	6.37248	6.3416	-0.0316806	-0.0324631	-0.0214319	-0.0373459	-0.0314522	0.229109	-0.0549803	4.25894	4.20396	-0.064662	-0.0575018	-0.0609727	-0.0712397	-0.0205255	0.311299	-0.0413902	4.56962	4.52823	-0.0531588	-0.0155902	-0.0511646	-0.0552449	-0.0317926	0.346131	-0.0472844	3.87424	3.82696	-0.0502501	-0.0392575	-0.0461876	-0.018121	-0.0826056	0.35774	-0.0370693	4.06309	4.02602	-0.0454564
chr1	207866126	rs1967689	G	C	0.49911	0.88159	0.0517916	0.0747194	0	0.0174046	6.39266	6.41007	0.0140071	0.0030489	0.015142	0.018271	0.0365539	0.338193	0.0517916	4.54149	4.59328	0.0604897	0.0540476	0.0322771	0.072957	0.0391865	0.309304	0.0503331	4.7804	4.83073	0.0356722	0.054718	0.0452409	0.0801015	0.035933	0.276213	0.0453844	4.19571	4.24109	0.036449	0.0452561	0.0647678	0.029768	0.0506811	0.344293	0.043064	4.35309	4.39616	0.045104
chr1	207889628	rs2745953	A	T	0.620899	0.88159	0.0654321	0.0943986	0	0.0272639	6.17787	6.20514	0.011302	0.0656786	0.00631857	0.00200319	0.0510173	0.267022	0.0323128	4.38033	4.41265	0.0700784	0.040544	0.0464478	-0.00443459	0.0089283	0.376834	0.0150655	4.78384	4.79891	-0.0107284	-0.00597382	0.0804	0.0190964	-0.00746679	0.423587	0.0202328	3.88498	3.90521	0.0160446	0.0338345	0.034708	0.0262508	-0.00967383	0.442509	0.0406563	3.95254	3.99319	0.0228696
chr1	210154595	rs12130989	G	A	0.641996	0.88159	-0.0625405	-0.0902268	0	-0.0218617	5.98217	5.9603	-0.0205135	-0.0109677	-0.0198336	-0.0204515	-0.0375423	0.331514	-0.0526109	3.95513	3.90252	-0.0782537	-0.0256531	-0.0449038	-0.0846772	-0.0295668	0.360346	-0.0113878	4.1983	4.18692	-0.0430269	0.00119066	0.0598569	-0.0321565	-0.0428033	0.455321	-0.0404224	3.81587	3.77545	-0.0733678	-0.0183835	-0.0436664	-0.0203009	-0.0463936	0.395742	-0.0348195	3.95632	3.9215	-0.0215228
chr1	210628219	rs4282879	G	T	0.788622	0.88159	0.0343368	0.0495375	0	0.000985336	6.30562	6.30661	-0.019218	0.00968361	-0.000822067	0.0124865	0.00279665	0.48252	-0.00206404	4.39926	4.39719	0.00383711	0.00367022	-0.0199513	-0.00664663	0.00877047	0.512301	-0.0319499	4.59469	4.56274	-0.0297046	-0.0388551	-0.0453434	-0.0520682	0.00622177	0.369013	0.000883961	3.89922	3.90011	0.00106835	-0.00527287	0.00829482	-0.00982428	0.0101538	0.482633	-0.00842047	3.87896	3.87054	-0.0162048
chr1	210628610	rs7533989	C	G	0.867961	0.88159	0.0321161	0.0463337	0	-0.000266933	6.18814	6.18787	0.00443506	0.00116825	0.000775337	-0.00652742	-0.00118589	0.495074	-0.00465703	4.28923	4.28457	-0.002846	-0.00177097	0.00769091	-0.020258	-0.00610113	0.488537	0.00574284	4.25575	4.2615	-0.0428796	0.035943	0.0457091	-0.022213	0.0121546	0.492491	-0.0105743	3.75985	3.74927	-0.0272203	0.00661373	0.00573063	-0.00417972	-0.0338161	0.483055	0.011458	3.87623	3.88769	0.00448012
chr1	210628909	rs7547973	A	G	0.704528	0.88159	0.0704314	0.101611	0	-0.00212984	6.20773	6.2056	-0.0113726	0.0471816	0.00751019	-0.0411692	-0.0127993	0.483767	0.0704314	4.16787	4.23831	0.0378258	0.102175	0.0289092	0.129507	0.05374	0.264268	0.0356162	4.25456	4.29018	0.0365329	0.0271597	0.0348697	0.0410566	0.0384622	0.394486	0.0455883	3.64846	3.69404	0.0701356	0.0891962	0.0606868	0.0283673	-0.0204444	0.35763	0.0213304	3.85767	3.879	0.0120497
chr1	212335663	rs2120770	A	C	0.235106	0.88159	0.101342	0.146206	0	0.068217	6.79942	6.86763	0.124513	0.0813932	0.022048	0.0374532	0.0756779	0.0182367	-0.0621255	4.32808	4.26595	-0.055068	-0.0724072	-0.0463676	-0.1091	-0.0276842	0.314768	0.0604928	4.25473	4.31522	-0.0715938	0.208046	0.0814672	0.0803275	0.00421715	0.307592	-0.035316	4.56358	4.52826	-0.0594573	0.0219908	-0.136638	-0.0467706	0.0442953	0.368224	0.0522512	4.52184	4.57409	-0.0434804
chr1	212337358	rs1470390	C	T	1.58763e-05	0.000872451	-0.355691	-0.513153	1	-0.0202423	6.03238	6.01213	-0.00392723	-0.0148792	-0.0108843	-0.0674024	-0.00411844	0.346237	-0.0519981	4.52708	4.47508	-0.0768533	-0.0365791	-0.0635772	-0.0536466	-0.0293345	0.305465	-0.355691	5.91472	5.55903	-0.297584	-0.298063	-0.457852	-0.412437	-0.312519	5.45063e-10	-0.0986097	4.25365	4.15504	-0.0475607	-0.184342	-0.100143	-0.0318546	-0.129148	0.20677	-0.0318269	3.87413	3.8423	-0.0538471
chr1	217541796	rs4846418	C	A	0.823532	0.88159	-0.0185571	-0.0267722	0	-0.000148106	6.22484	6.22469	-0.0179362	0.0284181	-0.00516653	-0.0141602	0.00810432	0.509346	0.00240946	4.82151	4.82392	0.00854254	-0.00170374	0.00580692	-0.00179338	0.00119495	0.481541	-0.0126181	4.68243	4.66981	-0.0202136	-0.0105019	-0.00896501	0.0013175	-0.0247273	0.447391	0.0132248	4.27052	4.28375	0.00365496	0.00636911	0.0085845	0.0557008	-0.00818539	0.447644	0.015377	4.29248	4.30786	-0.00141621
chr1	217542222	rs4846419	A	G	0.494863	0.88159	-0.142745	-0.205938	0	-0.0128338	6.70454	6.69171	0.0167842	-0.0118918	-0.00750685	-0.0422401	-0.0193143	0.357018	0.00890789	5.56972	5.57863	0.0398579	0.00908852	-0.00868654	-0.00608444	0.0103641	0.44337	0.00923386	4.89972	4.90896	0.00332356	0.0261216	0.0242815	0.00364685	-0.0112042	0.451327	-0.00183878	5.01963	5.01779	0.00641823	-0.0109096	-0.0094223	-0.00371695	0.00843668	0.51013	0.00206528	5.07354	5.0756	0.00781536
chr1	217542800	rs4846242	A	G	0.744126	0.88159	0.0268676	0.0387617	0	0.00898647	7.35039	7.35938	0.0119228	0.00601482	0.00606537	0.0108824	0.010047	0.36289	0.0139367	5.7675	5.78143	-0.0166001	0.0336385	0.0191941	0.0111713	0.0222797	0.391467	0.00952931	5.26487	5.2744	0.020721	0.00719786	0.0062604	-0.00380039	0.0172677	0.435827	0.00354853	5.29375	5.2973	0.000826359	-0.00530291	-0.00978661	0.0203476	0.0116582	0.483651	0.00713682	5.57806	5.5852	0.00412703
chr1	217543535	rs7533141	T	C	0.853969	0.88159	-0.00834608	-0.0120408	0	0.0033453	6.81208	6.81542	9.82285e-05	0.00209379	0.00160789	-0.00672817	0.0196547	0.461526	-0.00834608	4.42057	4.41222	-0.0131912	-0.00459814	-0.00544882	-0.00862646	-0.00986576	0.478997	-0.00514326	4.46809	4.46295	-0.000977039	-0.0131259	-0.0183787	0.00552702	0.00123835	0.477507	-0.00772042	4.06581	4.05809	-0.0164642	-0.00606108	0.00523543	-0.0161619	-0.00515032	0.465978	-0.00708466	4.36234	4.35525	-0.00750065
chr1	219010329	rs138128733	T	TG	0.82331	0.88159	-0.0444943	-0.0641917	0	0.00454426	5.16644	5.17099	0.00546217	0.0196538	-0.0141454	0.0132227	-0.001472	0.458519	-0.0108458	3.36361	3.35277	-0.0674331	0.0504203	-0.00335574	-0.0167577	-0.0171025	0.482895	-0.0312101	2.78992	2.75871	-0.0633426	-0.0462909	0.0387051	-0.0287442	-0.0563781	0.437281	-0.000464487	2.91512	2.91466	-0.141065	-0.00362086	0.0898411	0.0196702	0.0328524	0.520682	-0.0261297	3.05589	3.02976	-0.0422838
chr1	219030055	rs12087006	T	C	0.746448	0.88159	0.0325709	0.0469899	0	0.0156304	4.59273	4.60836	0.0113649	0.011776	0.0201321	0.0252213	0.00965786	0.423891	0.0077446	2.83267	2.84042	0.0129907	0.00108695	-0.00281501	0.0213892	0.00607109	0.433128	0.00875123	2.49886	2.50762	0.000136733	-0.00210667	0.0237293	0.0130987	0.00889802	0.44086	0.0325709	2.16769	2.20026	0.019456	0.0172069	0.0290431	0.0218279	0.0753205	0.370946	0.00836313	2.14261	2.15097	-0.0114617
chr1	219033984	rs71709114	CAA	C	0.688491	0.88159	0.0706704	0.101956	0	-0.0238684	5.85607	5.83221	0.00373554	-0.0146408	-0.0865221	-0.0303092	0.00839472	0.339725	0.0105225	4.68325	4.69377	0.0131655	-0.0059886	-0.0578651	0.0866942	0.0166063	0.440743	-0.00273061	3.3114	3.30867	0.0146613	-0.0424604	-0.0255604	0.0418458	-0.00213933	0.518915	0.0239429	3.52564	3.54959	0.00896215	0.0329075	0.130685	-0.000440836	-0.0523999	0.452194	0.0706704	3.57111	3.64178	0.0539505
chr1	219041795	rs6667536	G	A	0.784574	0.88159	0.0192997	0.0278436	0	0.004002	6.53599	6.53999	0.0189109	0.0602069	0.00344563	-0.0665898	0.00403643	0.452226	0.0175536	4.6498	4.66736	0.0228877	0.0200634	0.00614548	0.0417299	-0.00305843	0.41841	0.0150152	5.40038	5.4154	0.0156689	0.0120111	0.0395794	0.00423718	0.00357962	0.41553	0.00780992	4.63836	4.64617	0.0127926	0.0098896	0.0273175	-0.00774765	-0.00320244	0.449287	0.0113671	4.76348	4.77485	0.0102324
chr1	219049508	rs73111535	C	A	0.682774	0.88159	0.0731698	0.105562	0	0.00470953	5.67409	5.6788	0.000298023	-0.00109911	0.018507	0.00204325	0.00379848	0.466276	0.0199108	3.87485	3.89476	0.061516	-0.0115993	0.0382655	0.00865841	0.0027132	0.41443	0.0364186	4.29056	4.32698	0.0270436	0.0478835	0.0346317	-0.0118494	0.0843835	0.377673	0.0731698	3.68671	3.75988	0.0342698	0.0225298	0.0100214	0.0207269	0.278301	0.331165	0.0571289	3.49007	3.5472	0.0507903
chr1	219467047	rs2605092	T	A	0.788752	0.88159	0.0816745	0.117831	0	-0.00340176	5.77843	5.77503	0.00129175	0.00684166	-0.0158134	-0.00222921	-0.00709963	0.486986	-0.00789075	3.92745	3.91956	0.00965381	-0.00236559	-0.027976	-0.00536251	-0.0134034	0.493766	0.0816745	3.98843	4.07011	0.0350108	0.0937882	0.0964384	0.0577612	0.125374	0.262239	-0.0084774	2.96197	2.9535	-0.00199389	0.00174117	-0.0196149	-0.0131812	-0.00933814	0.53082	-0.0111457	3.09369	3.08254	0.0105307
chr1	219471154	rs2605101	T	A	0.772386	0.88159	0.0266871	0.0385013	0	0.00996551	6.47304	6.48301	-0.00644636	0.0227427	0.0232191	0.0120888	-0.0017767	0.403594	0.0266871	3.84594	3.87263	0.0196593	0.0318801	0.0208533	0.0455661	0.0154767	0.392111	-0.012465	4.42376	4.4113	0.00903511	-0.060585	-0.00103998	0.00692415	-0.0166593	0.467338	0.0151537	3.4674	3.48256	0.0374365	0.0180433	-0.00809693	0.015372	0.0130138	0.456243	0.0181542	3.2797	3.29785	0.0324728
chr1	219472881	rs2605105	C	A	0.717126	0.88159	-0.120386	-0.17368	0	-0.0167696	5.66654	5.64977	-0.00800133	-0.00953341	-0.0396752	-0.0149837	-0.0116544	0.398231	-0.0259543	2.77378	2.74783	-0.0237489	-0.0338366	-0.0509365	-0.0174191	-0.00383043	0.463697	-0.120386	3.2673	3.14692	-0.179946	-0.106147	-0.151806	-0.0952754	-0.0687563	0.30089	-0.0276974	2.46912	2.44142	-0.0679538	-0.00721478	-0.012758	-0.000811815	-0.0497488	0.482513	-0.0416984	2.9155	2.8738	-0.0224438
chr1	219477494	rs5781122	TC	T	0.426827	0.88159	-0.064129	-0.0925186	0	-0.064129	6.84181	6.77768	-0.0606556	-0.0217004	0.00525188	-0.197437	-0.0461035	0.028682	-0.0225627	4.92613	4.90357	-0.0349603	-0.00495577	0.00516081	-0.0590234	-0.0190349	0.392487	-0.0324167	4.96931	4.93689	0.0359058	-0.0392585	-0.0914598	-0.064537	-0.00273418	0.360071	0.0028842	4.30511	4.30799	-0.0680203	0.00448799	-0.0209408	0.0394225	0.0594716	0.472529	0.00520897	4.53382	4.53903	-0.000385761
chr1	219478667	rs2605108	A	G	0.326659	0.88159	0.0498014	0.0718483	0	0.0468218	6.69615	6.74297	0.0381904	0.0460067	0.0572543	0.0492201	0.0434375	0.0846623	0.0472304	4.61576	4.66299	0.0719194	0.0301371	0.0605197	0.0311351	0.0424409	0.32393	0.0362208	4.8365	4.87272	0.0361433	0.0242805	0.0324292	0.0591855	0.0290656	0.339986	0.0498014	4.0979	4.1477	0.0617991	0.0416975	0.0449643	0.0640497	0.0364966	0.328273	0.047836	4.21864	4.26648	0.0172009
chr1	219478691	rs2791552	A	C	0.428771	0.88159	0.0697908	0.100687	0	-0.0463182	6.68744	6.64112	-0.0151319	-0.11177	-0.00841093	-0.065238	-0.0310407	0.0962864	-0.010809	4.60098	4.59017	-0.0235872	-0.0111675	-0.0054059	-0.045352	0.0314674	0.463214	-0.048352	4.83424	4.78589	-0.0268354	-0.0535574	-0.00108528	-0.0578036	-0.102478	0.291608	-0.0543182	4.09358	4.03926	-0.0389829	-0.0399737	-0.0369251	-0.0414934	-0.114216	0.332727	0.0697908	4.21723	4.28702	0.251907
chr1	219479125	rs34927463	T	TG	0.683714	0.88159	-0.0310241	-0.0447583	0	-0.0310241	6.60543	6.5744	-0.0233316	-0.116889	-0.0360403	-0.00478268	0.0259237	0.203302	0.030475	4.42233	4.45281	0.0311027	0.053596	0.000836849	0.0931478	-0.0263085	0.397115	0.00274296	5.04334	5.04608	-0.0577679	0.116357	0.0282321	-0.0019002	-0.0712061	0.478146	-0.0185786	4.10676	4.08818	-0.0561681	0.0245056	-0.030683	0.00297928	-0.0335269	0.44412	0.0222954	4.21962	4.24191	0.00480843
chr1	219479347	rs1563350	G	A	0.698773	0.88159	-0.0263707	-0.0380449	0	0.0236518	6.58304	6.60669	0.0117049	0.0129776	0.0792108	0.0143046	6.10352e-05	0.253064	0.00925407	4.49474	4.504	0.0199256	-0.00278807	0.0305672	0.00116205	-0.00259638	0.452647	-0.0263707	5.02882	5.00245	-0.0457206	0.0100913	-0.0104418	-0.085475	-0.00030756	0.369483	0.00905905	4.15008	4.15914	0.0139022	0.000141144	0.000772476	0.00118923	0.0292902	0.438437	0.00663319	4.25846	4.26509	0.00779486
chr1	219479352	rs1563351	A	T	0.799052	0.88159	-0.045049	-0.064992	0	1.2207e-05	6.57694	6.57695	-0.00651979	0.0130954	-0.00792837	-0.000787258	0.00220108	0.495077	-0.000801945	4.48911	4.48831	-0.0107355	-0.00576162	0.0111227	0.00751162	-0.00614691	0.484042	-0.045049	5.02269	4.97764	-0.0552468	-0.0600247	-0.0143366	-0.0553889	-0.0402479	0.306945	-0.00696259	4.14753	4.14057	0.00148916	-0.00143051	-0.0076375	0.000210762	-0.0274448	0.469095	0.00215406	4.25528	4.25743	-0.00996828
chr1	219479453	rs1563352	A	T	0.789104	0.88159	-0.0323352	-0.0466498	0	0.00970907	6.57094	6.58065	0.00939894	0.0136776	0.00792026	0.0455575	-0.0280089	0.387753	-0.0158728	4.52541	4.50953	-0.00176573	-0.0258589	-0.0532365	0.0122294	-0.0107322	0.430549	0.00417509	4.96247	4.96664	0.000560284	-0.0023737	0.00706959	0.0026288	0.0129905	0.4759	-0.0242657	4.19126	4.167	0.000968456	-0.0113893	-0.0619416	-0.0476203	-0.00134563	0.428921	-0.0323352	4.27615	4.24382	-0.0436964
chr1	219479759	rs1563355	T	C	0.830575	0.88159	0.0183232	0.0264348	0	0.000100613	6.33147	6.33157	-0.00173807	-0.000654697	-0.0106587	0.0182719	-0.00471735	0.488455	-0.00278502	4.36412	4.36134	-0.00642014	-0.00498342	0.0104837	-0.0128536	-0.000151634	0.503917	0.00165091	4.82859	4.83024	-0.017653	0.021132	0.0129433	0.00819731	-0.0163651	0.477355	-0.0141188	3.98547	3.97135	-0.0378804	-0.00387621	-0.025965	-0.000953674	-0.00191879	0.492111	-0.0107838	4.09657	4.08579	-0.0105052
chr1	219480012	rs2605109	C	G	0.731079	0.88159	0.027937	0.0403046	0	0.027937	6.30676	6.3347	0.0259776	0.0127444	-0.00953007	0.0976906	0.0128026	0.256158	0.00487041	4.33936	4.34423	0.00865078	-0.00359678	0.00681972	-0.00491381	0.0173922	0.453923	-0.0162654	4.61727	4.60101	0.0210891	-0.0349054	0.00108337	-0.0160365	-0.0525575	0.438266	0.00184741	3.85946	3.86131	0.0139763	-0.00563717	-0.0176115	0.00988722	0.00862217	0.48669	0.00938387	4.02558	4.03496	-0.0132408
chr1	219480343	rs2445127	T	G	0.790803	0.88159	0.0394095	0.0568559	0	0.00221491	6.46399	6.4662	-0.0118852	0.0189595	-0.0120506	0.0183125	-0.00226164	0.46773	0.00562859	4.43037	4.436	-0.0191832	0.00179529	0.0210109	0.00462532	0.0198946	0.46922	0.0394095	4.70983	4.74924	0.0610285	0.0407934	0.0447788	0.037406	0.013041	0.330393	0.0230634	3.92924	3.9523	0.0273726	-0.008255	0.0334029	0.0153279	0.0474687	0.399989	0.015257	4.1068	4.12206	0.0128417
chr1	219480362	rs2486895	T	C	3.53386e-11	4.14286e-09	0.254983	0.367863	0	0.254983	6.44177	6.69676	0.191319	0.179811	0.358383	0.269433	0.275971	1.6821e-12	0.165621	4.41462	4.58024	0.0935216	0.17713	0.0896683	0.235083	0.232705	0.0531602	0.0650396	4.70302	4.76806	-0.0220494	0.100172	0.136276	-0.0181551	0.128955	0.242246	0.141864	3.90556	4.04742	0.234552	0.107483	0.18587	0.198878	-0.0174644	0.132148	0.225842	4.08389	4.30973	0.179428
chr1	219481050	rs2605110	C	T	0.702253	0.88159	0.0335067	0.04834	0	0.0161973	6.02895	6.04515	0.0263233	0.0143232	0.00705671	0.00330257	0.0299807	0.358711	0.0173689	4.11998	4.13734	0.0217276	0.00493956	-0.00639868	0.0393517	0.0272245	0.443469	0.0199357	4.42808	4.44802	0.0363755	0.00620937	0.0374169	0.0147481	0.00492859	0.41772	0.0335067	3.77575	3.80925	0.0414526	0.0354276	0.0344322	0.0248904	0.0313308	0.378375	0.00878744	3.87005	3.87884	0.0229011
chr1	219481689	rs2791551	A	T	0.73221	0.88159	-0.0420362	-0.0606454	0	-0.0321602	5.78016	5.748	-0.00695133	-0.0284863	-0.0245228	-0.0397162	-0.0611243	0.285148	-0.0254867	3.85974	3.83426	-0.00119638	-0.0538716	-1.66893e-06	-0.0366151	-0.0357485	0.453935	-0.0294215	3.98067	3.95125	-0.0691688	-0.0292146	-0.00296402	-0.0227547	-0.0230055	0.451211	-0.0302197	3.43811	3.40789	0.0107756	-0.0283165	-0.0630839	-0.0344315	-0.0360424	0.466429	-0.0256217	3.50127	3.47564	0.00508666
chr1	219482027	rs2791550	T	G	0.564904	0.88159	0.066078	0.0953305	0	0.0353275	5.88181	5.91714	0.0537577	0.0809188	-0.0428901	0.0302396	0.0546117	0.243676	0.042316	3.89016	3.93247	0.0255291	0.0469842	0.0430241	0.0622096	0.033833	0.346951	0.0309528	3.8607	3.89165	0.0476632	0.0303817	0.0111966	0.0143352	0.0511875	0.432209	0.0646776	3.26693	3.33161	0.0438404	0.0365348	0.100949	0.0495892	0.0924749	0.388336	0.0364441	3.28818	3.32462	0.0200837
chr1	219482496	rs1531093	G	C	0.770296	0.88159	0.0827549	0.11939	0	-0.00347815	5.53298	5.5295	-0.000413418	-0.0182552	0.0168142	0.0121593	-0.0276957	0.494207	-0.00378218	3.64823	3.64445	0.0437064	-0.0500841	-0.0286853	0.0114553	0.00469685	0.516975	0.0827549	3.62283	3.70558	0.120276	0.0681014	0.0820334	0.0774784	0.0658846	0.29916	0.00903568	2.89088	2.89992	0.00206685	0.0260622	-0.0433764	0.000891685	0.0595341	0.436865	-0.0105037	2.7812	2.7707	0.0269442
chr1	219482534	rs1531094	A	G	0.332959	0.88159	0.104564	0.150853	0	0.0808269	5.52156	5.60239	0.0436525	0.0804124	0.0765362	0.12852	0.0750127	0.088129	0.0446102	3.65376	3.69837	0.0985041	-0.0688448	0.0584269	0.0797288	0.0552359	0.370293	0.0712626	3.6131	3.68437	0.0579767	0.102731	0.049439	0.0886807	0.0574861	0.3351	0.0848158	2.8789	2.96372	0.0758538	0.0775182	0.128826	0.0821898	0.0596912	0.326495	0.104564	2.77365	2.87821	0.079052
chr1	219482752	rs1531095	G	T	0.807566	0.88159	-0.0653866	-0.0943329	0	0.00766993	5.36404	5.37171	0.00359297	0.0107875	-0.0203452	0.0230017	0.0213127	0.44334	-0.0283772	3.53903	3.51065	-0.0119617	-0.0574727	-0.0441973	-0.0209174	-0.00733709	0.447052	-0.0139677	3.47678	3.46281	-0.0085609	-0.0100846	0.0127673	-0.0136595	-0.0503008	0.450886	-0.0293847	2.75604	2.72665	-0.0227916	-0.00608659	-0.0363426	-0.0156486	-0.0660539	0.492774	-0.0253104	2.6319	2.60659	-0.0184739
chr1	219482898	rs34058591	A	AG	0.692246	0.88159	0.0421225	0.0607699	0	0.0241254	5.20149	5.22562	0.000547409	0.0197706	0.0550265	0.0229168	0.0223656	0.379884	0.0421225	3.44201	3.48413	0.0631745	0.0429666	0.00676227	0.0584309	0.0392783	0.398971	0.00708313	3.33532	3.34241	0.0807166	0.000695467	-0.0282316	0.00416279	-0.0219276	0.455751	0.0292581	2.65304	2.6823	-0.012053	0.0420558	0.0817902	0.031276	0.00322151	0.448619	0.0392813	2.55426	2.59354	0.0372624
chr1	219483418	rs1531097	A	T	0.853901	0.88159	0.0134133	0.0193514	0	0.00159006	5.43399	5.43558	0.00327873	0.00623798	0.00696564	0.00346565	-0.0119977	0.484043	0.00992708	3.54044	3.55037	0.0243573	-0.00534749	-0.00161958	0.0349667	-0.00272155	0.487235	0.00475674	3.4056	3.41036	-0.00588202	0.0195894	0.0142751	-0.000563621	-0.00363517	0.460608	0.00808167	3.06987	3.07795	-0.00270152	0.00926662	0.0109339	0.00512171	0.0177877	0.488678	0.0102676	3.06083	3.0711	-0.000987291
chr1	219483782	rs2820427	T	G	0.736178	0.88159	-0.0526371	-0.0759394	0	-0.0185564	5.79	5.77145	-0.0262032	-0.00971079	-0.0273347	-0.014677	-0.0148563	0.383244	-0.0404546	3.71155	3.6711	-0.0755079	-0.0423892	-0.0167861	-0.0377488	-0.0298409	0.421111	-0.000235701	3.62519	3.62496	0.0297232	-0.0391946	-0.098546	0.0491819	0.057657	0.508931	-0.0371336	3.43588	3.39875	-0.0619328	-0.00610328	-0.0365493	-0.0284512	-0.0526316	0.398965	-0.0316893	3.53969	3.508	-0.033994
chr1	219566565	rs11118343	T	G	0.804725	0.88159	0.0246965	0.0356295	0	-0.00115242	6.04247	6.04131	-0.00832987	-0.00234365	0.00964403	-0.00410128	-0.000631332	0.494876	0.00966196	4.23365	4.24331	-0.0061841	0.0341911	-0.00195074	0.0101495	0.012104	0.466271	9.82285e-06	3.98168	3.98169	-0.0181518	0.00339413	-0.00537586	0.0264602	-0.00627756	0.496701	0.0179399	3.70757	3.72551	-0.00962233	0.00629473	0.0332358	0.0134223	0.0463691	0.44263	-0.00740337	4.35396	4.34655	-0.00111628
chr1	219567991	rs12046004	G	C	0.85196	0.88159	0.0083715	0.0120775	0	-0.00192013	6.13508	6.13316	0.00311804	-0.00108957	-0.00618744	-0.000311375	-0.00513029	0.479368	0.0029778	4.38691	4.38989	-0.00752878	0.00788021	0.00679922	-0.00857949	0.0163178	0.487674	0.000397873	4.7504	4.7508	0.00443792	-0.00182915	-0.00415707	-0.000629902	0.00416756	0.498662	0.00235019	3.54928	3.55163	-0.00799012	0.000868797	0.00206423	0.0130556	0.00375247	0.508324	0.0048625	4.01581	4.02067	0.00751543
chr1	219569402	rs10779361	C	T	0.802223	0.88159	-0.0218698	-0.0315515	0	0.00778999	5.75021	5.758	-0.00896168	0.0105748	0.0123968	0.00939655	0.0155435	0.44588	0.0186377	3.37852	3.39716	-0.0023253	0.0643198	0.0169375	0.00572491	0.00853133	0.474559	-0.0207803	4.76071	4.73993	-0.04001	-0.0290704	-0.0145888	-0.0557861	0.0355539	0.420118	0.00270939	2.89378	2.89649	-0.00299025	0.0396142	-0.036232	-0.0229926	0.0361476	0.441891	0.0178568	3.31599	3.33385	0.0193653
chr1	219571506	rs2050594	A	T	0.755324	0.88159	-0.0787569	-0.113622	0	-0.00372534	6.08246	6.07873	-0.00106096	0.00392246	-0.00500154	-0.00997782	-0.00650883	0.472581	-0.00629044	4.09343	4.08714	0.00297546	0.0123239	-0.0179176	-0.0341029	0.00526905	0.485542	-0.0165947	3.85353	3.83693	-0.0214882	-0.0259252	0.00972891	-0.025187	-0.020102	0.471062	-0.000217295	3.90967	3.90945	-0.0173447	0.000836849	0.0144343	-0.00420523	0.00519228	0.487689	-0.00332317	4.22061	4.21729	0.00649357
chr1	219575246	rs7526373	T	G	0.696605	0.88159	-0.0548378	-0.0791142	0	-0.00216084	6.58707	6.58491	-0.0157318	-0.00365114	0.0246387	-0.0115623	-0.00449753	0.485373	-0.0161197	4.56833	4.55221	-0.0175538	-0.00428247	-0.0119777	-0.0302925	-0.0164919	0.430027	-0.0548378	4.89277	4.83794	-0.0508409	-0.0822792	-0.0285788	-0.0487967	-0.0636935	0.279707	-0.0157357	4.08647	4.07074	-0.0253859	-0.0248556	-0.0340583	0.0104647	-0.00484324	0.45498	-0.0124441	4.36874	4.3563	-0.00326872
chr1	219578066	rs11806200	C	T	0.793477	0.88159	-0.0220819	-0.0318574	0	-0.0140317	6.0513	6.03727	-0.0075655	-0.0117455	-0.0187492	-0.0209913	-0.011107	0.38511	-0.01539	4.20222	4.18683	-0.00985003	-0.0135469	-0.0270352	-0.0193963	-0.00712156	0.4426	-0.0220819	4.44476	4.42268	-0.0339913	-0.0313439	-0.0154624	-0.0039258	-0.0256858	0.434314	-0.0084177	3.55948	3.55106	0.0140347	-0.0164559	-0.0126226	-0.00981069	-0.0172341	0.467321	-0.0142422	3.7752	3.76096	-0.0125892
chr1	219581640	rs6677960	G	A	0.0137169	0.369674	-0.284165	-0.409964	0	-0.0376817	5.58118	5.5435	-0.0466943	-0.0512533	-0.0337138	-0.0370617	-0.0196853	0.273773	0.0501303	3.91866	3.96879	-0.00150847	0.00290585	0.0788941	0.0971546	0.0732055	0.370732	-0.284165	5.00763	4.72347	-0.372378	-0.488396	-0.255281	-0.148702	-0.156069	0.000769601	0.158002	3.69717	3.85518	0.0878358	0.157293	0.365594	0.0421639	0.137124	0.127911	0.114551	3.77093	3.88548	-0.0134687
chr1	219586340	rs4373767	C	T	4.28485e-06	0.000264383	-0.159032	-0.229435	0	-0.159032	6.71624	6.55721	-0.0910563	-0.0424042	-0.493531	-0.111775	-0.0563951	7.62698e-06	-0.140961	5.07656	4.9356	-0.139917	-0.129446	-0.231868	-0.0776625	-0.12591	0.0478177	-0.124746	5.71619	5.59144	-0.10812	-0.248854	-0.0431194	-0.125869	-0.097765	0.0198333	-0.125312	4.86726	4.74195	-0.0743489	-0.127485	-0.17138	-0.120043	-0.133304	0.0845028	-0.141967	5.3296	5.18764	-0.171496
chr1	219588797	rs10863467	C	T	0.728772	0.88159	-0.0474374	-0.0684377	0	-0.00623121	6.54659	6.54036	-0.00865555	0.000646591	-0.0154223	-0.000805855	-0.00691891	0.436709	-0.0103927	4.47401	4.46362	-0.0241766	-0.00985241	-0.00158739	-0.0165191	0.000172138	0.455399	-0.0113425	4.63596	4.62462	0.0224476	-0.0283599	-0.0122933	-0.0316238	-0.00688314	0.442409	-0.0297159	4.39855	4.36884	-0.0343189	-0.0284867	-0.0139093	-0.00583363	-0.066031	0.382377	-0.0474374	4.38703	4.33959	-0.0477228
chr1	219593127	rs12025671	T	C	0.816963	0.88159	0.0503133	0.0725868	0	0.00999794	6.21205	6.22205	0.0056262	0.00126648	0.0243301	0.0175109	0.00125599	0.412478	-0.0126575	4.45308	4.44042	0.00247765	-0.0142398	-0.00361967	-0.0227318	-0.0251737	0.447006	0.0503133	4.45175	4.50206	0.016937	0.018506	0.0314498	0.0211425	0.163531	0.299349	-0.00639701	4.18136	4.17497	-0.00155258	-0.00855017	-0.00731087	-0.00388813	-0.0106833	0.51053	-0.00377827	4.18299	4.17921	0.00389004
chr1	219593390	rs6682581	G	A	0.597748	0.88159	-0.0593149	-0.0855733	0	-0.0336792	6.44262	6.40894	-0.014595	-0.0408192	-0.0801806	-0.0192614	-0.0135398	0.20651	-0.0593149	4.50859	4.44928	-0.090333	-0.0824308	-0.0572567	-0.0321164	-0.0344377	0.292353	-0.0339504	4.38097	4.34702	-0.00239778	-0.0414429	-0.0734057	-0.0172944	-0.0352111	0.399585	-0.031186	4.34669	4.31551	-0.048676	-0.0506082	-0.0202537	0.0042553	-0.0406475	0.38419	-0.0139832	4.4571	4.44312	-0.00775766
chr1	219594789	rs72629670	A	G	0.357356	0.88159	0.0846666	0.122148	0	0.0337577	5.94756	5.98132	0.0333605	0.0406585	0.00945187	0.0266118	0.0587058	0.256575	0.0678642	3.65977	3.72764	0.061749	0.0637047	0.0514998	0.0722794	0.0900881	0.325524	0.0821501	3.65097	3.73312	0.0746808	0.0942097	0.0481634	0.121182	0.0725145	0.305532	0.0713173	3.02002	3.09134	0.113374	0.0741353	0.0963013	0.0526495	0.0201266	0.313943	0.0697373	3.26775	3.33749	0.0585539
chr1	219594938	rs55727452	A	G	0.284765	0.88159	0.1183	0.170671	0	0.0336103	5.88384	5.91745	0.0279102	0.034101	0.0187569	0.0363212	0.0509624	0.255974	0.0812846	3.7123	3.79359	0.0866923	0.0502419	0.135096	0.026113	0.108279	0.280955	0.1183	3.72869	3.84699	0.163845	0.111949	0.062849	0.139895	0.112964	0.218854	0.105097	3.0904	3.19549	0.129519	0.0603726	0.108076	0.143745	0.0837727	0.282896	0.0850688	3.24349	3.32856	0.0739279
chr1	219595799	rs113522281	C	T	0.835248	0.88159	-0.0253653	-0.0365944	0	-0.00308723	6.15377	6.15068	0.0072751	-0.00808382	-0.0109816	-0.00651836	0.00287247	0.484901	-0.00782008	3.93136	3.92354	0.0133829	-0.0311625	-0.00682473	-0.0300162	0.0155201	0.48253	-0.0187362	4.43252	4.41379	-0.0162468	-0.0110378	-0.0253367	-0.0246592	-0.0164003	0.435468	0.0126082	3.59193	3.60454	-0.0164871	0.0324953	-0.0272348	0.0157347	0.0585332	0.475649	-0.000311947	3.63476	3.63445	-0.0154417
chr1	219600485	rs72629671	C	T	0.357567	0.88159	-0.0764727	-0.110327	0	-0.0764727	6.61585	6.53938	-0.077498	-0.0834165	-0.0177708	-0.144199	-0.0594788	0.0203711	-0.0105865	4.5739	4.56332	-0.0220852	0.00153542	0.00316048	-0.0391588	0.00361538	0.448903	-0.042684	4.33642	4.29374	-0.0435081	-0.0445962	-0.0342112	-0.0547943	-0.0363102	0.374241	-0.0526817	4.08421	4.03153	-0.0673437	-0.0249758	-0.0668662	-0.0289817	-0.0752411	0.359425	-0.0339321	4.26882	4.23489	-0.019176
chr1	219603154	rs12033783	A	G	0.0133958	0.366638	0.153788	0.221869	0	0.108691	6.06228	6.17097	0.0646052	0.113322	0.0912762	0.0916739	0.182577	0.00966313	0.153788	4.13793	4.29172	0.194506	0.231038	0.154484	0.0819373	0.106976	0.0866441	0.147479	4.4129	4.56038	0.238855	0.187636	0.0627065	0.133178	0.11502	0.0776393	0.0916059	4.08154	4.17315	0.113594	0.109483	-0.000739813	0.112619	0.123074	0.241574	0.115818	3.90839	4.02421	0.121857
chr1	219604379	rs11118357	C	A	0.754328	0.88159	-0.0485077	-0.0699819	0	-0.0163568	6.52061	6.50426	-0.00184917	-0.022788	-0.0275006	-0.00814009	-0.0215058	0.331309	-0.0485077	3.91204	3.86353	-0.104805	-0.0221338	-0.0332696	-0.0791051	-0.00322533	0.368331	-0.0293011	4.3138	4.2845	-0.0414977	-0.0382857	-0.0235863	-0.013947	-0.0291886	0.404875	-0.0269919	3.35469	3.32769	-0.0454869	-0.0197785	-0.021884	-0.0138218	-0.0339882	0.426362	-0.0237939	3.38198	3.35818	-0.0198901
chr1	219605333	rs12028838	G	T	0.563303	0.88159	0.0631115	0.0910507	0	0.0082551	6.02051	6.02877	-0.00180864	0.0300059	0.0187745	0.00973368	-0.01543	0.424249	0.0448603	4.36486	4.40972	0.0342336	0.0355854	0.0741034	0.0687904	0.0115886	0.32509	0.0394772	4.01577	4.05525	0.0785942	0.0354304	0.0385029	0.0147882	0.0300703	0.383469	0.0297602	3.85104	3.8808	0.0254226	0.03195	0.04863	0.0296292	0.013169	0.40583	0.0167006	3.57014	3.58684	0.0351157
chr1	219605617	rs12032649	T	G	0.375461	0.88159	-0.13708	-0.197765	0	-0.0151459	6.03448	6.01934	0.0202971	-0.032475	-0.0149732	-0.0626259	0.0140476	0.385687	-0.13708	4.60676	4.46968	-0.0766888	-0.219012	-0.0614243	-0.365458	0.0371828	0.0997889	0.0808695	4.13208	4.21295	0.0709972	0.0886674	0.0639896	0.072722	0.107971	0.249791	-0.0920318	3.88645	3.79442	-0.0417809	-0.0178671	-0.10343	-0.232189	-0.0648918	0.274858	-0.0287053	3.61149	3.58278	0.0269153
chr1	219606018	rs149850621	G	A	0.827885	0.88159	-0.0461148	-0.0665296	0	-0.00285568	6.0236	6.02074	-0.00421715	-0.00563526	0.00302219	-0.00448084	-0.00296736	0.472568	-0.00932093	4.45322	4.4439	-0.00706291	-0.0297604	-0.0144796	0.00820732	-0.00350904	0.489773	-0.0178464	4.15403	4.13618	-0.0278854	-0.0477705	-0.0098362	0.019321	-0.0230608	0.448439	-0.0117424	3.62982	3.61808	-0.0288734	0.000871182	0.00180936	-0.00569105	-0.0268283	0.497445	-0.0134546	3.53889	3.52544	-0.0135553
chr1	219607904	rs200498285	T	A	0.851945	0.88159	-0.0101315	-0.0146167	0	0.00166397	6.64506	6.64672	0.0135932	0.00799847	-0.0194192	0.000112534	0.00603485	0.475629	0.000894165	4.42343	4.42432	-0.00621748	-0.0148106	0.0148096	-0.0144224	0.0251117	0.487457	0.00575867	4.52225	4.52801	-0.00768137	0.00780535	0.012815	0.0173497	-0.00149536	0.473919	0.00608702	4.06296	4.06904	0.000802517	0.00370502	0.00770164	0.0012002	0.0170257	0.472554	5.10693e-05	3.99466	3.99471	0.00934029
chr1	219608036	rs72629672	A	T	0.72979	0.88159	0.036937	0.0532889	0	0.0095027	6.56105	6.57056	0.0258522	-0.00263071	0.0347366	-0.000653267	-0.00979137	0.401345	0.0145197	4.3306	4.34512	0.0205851	0.0114455	0.00174522	0.0186992	0.0201235	0.423482	0.0264086	4.40626	4.43267	0.0292225	0.0351377	0.0286722	0.0043788	0.0346317	0.382465	0.025626	3.93	3.95562	0.0230136	0.0236268	0.0425739	0.011313	0.0276027	0.402122	0.036937	3.87506	3.912	0.0184631
chr1	219608579	rs11485153	C	T	0.832233	0.88159	0.0129946	0.0187473	0	0.00185041	6.3626	6.36445	0.00621033	0.00252867	0.00465012	-0.00622416	0.00208712	0.484829	0.0113145	4.08134	4.09265	0.00297689	0.00191307	0.0163774	0.014379	0.020926	0.476898	0.0129946	4.22963	4.24262	0.0329936	0.0166478	0.00310135	-0.00090313	0.0131335	0.452915	0.00999079	3.6098	3.61979	0.0140193	0.0112605	0.00285935	0.00612474	0.0156901	0.453087	0.00264945	3.82452	3.82717	0.0067749
chr1	219609019	rs199969259	C	CG	0.160525	0.88159	0.109604	0.158125	0	0.0654452	6.13131	6.19676	0.0195832	0.0479836	0.0539789	0.126863	0.0788178	0.072171	0.080822	3.99124	4.07206	0.0959043	0.133459	0.0684166	0.00109005	0.10524	0.269163	0.109604	4.30216	4.41177	0.135364	0.245212	0.0778556	0.0959163	-0.00632811	0.155673	0.10024	3.68576	3.786	0.163131	0.097512	0.0936291	0.0638843	0.0830417	0.225436	0.0520376	3.96787	4.0199	0.0562534
chr1	219609021	rs3893414	A	G	0.529525	0.88159	0.0598556	0.0863534	0	0.0319388	6.12602	6.15796	0.0265398	0.0386753	0.0184503	0.0345845	0.0414443	0.241708	0.0267735	3.98782	4.01459	0.0214016	0.0319757	0.0312548	0.0130455	0.0361896	0.40647	0.0265925	4.29898	4.32557	0.0577252	0.018785	0.0161452	0.025867	0.0144401	0.405691	0.0422714	3.68427	3.72654	0.0412495	0.086529	0.0445845	0.0167675	0.0222263	0.383985	0.0424121	3.9673	4.00971	0.0222621
chr1	219610367	rs368783050	G	A	0.628883	0.88159	-0.0470745	-0.0679142	0	-0.0238473	6.30174	6.27789	-0.0127153	-0.0221443	-0.0371943	-0.0192399	-0.0279427	0.290129	-0.0331135	3.72726	3.69415	-0.0192046	-0.0628972	-0.0346918	-0.0170896	-0.0316844	0.443697	-0.0371999	4.65473	4.61753	-0.0375538	-0.048358	-0.0429702	-0.028976	-0.0281415	0.368221	-0.0431463	3.51553	3.47238	-0.0534141	-0.0316768	-0.0415463	-0.0467124	-0.0423818	0.432436	-0.0470745	3.81285	3.76577	-0.021239
chr1	219612251	rs11803401	G	T	0.65071	0.88159	0.0480227	0.0692822	0	-0.00420198	6.68286	6.67866	0.00576353	-0.00551128	-0.0165977	-0.00427246	-0.00039196	0.458569	0.041879	5.05854	5.10041	0.0287738	0.0579305	0.0396976	0.0342221	0.0487709	0.280964	-0.0209891	5.70706	5.68607	0.066143	-0.0460882	0.010046	-0.0467019	-0.0883446	0.357172	0.0226536	4.64883	4.67148	0.0311461	0.0282402	0.0147595	0.0290465	0.0100756	0.414488	0.028506	4.69533	4.72384	0.0107379
chr1	219613112	rs12031522	G	A	0.000399556	0.0177878	-0.101289	-0.14613	0	-0.0421032	8.78143	8.73932	0.0342741	-0.232598	0.119882	0.0329885	-0.165062	0.000403082	0.0453938	6.62562	6.67102	0.187302	-0.0495596	0.0176339	-0.168348	0.239941	0.0996817	-0.0476129	6.69567	6.64806	-0.0487876	-0.0393009	0.162361	-0.142652	-0.169685	0.0934021	0.0168549	6.30093	6.31778	-0.0222139	-0.0233207	0.0975347	0.0007267	0.0315475	0.340931	0.0432998	5.97416	6.01746	-0.0917773
chr1	219613366	rs11118361	C	T	0.818255	0.88159	0.00890884	0.0128527	0	-0.00617218	7.9519	7.94572	-0.0158257	-0.00295353	-0.0089817	-0.00294733	-0.000152588	0.372693	0.00481138	5.76012	5.76493	-0.000918388	0.00537539	-0.00721168	0.0200634	0.0067482	0.471349	0.00890884	5.66824	5.67715	0.0116301	0.0116134	0.00860786	0.0156326	-0.0029397	0.426727	-0.000885105	5.34395	5.34306	0.00969219	0.00723886	-0.00922871	-0.00902128	-0.00310659	0.509104	-0.0048727	5.07027	5.0654	0.000945568
chr1	219613548	rs10779363	C	T	0.816769	0.88159	-0.0327929	-0.0473101	0	-0.000778675	7.25876	7.25798	-0.00965071	0.0088172	0.00642586	0.0235014	-0.0329871	0.491204	-0.0327929	5.14573	5.11294	-0.0683598	-0.0460205	-0.0144658	-0.0628009	0.0276828	0.349379	0.0143368	4.9522	4.96654	0.0151234	0.0198975	0.0267768	0.0153666	-0.00548029	0.427182	-0.00590057	4.64446	4.63856	-0.0294309	0.00944233	0.00933409	-0.0165005	-0.00234795	0.486596	0.0150842	4.40694	4.42202	0.0128627
chr1	219613872	rs10746387	A	G	0.409555	0.88159	0.0938605	0.135412	0	0.0477029	6.09842	6.14612	0.045084	0.043695	0.0650978	0.04527	0.0393677	0.155564	0.0757441	4.08106	4.1568	0.0756342	0.0662975	0.0677886	0.107297	0.0617032	0.28181	0.0432223	3.86831	3.91153	0.0466142	0.0296185	0.0574369	0.0408845	0.0415573	0.396556	0.0938605	3.51241	3.60627	0.124685	0.0868793	0.0529325	0.0842233	0.120583	0.293856	0.0691387	3.29704	3.36618	0.0519853
chr1	219613980	rs10746388	T	A	0.823541	0.88159	-0.0336474	-0.0485429	0	-0.0198312	5.87329	5.85346	-0.0147891	-0.00705099	-0.0262022	-0.0289717	-0.0221419	0.359557	-0.0121197	3.74442	3.7323	-0.027559	-0.012279	-0.0216956	-0.00793695	0.00887203	0.461612	-0.0138027	3.50273	3.48893	-0.0384688	-0.0303102	0.0168185	-0.00349474	-0.0135581	0.462052	-0.0264459	3.14324	3.1168	-0.00605512	-0.0220251	-0.0102444	-0.0216188	-0.0722861	0.456545	-0.0254676	2.93678	2.91131	-0.035538
chr1	219614165	rs10779365	A	T	0.864347	0.88159	-0.0253165	-0.036524	0	-0.000565624	5.23226	5.23169	0.00084734	-0.00541973	-0.00566626	0.00848436	-0.00107384	0.513214	-0.0118426	2.94725	2.9354	-0.0232823	-0.0297277	0.00958681	-0.0182457	0.00245595	0.463655	-0.0253165	2.71637	2.69105	-0.0351665	-0.0507231	-0.0238729	-0.0190439	0.00222397	0.451235	-0.00310485	2.36868	2.36557	-0.00650501	-0.0131845	0.00452745	0.000211954	-0.000574112	0.498133	-0.00768068	2.27604	2.26836	-0.0213778
chr1	219614679	rs2152764	T	G	0.721469	0.88159	0.0401336	0.0579005	0	0.0232363	5.22834	5.25158	0.0232558	0.03547	0.0146894	0.0242796	0.0184865	0.379765	0.0401336	3.02599	3.06612	0.0161254	0.0508285	0.0498264	0.0437987	0.0400889	0.406692	0.0216846	3.03144	3.05312	0.0177135	0.0365925	0.0267613	0.0152912	0.0120647	0.416668	0.0286641	2.39965	2.42831	0.0429878	0.02227	-0.0122714	0.0339611	0.0563729	0.419372	0.0317801	2.49559	2.52737	0.032321
chr1	219614824	rs11118365	T	G	0.807595	0.88159	-0.0131696	-0.0189997	0	0.00467186	5.26651	5.27119	-0.00258684	0.0083189	-0.00779343	0.00415993	0.0212607	0.473388	-0.0131696	3.03127	3.0181	0.0215449	-0.019851	-0.0235045	-0.0426531	-0.00138426	0.494968	0.0123268	3.05469	3.06701	0.0407319	0.0208898	-0.00817037	0.01265	-0.00446725	0.45996	-0.0101814	2.4484	2.43822	0.00359178	0.00309277	-0.0405953	-0.00384974	-0.0131466	0.512127	-0.00469561	2.56437	2.55967	-0.0188422
chr1	219615113	rs7534020	C	T	0.596416	0.88159	-0.0920186	-0.132755	0	-0.062583	5.19882	5.13624	-0.0420074	-0.0732861	-0.107228	-0.0397782	-0.0506148	0.217056	-0.034369	3.10066	3.06629	0.0563951	-0.121563	-0.0425663	0.0347707	-0.0988815	0.452642	0.0718053	3.11498	3.18678	0.0207806	0.217874	0.0583105	-0.041606	0.103667	0.325187	-0.0588186	2.52819	2.46937	-0.058012	0.045774	-0.125469	-0.00219154	-0.154194	0.398262	-0.0262008	2.68655	2.66035	0.00402355
chr1	219615116	rs7525110	G	A	0.832893	0.88159	-0.0388049	-0.0559837	0	-0.0129604	5.19998	5.18701	-0.00941515	-0.0055995	-0.0252571	-0.00626516	-0.0182652	0.423003	-0.00716863	3.10231	3.09514	0.00600266	-0.0280447	-0.0378008	0.0131602	0.0108395	0.53608	-0.00222416	3.11514	3.11291	0.0572796	-0.101894	0.0214334	0.0150862	-0.00302553	0.511271	-0.0295979	2.53069	2.50109	0.00208426	-0.00371289	-0.0329368	-0.0146666	-0.0987574	0.512466	-0.00602155	2.69207	2.68604	-0.0116341
chr1	219615177	rs7525202	G	A	0.593865	0.88159	-0.110314	-0.15915	0	-0.0599694	5.23761	5.17765	-0.0471187	-0.0566077	-0.128004	-0.0334768	-0.0346398	0.21803	-0.0483194	3.18915	3.14083	-0.0608845	-0.0332642	-0.0434542	-0.0833492	-0.0206451	0.450207	-0.110314	3.2446	3.13429	-0.180767	-0.108483	-0.0848594	-0.0842657	-0.0931954	0.269431	-0.108099	2.62087	2.51277	-0.0404432	-0.0670836	-0.097306	-0.142374	-0.193289	0.379251	-0.0359658	2.7713	2.73533	-0.0714416
chr1	219616879	rs11118367	C	T	0.509496	0.88159	0.0936352	0.135087	0	-0.0471323	5.84085	5.79372	-0.0331688	-0.0467339	-0.0412326	-0.0294724	-0.0850539	0.200968	-0.0592366	3.99725	3.93801	-0.0782936	-0.0636244	-0.0347431	-0.0822115	-0.0373106	0.350495	-0.00799885	4.29685	4.28885	-0.000435829	-0.00689554	0.0243282	-0.0129528	-0.0440383	0.462437	-0.063454	3.37293	3.30948	-0.0693717	-0.0629227	-0.0657065	-0.0523992	-0.0668697	0.387886	-0.0488987	3.72611	3.67721	-0.0657029
chr1	225549140	rs111701809	G	A	0.545918	0.88159	-0.0386164	-0.0557116	0	-0.0310267	7.00655	6.97552	-0.0214586	-0.025722	-0.0227723	-0.0140171	-0.0711637	0.157706	-0.0332272	4.90331	4.87008	-0.0238967	-0.0318956	-0.024662	-0.0316629	-0.0540185	0.361807	-0.0359074	5.15847	5.12256	-0.0561214	-0.0221653	-0.0370922	-0.0206895	-0.0434685	0.316748	-0.021459	4.5245	4.50305	-0.0146899	-0.00885057	-0.0375042	-0.0443263	-0.00192404	0.433969	-0.0194391	4.57402	4.55459	-0.0158453
chr1	226595161	rs114921230	G	A	0.542447	0.88159	-0.0778396	-0.112299	0	-0.0188038	6.35398	6.33517	-0.0176473	-0.0386395	0.00663757	-0.0203795	-0.0239902	0.336064	-0.0544092	4.1984	4.14399	-0.0656419	-0.0493474	-0.0412145	-0.0553999	-0.0604424	0.358471	-0.0664599	4.64385	4.57739	-0.0585713	-0.121787	-0.0434546	-0.0754452	-0.0330415	0.265908	-0.047575	3.98711	3.93954	-0.0601435	-0.0260367	-0.0581555	-0.0466292	-0.0469103	0.378568	-0.0221548	4.31573	4.29358	-0.0226383
chr1	226601251	rs12095420	C	T	0.802491	0.88159	-0.016372	-0.0236198	0	-0.0145077	6.54692	6.53241	-0.0146108	-0.0099225	-0.0299082	-0.00688696	-0.01121	0.360141	-0.0144261	4.76483	4.75041	-0.00377464	-0.013413	-0.0260019	-0.0168042	-0.0121369	0.439239	-0.00388336	4.9619	4.95802	-0.00165558	0.00637436	-0.0201912	0.000497341	-0.00444174	0.493343	-0.014606	4.28798	4.27338	-0.0143914	-0.00540686	-0.0214949	-0.0309687	-0.000768185	0.445743	-0.00542507	4.59025	4.58483	-0.00124454
chr1	226605753	rs41307712	C	T	0.805565	0.88159	-0.0202915	-0.0292745	0	-0.0121635	6.71679	6.70463	-0.0063653	-0.0134377	-0.027719	-0.000824928	-0.0124707	0.37025	-0.00749712	4.85586	4.84836	-0.00447178	-0.00537014	-0.0277305	0.0107698	-0.0106831	0.470877	-0.0094408	5.01635	5.00691	-0.00828171	-0.00690556	-0.0189605	-0.00277233	-0.0102839	0.461144	-0.0131909	4.455	4.44181	5.14984e-05	-0.00804853	-0.0195718	-0.0220556	-0.0163302	0.439958	-0.0118353	4.63337	4.62154	-0.0102482
chr1	229105486	rs11488711	C	T	0.619009	0.88159	-0.098334	-0.141866	0	-0.00889006	6.4274	6.41851	-0.0118608	-0.00556374	-0.0135632	-0.00307512	-0.0103874	0.421823	-0.0633293	4.52412	4.46079	-0.0441151	-0.0292029	-0.0266356	-0.139916	-0.0767765	0.278571	-0.00940847	4.78116	4.77175	-0.0200477	0.00910282	-0.00963163	-0.0137725	-0.0126934	0.478871	-0.098334	4.2339	4.13556	-0.0603495	-0.0740609	-0.144037	-0.0988316	-0.114391	0.217981	-0.0425203	4.25199	4.20947	-0.0305662
chr1	229105857	rs6689325	C	T	0.846206	0.88159	0.0123087	0.0177578	0	-0.00299807	6.86471	6.86171	-0.0178695	0.0103946	0.013773	-0.00894928	-0.0123391	0.458805	-0.00120373	4.79959	4.79839	0.0013051	0.00297308	-0.00583935	-0.0105939	0.00613642	0.50749	0.00561457	4.84044	4.84605	0.00159693	0.039547	-0.017776	0.00526094	-0.000555992	0.459449	0.0123087	4.64633	4.65864	0.0166397	-0.00372648	-0.00493574	0.00176811	0.0517981	0.442788	-0.00368261	4.94686	4.94318	-0.00150633
chr1	229105912	rs6701791	A	G	0.575658	0.88159	0.0448159	0.0646557	0	0.0448159	6.89893	6.94375	0.045506	-0.00523138	0.0143142	0.00517321	0.164318	0.075847	-0.0151457	4.80433	4.78919	-0.0125413	-0.0438256	-0.0189986	-0.0030055	0.00264263	0.450306	0.00331211	4.82892	4.83223	-0.00826168	0.053319	0.000882149	0.00264311	-0.032022	0.478863	0.00949221	4.68473	4.69422	-0.00387239	0.00754833	0.0214453	0.00771332	0.0146265	0.446866	-0.0274797	5.03529	5.00781	-0.00132704
chr1	229106008	rs6701889	A	T	0.714714	0.88159	-0.0672789	-0.0970629	0	-0.02879	6.93063	6.90184	-0.0162816	0.0135465	-0.0753469	-0.0302215	-0.0356464	0.185416	-0.0024127	4.80244	4.80002	-0.00631523	0.025209	0.00491476	-0.0100904	-0.0257816	0.494919	-0.0268399	4.85834	4.8315	-0.0706	-0.0439429	-0.00359535	-0.000148773	-0.0159125	0.390014	0.000179148	4.74916	4.74934	0.000599861	-0.00759506	0.00612545	0.0121722	-0.0104067	0.493287	-0.00771637	5.17641	5.16869	0.00220394
chr1	229106191	rs6656107	T	C	0.81251	0.88159	-0.0222534	-0.0321048	0	0.00319061	7.06638	7.06957	-0.000751495	0.00934839	0.0272045	-0.00528574	-0.0145626	0.456154	0.0025279	4.94306	4.94559	0.0101576	-0.0176616	0.00243378	-0.000174522	0.0178843	0.484187	-0.00778618	5.0099	5.00212	-0.0183902	0.00212479	-0.00880146	0.000765801	-0.0146298	0.460009	0.000497246	4.95154	4.95204	0.00458813	0.019496	-0.0143642	0.0094595	-0.0166931	0.49077	0.00474882	5.42935	5.4341	0.0202041
chr1	229106256	rs6664743	G	A	0.766318	0.88159	-0.034197	-0.0493358	0	0.00475044	7.17369	7.17844	-0.035594	0.0563827	0.0608411	0.00364971	-0.0615273	0.433874	0.0120597	4.99599	5.00805	0.0143199	0.0492649	-0.0432172	-0.0109606	0.0508914	0.439536	-0.0268855	5.06077	5.03388	-0.00122023	-0.0150137	-0.0889568	-0.00922298	-0.0200138	0.372764	-0.000299644	5.06267	5.06237	-0.0593972	-0.00782204	0.0517573	0.0679593	-0.0539956	0.489016	0.00124664	5.57623	5.57748	0.0776458
chr1	229106383	rs75635565	A	G	0.384679	0.88159	0.0627069	0.0904669	0	0.0359168	7.18511	7.22102	0.0251899	0.048717	0.0094552	0.0596428	0.0365791	0.0942553	0.0312534	4.95539	4.98665	0.0173931	0.05094	0.00747442	0.0180435	0.0624161	0.345984	0.0627068	5.14726	5.20997	0.0540929	0.0218687	0.0921798	0.0578809	0.087512	0.187924	0.00332584	5.06416	5.06748	0.012383	-0.0427117	-0.0585785	0.0454392	0.0600972	0.486643	0.00123405	5.58279	5.58403	0.0124183
chr1	229106409	rs76581456	A	G	0.474274	0.88159	-0.0679196	-0.0979873	0	-0.00663481	7.17299	7.16636	0.00569487	0.0108705	-0.02527	-0.0283985	0.00392914	0.411392	-0.0219261	4.9428	4.92088	-0.0184083	-0.0158849	-0.0138955	-0.0272264	-0.0342155	0.415966	-0.0137257	5.1702	5.15647	-0.0561099	0.0051918	-0.0208116	0.0102344	-0.00713301	0.431316	-0.0509809	5.03341	4.98243	-0.0722704	-0.00877428	-0.114324	-0.0199909	-0.0395451	0.262251	-0.0438067	5.54088	5.49707	-0.0429206
chr1	229106498	rs79389998	A	T	0.579469	0.88159	-0.0421514	-0.0608116	0	-0.0209401	7.01686	6.99592	-0.0197744	-0.0333376	-0.03232	-0.0168471	-0.00242138	0.248351	-0.0225533	4.82277	4.80022	-0.0288653	-0.0152884	-0.0223141	-0.0346646	-0.0116343	0.405616	-0.0394813	5.14121	5.10172	-0.0895104	-0.0701494	-0.018394	-0.0124974	-0.00685501	0.314578	-0.0241568	4.88498	4.86082	-0.0276818	-0.0143061	-0.0267296	-0.0139756	-0.0380907	0.40923	-0.0228399	5.38812	5.36528	-0.0067935
chr1	229106760	rs6667702	G	A	0.827832	0.88159	0.0184156	0.0265681	0	-0.00791941	6.70077	6.69285	-0.00792599	-0.00270605	-0.0192981	-0.00361824	-0.00604868	0.411465	0.00589848	4.70159	4.70749	0.0104022	0.0106974	-0.0044589	0.00899935	0.00385237	0.479212	-0.0121752	5.15001	5.13784	0.00490427	-0.0281062	-0.00771856	-0.0293584	-0.000597	0.44622	-0.00116863	4.68142	4.68025	-0.00742722	0.00753689	-0.00351095	-0.00259924	0.000157356	0.490096	-0.0104624	5.10174	5.09127	-0.0197992
chr1	229106856	rs6656597	A	C	0.739604	0.88159	-0.0486023	-0.0701183	0	0.0014863	6.61868	6.62017	0.0138369	-0.00681496	0.0069766	-0.0110202	0.00445318	0.475084	0.000384808	4.64952	4.6499	-0.00104523	-0.00195312	-0.0138383	0.00906897	0.00969172	0.494814	-0.0486023	5.168	5.1194	-0.069232	0.00248909	-0.0570841	-0.0553355	-0.063849	0.273474	-0.0048954	4.58376	4.57887	-0.0205698	-0.0221195	0.0015769	0.000748158	0.0158873	0.491279	0.00192661	4.97263	4.97456	-0.00154686
chr1	229106961	rs6656698	A	G	0.0398323	0.878309	0.114694	0.165468	0	0.114694	6.5482	6.6629	0.0471172	0.0901022	0.292377	0.0516887	0.092185	0.000828461	0.0540016	4.58844	4.64244	0.0415654	0.0835047	0.054471	0.051383	0.039084	0.296264	0.0527142	5.1377	5.19041	0.0521879	0.039526	0.0577087	0.0594358	0.0547123	0.238325	0.0605434	4.49094	4.55148	0.100674	0.077673	0.037827	0.0487308	0.0378127	0.282361	0.0236464	4.85538	4.87902	0.00877809
chr1	230770828	rs16852607	C	T	0.843514	0.88159	0.0142711	0.0205888	0	0.00190125	6.03594	6.03784	-0.000906467	-3.57628e-05	-0.0150766	0.0167131	0.00881195	0.490702	-0.00520024	3.74003	3.73483	-0.00775886	-0.018615	-0.0158041	0.0188966	-0.00271988	0.473064	-0.00208697	3.87797	3.87588	0.0024631	-0.0184884	0.0113664	-0.0154791	0.00970316	0.519767	-0.00301533	3.19891	3.1959	-0.000568628	0.00270963	-0.020735	-0.00810885	0.0116262	0.513297	-0.00940356	3.58514	3.57574	-0.0242946
chr1	230785268	rs111654728	G	A	0.759606	0.88159	0.0373131	0.0538315	0	0.0112563	5.90275	5.91401	0.0142193	0.0201578	0.0255737	0.00770092	-0.0113702	0.404595	0.0230202	3.02102	3.04404	0.0314579	0.0343761	0.0224211	0.0122397	0.0146062	0.485952	0.0373131	3.02661	3.06392	0.0515482	0.0408244	0.0494006	0.0234475	0.0213449	0.407829	0.0150013	3.45302	3.46802	0.0165207	0.00970554	0.00362563	0.00265741	0.0424972	0.423555	0.00857739	3.53445	3.54303	0.00747037
chr1	230787205	rs12038826	T	C	0.78053	0.88159	-0.0284992	-0.0411157	0	-0.0280469	6.30231	6.27426	-0.0311766	-0.0303779	-0.0225987	-0.0315967	-0.0244846	0.256958	-0.0106861	4.36991	4.35923	-0.0164394	0.0123906	0.000977516	-0.0169282	-0.0334311	0.48328	-0.0141535	4.84507	4.83091	-0.0241084	-0.0102582	0.00520945	-0.0235481	-0.0180621	0.4487	-0.0034822	3.93713	3.93365	-0.0110059	-0.00793409	-0.00898671	0.00505853	0.00545716	0.52225	-0.00503278	4.13826	4.13322	0.00165415
chr1	233501404	rs10797466	C	T	0.620499	0.88159	-0.0450518	-0.064996	0	-0.0176066	6.90654	6.88893	-0.0280514	0.0069232	-0.0553765	-0.0217886	0.0102601	0.293387	-0.0450518	5.29838	5.25333	-0.00650358	-0.0407181	-0.0855908	0.0211449	-0.113591	0.275629	0.00646048	5.30469	5.31115	-0.0218058	-0.0384264	0.0583749	0.00844669	0.025713	0.460961	0.0224652	4.71979	4.74225	0.02385	0.0239091	0.022356	0.0148892	0.0273218	0.405778	0.0408543	4.71564	4.7565	-0.0162163
chr1	233501745	rs6424206	C	A	0.842422	0.88159	0.0139355	0.0201047	0	-0.00419273	6.65755	6.65335	-0.00431156	-0.0100002	-0.00482655	0.00885963	-0.010685	0.457536	-0.00477819	5.0637	5.05892	-0.0180197	0.00332308	-0.000250816	-0.00169516	-0.0072484	0.483849	-0.00074482	4.74076	4.74001	0.00184441	-0.00130606	-0.00826502	0.00236416	0.00163841	0.505472	-0.00262785	4.55669	4.55406	0.00101614	-0.00257158	0.00464058	-0.00789404	-0.00833034	0.516399	-0.00300703	4.71892	4.71592	0.000780106
chr1	233501940	rs6424207	C	T	0.829778	0.88159	0.0182061	0.0262658	0	-0.010252	6.57713	6.56688	-0.00495672	0.000463963	-0.00854254	-0.013814	-0.0244107	0.399525	-0.000981522	4.96195	4.96097	-0.0102339	0.000961781	0.00443411	0.0405817	-0.0406513	0.493101	-0.00812244	4.66604	4.65792	0.0169048	-0.0425811	-0.00124884	-0.0148945	0.00120735	0.476302	-0.0144829	4.44624	4.43176	-0.0212827	0.00814342	-0.0233965	0.0238295	-0.0597081	0.472231	-0.00973644	4.7287	4.71897	-0.0339255
chr1	233502423	rs12756713	G	A	0.818867	0.88159	-0.0281987	-0.0406822	0	0.012217	6.25534	6.26756	0.00235224	-0.000125408	0.0435138	-0.00896263	0.0243068	0.381669	0.00605445	4.20658	4.21264	0.016747	-0.00430965	0.0242496	-0.00209737	-0.00431728	0.473549	-0.0281987	4.16546	4.13726	-0.0186467	-0.0485849	-0.00775051	-0.0662718	0.000260353	0.412325	-0.00788159	3.82654	3.81866	-0.0184543	-0.0130846	-0.0109875	-0.00507021	0.00818872	0.485911	-0.006283	4.23162	4.22533	0.0135994
chr1	233502446	rs12743334	T	C	0.651694	0.88159	0.0931119	0.134332	0	0.00718603	6.25276	6.25995	-0.00385618	0.004632	0.0141807	0.00568056	0.0152931	0.426581	0.00444269	4.183	4.18744	-0.000659943	-0.0292726	0.00080967	0.0486751	0.00266123	0.494791	0.051356	4.1566	4.20796	0.0735779	-0.0471144	0.0359292	0.147424	0.0469635	0.316906	-0.0213645	3.8029	3.78154	0.0112143	0.0323212	-0.0522509	-0.0144525	-0.0836544	0.429871	-0.00559683	4.20747	4.20187	0.00645542
chr1	233502758	rs4027229	C	CTT	0.784117	0.88159	0.0195057	0.0281408	0	0.0146105	6.17429	6.1889	0.0204487	0.0192986	0.0341401	-8.34465e-05	-0.000751495	0.367559	0.0195057	4.11445	4.13396	0.0194263	0.0233817	-0.00667715	-0.00522089	0.0666184	0.426236	-0.0032609	4.28904	4.28578	-0.0200658	-0.0719519	-0.00979853	0.0452328	0.0402789	0.489184	0.00765419	3.78029	3.78794	0.0379934	0.00454879	-0.0340142	-0.00553799	0.0352809	0.449159	0.00736294	4.08109	4.08845	0.00732398
chr1	233506426	rs6662352	T	G	0.78708	0.88159	-0.129224	-0.186431	0	-0.0217844	5.19618	5.17439	-0.000403404	0.00811529	-0.0355978	-0.0797834	-0.00125265	0.38469	-0.0907067	1.9702	1.87949	-0.0764623	-0.0119566	-0.113706	-0.212958	-0.0384505	0.418445	-0.129224	2.67344	2.54421	-0.102057	-0.149827	-0.0969291	-0.20496	-0.0923469	0.305415	-0.056466	1.58352	1.52706	-0.0342325	-0.0390437	-0.0625361	-0.0434678	-0.10305	0.458851	-0.0490943	2.24899	2.1999	-0.0190187
chr1	233507499	rs5781748	A	AG	0.636474	0.88159	-0.0801139	-0.11558	0	-0.0200462	5.85974	5.8397	0.0163569	-0.0392323	-0.015326	-0.0491118	-0.012918	0.354239	-0.0406671	3.30722	3.26655	0.00299191	-0.0716689	-0.0366097	-0.0614147	-0.0366342	0.449962	-0.068801	3.31727	3.24846	-0.147313	0.0215526	-0.0310304	-0.130375	-0.0568388	0.353129	-0.0653048	3.01568	2.95037	-0.138213	-0.0781693	-0.0773835	-0.058037	0.025279	0.433209	-0.0762478	3.5384	3.46215	-0.122753
chr1	233508110	rs10910200	G	C	0.822359	0.88159	0.025902	0.0373687	0	-0.00511141	5.99911	5.99399	-0.0100455	-0.0119567	0.0307322	-0.0143142	-0.0199728	0.472123	-0.0186025	3.3635	3.3449	-0.0141878	-0.00732231	-0.00285363	-0.063329	-0.00531983	0.483145	-0.00158792	3.36646	3.36487	-0.0301771	0.0220902	-0.0441551	0.0124736	0.0318289	0.476685	0.0102611	2.99128	3.00154	0.00193024	0.0244048	0.0221789	-0.00145102	0.00424266	0.431294	-0.00287843	3.59617	3.59329	0.00112557
chr1	237395119	rs140263733	G	T	0.0770403	0.88159	-0.136775	-0.197324	0	-0.103775	6.44893	6.34515	-0.0708642	-0.180096	-0.113871	-0.0314751	-0.12257	0.00578297	-0.136775	4.14316	4.00638	-0.124549	-0.145292	-0.0573261	-0.173938	-0.182769	0.139154	-0.0531415	4.26677	4.21362	-0.0653269	-0.0650129	-0.0608325	-0.0132847	-0.0612507	0.331345	-0.0986249	3.74329	3.64466	-0.0503533	-0.0579178	-0.154841	-0.145814	-0.084198	0.286187	-0.111384	3.97686	3.86548	-0.200887
chr1	242266626	rs1807221	T	G	0.764276	0.88159	0.0159418	0.0229991	0	0.0113	6.56968	6.58098	0.00410223	0.0107846	0.0387225	-0.0034318	0.00632238	0.374888	-0.00286436	4.30903	4.30617	0.00214815	0.000165462	0.0108147	-0.0160007	-0.0114493	0.513888	0.0159418	3.97313	3.98908	0.0418267	-0.00237942	0.0030098	0.0383124	-0.00106072	0.417202	0.00768046	4.07156	4.07924	0.015506	-0.0151429	0.0150599	0.00558329	0.017396	0.446765	0.00567436	4.44328	4.44896	0.0116138
chr1	242266924	rs1807222	C	T	0.785144	0.88159	-0.0227796	-0.032864	0	-0.0165076	6.68497	6.66846	-0.00931406	-0.0110636	-0.0257535	-0.0168605	-0.0195465	0.32721	-0.0227796	4.2515	4.22872	-0.0201008	-0.0264692	-0.033175	-0.030724	-0.00342894	0.426079	-0.0151506	4.10185	4.08669	-0.0106602	-0.00578308	-0.0217876	-0.0124712	-0.0250509	0.459358	-0.0054461	4.20526	4.19981	-0.000566959	-0.0068388	-0.0152812	-0.00169706	-0.00284648	0.481776	-0.00733376	4.61195	4.60462	-0.0132079
chr1	242267014	rs7546798	G	T	0.847057	0.88159	-0.0173862	-0.0250831	0	-0.0131538	6.72637	6.71321	-0.0108609	-0.0168595	0.0148373	-0.00709629	-0.0457897	0.358439	-0.00533409	4.35013	4.34479	-0.0188413	-0.00686645	-0.00294352	0.00602484	-0.00404406	0.50814	-0.0133439	4.18296	4.16962	-0.0278978	-0.0172644	0.00756502	-0.0122108	-0.0169115	0.455638	0.0056427	4.32732	4.33296	-0.0014863	0.0127525	0.00575161	0.00928497	0.00191069	0.457411	-0.00417948	4.70626	4.70208	0.00531578
chr1	242267695	rs111739640	T	C	0.838797	0.88159	-0.0113178	-0.0163282	0	-0.000104523	6.914	6.9139	0.00578976	0.00582457	0.00105381	-0.0177808	0.00459003	0.505063	-0.00735292	4.78697	4.77961	0.00338602	0.000509262	-0.024107	-0.0172505	0.000697613	0.490116	0.00869055	5.05699	5.06568	0.021327	0.011682	0.0196562	-0.00798273	-0.00122976	0.450725	-0.0023428	4.67816	4.67582	-0.00693369	-0.0107732	0.00524425	0.00643635	-0.00568771	0.503661	-0.00122929	4.97522	4.97399	-0.0042038
chr1	242268255	rs12405776	C	T	0.345084	0.88159	-0.074596	-0.107619	0	-0.0417452	6.42545	6.3837	-0.0216942	-0.04597	-0.0810957	-0.0263858	-0.0335803	0.158327	-0.0580402	4.58466	4.52662	-0.0509815	-0.0484114	-0.0604901	-0.0430613	-0.0872569	0.293327	-0.0522031	5.27571	5.2235	-0.086771	-0.122125	-0.0172982	-0.0202703	-0.0145507	0.237838	-0.074596	4.2012	4.12661	-0.0904145	-0.0511923	-0.0779827	-0.0724931	-0.0808973	0.261898	-0.0639947	4.53266	4.46867	-0.0768414
chr1	244010570	rs10927101	C	A	0.285332	0.88159	-0.100533	-0.145038	0	-0.0381543	6.29147	6.25332	-0.032898	-0.00556087	-0.0716896	-0.0193105	-0.0613127	0.189649	-0.0762111	4.42025	4.34404	-0.0831542	-0.0880766	-0.0696502	-0.0808082	-0.0593662	0.271425	-0.0740269	4.75512	4.68109	-0.0445924	-0.089561	-0.109506	-0.0575151	-0.0689597	0.210914	-0.0575663	4.01326	3.9557	-0.047971	-0.0477419	-0.0455928	-0.0834832	-0.0630424	0.357894	-0.0497789	4.20073	4.15095	-0.0409565
chr1	244013122	rs476141	G	T	0.787478	0.88159	0.0251799	0.0363269	0	0.000170994	6.24256	6.24273	-0.0096941	0.0112548	-0.00175953	0.00306511	-0.0020113	0.4913	0.00467892	4.33417	4.33885	0.0299153	-0.0015254	0.0115857	-0.0190296	0.00244856	0.481383	-0.00142984	4.77143	4.77	0.00719595	-0.00150967	0.00536108	-0.0252318	0.00703526	0.484472	0.0251799	4.09092	4.1161	0.0172014	0.0264144	0.0384817	0.00499535	0.0388064	0.404002	0.00248818	4.25626	4.25874	0.0067091
chr1	247640654	rs55678230	G	C	0.831638	0.88159	-0.0156978	-0.0226471	0	-0.00827351	6.77664	6.76837	-0.0164433	-0.00260639	-0.0174985	-0.0027647	-0.00205469	0.40046	0.00715218	4.70456	4.71171	0.0240889	-0.00461674	0.00568199	0.0142951	-0.00368834	0.453767	0.00182304	5.01577	5.0176	0.00425863	-0.0139246	0.00592375	0.00962734	0.0032301	0.470896	-0.00365744	4.18936	4.1857	-0.000302792	0.00590086	-0.00782847	0.00495911	-0.0210159	0.484462	-0.00147228	4.3508	4.34933	-0.00897217
chr1	247641740	rs74152680	G	A	0.77799	0.88159	0.0316448	0.0456538	0	-0.0211192	6.18117	6.16005	-0.0127287	-0.0199585	0.0070262	-0.0470176	-0.0329175	0.325686	0.0203789	4.25287	4.27325	-0.0129471	0.0304165	-0.0105119	0.0908923	0.00404453	0.435289	-0.0115256	4.32608	4.31456	-0.0184183	-0.00131655	-0.0102048	-0.0179267	-0.00976181	0.454715	0.00976043	3.87833	3.88809	0.00635529	0.020638	0.0218077	0.00374532	-0.00374413	0.481244	-0.0153383	3.96497	3.94963	0.0142159
chr1	247647989	rs74152685	G	T	0.675313	0.88159	0.0422686	0.0609807	0	-0.00897217	6.56134	6.55237	0.00701284	0.00592327	-0.0454006	0.00806475	-0.0204611	0.402447	-0.0255097	4.67483	4.64932	-0.0652528	0.00126886	-0.0336618	-0.011333	-0.0185699	0.401956	-0.0286269	5.63042	5.60179	-0.0540781	-0.0209236	-0.0204339	-0.0378222	-0.00987673	0.31236	-0.0289731	4.27464	4.24567	-0.0712123	-0.0268297	-0.0323982	-0.0203958	0.00597048	0.396911	-0.0137429	4.44619	4.43244	-0.0178454
chr1	248526586	rs181103244	C	T	0.778848	0.88159	-0.0312255	-0.0450489	0	0.00948515	5.21381	5.2233	0.00598145	0.0217099	0.0213709	6.91414e-05	-0.00170565	0.444976	0.0186258	2.54672	2.56534	0.0295582	0.00576282	0.0283966	0.0248568	0.00455475	0.397196	0.0253516	2.87253	2.89788	-0.00177455	0.0431585	0.0896354	0.0191412	-0.0234027	0.405356	-0.018657	2.18061	2.16195	-0.0245864	-0.0133226	0.0064466	-0.008322	-0.0535007	0.473845	-0.00820055	2.46763	2.45943	-0.00942731
chr1	248874237	rs12032643	G	A	4.79119e-60	1.34805e-57	-0.230558	-0.332624	0	-0.130582	8.9074	8.77682	-0.0280218	-0.0921278	-0.286071	-0.0866575	-0.16003	3.21296e-27	-0.230558	6.73114	6.50059	-0.126389	-0.0885901	-0.0645537	-0.65569	-0.217565	3.11027e-10	-0.229949	7.55434	7.32439	-0.220845	-0.339775	-0.103113	-0.282114	-0.203897	5.82052e-21	-0.15868	6.50795	6.34927	-0.129073	-0.224164	-0.230927	-0.107832	-0.101404	5.27726e-05	-0.117327	6.3089	6.19157	-0.116313
chr2	294785	rs35731386	T	TA	0.678054	0.88159	0.0298439	0.0430556	0	0.0282176	6.64978	6.678	-0.013083	0.0850434	0.0660477	0.0191078	-0.0160279	0.214716	-0.00780268	4.61146	4.60366	0.0305152	0.0244384	0.00285006	-0.0324497	-0.0643673	0.461444	-0.0144214	4.83454	4.82012	-0.0338631	-0.066658	-0.0502181	0.0655017	0.0131307	0.424722	0.0282615	4.09187	4.12013	0.0501697	0.0463424	-0.0145288	0.0220089	0.0373151	0.406899	0.0104527	4.385	4.39546	0.0322833
chr2	298954	rs10182326	A	G	0.70094	0.88159	0.0713094	0.102878	0	0.0132936	5.35912	5.37242	0.00506639	0.0314994	-3.67165e-05	0.0148721	0.0150666	0.41504	0.0468932	3.01583	3.06273	0.0664392	0.0628018	0.0401261	0.0291882	0.0359108	0.388306	0.0156018	2.37527	2.39088	-0.0227134	0.127944	0.02421	0.0786033	-0.130035	0.510935	0.0180223	2.89201	2.91003	0.00832796	0.0337997	-0.00326085	0.0378034	0.0134416	0.438817	0.0340401	2.6398	2.67384	0.0334599
chr2	300606	rs7598301	C	G	0.696369	0.88159	0.0808017	0.116572	0	0.0177355	5.46999	5.48773	0.00789738	0.0352144	0.0156255	0.0162125	0.0137277	0.392469	0.0583793	2.71062	2.769	0.0320349	0.0482254	0.0407295	0.0459273	0.124979	0.433658	0.0417717	2.71507	2.75684	0.0407114	0.0540869	0.0494082	0.020174	0.0444779	0.440755	0.0510371	2.62064	2.67168	0.0409095	0.0256958	0.0661106	0.03386	0.0886097	0.398894	0.0388627	3.12594	3.1648	0.0682983
chr2	301051	rs6753137	C	T	0.723102	0.88159	0.0558132	0.0805214	0	-0.000321007	6.07068	6.07036	-0.0237064	0.0138884	0.00850964	0.00544643	-0.00574303	0.494049	0.0285357	3.57349	3.60202	-0.00263071	0.0969491	0.0261312	0.0176885	0.00454021	0.431051	0.01366	3.57609	3.58975	0.0237553	0.0169139	0.00589585	-0.000887871	0.0226226	0.437292	-0.0026227	3.33202	3.32939	0.012434	-0.000325441	-0.00852513	-0.00382376	-0.0128732	0.474806	-0.0322289	3.61866	3.58643	-0.0365601
chr2	2515741	rs10199521	C	T	0.217739	0.88159	0.073639	0.106239	0	0.055825	7.25888	7.3147	0.0750184	-0.00638723	0.114092	-0.00824213	0.104644	0.0155369	0.062898	4.93276	4.99566	0.0315256	0.0543537	0.0599895	0.140783	0.0278378	0.226384	0.0198748	4.9374	4.95727	0.0326443	0.0239129	0.00264072	0.0304537	0.00972223	0.391258	-0.0154504	4.96842	4.95297	0.0164289	-0.0980935	-0.0156837	-0.047895	0.0679913	0.428974	0.073639	5.53589	5.60952	0.0995321
chr2	2515749	rs10199516	C	T	0.0789931	0.88159	0.106497	0.153643	0	-0.0685261	7.26843	7.19991	-0.0482502	0.0137486	-0.0167942	0.00647974	-0.297814	0.00573501	0.013615	4.94233	4.95594	-0.0452704	0.0686402	0.0691371	-0.156216	0.131784	0.413973	-0.0175385	4.94306	4.92552	0.011796	-0.178155	0.0149565	0.0609174	0.00279284	0.414784	0.0562556	4.98235	5.03861	0.0175419	0.0468307	0.176192	0.115948	-0.0752349	0.233225	0.106497	5.54858	5.65507	0.104804
chr2	7059965	rs574713163	T	C	0.806593	0.88159	-0.0256314	-0.0369783	0	0.00143337	6.60272	6.60415	0.00966692	0.0071454	-0.0248194	0.014277	0.000896931	0.476916	-0.00685797	5.45457	5.44771	-0.00500154	-0.0105696	-0.000552177	-0.013525	-0.00464153	0.469722	-0.0256314	4.65753	4.6319	-0.0256195	-0.0113015	-0.0307865	-0.0179696	-0.04248	0.39497	-0.0119773	5.15753	5.14555	-0.0091567	-0.00373459	-0.0207267	0.000464916	-0.0267334	0.437346	0.00774345	5.04666	5.0544	0.0197611
chr2	13066414	rs7569337	C	T	0.831193	0.88159	-0.0282951	-0.0408213	0	0.00095396	6.50985	6.5108	0.00224924	0.00785541	-0.00710916	0.00562429	-0.00384998	0.485491	-0.00465813	4.51424	4.50958	-0.00383806	-0.01404	-0.0037818	0.000703812	-0.00233459	0.47307	-0.0282951	4.639	4.6107	-0.0535927	0.00846481	-0.060082	-0.0330753	-0.00319052	0.391506	-0.00399909	3.67373	3.66974	-0.00159931	-0.00260496	-0.0245895	-0.00407171	0.0128701	0.517268	-0.00676723	3.70804	3.70128	-0.00811029
chr2	13071758	rs13398380	A	C	0.836096	0.88159	-0.012227	-0.0176398	0	-0.00963173	6.1884	6.17877	-0.0103402	0.0100193	-0.0292783	-0.0152273	-0.00333214	0.420803	-0.0101322	3.87518	3.86505	-0.014236	-0.000897646	-0.00421834	-0.0276141	-0.00369477	0.469506	-0.012227	4.84107	4.82885	-0.0258245	-0.0115628	-0.00767088	-0.0128927	-0.00318384	0.466585	-0.00261941	3.80147	3.79885	-0.00341177	0.00255346	0.00221133	-0.00829005	-0.00616002	0.493969	0.00234542	3.71978	3.72213	0.00419354
chr2	13075093	rs11895093	A	C	0.740774	0.88159	-0.100963	-0.145659	0	-0.00774841	5.71803	5.71028	-0.0198131	-0.0167112	0.00491858	-0.000740051	-0.00639629	0.439713	-0.0418874	2.65673	2.61484	-0.0738165	-0.098038	-0.0312777	-0.0779138	0.071609	0.435945	-0.0145245	2.93723	2.9227	-0.0252032	0.0329454	0.0126469	0.0159888	-0.109	0.481475	-0.100963	2.44318	2.34222	-0.0141275	-0.180902	0.0250609	-0.0374928	-0.297353	0.396005	-0.0484693	2.67672	2.62825	-0.0222082
chr2	13093919	rs11891167	G	C	0.768982	0.88159	-0.0410532	-0.0592272	0	0.00309057	5.597	5.60009	0.00321722	0.00380611	-0.00916243	0.00705099	0.010541	0.474465	0.00191598	4.03041	4.03233	0.0134349	-0.0259509	0.0125873	-0.0013833	0.0108919	0.479468	-0.0345397	5.41304	5.3785	0.0158744	-0.0628071	-0.0713191	-0.0365391	-0.0179076	0.303399	0.000851154	3.29783	3.29868	0.00514841	-0.00266027	0.00494599	-0.00515032	0.00197196	0.452305	0.00345631	3.86382	3.86728	-0.00863409
chr2	13097957	rs7590035	T	C	0.424122	0.88159	-0.130445	-0.188192	0	0.0600899	5.61493	5.67502	0.054194	0.0453801	0.0860519	0.051878	0.0629454	0.151999	0.0410938	3.6458	3.68689	0.0513062	0.0905466	-0.0265613	0.0565577	0.0336199	0.412745	0.0606472	3.22084	3.28149	0.0598176	0.037596	0.0769692	0.0429659	0.0858872	0.37193	0.0351678	3.18927	3.22444	0.0739937	-0.0227387	0.104779	0.0101206	0.0096848	0.387034	0.0577072	3.53541	3.59312	0.0614772
chr2	13098450	rs149534534	ATTTG	A	0.724335	0.88159	-0.143706	-0.207323	0	0.00447445	5.3854	5.38987	0.0219669	0.0295849	-0.0329857	-0.0282216	0.0320277	0.460306	0.0649191	2.86804	2.93296	0.0318546	0.0999315	0.00916696	0.0762203	0.107422	0.397756	0.0139013	2.4955	2.5094	0.0016824	-0.0365229	0.0796874	0.0198531	0.00480652	0.435979	0.0618315	2.40526	2.46709	0.100821	0.0299804	0.0722331	0.0173848	0.0887384	0.42713	0.0182535	2.96925	2.98751	-0.0132623
chr2	13112749	rs73194819	T	G	0.00526832	0.16768	-0.104262	-0.150419	0	-0.091928	7.68813	7.5962	-0.0853991	-0.0936747	-0.084507	-0.108365	-0.0876942	1.55428e-05	-0.0192182	5.12668	5.10746	-0.0285201	-0.00364208	-0.0159087	-0.0135374	-0.0344825	0.414389	-0.104262	4.86308	4.75882	-0.137402	-0.116273	-0.0605989	-0.113095	-0.0939431	0.126045	-0.047415	4.64958	4.60216	-0.0942378	-0.0366826	0.0106935	-0.0246782	-0.0921698	0.314556	-0.0428689	4.67112	4.62825	-0.0768075
chr2	16090377	rs28722000	T	C	0.689372	0.88159	0.0626007	0.0903137	0	0.012305	6.31077	6.32308	0.00588274	0.0196733	0.00692415	0.00010252	0.0289421	0.379667	0.015446	4.12402	4.13947	0.00802469	-0.00650334	0.0451388	0.00906801	0.021502	0.456196	0.0190252	4.54265	4.56167	0.0111394	0.0317469	0.0104733	0.0206094	0.0211573	0.429082	0.0418907	3.6751	3.71699	0.0986359	0.0275114	0.0278611	0.0256901	0.0297551	0.361656	0.0318081	3.88884	3.92065	0.0358825
chr2	16092993	rs28475777	C	T	0.63785	0.88159	-0.0636696	-0.0918558	0	-0.0251736	6.18724	6.16207	-0.0371428	-0.0345716	0.0230598	-0.0251741	-0.0520391	0.294786	-0.0366115	4.19932	4.16271	-0.0399117	-0.0357847	-0.0391145	-0.0228505	-0.0453959	0.403226	-0.0636696	4.28222	4.21855	-0.053184	-0.112249	-0.063942	-0.0562758	-0.0326967	0.28541	-0.0374686	3.88206	3.8446	-0.0209281	-0.034126	-0.0375021	-0.0404811	-0.0543056	0.393064	-0.0265614	4.00989	3.98333	-0.027051
chr2	16093946	rs28658452	A	G	0.835224	0.88159	0.012501	0.0180352	0	-0.00204029	6.62978	6.62774	0.00265264	0.0139852	-0.0188522	-0.0266566	0.0186696	0.476079	0.00498304	4.97995	4.98494	-0.004282	0.0417295	-0.00192308	-0.0182252	0.00761604	0.460314	-0.00511112	6.13123	6.12612	-0.00290012	0.0370889	0.0188193	-0.0836654	0.00510168	0.456533	-0.00421419	4.7319	4.72768	-0.0116177	0.0010314	0.00179291	0.00284672	-0.0151243	0.50588	0.00681877	4.78646	4.79328	0.0291848
chr2	16094059	rs28727518	C	G	0.0165102	0.431721	-0.110426	-0.159311	0	-0.063284	6.70322	6.63993	-0.0129695	-0.0869408	-0.0493021	-0.059639	-0.107569	0.040233	-0.0715506	5.06303	4.99148	-0.0632033	-0.0533428	-0.0194726	-0.0391774	-0.182557	0.200579	-0.0982656	6.31177	6.2135	-0.105389	-0.174657	-0.0803933	-0.0867171	-0.0441718	0.0130349	-0.0558941	4.79475	4.73886	-0.0463047	-0.150523	0.00365019	-0.0864472	0.000154018	0.283635	-0.0920822	4.85431	4.76223	-0.104564
chr2	16094138	rs28377696	G	A	2.27941e-06	0.000148457	-0.240439	-0.346881	0	-0.0774647	6.71552	6.63806	-0.0377855	-0.0758281	-0.0720892	-0.164036	-0.0375843	0.0150777	-0.101622	5.10137	4.99975	-0.0292416	-0.170434	-0.155557	-0.139726	-0.0131507	0.107508	-0.240439	6.39215	6.15171	-0.24543	-0.297768	-0.105389	-0.193244	-0.360366	2.8817e-08	-0.10745	4.81723	4.70978	-0.166213	-0.138594	-0.114374	-0.0681601	-0.0499086	0.136061	-0.0673678	4.88465	4.81728	-0.0290751
chr2	16094292	rs28739462	T	C	0.475612	0.88159	0.0580368	0.0837294	0	-0.00648174	6.68434	6.67786	-0.00928402	-0.0141368	0.00454664	-0.00199556	-0.011539	0.42811	-0.00743036	5.13217	5.12474	-0.0274839	0.00339794	0.000226021	-0.00826979	-0.00502205	0.477927	0.0580368	6.43033	6.48836	0.136749	-0.020956	0.0771542	0.0582538	0.0389833	0.0689393	-0.00673561	4.79826	4.79152	-0.0148797	-0.0032773	-0.00816774	-0.00117779	-0.00617552	0.476993	-0.0137285	4.91964	4.90591	-0.0286598
chr2	16094319	rs28621017	G	C	0.11841	0.88159	-0.0960983	-0.138641	0	0.00248785	6.67561	6.6781	0.00915432	0.00228119	-0.0191817	0.043015	-0.0228295	0.474039	0.00217352	5.14707	5.14925	0.0127926	0.00472021	2.76566e-05	0.00247669	-0.00914955	0.477466	-0.0960983	6.42703	6.33093	-0.322092	-0.07693	0.00748873	-0.0427575	-0.0462008	0.0102464	-0.0258168	4.81283	4.78702	-0.0210652	-0.0125828	-0.0176487	-0.0567207	-0.0210667	0.378112	-0.0625532	4.92406	4.86151	-0.0512791
chr2	16094383	rs28459138	T	C	5.60945e-08	4.53527e-06	0.171692	0.247699	0	0.0976642	6.67508	6.77274	0.0974736	0.168311	0.0595255	0.0820622	0.0809484	0.00224817	0.162121	5.17972	5.34184	0.298645	0.0756483	0.16887	0.102274	0.165165	0.0115564	0.0484495	6.38297	6.43142	-0.0505247	0.0667782	0.0719295	0.0900421	0.0640225	0.11054	0.171692	4.83323	5.00492	0.263422	0.120444	0.20135	0.144694	0.128549	0.0182793	0.140075	4.93642	5.07649	0.181288
chr2	16095083	rs62118704	C	A	0.558265	0.88159	0.091268	0.131672	0	0.0075798	6.45793	6.46551	-0.0142241	0.0294738	-0.00325251	0.0362692	-0.0103674	0.422691	0.0110137	4.42656	4.43757	0.00187778	-0.000618935	0.00189924	0.0123343	0.0395761	0.455231	0.0025053	5.11464	5.11714	0.0140128	-0.0131326	-0.00376368	-0.00357389	0.0189838	0.49299	-0.0093677	4.13024	4.12087	-0.00277519	0.00900078	-0.0221343	-0.0124633	-0.0184665	0.473153	-0.00771208	4.49557	4.48786	-0.00204754
chr2	16096101	rs62118705	G	C	0.777819	0.88159	-0.0404366	-0.0583377	0	-0.0103051	6.31766	6.30736	-0.00588083	-0.0098033	0.00570488	-0.0252438	-0.0163026	0.405596	-0.0339505	4.02053	3.98658	-0.040612	-0.0353704	-0.0297153	-0.0209801	-0.0430746	0.389418	-0.0229395	4.1013	4.07836	-0.034379	-0.0178652	-0.0114434	-0.0337582	-0.017252	0.461057	-0.0166769	3.67433	3.65766	-0.0304017	-0.0196705	-0.000207663	-0.00854731	-0.0245571	0.451319	-0.0193958	4.03375	4.01435	-0.017324
chr2	23979642	rs10432638	C	A	0.51023	0.88159	0.152832	0.220489	0	0.0175575	6.17782	6.19538	0.0069809	0.01893	0.0223084	0.0163584	0.02321	0.345786	0.0393788	3.93522	3.9746	0.0478284	0.0348334	0.0255921	0.0347095	0.0539308	0.363415	0.152832	3.91599	4.06882	0.128936	0.184142	0.185129	0.135624	0.130327	0.119887	0.0419867	3.73667	3.77866	0.058553	0.0300627	0.0504019	0.00989795	0.061018	0.395346	0.0343282	3.81665	3.85098	0.0362637
chr2	29354539	rs3927337	G	A	0.524727	0.88159	-0.0914987	-0.132005	0	-0.0447266	6.35748	6.31275	-0.0229549	-0.054595	-0.112514	-0.0140967	-0.0194726	0.145774	-0.0756571	3.86879	3.79313	-0.0628655	-0.0506678	-0.124626	-0.0884597	-0.0516663	0.317144	-0.058901	4.1655	4.1066	-0.0896027	0.00229692	-0.10114	-0.0515304	-0.0545282	0.316734	-0.0914987	3.40216	3.31067	-0.124641	-0.0560539	-0.119265	-0.0605991	-0.0969338	0.328187	-0.0434733	3.67653	3.63305	-0.0309699
chr2	29360455	rs1406230	C	T	0.529908	0.88159	-0.0711246	-0.102611	0	-0.0391982	6.79634	6.75715	-0.0802431	-0.106815	0.0274606	-0.0317779	-0.00461531	0.126831	-0.0183053	4.02935	4.01105	6.96182e-05	-0.0402405	-0.0540168	-0.0117574	0.0144186	0.470032	-0.0583111	4.42894	4.37063	-0.110059	-0.0218868	-0.0313139	-0.0978332	-0.0304627	0.321737	0.0395127	4.03462	4.07413	-0.012022	0.0752182	0.0327384	0.0892482	0.0123806	0.387326	-0.0139542	4.54642	4.53247	0.051228
chr2	44044357	rs75120545	C	T	0	0	-1.30721	-1.88591	1	-0.973479	8.27608	7.3026	-0.866002	-0.753774	-1.14935	-0.83668	-1.26159	0	-1.13896	5.72749	4.58853	-0.986165	-1.1087	-1.17675	-1.50601	-0.917182	2.20698e-44	-1.30721	6.54573	5.23851	-1.66674	-1.20844	-1.50729	-1.30544	-0.848152	3.25203e-116	-1.07695	5.54555	4.4686	-1.04054	-0.75016	-1.11026	-0.769406	-1.71438	9.61388e-35	-1.00586	5.56889	4.56303	-1.14847
chr2	44910731	rs17032696	A	C	0.499254	0.88159	0.0799448	0.115336	0	0.0305823	6.07879	6.10937	0.0436912	0.034224	0.0198436	0.014318	0.0408349	0.249757	0.0799448	3.78872	3.86867	0.0876937	0.0522275	0.088912	0.106334	0.0645571	0.301178	-0.0717394	3.73178	3.66005	0.0438356	-0.186487	-0.112009	-0.0724382	-0.0315988	0.312024	0.0646761	3.42614	3.49081	0.0611017	0.0377779	0.0331516	0.0533304	0.138019	0.364389	0.0419969	3.48764	3.52963	0.0399461
chr2	44923139	rs1992825	G	C	0.848967	0.88159	-0.0132505	-0.0191165	0	0.000173664	6.32302	6.32319	-0.00723934	0.00124788	-0.0386219	-0.0052166	0.0506983	0.493009	-0.0125739	4.32831	4.31573	-0.00636339	-0.00128031	-0.0222731	-0.0339899	0.00103712	0.447014	-0.00630064	4.59957	4.59327	-0.0232811	-0.00406456	0.0108504	0.00871944	-0.0237274	0.468847	-0.00298457	4.01378	4.0108	0.0104361	-0.005054	0.00333977	-0.0132923	-0.0103524	0.516825	-0.00416327	4.02042	4.01626	0.000198364
chr2	44924418	rs7340480	C	T	0.534291	0.88159	-0.0442445	-0.0638313	0	-0.0349672	6.53056	6.4956	-0.0534863	-0.00609493	-0.0183587	-0.0582037	-0.0386925	0.187142	-0.0129381	5.11282	5.09988	-0.0134606	-0.00158453	-0.0477328	0.0153341	-0.0172467	0.454371	-0.0318719	5.47612	5.44425	-0.047174	-0.0263596	-0.00350618	-0.00605774	-0.076262	0.318231	-0.0328481	4.58461	4.55176	-0.058578	-0.0282211	-0.0221834	-0.0264912	-0.0287666	0.368079	-0.0442445	4.52249	4.47825	-0.0435195
chr2	44925609	rs2342406	T	C	0.71	0.88159	-0.0333259	-0.0480791	0	0.0216191	6.6221	6.64372	0.0225234	0.0170269	0.0167089	0.0381374	0.0136991	0.27851	0.0200515	4.99443	5.01448	0.00537443	0.00395775	0.0329461	0.0304837	0.0274954	0.39997	0.0016283	5.07325	5.07488	-0.0334454	-0.0108671	0.028769	0.0254116	-0.00172663	0.500798	0.021079	4.62844	4.64952	0.0224047	0.0266738	0.00150919	0.0261974	0.0286098	0.409463	0.0193174	4.66221	4.68153	0.0236278
chr2	44945373	rs147268199	G	A	0.814803	0.88159	0.0226496	0.0326764	0	-0.0121259	6.81017	6.79804	-0.0135975	-0.0406122	0.00973654	-0.0151529	-0.00100327	0.365121	-0.00743876	5.20852	5.20108	-0.00652218	-0.0103106	0.00240183	-0.018095	-0.00466776	0.465811	-0.00153723	5.36703	5.36549	-0.00575733	0.00317097	0.0105543	0.00892782	-0.0245819	0.484735	-0.00306864	4.90375	4.90068	0.00105953	-0.00482035	-0.0118089	-0.000426769	0.000653267	0.495606	-0.0033412	4.90029	4.89695	0.00115728
chr2	45377817	rs72616914	C	T	0.819904	0.88159	-0.077038	-0.111142	0	-0.000910187	6.00699	6.00607	-0.00731707	0.00759315	-0.000823021	0.00911665	-0.0131207	0.488306	0.000200653	3.97987	3.98007	-0.00374174	0.0157537	-0.0244956	0.00326157	0.0102253	0.491368	-0.0186682	4.34045	4.32178	0.0108833	-0.0240984	-0.0271358	-0.0464115	-0.00657845	0.450707	-0.00377202	3.86169	3.85791	-0.00124383	0.012424	-0.0303466	0.0059669	-0.00566053	0.507116	-0.0062911	3.6048	3.5985	-0.003968
chr2	45383530	rs74262719	G	A	0.565875	0.88159	-0.0560168	-0.0808152	0	-0.024682	6.43671	6.41203	-0.0329175	-0.0363822	-0.0146098	-0.00899076	-0.0305099	0.277465	-0.039826	4.48533	4.44551	-0.0311961	-0.0295749	-0.030899	-0.0564308	-0.0510292	0.371995	-0.0560168	4.26739	4.21138	-0.0713191	-0.0426283	-0.0643258	-0.0634952	-0.0383158	0.329426	-0.0479693	4.06349	4.01552	-0.0233293	-0.00492811	-0.0986273	-0.0475149	-0.0654469	0.368985	-0.0369486	4.02591	3.98896	-0.0578217
chr2	45392848	rs3731945	T	A	0.775159	0.88159	-0.0338249	-0.048799	0	0.00314159	6.27364	6.27678	0.00222397	0.00629187	-0.0212979	0.0171647	0.0113254	0.460836	-0.00785351	3.9513	3.94344	-0.0857129	0.0186629	-0.00158739	0.019321	0.0100489	0.481219	0.0209631	4.11013	4.13109	0.018352	0.021522	0.0233569	0.0261378	0.0154467	0.412842	-0.0323115	3.6135	3.58119	0.0073657	-0.0448742	-0.0924354	0.00158	-0.0331936	0.405345	-0.0338249	4.19642	4.1626	-0.0708122
chr2	45392916	rs3731946	G	A	0.533477	0.88159	0.125643	0.181265	0	0.00372562	6.3081	6.31183	-0.045907	0.0785613	-0.0113335	0.0456643	-0.048357	0.454694	0.0356879	3.96397	3.99966	0.0386045	0.0106411	0.0298011	0.0326827	0.06671	0.39098	0.0255207	4.04683	4.07235	0.00448537	0.0386226	0.00765944	0.0625401	0.0142961	0.423549	0.125643	3.61635	3.74199	0.125165	0.0695972	0.233188	0.04967	0.150595	0.187401	0.0928154	4.21376	4.30657	0.223604
chr2	45397771	rs72616915	A	C	0.619764	0.88159	-0.0435073	-0.0627678	0	-0.0327832	6.38782	6.35504	-0.0108204	-0.0325203	-0.0275617	-0.0343514	-0.0586624	0.217765	-0.0414027	4.27749	4.23609	-0.0252562	-0.0503936	-0.0348344	-0.0674639	-0.0290656	0.387624	-0.0411386	4.08058	4.03944	-0.0197816	-0.0435677	-0.0425067	-0.0461135	-0.0537233	0.369947	-0.0435073	3.84172	3.79821	-0.0475361	-0.027041	-0.0663149	-0.0409527	-0.0356917	0.386179	-0.0373008	3.95814	3.92083	-0.02109
chr2	45400814	rs146887913	TATAGAGAGGTTAA	T	0.397489	0.88159	-0.0756104	-0.109083	0	-0.0560269	6.55359	6.49757	-0.0204587	-0.0339847	-0.0937567	-0.0483389	-0.0835957	0.0731855	-0.0197569	4.27847	4.25871	-0.0550294	-0.0499883	-0.0238643	0.0547397	-0.0246425	0.430877	-0.0711752	4.68174	4.61056	-0.0767484	-0.152571	-0.033411	-0.104868	0.0117221	0.237806	-0.0477611	3.86617	3.81841	-0.0551743	-0.00866556	-0.0314922	-0.0257592	-0.117714	0.378862	-0.0273536	3.99445	3.9671	-0.0251713
chr2	45412359	rs3770245	T	A	0.73337	0.88159	0.0288289	0.0415913	0	0.0142139	5.96528	5.9795	0.00272608	0.0234489	-0.00147247	0.0282311	0.018136	0.380669	0.0240969	3.74602	3.77012	0.0066402	0.0332062	0.0283501	0.0272415	0.0250466	0.419367	0.0288289	4.45781	4.48663	0.00888157	0.0515027	0.0122848	0.0385127	0.0329628	0.399204	0.0119384	3.34458	3.35652	0.0180957	0.00893879	0.0164492	0.0183666	-0.0021584	0.475727	0.0188182	3.57444	3.59326	0.0167501
chr2	45414029	rs72616917	C	G	0.791398	0.88159	-0.0255142	-0.0368092	0	0.0110143	6.25711	6.26812	0.00812054	0.00125504	0.0338311	0.00648451	0.00538015	0.397196	0.0028759	4.0055	4.00837	-0.00312281	-0.0125477	0.00230145	0.026691	0.00105762	0.458422	0.00239143	4.30767	4.31006	0.0226808	-0.0122905	0.00348377	-0.0123601	0.0104432	0.4814	-0.0224555	3.45097	3.42851	-0.0116436	-0.0135205	-0.0405211	-0.0105405	-0.0360518	0.437548	-0.0255142	3.69068	3.66517	-0.0277405
chr2	45414249	rs72616919	C	A	0.858959	0.88159	0.0123055	0.017753	0	0.0021059	6.76514	6.76725	0.0108452	-0.00262499	-0.015758	0.00256538	0.015502	0.478599	0.0123055	4.27051	4.28282	0.00788498	-0.00252485	0.0167537	0.0295715	0.00984192	0.447623	-0.00188618	4.58173	4.57985	-0.0097003	-0.0215945	0.00345325	0.00509024	0.0133204	0.499329	-0.00744486	3.72159	3.71414	0.0222428	0.00850439	-0.0130308	-0.00501943	-0.0499213	0.521156	-0.00334425	3.88651	3.88316	0.00432611
chr2	45414325	rs79725143	T	C	0.187239	0.88159	0.096671	0.139467	0	0.0555503	6.83388	6.88943	0.0499268	0.0411472	0.0717273	0.0448418	0.0701084	0.042718	0.0649789	4.26956	4.33454	0.0611453	0.0536079	0.0703111	0.0649898	0.0748405	0.271102	0.0673071	4.61676	4.68407	0.0628929	0.0869703	0.0643978	0.0682092	0.0540652	0.229468	0.096671	3.73617	3.83284	0.0952733	0.0959029	0.0842967	0.113095	0.0947874	0.233874	0.0466849	3.8944	3.94109	0.04143
chr2	45414542	rs139180764	CAT	C	0.736046	0.88159	0.0329938	0.0476	0	0.00834627	7.09529	7.10364	0.00396442	-0.00136423	0.0123205	0.0111842	0.0156264	0.382478	0.0299564	4.31733	4.34729	0.0373416	0.0751629	-0.0331545	0.0170777	0.0533543	0.37841	0.00713291	4.90404	4.91117	-0.0147834	-0.00226402	0.035696	-0.00501633	0.0220323	0.471299	0.00914678	3.79607	3.80521	-0.0131674	0.0160387	0.0207872	0.0384846	-0.0164092	0.491451	0.00493054	3.97553	3.98046	-0.00202346
chr2	45414687	rs116318787	C	T	0.767355	0.88159	-0.0160337	-0.0231318	0	-0.0160337	7.34895	7.33292	-0.0127134	-0.0155525	-0.0114384	-0.0276418	-0.0128226	0.263256	-0.0106157	4.46755	4.45694	-0.00475454	-0.0238748	0.000705719	-0.0115063	-0.0136485	0.479504	-0.0121737	5.21771	5.20553	-0.00877905	-0.00579834	-0.0242529	-0.00971365	-0.0123243	0.445767	-0.0100278	3.95412	3.94409	-0.0105267	-0.0124843	-0.00620675	-0.0429597	0.0220385	0.473049	-0.0155747	4.09127	4.0757	-0.0128651
chr2	45416440	rs370947393	AAGCTTCATCAAT	A	0.331205	0.88159	-0.12356	-0.17826	0	-0.109466	5.84577	5.73631	0.017643	-0.201067	-0.116927	-0.025331	-0.221648	0.023847	-0.0424085	3.37976	3.33735	-0.0502565	0.025867	-0.0553532	-0.108203	-0.0240972	0.447731	0.000847387	3.27377	3.27462	0.0600526	-0.0276926	-0.0132222	0.0109262	-0.0258272	0.479708	-0.0715383	2.79431	2.72277	-0.0525861	-0.0998378	-0.0938544	-0.00882554	-0.102588	0.430134	0.0452992	2.9613	3.0066	-0.0107486
chr2	45416457	rs191403939	C	A	0.412509	0.88159	-0.104438	-0.150672	0	-0.101319	5.8339	5.73258	0.00470638	-0.12596	-0.135142	-0.117904	-0.132295	0.0344264	-0.0289466	3.39065	3.36171	-0.0277026	-0.0855508	0.00916767	-0.0082922	-0.0323551	0.42411	-0.0315229	3.26719	3.23567	-0.0756671	0.0565803	-0.133281	0.00860643	-0.0138528	0.454608	-0.104438	2.79948	2.69504	-0.0673785	-0.103043	-0.15999	-0.0829029	-0.108874	0.322791	-0.0317847	2.97788	2.9461	-0.00411439
chr2	45419685	rs3213787	A	G	0.80118	0.88159	0.0181526	0.0261887	0	-0.00597086	6.46248	6.45651	-0.0118651	0.000797749	-0.037034	0.00787973	0.0103674	0.43742	-0.00111876	5.21824	5.21713	-0.00252247	-0.00435972	-0.00179243	0.00470543	-0.00162458	0.501679	-0.00263653	4.38402	4.38139	0.0198278	-0.0352964	0.00220156	0.000497818	-0.000413418	0.477873	-0.00313416	4.91423	4.9111	0.00507641	-0.00830412	-0.01092	-0.00224352	0.000720501	0.481207	-0.00821724	4.6329	4.62468	-0.0156674
chr2	45424132	rs72616980	C	T	0.842348	0.88159	-0.0344378	-0.0496833	0	0.00173979	6.27353	6.27527	-0.00704861	0.00336123	0.0242672	-0.00132608	-0.0105548	0.477103	-0.0126178	3.95159	3.93897	-0.0297129	-0.0112815	-0.00395155	0.00321627	-0.0213594	0.480383	-0.00586734	3.59042	3.58456	-0.0607145	-0.0508807	0.050554	0.0267015	0.00500298	0.528016	-0.0134064	3.89762	3.88422	-0.00160623	-0.013483	-0.0146646	-0.0317178	-0.0055604	0.464462	-0.0101417	3.82825	3.8181	-0.00397825
chr2	45424948	rs72616981	T	C	0.196742	0.88159	0.0980653	0.141478	0	0.0774472	5.99224	6.06969	0.0991707	0.0673389	0.0872278	0.0615349	0.0719638	0.0550131	0.0865304	4.04095	4.12748	0.0816355	0.0793142	0.1118	0.087445	0.0724573	0.223133	0.0980653	3.33549	3.43356	0.140348	0.0832005	0.104363	0.0936646	0.0687504	0.312888	0.0650056	3.60392	3.66893	0.0846536	0.0754399	0.0615869	0.0254905	0.077857	0.314481	0.0496057	3.5373	3.5869	0.0489717
chr2	45426101	rs139871279	T	C	0.530469	0.88159	0.0965969	0.13936	0	0.0153602	6.62413	6.63949	0.00702286	0.0426664	0.0211196	0.00889969	-0.00290775	0.336303	-0.0181524	4.33127	4.31311	-0.01158	-0.0103917	0.0012207	-0.0158651	-0.0541458	0.436793	0.0342774	4.16948	4.20376	0.026032	0.0723767	0.0155256	0.0215545	0.0358982	0.402237	0.00320587	4.04345	4.04665	0.0183039	-0.0087862	0.000324965	-0.00755882	0.0137455	0.465746	-0.0142129	4.22603	4.21182	0.00314856
chr2	45427280	rs12618889	T	C	0.827904	0.88159	-0.0674882	-0.0973649	0	-0.00549068	5.44255	5.43706	0.00951529	-0.0533538	0.026968	0.00425768	-0.0148406	0.464148	-0.0156472	3.39477	3.37912	-0.0625207	-0.00565791	0.0302279	-0.0122416	-0.0280435	0.489546	0.0146017	3.98848	4.00308	0.0199294	0.0363221	0.00740385	-0.00141907	0.0107722	0.462067	0.00559421	3.6452	3.65079	-0.0320632	0.0178525	0.0287058	-0.0177495	0.0312254	0.475422	0.0306394	3.60701	3.63765	0.0239341
chr2	45427345	rs12615562	G	C	0.828007	0.88159	0.0253629	0.0365909	0	-0.0033926	5.44218	5.43879	-0.00551701	0.00483751	-0.00609732	-0.00810003	-0.00208616	0.49266	-0.00890698	3.42259	3.41368	-0.0185835	-0.0205135	-0.0129972	-0.0078671	0.0154264	0.501372	0.0253629	4.07386	4.09922	0.0131407	0.0254703	0.048419	0.0180106	0.0217738	0.402626	0.00733891	3.71286	3.7202	-0.00323296	-0.00106192	0.0011375	0.0335689	0.00628305	0.456252	0.00417547	3.66428	3.66846	-0.00773048
chr2	45427775	rs72616983	T	C	1.49958e-14	2.24427e-12	0.607956	0.877095	1	0.0915296	5.78611	5.87764	0.0749831	0.13074	0.039712	0.109036	0.103177	0.0455262	0.440289	3.78649	4.22678	0.466555	0.33997	0.227629	0.863528	0.303764	0.000277441	0.0967171	4.57808	4.67479	0.253251	0.0786486	0.0481672	0.0707417	0.0327773	0.150164	0.5103	4.27798	4.78828	0.348717	0.477107	0.714534	0.408533	0.602608	7.88666e-08	0.607956	4.20797	4.81593	0.707316
chr2	45428835	rs114050731	A	G	0.74904	0.88159	0.035253	0.0508593	0	0.0193176	5.46497	5.48429	0.0199261	0.0258851	0.0214515	0.0162849	0.0130405	0.387499	0.0292516	3.05942	3.08867	0.0165396	0.0328991	0.0290394	0.0396709	0.0281091	0.46889	0.0214259	3.8268	3.84822	0.0290883	0.0285139	0.0262733	0.0114155	0.0118384	0.455438	0.0352529	2.95029	2.98554	0.0440388	0.0186162	0.0248761	0.0306985	0.0580351	0.448188	0.0291578	3.02062	3.04977	0.0205688
chr2	45432301	rs149868312	T	C	0.802641	0.88159	-0.0499132	-0.0720095	0	-0.00210905	6.32398	6.32187	0.00384235	0.0085144	0.0101376	-0.016264	-0.0167756	0.481064	-0.0107253	4.3917	4.38098	-0.00875902	-0.00935936	-0.00366592	-0.0371366	0.00529432	0.450369	0.00470419	4.48073	4.48543	0.00812626	0.00914812	0.00828791	-0.0114145	0.00937319	0.484294	-0.0221152	3.76934	3.74722	-0.00784206	-0.00445223	-0.0385532	-0.0456302	-0.0140982	0.457992	-0.0499132	3.91972	3.8698	-0.0549679
chr2	45432320	rs144901717	C	T	0.776917	0.88159	-0.0405829	-0.0585487	0	-0.000128078	6.33489	6.33476	0.00090313	-0.00332689	0.0307069	-0.00791931	-0.0210042	0.495936	-0.0334719	4.45576	4.42229	-0.0384021	-0.0382786	-0.0441132	-0.0252166	-0.021349	0.394565	-0.0244859	4.52491	4.50043	-0.0489936	-0.0187173	-0.0093708	-0.0193639	-0.0259838	0.432426	-0.0405829	3.81026	3.76968	-0.0292881	-0.0348868	-0.0454364	-0.0363293	-0.0569739	0.410447	-0.0384879	3.9533	3.91482	-0.0331306
chr2	45438125	rs72616985	A	G	0.759088	0.88159	0.0712606	0.102807	0	0.0113612	5.69492	5.70629	0.00654507	0.00375605	0.0460663	-0.00603342	0.00647211	0.423841	-0.00852075	4.02595	4.01743	-0.0149627	-0.0149007	0.00323772	-0.00926518	-0.00671291	0.480265	0.0712606	3.10855	3.17981	0.0106609	0.0457287	0.120961	0.0765576	0.102395	0.313849	0.010156	3.30798	3.31814	0.0267026	-0.0444481	0.0131085	0.0225847	0.0328321	0.473812	0.0132662	3.02473	3.038	-0.0228782
chr2	45445368	rs3770258	C	A	0.724263	0.88159	-0.0805623	-0.116227	0	0.0226377	5.7271	5.74973	0.019311	-0.000553608	0.0667129	0.020721	0.00699711	0.332833	-0.0294971	3.77042	3.74092	0.018764	-0.0596924	-0.0115426	-0.0579336	-0.0370808	0.455137	-0.00559506	3.63712	3.63152	0.0184455	-0.0451465	-0.0465727	0.0199413	0.025357	0.479299	-0.0223447	3.34831	3.32596	-0.0170867	-0.0113511	-0.053936	-0.0233903	-0.00595951	0.439942	-0.0631732	3.41414	3.35097	-0.0406063
chr2	45445494	rs17033679	T	C	0.452888	0.88159	0.0933922	0.134736	0	0.0533236	5.75534	5.80866	0.0435853	0.0289421	0.0487485	0.0630827	0.0822592	0.160209	0.0643288	3.74032	3.80465	0.110809	0.0593374	0.0710881	0.0348408	0.0455689	0.346492	0.0496001	3.53948	3.58908	0.0407496	0.00087285	0.056917	0.0865269	0.0629344	0.352069	0.0625484	3.36197	3.42452	0.0561233	0.0801411	0.0581446	0.0743151	0.0440183	0.366251	0.0582391	3.45685	3.51509	0.0599229
chr2	45447817	rs12624239	C	A	0.527858	0.88159	-0.0843886	-0.121747	0	-0.00849066	6.45741	6.44892	-0.0186315	-0.00875235	0.00248051	-0.00980377	-0.00774622	0.425347	-0.058223	4.6829	4.62467	-0.0795441	-0.0306249	-0.0132623	-0.10797	-0.0597134	0.26548	-0.0137633	4.29881	4.28505	-0.0135999	-0.0763226	0.0156474	0.018888	-0.0134296	0.455718	-0.0604078	4.26558	4.20517	-0.0192485	-0.0855174	0.0103498	-0.0579429	-0.14968	0.334975	-0.0410869	4.22453	4.18344	-0.0171599
chr2	45456377	rs3770264	A	G	0.238332	0.88159	0.0810518	0.116933	0	0.0810518	6.33973	6.42079	0.0329971	0.0478048	0.133311	0.0748601	0.116286	0.0232082	0.0484697	4.68757	4.73604	0.0503802	0.0619698	0.0345936	0.0428538	0.0525513	0.313513	0.046819	4.7365	4.78332	0.0294433	0.0901475	0.0236564	0.0292654	0.0615826	0.299595	0.0251064	4.59521	4.62032	0.0235834	0.0370622	0.0319181	0.0214705	0.011498	0.394597	0.0293171	4.5917	4.62102	0.0280552
chr2	45466022	rs72616986	G	T	0.815425	0.88159	0.0255289	0.0368304	0	-0.00507383	6.42409	6.41902	-0.00278282	0.00623655	-0.0127649	-0.0106344	-0.00542355	0.454186	0.00996838	4.53223	4.5422	0.0138764	0.0304065	0.0129185	-0.00865078	0.00129127	0.470891	-0.00169535	4.14255	4.14085	-0.00585127	-0.0527563	0.00851011	0.00640059	0.0352201	0.48498	0.00547175	3.71031	3.71579	0.0125556	-0.00668716	0.010747	0.00894427	0.00179911	0.449689	0.00625768	3.94728	3.95354	0.0199862
chr2	46661061	rs184413120	T	A	0.30021	0.88159	0.1214	0.175143	0	0.0366192	5.81374	5.85036	0.0417852	0.0139341	0.0706935	0.0294871	0.0271959	0.243207	0.0650204	3.62957	3.69459	0.0506856	0.024327	0.10212	0.0455325	0.102436	0.31407	0.0799095	3.29905	3.37896	0.0257537	0.128003	0.0891647	0.0446181	0.112008	0.309337	0.114387	3.11992	3.23431	0.175827	0.0996792	0.135509	0.112683	0.0482368	0.262331	0.0671697	3.52806	3.59523	0.102552
chr2	47174082	rs72810438	A	C	0.785813	0.88159	0.0214106	0.0308889	0	0.00860348	6.32465	6.33325	-0.00314808	-0.00218678	0.0395765	0.00176716	0.00700855	0.424413	0.0198841	4.50897	4.52885	-0.00645447	0.0168881	0.0279922	0.0162287	0.0447659	0.423316	-0.00640144	4.87263	4.86623	0.0202169	-0.00623894	-0.013504	-0.0124903	-0.0199909	0.465039	0.0101302	4.68946	4.69959	0.0072217	0.00748253	0.0260782	0.0291758	-0.0193071	0.46654	0.0214106	4.81205	4.83346	0.00292492
chr2	49925142	rs72885862	T	C	0.410822	0.88159	0.0630399	0.0909474	0	0.0468722	6.14144	6.18831	0.0378032	0.0525889	0.0640178	0.0336843	0.046267	0.145246	0.0489599	4.23569	4.28465	0.0702972	0.0418763	0.0553517	0.0363426	0.0409317	0.334482	0.0536611	4.00715	4.06081	0.0402763	0.11607	0.0271554	0.0380692	0.0467348	0.31025	0.0414192	3.9493	3.99072	0.0679355	0.0428081	0.0425034	0.0279286	0.0259204	0.350216	0.0369731	3.90103	3.93801	0.0294566
chr2	54481924	rs4429513	G	C	0.806715	0.88159	-0.0565079	-0.0815236	0	0.00199518	6.45265	6.45464	0.00697327	-0.00482082	0.00151873	0.0129304	-0.00662565	0.479609	0.0074254	4.56972	4.57714	0.0102758	-0.010303	0.00051403	0.0289359	0.00770426	0.453243	0.00905247	4.96785	4.97691	0.00839615	0.0179343	-0.0155931	0.01722	0.0173049	0.435349	-0.00272026	4.46363	4.46091	-0.0128737	-0.00483942	-0.0192952	8.67844e-05	0.0233202	0.494187	0.00536928	4.7085	4.71387	0.00915337
chr2	54484092	rs7578287	T	C	0.431774	0.88159	0.0530936	0.0765979	0	0.0530936	6.35548	6.40857	0.042058	0.0605688	0.0634084	0.0474105	0.0520225	0.0927441	0.0523611	4.23633	4.28869	0.0585446	0.0448933	0.0214834	0.100242	0.0366416	0.33645	0.0295657	4.69313	4.72269	0.0277581	0.0702958	0.0093236	0.0100861	0.030365	0.369882	0.0474254	3.73378	3.7812	0.0467663	0.0422285	0.0908136	0.0319109	0.0254078	0.38802	0.0282313	3.93271	3.96094	0.00111103
chr2	54484406	rs6545410	G	A	0.798869	0.88159	-0.0562452	-0.0811447	0	0.00367832	6.27495	6.27862	-0.0153098	-0.00497961	0.00728321	0.0213666	0.0100312	0.455606	0.00596685	4.20328	4.20925	0.0279665	0.0383434	0.00653076	-0.0376697	-0.00533676	0.462692	0.00667028	4.5952	4.60187	0.0416412	-0.0142336	0.0196266	-0.00222349	-0.0114594	0.473494	0.00139923	3.76239	3.76379	-0.00829411	0.0614178	-0.0401268	0.0265527	-0.0325534	0.462238	0.01422	3.89671	3.91093	0.0359833
chr2	54485435	rs6732788	T	C	0.707351	0.88159	0.025809	0.0372346	0	0.016973	6.39373	6.4107	0.0234742	0.0202928	-0.00186205	0.0315542	0.0114059	0.332928	0.0248025	3.91025	3.93505	0.0215511	0.0229762	0.0173435	0.0251148	0.0370269	0.401413	0.021106	4.25981	4.28092	-0.00222826	0.0364714	0.0328832	0.0212226	0.0171809	0.411777	0.0258091	3.58083	3.60663	0.0464952	0.0167	0.0163004	0.0279922	0.0215573	0.448695	0.0186261	4.07242	4.09104	0.01967
chr2	54486169	rs79445655	G	A	0.833734	0.88159	-0.0227361	-0.0328012	0	0.00980845	6.67981	6.68962	0.0010066	-0.00734186	0.0293598	0.0185785	0.00743914	0.381763	-0.00160279	4.06732	4.06572	-0.00696945	0.0131302	0.00645256	0.00846553	-0.0290928	0.514039	0.00342894	4.00095	4.00438	-0.000761986	-0.000950098	-0.00566745	-0.0229959	0.0475202	0.499076	-0.000226307	3.63691	3.63669	0.0137224	0.00696397	0.000224829	-0.000365496	-0.0216773	0.47981	0.000643015	4.03023	4.03087	-0.00141239
chr2	54486301	rs4671941	C	T	0.835148	0.88159	-0.024928	-0.0359635	0	-0.00299835	6.57626	6.57326	-0.0050416	0.00325012	-0.0136099	-0.00347519	0.00388479	0.467466	-0.00893612	4.12034	4.11141	0.00974512	-0.0523267	0.00318527	-0.000659466	-0.00462484	0.504447	-0.0143367	3.99067	3.97633	-0.00311947	-0.0299132	0.0156159	-0.0311522	-0.0231147	0.476754	-0.0191671	3.67778	3.65861	-0.00841594	-0.0302877	-0.0267801	0.000186205	-0.0305378	0.442676	-0.00668402	3.95778	3.9511	-0.00160217
chr2	54486929	rs4671942	A	G	0.0587023	0.88159	0.113521	0.163777	0	0.0933331	6.13325	6.22658	0.0513277	0.113067	0.148996	0.0530434	0.100231	0.017917	0.080704	4.35054	4.43125	0.0653377	0.0836086	0.0768409	0.057097	0.120636	0.210415	0.0953595	4.36201	4.45737	0.127602	0.082994	0.110138	0.0961356	0.0599279	0.178189	0.106967	4.38523	4.4922	0.126265	0.0906186	0.09583	0.114738	0.107384	0.149779	0.0660816	4.18234	4.24842	0.0533767
chr2	54487402	rs113747195	ATAC	A	0.750559	0.88159	0.0289884	0.0418214	0	0.0259512	5.85317	5.87912	-0.0026803	-0.0248213	0.0726438	0.0397067	0.0449071	0.309104	-0.00793591	4.07257	4.06464	0.0298154	-0.0492854	-0.0248971	-0.0234005	0.0280881	0.497859	0.0289884	4.07271	4.1017	0.0209353	-0.00947332	0.0626326	-0.00888061	0.0797281	0.399158	0.0146621	3.99937	4.01403	0.0265274	0.0401282	0.0192719	-0.0300035	0.0173867	0.440252	-0.00629139	3.98459	3.9783	-0.00691915
chr2	54491044	rs4557020	T	C	0.618164	0.88159	0.0477481	0.0688859	0	0.00452652	6.84094	6.84547	0.00136566	-0.000779152	0.0042429	0.0181437	-0.000340462	0.444133	0.0477481	4.64558	4.69332	0.0733156	0.0221109	0.063272	0.0335031	0.0465388	0.29417	-0.0299894	5.30338	5.27339	-0.0350304	-0.0997391	-0.0256815	-0.003438	0.0139418	0.352	0.0447014	4.14556	4.19027	0.0501413	0.0457649	0.049834	0.0352712	0.0424957	0.329325	0.0395801	4.2407	4.28028	0.0254035
chr2	54493766	rs7605221	A	G	0.522832	0.88159	0.0520444	0.0750843	0	0.0378324	6.44309	6.48092	0.0361133	0.0277629	0.0372934	0.0303941	0.0575986	0.167298	0.0520444	4.14325	4.1953	0.0427766	0.0385079	0.0630498	0.0574763	0.0584116	0.322587	0.0338212	4.5348	4.56862	0.0176435	0.0506453	0.0208526	0.0530515	0.0269132	0.360023	0.0428989	3.87414	3.91704	0.0655768	0.0619736	0.043793	0.0268788	0.0162725	0.357604	0.0295764	4.41337	4.44295	0.0293574
chr2	55705255	rs1084524	G	A	0.782627	0.88159	-0.061678	-0.0889825	0	-0.000953197	7.31895	7.318	-0.0212255	-0.0057025	0.00444651	0.0121298	0.00558567	0.490182	0.010238	4.73574	4.74598	0.0257106	0.00661373	-0.00628614	0.0109353	0.0142164	0.435885	-0.0332719	5.23229	5.19901	-0.00817299	-0.0342212	-0.0107884	-0.0515394	-0.0616374	0.341245	0.0053555	4.09914	4.10449	-0.0184851	-0.000105858	-0.00387931	-0.0109391	0.0601869	0.480396	-0.00497618	4.52513	4.52015	0.00749302
chr2	55705879	rs2627761	C	T	0.604641	0.88159	0.0596864	0.0861093	0	0.0100509	7.28959	7.29964	0.00933599	0.0118046	0.0226321	0.00419998	0.00228167	0.350668	0.024665	4.4609	4.48557	-0.0125642	0.030333	0.0157671	0.0394278	0.0503612	0.410481	0.0545589	4.96455	5.01911	0.0369906	0.0832539	0.0804615	0.0494599	0.0226288	0.24212	0.0298816	3.96365	3.99353	0.0267272	0.0350137	0.0338388	0.0638452	-0.0100167	0.390074	0.0168635	4.2137	4.23056	0.00957823
chr2	55706455	rs6742967	A	G	0.89194	0.89461	-0.0131221	-0.0189312	0	-0.0079052	6.27721	6.26931	-0.00752306	0.00136423	-0.00477409	-0.0227818	-0.00581121	0.437261	-0.0127297	3.65303	3.6403	-0.00507259	-0.00740385	-0.00082612	-0.0365951	-0.013751	0.504929	-0.0125258	3.8104	3.79787	-0.027612	-0.0118251	-0.0104299	-0.00891638	-0.00384569	0.469867	-0.00414405	3.44097	3.43683	-0.00990009	0.00579739	-0.0220692	-0.00567079	0.0111225	0.532576	-0.00718956	3.70153	3.69434	0.000199556
chr2	55706533	rs6743072	A	G	0.745125	0.88159	0.0312909	0.0451432	0	0.00715017	6.27535	6.2825	0.00475454	-0.00169039	0.0279398	0.00141382	0.00333309	0.425071	0.00962281	3.65925	3.66887	0.0139923	0.0059824	0.00646162	0.0196342	0.00204349	0.446164	0.0312909	3.75404	3.78533	0.0122356	0.00706172	0.0493164	0.0571976	0.0306432	0.380738	0.00684037	3.46036	3.4672	0.0086782	-0.00353432	-0.00103116	0.00675273	0.0233364	0.440166	0.000382853	3.69932	3.6997	0.0057714
chr2	55708935	rs782609	A	C	0.632761	0.88159	-0.126505	-0.182508	0	0.00305624	6.6991	6.70216	-0.00848961	-0.0107908	0.00166702	0.0522928	-0.0193982	0.458199	-0.0349848	4.69983	4.66484	-0.0336018	-0.0661349	-0.0432806	-0.0103722	-0.0215344	0.376699	0.0107724	5.01563	5.0264	-0.0353808	-0.00182915	0.0362582	0.0703864	-0.0155725	0.437921	-0.0534245	4.22246	4.16904	-0.0309539	-0.0416265	-0.0431576	-0.0291643	-0.12222	0.331718	-0.126505	4.34999	4.22348	-0.136545
chr2	55709088	rs782608	G	A	0.55174	0.88159	-0.064488	-0.0930366	0	-0.0227192	6.62611	6.60339	-0.021791	-0.0469785	-0.015811	-0.0409236	0.0119081	0.26857	-0.0338881	4.61449	4.5806	-0.0287991	-0.0142179	-0.0338049	-0.0633359	-0.0292826	0.371099	-0.064488	4.69754	4.63305	-0.0756273	-0.0799742	-0.0388651	-0.0827112	-0.0452623	0.248231	-0.0528506	4.14519	4.09233	-0.0620801	-0.0326037	-0.0503979	-0.0537996	-0.0653715	0.328651	-0.0231288	4.28813	4.265	-0.0151143
chr2	55709657	rs1084523	G	A	0.812402	0.88159	-0.0260799	-0.0376254	0	-0.00943012	6.17127	6.16183	0.00273371	-0.0175357	-0.0152588	-0.00493908	-0.0121508	0.425048	-0.0232225	4.0019	3.97868	0.000561714	-0.027226	-0.0325315	-0.0402422	-0.0166745	0.44362	-0.00897293	4.79594	4.78697	-0.00780249	-0.00451469	-0.00591993	-0.028317	0.00168943	0.450805	-0.0248466	3.42831	3.40346	-0.0359383	-0.0117126	-0.0125771	-0.0368702	-0.0271349	0.48851	-0.0170522	3.66961	3.65256	-0.0127628
chr2	55709823	rs35017406	CT	C	0.826499	0.88159	0.0239605	0.0345677	0	0.0150894	5.96932	5.98441	-0.00146866	-0.0111513	0.0523481	0.0153031	0.0204158	0.372768	-0.00239954	3.85557	3.85317	0.0220172	-0.00731492	0.0245664	-0.0397346	-0.0115318	0.524107	-0.000234699	4.78216	4.78192	0.0115185	0.038002	-0.0195465	-0.0550284	0.023881	0.5112	-0.0156279	3.24585	3.23023	-0.0137792	-0.0275142	0.00875425	-0.0246549	-0.0209455	0.4987	0.000764751	3.51946	3.52022	-0.0183845
chr2	55709901	rs6705570	C	T	0.763403	0.88159	-0.0955701	-0.137878	0	0.0062664	5.95213	5.95839	0.0086503	0.0019803	-0.00699043	0.0157518	0.01194	0.457427	-0.0210296	3.81786	3.79683	-0.0235748	-0.0480549	-0.016891	-0.00994968	-0.00667763	0.449728	-0.00748606	4.86271	4.85523	-0.000697136	0.00688362	-0.0208645	-0.00818539	-0.0145669	0.475067	-0.0150347	3.21086	3.19583	-0.0138733	-0.0447702	-0.00545239	-0.00511456	-0.00596285	0.489105	-0.0222175	3.50697	3.48475	-0.0270529
chr2	55784382	rs41393947	G	A	0.466786	0.88159	-0.0959942	-0.13849	0	-0.0296531	6.27419	6.24453	-0.0310335	-0.0227418	-0.0483146	-0.0297732	-0.0164022	0.255886	-0.0855986	4.09845	4.01285	-0.0695431	-0.0972147	-0.106936	-0.0910559	-0.0632429	0.273179	-0.0959942	4.14714	4.05115	-0.0667181	-0.111544	-0.146804	-0.0990982	-0.0558066	0.235975	-0.0682437	4.04312	3.97488	-0.0582733	-0.0459757	-0.0882516	-0.0315657	-0.117152	0.326109	-0.0540222	4.10527	4.05125	-0.0446105
chr2	55809959	rs1346782	G	C	0.593294	0.88159	-0.0624681	-0.0901224	0	0.0457935	6.23625	6.28204	-0.0338664	0.084013	0.105732	-0.00919247	0.0822811	0.148518	-0.0533986	4.37768	4.32429	-0.090816	-0.0110812	0.0319548	-0.139332	-0.0577183	0.325079	-0.0624681	3.74723	3.68476	-0.0933802	-0.133734	-0.0597925	-0.0271645	0.00173068	0.333473	-0.0135062	3.85411	3.8406	0.0167534	-0.0532613	0.135265	-0.0736668	-0.0926218	0.469469	-0.0310722	3.98487	3.95379	0.0211468
chr2	55811161	rs11125601	C	T	0.842909	0.88159	0.014724	0.0212423	0	-0.00337658	5.94904	5.94567	-0.00376749	-0.00481558	-0.00201082	-0.00163317	-0.00465584	0.485301	0.000177956	3.9723	3.97247	-0.000512123	0.00987196	-0.00289679	0.00432634	-0.00989962	0.46908	0.00407782	3.69181	3.69588	-0.00872064	0.0532684	0.00843167	-0.0111704	-0.02142	0.465022	-0.0137573	3.67292	3.65916	-0.0300817	-0.00946093	-0.00280619	-0.0108285	-0.015609	0.454874	-0.00655313	4.07647	4.06991	-0.000128508
chr2	55812795	rs11125603	T	C	0.706476	0.88159	0.106947	0.154292	0	-0.0100488	6.06406	6.05401	0.000957489	-0.00562239	-0.0150418	-0.0129461	-0.017591	0.414751	-0.00692615	3.53904	3.53211	-0.013299	0.000830412	-0.0136917	-0.0184999	0.0100293	0.516103	0.0257319	3.72372	3.74945	0.0425093	-0.00111771	-0.00569248	0.0582256	0.0347345	0.422475	-0.00721755	3.46541	3.45819	-0.00618076	-0.0162561	-0.000924349	0.00941658	-0.0221431	0.476866	0.0269865	3.53491	3.5619	0.0808105
chr2	55812900	rs10207635	A	T	0.792001	0.88159	-0.0599838	-0.0865384	0	-0.02311	6.08422	6.06111	0.00559235	-0.0638056	-0.0242834	-0.0142345	-0.0188189	0.312068	-0.012912	3.51117	3.49826	-0.0229912	-0.00608301	-0.00982809	0.00667954	-0.0323374	0.512584	-0.00841074	3.78576	3.77735	-0.00948763	-0.00698471	0.00532675	0.00359917	-0.0345073	0.475527	-0.00319009	3.44964	3.44645	-0.0128233	-0.0105579	0.0295355	-0.0146403	-0.00746441	0.512875	-0.0235578	3.49571	3.47215	-0.0440285
chr2	55815495	rs11687514	G	T	0.496259	0.88159	0.115722	0.166951	0	0.0417969	5.23805	5.27984	0.0139914	0.0202541	0.064271	0.0401859	0.070282	0.271981	0.0854978	1.60979	1.69529	0.0401199	0.109499	0.117889	0.0758715	0.0841098	0.371512	0.0843347	1.92234	2.00667	0.0572569	0.110598	0.0369084	0.070843	0.146068	0.367525	0.0886668	1.7753	1.86396	0.0527706	0.0139234	0.105427	0.0350444	0.236169	0.366856	0.0547469	1.74234	1.79709	0.0303483
chr2	55815560	rs116526016	C	G	0.875278	0.882935	-0.0608741	-0.0878228	0	-0.00235853	5.17916	5.17681	-0.00459528	0.0213137	-0.0271406	-0.00401974	0.00264931	0.503977	-0.0183759	1.48204	1.46367	-0.0338748	0.0116682	-0.00891888	-0.0462395	-0.0145144	0.557934	-0.00624273	1.88926	1.88302	0.00810409	-0.0109131	-0.0072912	0.00643635	-0.0275497	0.509408	-0.0496718	1.66613	1.61646	-0.0645721	-0.0319531	-0.0994172	-0.0464842	-0.00593263	0.572055	-0.0600961	1.61571	1.55562	-0.0267
chr2	55818346	rs7583669	T	C	0.536963	0.88159	0.145403	0.209772	0	0.0295466	4.66771	4.69726	0.00865269	0.0360222	0.0617566	0.0273805	0.0139213	0.377758	0.145403	1.19972	1.34512	0.0889075	0.142931	0.0973091	0.224471	0.173395	0.409039	0.0972894	1.83074	1.92803	0.0142071	0.310773	0.0301626	0.0942717	0.0370328	0.42581	0.136529	1.14136	1.27789	0.0365214	0.0823623	0.187873	0.105524	0.270364	0.358742	0.0835212	1.33378	1.41731	0.0499768
chr2	55819903	rs12472090	G	A	0.806112	0.88159	-0.100463	-0.144937	0	-0.042522	4.96296	4.92044	-0.0367761	-0.0683346	-0.0452929	-0.0310783	-0.0311284	0.325666	-0.100463	1.79761	1.69715	-0.0656467	-0.118091	-0.115228	-0.129405	-0.0739422	0.434337	-0.0890554	2.06415	1.97509	-0.0701426	-0.0827265	-0.121497	-0.0607553	-0.110156	0.467957	-0.0927201	1.50865	1.41593	-0.120818	-0.090637	-0.0802147	-0.0387543	-0.133177	0.532189	-0.0623022	1.98076	1.91846	-0.108268
chr2	55820029	rs12472893	G	A	0.6493	0.88159	0.075246	0.108557	0	0.0591621	4.97323	5.03239	0.0769978	0.0422864	0.0726714	0.0527754	0.0510798	0.224209	0.0360733	1.9774	2.01347	0.0905204	0.00789809	0.0191517	0.00515342	0.0576429	0.429616	0.0615503	2.1868	2.24835	0.0748043	0.0582433	0.111144	0.00433064	0.0592291	0.394428	0.0396722	1.67346	1.71313	0.00807881	0.0584476	0.0573552	0.052412	0.0220675	0.435463	0.0591703	2.12083	2.18	0.0672476
chr2	61965000	rs7604016	T	C	0.776845	0.88159	-0.0197884	-0.0285486	0	-0.0197884	6.67158	6.65179	-0.0224404	-0.0257764	-0.0115137	-0.00956869	-0.0296426	0.296364	-0.0107147	4.56361	4.5529	-0.0145817	-0.00257826	-0.00329447	-0.0230432	-0.010076	0.448324	-0.0181887	4.33047	4.31228	0.00453949	-0.012217	-0.0306478	-0.0365887	-0.0160294	0.439554	-0.0123974	4.18537	4.17297	-0.0214629	-0.00929022	-0.00114346	-0.0119386	-0.0181518	0.447888	-0.0102894	4.31664	4.30635	-0.0210295
chr2	64993776	rs2160387	T	C	0.718385	0.88159	-0.0329497	-0.0475363	0	-0.0137727	6.67138	6.6576	-0.00714016	-0.01475	-0.020771	-0.0201616	-0.00604057	0.349735	-0.0221324	3.59549	3.57336	-0.00701404	-0.0321965	-0.0155151	-0.0246589	-0.0312777	0.448546	-0.0147685	4.05968	4.04491	-0.0214546	-0.0195823	-0.0146346	-0.00355768	-0.0146132	0.484726	-0.0206128	3.64632	3.62571	-0.0355468	-0.0086627	-0.000784397	-0.00776744	-0.0503027	0.456431	-0.0181556	4.46226	4.44411	-0.0215936
chr2	64997954	rs72538440	G	GC	0.78223	0.88159	-0.0242662	-0.0350088	0	0.00141697	6.52063	6.52205	-0.0107398	-0.00247765	-0.0145655	0.0230889	0.0117788	0.489878	-0.0184925	4.41403	4.39554	-0.0761647	0.0425129	-0.00393057	-0.066329	0.0114489	0.458702	0.0191327	4.38812	4.40725	0.0388236	0.030714	-0.0530138	0.0376315	0.0415082	0.403904	-0.00944872	4.16738	4.15794	0.0453186	0.0166669	0.0537453	0.00574255	-0.168717	0.455958	-0.0242662	4.57352	4.54926	0.0312028
chr2	66310212	rs4414666	G	T	0.789929	0.88159	0.0339285	0.0489485	0	0.00606222	5.92963	5.9357	-0.00289392	0.00661135	0.00752497	0.00692987	0.0121388	0.445633	0.00941391	3.50842	3.51783	-0.00386286	-0.0201671	0.00823498	0.0534251	0.00943947	0.480962	0.0339285	4.16148	4.1954	0.0264332	0.0394702	0.0207629	0.0297132	0.0532632	0.377235	-0.00147963	3.03859	3.03712	-0.00590181	0.00411892	-0.0186372	0.0141933	-0.00117135	0.481316	-0.00541883	3.07209	3.06667	-0.013242
chr2	66310227	rs4588174	A	G	0.832212	0.88159	0.0177007	0.0255367	0	0.00508671	5.91529	5.92038	-0.00719452	0.0169373	0.00596809	0.00238514	0.00733757	0.458525	-0.00578775	3.47032	3.46453	-0.00299358	0.00314593	-0.0210326	0.00463247	-0.012691	0.465635	0.0131331	4.13772	4.15085	0.00179505	0.00211477	0.0353413	0.0031333	0.0232811	0.449071	-0.00789399	3.01482	3.00693	-0.0198414	0.0153775	-0.0180893	-0.0107591	-0.00615764	0.525527	0.00673881	3.05319	3.05993	0.0204687
chr2	66314134	rs12713563	T	C	0.255521	0.88159	0.159507	0.23012	0	0.0551571	5.67158	5.72674	0.0420918	0.0587916	0.0825629	0.0400834	0.0522556	0.173103	0.137953	2.57681	2.71477	0.116046	0.153707	0.163328	0.129812	0.126874	0.242193	0.117356	2.54827	2.66562	0.11439	0.155565	0.152346	0.0738592	0.0906205	0.295975	0.0970674	2.52991	2.62698	0.13516	0.102454	0.0840404	0.0746138	0.0890679	0.372989	0.0846996	3.46427	3.54897	0.0524879
chr2	66318665	rs35092497	C	CT	0.82279	0.88159	-0.0284986	-0.0411147	0	-0.00989599	6.02366	6.01377	-0.00723076	-0.00967979	-0.0240955	-0.0103869	0.00191307	0.432957	-0.0284986	4.2817	4.2532	-0.00587225	-0.101112	0.010426	-0.0413122	-0.00462246	0.420085	-0.00279837	4.33622	4.33342	0.0094018	-0.00692368	-0.00820112	-0.0330858	0.024817	0.51144	-0.000520611	3.73244	3.73192	0.00765896	0.00455713	-0.0270107	0.00395012	0.00824142	0.492893	-0.0111585	3.7175	3.70634	-0.0728972
chr2	66319182	rs2971834	A	G	0.280977	0.88159	0.134929	0.194662	0	0.0235982	6.21514	6.23874	0.00658798	0.0361576	0.0359092	0.013824	0.0255122	0.290252	0.0621711	4.24523	4.3074	0.0441461	0.0681343	0.0881248	0.0326526	0.0777979	0.279703	0.116577	4.26294	4.37951	0.105865	0.142739	0.144216	0.0954246	0.0946388	0.155364	0.039061	3.81526	3.85432	0.0521762	0.0516367	0.031255	0.0538824	0.00635481	0.367172	0.0237576	3.88166	3.90542	0.0296762
chr2	66321411	rs2969694	C	G	0.268711	0.88159	-0.163388	-0.235719	0	-0.0769334	5.51162	5.43469	-0.0829172	-0.111922	-0.0391092	-0.0677943	-0.0829244	0.124367	-0.163388	3.40673	3.24334	-0.129566	-0.124352	-0.13435	-0.345832	-0.0828397	0.195757	-0.125789	3.7502	3.62441	-0.224366	-0.168149	-0.102755	-0.101048	-0.0326276	0.220477	-0.145416	2.73216	2.58675	-0.154128	-0.11723	-0.231527	-0.0815403	-0.142652	0.3234	-0.110354	2.8354	2.72505	-0.113733
chr2	66331170	rs2971825	A	G	0.579783	0.88159	0.0410163	0.059174	0	0.0246472	6.46621	6.49085	0.0242586	0.0290523	0.0323381	0.00640154	0.0311856	0.256736	0.025097	4.64785	4.67295	0.0376639	0.0234051	0.0314608	0.0109696	0.0219855	0.373121	0.0410163	4.5189	4.55992	0.0330877	0.0563254	0.0159998	0.052423	0.0472455	0.340915	0.0357268	4.28503	4.32075	0.0251017	0.0202541	0.0453129	0.0642128	0.0237527	0.359602	0.0145178	4.46316	4.47768	0.0139141
chr2	66336352	rs1878944	T	A	0.147976	0.88159	-0.207271	-0.299028	0	0.0151418	6.67688	6.69202	-0.113131	-0.0154071	0.36862	-0.0439868	-0.120386	0.337602	0.0350746	4.82166	4.85673	0.137729	0.0185266	-0.00959206	0.0800276	-0.0513177	0.343566	-0.207271	5.00474	4.79747	-0.238822	-0.21443	-0.245135	-0.196306	-0.141659	0.00985662	-0.0135002	4.57373	4.56023	-0.0661936	0.0331883	0.0977182	-0.28354	0.151326	0.449595	0.0446586	4.5911	4.63576	0.0614395
chr2	66336385	rs1878945	G	T	0.078797	0.88159	0.0998701	0.144082	0	-0.0892928	6.68676	6.59747	-0.0420122	-0.0975981	-0.160029	-0.03441	-0.112415	0.00733326	-0.0017374	4.83612	4.83438	0.00585318	-0.0263605	-0.0272393	0.025238	0.0138216	0.488834	-0.0190469	5.01525	4.99621	0.0185242	-0.0708799	-0.152931	0.0361161	0.073936	0.401936	0.0696496	4.56821	4.63786	0.0278254	0.055264	0.0981808	0.049952	0.117026	0.23026	0.0998701	4.5676	4.66747	0.0445318
chr2	66338403	rs2969683	A	G	0.628907	0.88159	0.0567883	0.0819282	0	0.0172482	6.4093	6.42655	0.0334325	0.0102892	-0.002141	0.0256281	0.019032	0.325185	0.0503324	3.61124	3.66157	0.0454228	0.0523653	0.0239437	0.0594285	0.0705018	0.392048	0.00282021	3.8536	3.85642	0.00896335	0.0221848	-0.0116086	-0.0319409	0.0265024	0.470449	0.0567883	3.18891	3.2457	0.0659885	0.0560307	0.0689337	0.0349312	0.0580573	0.386336	0.0388388	3.38886	3.42769	0.051271
chr2	66340764	rs2860235	T	C	0.346541	0.88159	0.0739718	0.106719	0	0.0392183	6.26808	6.3073	0.0315771	0.0653977	0.0200419	0.0243158	0.054759	0.179319	0.0401589	4.82257	4.86273	0.0582376	0.0502806	0.0202317	0.0659952	0.00604963	0.315114	0.0727453	4.77787	4.85061	0.161909	0.0594335	0.0565901	0.0292616	0.0565329	0.211137	0.063716	4.85102	4.91474	0.0866146	0.0391521	0.0947747	0.0899277	0.008111	0.219963	0.0178903	4.90313	4.92102	0.046566
chr2	66343999	rs5831805	TA	T	0.734874	0.88159	-0.0594477	-0.0857649	0	-0.0209979	5.75264	5.73164	0.0154777	-0.0224018	-0.0968614	0.00728893	-0.00849295	0.359464	0.0042901	3.6331	3.63739	-0.000541449	-0.0448174	0.0376248	0.0101228	0.0190618	0.510709	-0.0456199	4.99902	4.9534	-0.0996556	-0.117617	-0.0243607	-0.0543165	0.0678506	0.291795	-0.0594477	3.69787	3.63842	-0.035588	-0.0625219	-0.176325	-0.0312097	0.00840568	0.392737	-0.048808	3.80388	3.75507	-0.074487
chr2	66352679	rs2971812	T	G	0.28052	0.88159	0.163504	0.235887	0	0.0394331	6.54423	6.58366	-0.0170274	0.157566	0.0401917	0.0232024	-0.00676727	0.141756	0.077431	4.2202	4.29763	0.0218458	0.0505643	0.0987835	0.190168	0.0257928	0.249107	0.163504	3.22252	3.38603	0.189285	0.185369	0.22897	0.0901828	0.123714	0.18251	0.0625474	4.07369	4.13624	0.0511987	0.0696058	0.0921311	0.0166235	0.0831776	0.306131	0.0591927	4.46512	4.52431	0.00693274
chr2	66356558	rs2971811	G	T	0.801812	0.88159	-0.0123029	-0.0177493	0	-0.00132408	6.34238	6.34106	0.0109549	0.0140538	-0.0293007	-0.0169883	0.0146599	0.491932	0.000218344	3.37322	3.37344	0.015233	-0.000812054	-0.0270128	0.0278778	-0.0141943	0.462925	-0.00114241	3.71137	3.71023	-0.0124819	0.00288606	-0.0076251	0.00565195	0.00585699	0.484654	0.00465269	3.18452	3.18917	-0.00590968	0.0248613	-0.0107272	0.0159926	-0.000953674	0.457747	1.91212e-05	3.74539	3.74541	-0.0035665
chr2	66365279	rs2946370	C	T	0.0863253	0.88159	-0.0825741	-0.119129	0	-0.0825741	7.27274	7.19017	-0.0774722	-0.149925	-0.0765724	-0.0297742	-0.0791264	0.00117865	-0.0524429	5.27415	5.22171	-0.0554051	-0.0574813	-0.0660529	-0.0403433	-0.042932	0.244583	-0.0490807	5.04445	4.99537	-0.0208254	-0.0551648	-0.0133815	-0.105805	-0.0502267	0.27143	-0.0262925	4.77642	4.75013	0.0127144	-0.0566435	0.0119014	-0.0710874	-0.0283475	0.390165	-0.0319584	5.11199	5.08003	-0.0379119
chr2	69184385	rs6732795	A	C	0.587845	0.88159	0.06078	0.0876871	0	0.00577984	6.6337	6.63949	0.00187349	0.00836468	0.00698519	0.00245666	0.00921917	0.437014	0.0127369	5.49904	5.51178	0.0460968	0.06668	-0.0333381	-0.0353055	0.0195513	0.41867	-0.00856399	5.56198	5.55342	-0.135079	0.0286088	0.0948072	-0.0344882	0.00333118	0.458627	0.0221156	4.88263	4.90475	0.002841	0.0268474	0.0560503	-0.042737	0.0675764	0.407397	0.0573352	5.1333	5.19064	0.14488
chr2	69184891	rs12713674	C	T	0.0250261	0.611227	-0.354498	-0.511432	0	-0.0198654	6.51792	6.49805	0.00170994	-0.0771708	-0.0218091	0.00232458	-0.00438166	0.301231	-0.0303899	5.0729	5.04251	-0.0101891	-0.0558047	-0.00592375	-0.0252161	-0.0548158	0.34576	-0.0444712	5.47603	5.43156	0.103308	-0.0753069	-0.243587	0.0945191	-0.10129	0.252002	-0.0740347	4.43772	4.36369	-0.0618806	-0.132134	-0.0652041	0.001791	-0.112745	0.256201	-0.0957131	4.63221	4.5365	-0.0427408
chr2	71773581	rs535885579	C	A	0.827424	0.88159	-0.0249344	-0.0359727	0	0.00814753	6.03742	6.04557	-0.00180721	-0.00256157	0.0348577	0.014492	-0.00424337	0.425326	-0.00109138	3.1511	3.15001	0.0113566	0.0209115	-0.0163584	-0.0233057	0.00193906	0.525744	-0.0159158	3.34575	3.32983	0.0170193	-0.0353284	0.0034287	-0.0352621	-0.0294364	0.445415	-0.0082233	3.21209	3.20387	-0.0229821	-0.00909996	0.00248027	-0.00911689	-0.00239778	0.486612	-0.0249344	3.49514	3.47021	-0.0149572
chr2	72492610	rs570536175	A	C	0.640257	0.88159	-0.049171	-0.0709387	0	-0.0274187	6.15739	6.12997	-0.0111279	-0.0259237	-0.0581007	-0.0084343	-0.0335069	0.281078	-0.0265361	4.63715	4.61061	-0.0479956	-0.0261106	-0.0225444	-0.0211506	-0.0148792	0.398754	-0.049171	4.44971	4.40054	-0.0746236	-0.0326343	-0.0360799	-0.0699539	-0.0325632	0.333113	-0.047029	3.92755	3.88052	-0.0678272	-0.0455732	-0.0322282	-0.0672138	-0.0223026	0.381281	-0.0225903	4.0929	4.07031	-0.049304
chr2	72534897	rs73943197	G	T	0.676866	0.88159	0.162014	0.233737	0	0.00320673	6.13629	6.1395	0.00508022	0.00306034	0.00442934	-0.0111504	0.0146141	0.475298	0.019768	3.96908	3.98885	0.0143223	0.0418425	-0.00201464	0.0180564	0.0266337	0.45967	0.0786263	4.00432	4.08295	0.0749607	0.042398	0.0775065	0.118026	0.0802407	0.258034	0.0186123	3.50592	3.52453	0.0423207	0.0108232	0.00830627	0.00154924	0.0300622	0.475107	0.00267162	3.55912	3.56179	0.00681305
chr2	72900041	rs139259682	T	C	0.160143	0.88159	0.184576	0.266287	0	0.0429241	6.11199	6.15492	0.049458	0.0399156	0.0733223	0.0383272	0.0135975	0.169607	0.0533006	4.28428	4.33758	0.0660853	0.0300303	0.0800066	0.0426025	0.0477781	0.314798	0.139581	4.29422	4.4338	0.103328	0.16823	0.202936	0.139735	0.0836792	0.0955409	0.0613696	3.76416	3.82553	0.053596	0.101341	0.095222	0.0247846	0.0319047	0.34912	0.0386829	3.77668	3.81536	0.0456371
chr2	74711404	rs205645	G	A	0.810786	0.88159	-0.0353761	-0.0510369	0	-0.0222346	5.9337	5.91147	-0.0274329	-0.0338731	-0.00845718	-0.0107284	-0.0306816	0.341763	-0.0346118	3.51157	3.47696	-0.0545998	-0.0726516	-0.0138912	-0.0142307	-0.0176859	0.441575	-0.0267493	3.57175	3.545	-0.0537744	-0.0180037	-0.0105357	-0.0239968	-0.027436	0.438094	-0.0332565	3.26565	3.23239	-0.0249872	-0.030767	-0.0530767	-0.0322964	-0.0251551	0.457796	-0.0238221	3.58964	3.56582	-0.0101244
chr2	74712049	rs1137	T	C	0.836151	0.88159	-0.0134454	-0.0193976	0	-0.00959186	6.43989	6.4303	-0.00796557	-0.00747919	-0.0107207	-0.0173059	-0.00448799	0.410116	-0.00293331	4.42358	4.42065	-0.00854301	-0.00282574	-0.00877428	-0.0021801	0.00765657	0.51198	-0.0134454	4.67075	4.65731	-0.0208292	-0.0204549	-0.0205817	0.00570726	-0.0110683	0.456902	-0.0119949	4.24108	4.22909	-0.006145	-0.0144653	-0.012548	-0.00707006	-0.0197463	0.460634	-0.0082469	4.57393	4.56568	-0.00872946
chr2	74712473	rs150138	C	T	0.446252	0.88159	0.113283	0.163433	0	-0.0102526	6.50349	6.49323	-0.00359344	-0.0462089	0.00450993	-0.0270381	0.0210676	0.395986	0.0390084	4.64667	4.68568	0.0208092	0.00655508	0.0171823	0.1111	0.0393958	0.332507	0.00182514	4.99161	4.99344	0.00118351	0.00271606	-0.00395679	0.000392437	0.00879049	0.483743	0.0637993	4.39062	4.45442	0.00712538	0.0992522	0.130761	0.0389223	0.0429354	0.254109	0.113283	4.63584	4.74913	0.114185
chr2	74714923	rs205643	C	T	0.718726	0.88159	-0.0352096	-0.0507967	0	0.0121441	7.80261	7.81476	0.00857687	0.0059371	0.0296202	0.00673151	0.00985479	0.27461	-0.00262966	5.88131	5.87868	0.00407934	0.00575256	-0.0021553	-0.0109134	-0.00991154	0.487122	0.00663319	6.21937	6.226	0.00899363	0.0242643	0.000819683	-0.00265264	0.00174093	0.441798	-0.0352096	5.60167	5.56646	-0.0668049	-0.0242081	-0.0544543	0.000743389	-0.0313239	0.286375	-0.00330544	5.70617	5.70286	-0.0118394
chr2	74716760	rs67934853	TTAAC	T	0.684192	0.88159	0.0629289	0.0907872	0	-0.0175981	6.82599	6.80839	-0.0190082	-0.0690589	0.0567813	-0.0431623	-0.0135422	0.300469	0.0154815	4.48694	4.50242	-0.0235467	0.0295944	0.0591211	-0.00473452	0.016973	0.423334	-0.05363	4.79264	4.73901	-0.029294	-0.206758	-0.108076	-0.0429683	0.118946	0.291492	0.0161089	4.24257	4.25868	0.00131941	-0.0049305	-0.00675297	0.0400038	0.0509047	0.448225	0.0161969	4.32028	4.33648	-0.00629997
chr2	74720471	rs205641	C	A	0.772409	0.88159	0.0251261	0.0362493	0	0.0180105	6.40698	6.42499	0.0243688	0.00407076	-0.00322819	0.0316625	0.0331788	0.319085	0.00900888	4.3103	4.31931	0.0109196	0.00796032	0.025804	-0.00332975	0.00369024	0.444284	-0.000251198	4.20583	4.20557	-0.00139666	0.00293159	-0.00486755	-0.00642109	0.00849771	0.52895	0.0165577	3.83844	3.85499	0.0478954	0.0107708	0.0190053	0.00311899	0.00199819	0.428802	0.00158257	4.00591	4.00749	0.0288048
chr2	74722262	rs2307828	T	TGTGGTATA	0.847654	0.88159	-0.0481101	-0.0694082	0	0.0126337	5.73718	5.74981	-0.000660419	0.00777912	0.0258565	0.0190639	0.0111294	0.3997	0.0178793	3.19079	3.20867	0.0480585	0.0142233	0.0138593	-0.000543118	0.0137987	0.470337	-0.00678649	3.42257	3.41578	0.002141	-0.00947905	0.000356913	-0.0501323	0.023181	0.501419	0.00413904	2.81632	2.82046	0.0376308	-0.0133183	-0.0157318	-0.00348091	0.0155954	0.504766	-0.004742	2.91864	2.9139	0.0202858
chr2	74722940	rs205638	A	G	0.393837	0.88159	0.0962395	0.138844	0	0.0474006	5.80552	5.85292	0.0220509	0.0420308	0.0523672	0.058044	0.06251	0.183645	0.0962395	2.82368	2.91991	0.119903	0.0546365	0.104501	0.109173	0.0929842	0.325667	0.0924091	2.96141	3.05382	0.0971327	0.131207	0.0693946	0.0556216	0.108689	0.295683	0.0738812	2.50702	2.5809	0.0921195	0.0715952	0.0669665	0.0629144	0.0758102	0.340989	0.0747441	2.77854	2.85328	0.0518746
chr2	74728226	rs205634	C	A	0.676887	0.88159	-0.138661	-0.200045	0	-0.0446922	4.77243	4.72773	-0.0199218	-0.0843577	-0.0685034	-0.0286107	-0.0220675	0.336472	-0.0838154	2.24207	2.15825	-0.11496	-0.0391175	-0.12352	-0.089879	-0.0516005	0.396969	-0.13043	1.66244	1.53201	-0.203082	-0.0960612	-0.216844	-0.0670696	-0.0690953	0.382178	-0.126017	1.77759	1.65157	-0.170926	-0.0663993	-0.0836095	-0.0569339	-0.252218	0.45543	-0.0918774	2.23025	2.13837	-0.0807424
chr2	74728242	rs205633	G	T	0.893775	0.896196	-0.0321701	-0.0464117	0	-0.00710545	4.78751	4.78041	-0.00603485	-0.00381517	-0.0036459	-0.00324869	-0.0187826	0.487707	-0.0259823	2.2437	2.21772	-0.0222759	-0.0512041	-0.00307083	-0.0325664	-0.0207944	0.533002	-0.00212574	1.67449	1.67236	-0.00264776	-0.0134542	0.018117	-0.0196855	0.00704181	0.563479	-0.0229635	1.77662	1.75366	0.000614643	-0.0354319	-0.0225266	-0.0123551	-0.0451183	0.456453	-0.0296619	2.23285	2.20318	-0.0357497
chr2	90067545	rs2162488	T	C	0.512647	0.88159	0.0559958	0.0807849	0	0.0247353	6.3099	6.33464	0.0204148	0.0139794	0.041769	0.00571966	0.0417933	0.280513	0.0559958	4.14289	4.19889	0.0774288	0.0113869	0.0926089	0.0716529	0.0269017	0.321538	0.0548436	3.71896	3.7738	0.0495732	0.0789025	0.0404074	0.040822	0.064513	0.351196	0.0464505	3.47623	3.52268	0.0467024	0.0223258	0.0466137	0.0240324	0.0925784	0.406686	0.0355386	4.16363	4.19916	0.00824404
chr2	109483294	rs144936503	C	T	0.65576	0.88159	-0.0457784	-0.0660442	0	-0.029038	6.3508	6.32176	-0.0324354	-0.0272846	-0.0227032	-0.0260596	-0.0367074	0.246949	-0.0289951	4.7573	4.72831	-0.0235848	-0.0190959	-0.032485	-0.0406051	-0.0292048	0.398049	-0.0224984	5.20766	5.18516	-0.0334668	-0.0201788	-0.00831127	-0.0193152	-0.03122	0.382901	-0.0457784	4.20391	4.15814	-0.0130615	-0.0539827	-0.0434442	-0.0745797	-0.0438237	0.341783	-0.0271039	4.41364	4.38654	-0.0200052
chr2	110922578	rs3789134	T	C	0.839287	0.88159	-0.017836	-0.0257319	0	-0.00205803	5.62789	5.62583	0.00715733	-0.0043869	-0.00767994	-0.00175762	-0.00362301	0.490212	0.0030899	3.76207	3.76516	0.0189123	0.016988	-0.0283275	-0.00528407	0.0131607	0.461372	-0.017836	4.23753	4.21969	-0.0147576	-0.0164189	-0.0084343	-0.0387902	-0.0107789	0.472458	0.0015554	3.22219	3.22375	0.00438714	-0.020117	-0.00154758	0.00577116	0.0192833	0.452743	0.00129614	3.28647	3.28777	0.0097897
chr2	110923241	rs2880192	A	G	0.789226	0.88159	-0.0517852	-0.0747102	0	0.00253315	5.97102	5.97355	0.00853586	0.00261021	0.0168056	-0.0119481	-0.00333786	0.484617	-0.0118858	3.65047	3.63858	-0.010843	-0.0329661	0.0126789	-0.0288088	0.000510216	0.511368	-0.0517852	5.20925	5.15747	-0.0658293	0.000124931	-0.0421023	-0.0897121	-0.0614071	0.243568	-0.00836396	3.26926	3.2609	-0.0091629	-0.019969	-0.0266685	0.00763798	0.00634265	0.529725	-0.0144028	3.50097	3.48657	-0.0221269
chr2	110927840	rs3789131	C	T	0.196239	0.88159	-0.161544	-0.233059	0	-0.075711	6.06852	5.99281	-0.050931	-0.0708213	-0.199338	0.00568724	-0.0631514	0.0629933	-0.0679977	3.96233	3.89433	-0.0728362	-0.073791	-0.044152	-0.0835266	-0.0656829	0.341029	-0.0040266	3.72727	3.72324	0.0588775	-0.0272033	-0.0157673	-0.0350847	-0.000955105	0.506373	-0.0647759	3.51515	3.45038	-0.0403032	-0.0565391	-0.130164	-0.0542498	-0.0426233	0.364717	-0.161544	4.22187	4.06033	-0.0756259
chr2	110928601	rs10168046	T	A	0.70185	0.88159	0.0374008	0.0539579	0	0.0157433	5.49678	5.51252	0.00193262	0.0294857	0.0174456	0.0313506	-0.00149775	0.40487	0.0241016	2.8348	2.8589	0.0122721	0.0383484	0.0303452	0.0261178	0.0134246	0.436714	0.0250329	2.8183	2.84334	0.0313179	0.015233	0.0383184	0.0187922	0.0215027	0.409092	0.0173645	2.42076	2.43812	0.0294509	-0.00260401	0.0391412	0.00120139	0.0196331	0.448752	0.0219791	2.77916	2.80114	0.00659299
chr2	115234275	rs78464534	C	A	0.656345	0.88159	0.0473613	0.0683279	0	0.00732641	6.91628	6.92361	0.00195789	-0.00252771	0.0270624	-0.0120878	0.0222273	0.411551	0.0364585	4.65878	4.69524	0.0426269	0.0353503	0.0698137	0.0181432	0.0163584	0.34297	0.0225137	4.47905	4.50156	0.0364804	0.0061388	0.0207882	0.0258236	0.0233374	0.394211	0.020573	3.98177	4.00235	0.0400891	0.0170054	0.0204613	0.0204887	0.00482035	0.442338	0.0244514	4.20557	4.23002	0.00818396
chr2	120525054	rs17050244	A	G	0.724398	0.88159	0.0412681	0.0595372	0	-0.0128216	6.99236	6.97954	-0.00836468	0.000768661	-0.0208464	-0.0182738	-0.0173917	0.339482	-0.017232	5.0787	5.06147	-0.00957155	-0.0262103	-0.0123429	-0.0197878	-0.0182476	0.408955	-0.00117397	5.65654	5.65537	0.00639153	0.0101461	-0.0129428	0.00469446	-0.0141592	0.488423	-0.0169361	4.76565	4.74871	-0.0210052	-0.00435066	-0.0165944	-0.0244432	-0.0182872	0.435749	-0.0140203	4.93847	4.92445	-0.00417519
[truncated: 6,174 more rows]
[truncated: 77 more columns]

## Sheet: Random SNPs
chr	start	rs	ref	alt	fisher_fused_pvalue	fdr	max_lfc	max_log2fc	high_effect (1 = true)	Rod_fold_avg_lfc	Rod_avg_ref	Rod_avg_alt	Rod_fold0_lfc	Rod_fold1_lfc	Rod_fold2_lfc	Rod_fold3_lfc	Rod_fold4_lfc	Rod_pvalue	OFFconebipolar_fold_avg_lfc	OFFconebipolar_avg_ref	OFFconebipolar_avg_alt	OFFconebipolar_fold0_lfc	OFFconebipolar_fold1_lfc	OFFconebipolar_fold2_lfc	OFFconebipolar_fold3_lfc	OFFconebipolar_fold4_lfc	OFFconebipolar_pvalue	Mullerglia_fold_avg_lfc	Mullerglia_avg_ref	Mullerglia_avg_alt	Mullerglia_fold0_lfc	Mullerglia_fold1_lfc	Mullerglia_fold2_lfc	Mullerglia_fold3_lfc	Mullerglia_fold4_lfc	Mullerglia_pvalue	ONconebipolar_fold_avg_lfc	ONconebipolar_avg_ref	ONconebipolar_avg_alt	ONconebipolar_fold0_lfc	ONconebipolar_fold1_lfc	ONconebipolar_fold2_lfc	ONconebipolar_fold3_lfc	ONconebipolar_fold4_lfc	ONconebipolar_pvalue	Rodbipolar_fold_avg_lfc	Rodbipolar_avg_ref	Rodbipolar_avg_alt	Rodbipolar_fold0_lfc
[truncated: 9,984 more rows]
[truncated: 77 more columns]
